# Supplementary material for: Genetic and genomic analyses of Drosophila melanogaster models of chromatin modification disorders
Source: Genetics. 2023 Apr 10;224(4):iyad061. doi: 10.1093/genetics/iyad061 (PMC10411607; doi:10.1093/genetics/iyad061)
Supplement: iyad061_Supplementary_Data [file iyad061_supplementary_data.zip]

Archive with 21 entries (21 files):
- Table_S6_GENETICS-2023-306034.xlsx
- Table_S7_GENETICS-2023-306034.xlsx
- Table_S8_GENETICS-2023-306034.xlsx
- Table_S9_GENETICS-2023-306034.xlsx
- Table_S10_GENETICS-2023-306034.xlsx
- Table_S11_GENETICS-2023-306034.xlsx
- Table_S12_GENETICS-2023-306034.xlsx
- Table_S13_GENETICS-2023-306034.xlsx
- Table_S14_GENETICS-2023-306034.xlsx
- Figure_S1_GENETICS-2023-306034.pdf
- Figure_S2_GENETICS-2023-306034.pdf
- Figure_S3_GENETICS-2023-306034.pdf
- Figure_S4_GENETICS-2023-306034.pdf
- File_S1_GENETICS-2023-306034.mp4
- File_S2_GENETICS-2023-306034.mp4
- Supplemental_Material_Legends_GENETICS-2023-306034.docx
- Table_S1_GENETICS-2023-306034.xlsx
- Table_S2_GENETICS-2023-306034.xlsx
- Table_S3_GENETICS-2023-306034.xlsx
- Table_S4_GENETICS-2023-306034.xlsx
- Table_S5_GENETICS-2023-306034.xlsx
