# Supplementary material for: Genetic and genomic analyses of Drosophila melanogaster models of chromatin modification disorders
Source: Genetics. 2023 Apr 10;224(4):iyad061. doi: 10.1093/genetics/iyad061 (PMC10411607; doi:10.1093/genetics/iyad061)
Supplement: iyad061_Supplementary_Data [file iyad061_supplementary_data.zip › Table_S6_GENETICS-2023-306034.xlsx]

## Sheet: A
Table S6. Overlap of differentially expressed genes across analyses. FDR-corrected p-values less than 0.05 for the Line term of each of the 9657 genes. (A) Pairwise analyses of each knockdown line compared to the control, sexes separately. (B) Disease-specific analyses, sexes separately. NA indicates FDR-corrected P-values for the effect of Line greater than 0.05.
FlyBase ID	Gene Name	Gene Symbol	brm Female	brm Male	osa Female	osa Male	SMC1 Female	SMC1 Male	SMC3 Female	SMC3 Male	Snr1 Female	Snr1 Male	vtd Female	vtd Male
FBgn0000008	arc	a	NA	NA	NA	NA	0.0268057	NA	0.0396272	NA	NA	NA	NA	NA
FBgn0000014	abdominal A	abd-A	NA	NA	NA	NA	NA	NA	0.0171161	NA	0.00772181	0.0161475	NA	NA
FBgn0000015	Abdominal B	Abd-B	NA	NA	NA	NA	NA	NA	NA	NA	NA	NA	NA	0.0223459
FBgn0000024	Acetylcholine esterase	Ace	NA	NA	NA	NA	NA	NA	NA	NA	0.0245766	NA	NA	NA
FBgn0000032	Acid phosphatase 1	Acph-1	NA	NA	NA	NA	NA	NA	0.0308791	NA	0.00381511	NA	0.0175231	NA
FBgn0000036	nicotinic Acetylcholine Receptor alpha1	nAChRalpha1	NA	NA	NA	NA	NA	NA	NA	NA	0.00738998	NA	NA	NA
FBgn0000037	muscarinic Acetylcholine Receptor, A-type	mAChR-A	NA	NA	NA	NA	NA	NA	NA	NA	NA	NA	NA	NA
FBgn0000038	nicotinic Acetylcholine Receptor beta1	nAChRbeta1	NA	NA	NA	NA	NA	NA	NA	NA	0.0295472	NA	NA	NA
FBgn0000042	Actin 5C	Act5C	NA	NA	NA	NA	NA	NA	0.0461262	NA	NA	NA	NA	NA
FBgn0000043	Actin 42A	Act42A	NA	NA	NA	NA	NA	NA	0.0322787	NA	NA	0.0142525	NA	0.0339837
FBgn0000044	Actin 57B	Act57B	NA	0.0433772	NA	0.0434962	0.0305957	0.0102691	NA	NA	0.0334882	0.0369333	NA	NA
FBgn0000045	Actin 79B	Act79B	NA	0.00868798	NA	0.000421358	0.0178092	4.96e-05	NA	0.027593	0.0189409	0.0019989	NA	0.0118461
FBgn0000046	Actin 87E	Act87E	NA	NA	NA	NA	NA	NA	NA	NA	0.00691472	0.000504933	NA	NA
FBgn0000047	Actin 88F	Act88F	NA	0.000350389	NA	0.000188982	NA	0.000164368	0.048692	0.000882868	NA	NA	NA	0.000138778
FBgn0000052	Phosphoribosylformylglycinamidine synthase	Pfas	NA	NA	NA	NA	NA	NA	NA	NA	NA	NA	NA	NA
FBgn0000053	GART trifunctional enzyme	Gart	NA	0.0464882	NA	NA	NA	NA	NA	NA	NA	0.0136836	NA	NA
FBgn0000055	Alcohol dehydrogenase	Adh	NA	0.00310939	NA	NA	NA	NA	NA	0.0082546	NA	0.000169313	NA	NA
FBgn0000057	adipose	adp	NA	NA	NA	0.0314609	0.0243382	0.0410766	0.0267015	NA	NA	NA	NA	NA
FBgn0000071	Amalgam	Ama	NA	NA	0.016705	NA	0.0322137	NA	NA	NA	0.0331717	0.00113728	NA	NA
FBgn0000075	alpha methyl dopa-resistant	amd	NA	NA	NA	NA	NA	NA	NA	NA	NA	NA	NA	NA
FBgn0000077	almondex	amx	NA	NA	NA	NA	0.0428379	NA	NA	NA	0.0264002	NA	NA	NA
FBgn0000078	Amylase distal	Amy-d	NA	NA	NA	NA	NA	NA	NA	NA	NA	0.00762838	NA	NA
FBgn0000084	Annexin B10	AnxB10	NA	NA	NA	NA	0.0426254	NA	NA	NA	NA	NA	NA	NA
FBgn0000092	daywake	dyw	NA	NA	NA	NA	NA	NA	NA	NA	NA	NA	NA	NA
FBgn0000094	Andropin	Anp	NA	NA	NA	0.00480383	NA	NA	NA	0.00359216	NA	0.000538786	NA	0.00169874
FBgn0000097	anterior open	aop	NA	NA	NA	NA	NA	NA	NA	NA	NA	0.041334	NA	NA
FBgn0000100	Ribosomal protein LP0	RpLP0	NA	NA	NA	NA	NA	NA	NA	NA	0.00369857	NA	NA	NA
FBgn0000108	beta amyloid protein precursor-like	Appl	NA	NA	NA	NA	NA	NA	NA	0.0437768	NA	NA	NA	NA
FBgn0000114	bruno 1	bru1	NA	NA	0.0131387	NA	NA	NA	NA	NA	0.012031	0.0204714	NA	NA
FBgn0000115	ADP ribosylation factor-like 1	Arl1	NA	NA	NA	NA	0.0305957	NA	0.0256797	NA	0.0233712	NA	NA	NA
FBgn0000117	armadillo	arm	NA	NA	NA	NA	0.0387854	NA	0.035383	NA	NA	NA	0.0455614	NA
FBgn0000119	arrow	arr	NA	NA	NA	NA	0.0290979	NA	0.0226971	NA	NA	NA	NA	NA
FBgn0000120	Arrestin 1	Arr1	NA	NA	NA	NA	NA	NA	NA	NA	NA	NA	NA	NA
FBgn0000121	Arrestin 2	Arr2	NA	0.0120947	NA	0.0479907	NA	0.0333127	NA	NA	NA	NA	NA	0.0125848
FBgn0000137	asense	ase	NA	NA	NA	NA	0.0331327	NA	NA	NA	NA	NA	NA	NA
FBgn0000139	absent, small, or homeotic discs 2	ash2	NA	NA	NA	NA	NA	NA	0.0389289	NA	0.00340708	NA	NA	NA
FBgn0000146	aubergine	aub	NA	NA	NA	NA	NA	NA	NA	NA	0.00645213	NA	0.0239563	NA
FBgn0000147	aurora A	aurA	NA	NA	NA	NA	NA	NA	NA	NA	0.00973514	NA	NA	NA
FBgn0000150	abnormal wing discs	awd	NA	NA	0.042057	NA	0.0498337	NA	0.0341473	NA	0.0060608	NA	NA	NA
FBgn0000153	black	b	NA	0.00089328	NA	0.0128172	NA	0.0159926	NA	0.0281964	NA	NA	NA	0.000507586
FBgn0000157	Distal-less	Dll	NA	0.0281786	NA	0.0134297	0.00142426	2.59e-05	0.0464224	NA	NA	0.000412255	NA	0.0208887
FBgn0000158	bag of marbles	bam	NA	NA	NA	NA	0.0119121	NA	0.041701	NA	NA	NA	NA	NA
FBgn0000163	bazooka	baz	NA	NA	NA	NA	0.037228	NA	0.0299819	NA	NA	NA	NA	NA
FBgn0000166	bicoid	bcd	0.0171844	NA	0.000242046	NA	0.00631558	NA	0.0131962	NA	0.00333951	NA	NA	NA
FBgn0000173	bendless	ben	0.0120214	NA	NA	NA	0.034837	NA	NA	NA	NA	NA	0.0292859	NA
FBgn0000179	bifid	bi	NA	NA	NA	NA	NA	NA	NA	NA	0.0034459	NA	NA	NA
FBgn0000181	bicaudal	bic	0.0171378	NA	0.00366662	NA	0.0188068	NA	0.024411	NA	NA	NA	0.0387048	NA
FBgn0000212	brahma	brm	NA	NA	0.00554685	NA	0.0233976	NA	0.0181443	NA	NA	NA	NA	NA
FBgn0000216	Bearded	Brd	NA	NA	NA	NA	0.029166	NA	NA	NA	NA	NA	NA	NA
FBgn0000221	brainiac	brn	NA	NA	NA	NA	0.0165751	NA	0.0438013	NA	NA	NA	NA	NA
FBgn0000227	Early boundary activity 1	Elba1	0.00285261	NA	0.00404573	NA	0.0118392	NA	0.0210439	NA	0.0294558	NA	0.00735561	NA
FBgn0000228	Blastoderm-specific gene 25D	Bsg25D	NA	NA	0.000870614	NA	0.0229628	NA	0.00684384	NA	0.0475034	NA	NA	NA
FBgn0000233	buttonhead	btd	0.015084	NA	NA	0.00913065	0.048862	NA	0.0133455	NA	NA	NA	NA	NA
FBgn0000239	burgundy	bur	NA	NA	NA	NA	NA	NA	NA	NA	0.00649355	NA	NA	NA
FBgn0000246	crossover suppressor on 3 of Gowen	c(3)G	NA	NA	NA	NA	NA	NA	0.0286485	NA	0.00130428	NA	NA	NA
FBgn0000253	Calmodulin	Cam	NA	NA	NA	NA	0.0137472	NA	NA	NA	NA	NA	NA	NA
FBgn0000256	cappuccino	capu	NA	0.00827795	NA	NA	NA	0.00267846	NA	NA	NA	1.63e-05	NA	NA
FBgn0000257	carnation	car	NA	NA	NA	NA	0.046159	NA	0.0213792	NA	0.000274977	NA	NA	NA
FBgn0000273	Protein kinase, cAMP-dependent, catalytic subunit 1	Pka-C1	NA	NA	NA	NA	0.0351438	NA	0.024411	NA	NA	NA	NA	NA
FBgn0000274	Protein kinase, cAMP-dependent, catalytic subunit 2	Pka-C2	NA	0.015131	NA	NA	NA	0.0150087	NA	NA	NA	0.000304979	NA	NA
FBgn0000276	Cecropin A1	CecA1	NA	0.00286177	NA	NA	NA	0.00283128	NA	0.00290351	NA	NA	NA	1.81e-05
FBgn0000277	Cecropin A2	CecA2	NA	NA	NA	NA	NA	NA	NA	0.0497647	NA	NA	NA	0.00123231
FBgn0000283	Centrosomal protein 190kD	Cp190	NA	NA	NA	0.00270718	0.0297751	NA	0.0303422	NA	0.0449375	0.000708946	NA	NA
FBgn0000286	Chorion factor 2	Cf2	NA	NA	NA	0.034127	0.0375924	0.00201907	0.0221063	0.0124321	NA	NA	NA	NA
FBgn0000287	spalt-related	salr	NA	NA	NA	0.0388418	NA	NA	0.0094341	0.0100953	NA	0.00553572	NA	NA
FBgn0000299	Collagen type IV alpha 1	Col4a1	NA	0.0178114	NA	NA	NA	0.0246367	NA	0.022219	NA	NA	NA	NA
FBgn0000303	Choline acetyltransferase	ChAT	NA	NA	NA	NA	NA	NA	NA	NA	NA	NA	NA	NA
FBgn0000308	chickadee	chic	0.000175364	0.000339449	0.0181412	0.0114368	0.0117992	NA	0.0237579	NA	NA	0.0310834	0.0170023	0.00706913
FBgn0000316	cinnamon	cin	NA	NA	NA	NA	NA	NA	0.0273778	NA	0.00475123	NA	0.024315	NA
FBgn0000317	crinkled	ck	0.0168432	NA	0.000457388	0.0467093	0.0164615	NA	0.0101252	NA	0.00766147	NA	NA	NA
FBgn0000318	clot	cl	NA	NA	NA	NA	0.0421295	NA	0.0267015	NA	NA	NA	NA	NA
FBgn0000326	cricklet	clt	NA	NA	NA	NA	NA	NA	NA	NA	0.0268859	NA	NA	NA
FBgn0000330	carmine	cm	NA	NA	NA	NA	NA	NA	NA	NA	NA	NA	NA	NA
FBgn0000339	cornichon	cni	NA	NA	NA	NA	NA	NA	NA	NA	NA	0.0190255	NA	NA
FBgn0000351	cortex	cort	NA	NA	NA	NA	NA	NA	0.0195064	NA	0.0159078	NA	NA	NA
FBgn0000352	costa	cos	NA	NA	0.00991278	NA	0.0364197	NA	0.0216241	NA	0.027272	NA	NA	NA
FBgn0000355	Chorion protein 15	Cp15	NA	NA	0.0125741	NA	NA	NA	NA	NA	NA	NA	NA	NA
FBgn0000356	Chorion protein 16	Cp16	NA	NA	0.0192952	NA	NA	NA	NA	NA	0.0313837	NA	NA	NA
FBgn0000357	Chorion protein 18	Cp18	NA	NA	0.00691145	NA	NA	NA	NA	NA	0.00582221	NA	NA	NA
FBgn0000358	Chorion protein 19	Cp19	NA	NA	0.0453499	NA	NA	NA	NA	NA	NA	NA	NA	NA
FBgn0000359	Chorion protein 36	Cp36	NA	NA	0.00796496	NA	NA	NA	NA	NA	0.00511324	NA	NA	NA
FBgn0000360	Chorion protein 38	Cp38	NA	NA	0.00751679	NA	NA	NA	NA	NA	0.00985539	NA	NA	NA
FBgn0000370	cryptocephal	crc	NA	NA	NA	NA	NA	NA	NA	NA	NA	NA	0.0358311	NA
FBgn0000377	crooked neck	crn	NA	NA	NA	NA	0.0261963	NA	0.0144549	NA	0.00276013	NA	0.0109368	NA
FBgn0000384	concertina	cta	NA	NA	NA	NA	NA	NA	NA	NA	NA	NA	NA	NA
FBgn0000394	crossveinless	cv	NA	0.0420005	NA	NA	NA	NA	NA	NA	NA	NA	NA	NA
FBgn0000395	crossveinless 2	cv-2	NA	NA	NA	NA	NA	NA	NA	NA	NA	NA	NA	NA
FBgn0000404	Cyclin A	CycA	0.0424756	NA	0.00839257	NA	NA	NA	NA	NA	0.00350164	NA	NA	NA
FBgn0000405	Cyclin B	CycB	0.0283023	NA	0.00314104	NA	NA	NA	0.0345188	NA	0.00501531	NA	NA	NA
FBgn0000406	Cytochrome b5-related	Cyt-b5-r	NA	NA	NA	NA	NA	NA	NA	NA	NA	0.0144321	NA	NA
FBgn0000412	D1 chromosomal protein	D1	NA	NA	NA	NA	0.0288328	NA	0.0339112	NA	0.00494911	NA	0.0168006	NA
FBgn0000414	Disabled	Dab	NA	NA	0.0427432	NA	0.0125287	NA	0.0122868	NA	NA	NA	NA	NA
FBgn0000422	Dopa decarboxylase	Ddc	NA	NA	NA	NA	NA	NA	NA	NA	NA	NA	NA	NA
FBgn0000426	Small ribonucleoprotein particle protein SmF	SmF	NA	NA	NA	NA	0.0410169	NA	0.0244374	NA	0.0100885	NA	NA	NA
FBgn0000427	defective chorion	dec	NA	NA	0.00956772	NA	0.0462076	NA	NA	NA	0.0404075	NA	NA	NA
FBgn0000447	Dihydroorotate dehydrogenase	Dhod	NA	0.0407003	NA	NA	NA	NA	0.0454269	NA	0.00236855	0.0001394	NA	NA
FBgn0000454	Dipeptidase B	Dip-B	NA	NA	NA	NA	NA	NA	0.0314831	NA	0.00762253	NA	NA	NA
FBgn0000455	Dipeptidase C	Dip-C	NA	NA	NA	NA	0.0444815	NA	NA	NA	NA	NA	NA	NA
FBgn0000463	Delta	Dl	0.0443519	NA	0.00199418	NA	0.024555	NA	0.00204984	NA	0.0213902	NA	NA	NA
FBgn0000464	Leukocyte-antigen-related-like	Lar	NA	NA	NA	NA	NA	NA	0.0139977	NA	NA	NA	NA	NA
FBgn0000473	Cytochrome P450 6a2	Cyp6a2	NA	NA	NA	NA	NA	0.0042253	NA	NA	0.0433602	NA	NA	0.00203247
FBgn0000477	Deoxyribonuclease II	DNaseII	NA	0.00813807	NA	NA	NA	NA	NA	NA	NA	NA	NA	0.0215118
FBgn0000489	Protein kinase, cAMP-dependent, catalytic subunit 3	Pka-C3	NA	0.0178921	NA	NA	NA	0.00689559	NA	0.0130118	NA	0.00846406	NA	0.004248
FBgn0000499	dishevelled	dsh	NA	NA	NA	NA	0.030983	NA	0.0140194	NA	NA	NA	NA	NA
FBgn0000500	Drosulfakinin	Dsk	NA	NA	NA	NA	NA	NA	NA	NA	NA	NA	NA	0.0125848
FBgn0000504	doublesex	dsx	NA	NA	NA	0.00142063	NA	0.000320076	0.0169238	0.000591847	NA	NA	NA	0.000824989
FBgn0000520	deformed wings	dwg	NA	NA	NA	NA	0.0327112	NA	0.0122868	NA	0.0433706	NA	NA	NA
FBgn0000527	ebony	e	NA	NA	NA	NA	NA	NA	NA	NA	NA	NA	NA	NA
FBgn0000533	easter	ea	NA	NA	NA	NA	0.0305957	NA	0.025929	NA	NA	NA	NA	NA
FBgn0000535	ether a go-go	eag	NA	NA	NA	NA	NA	NA	NA	NA	NA	NA	NA	NA
FBgn0000542	echinus	ec	NA	0.0088969	NA	0.00310695	0.0448544	0.0036208	NA	0.00564334	0.011817	NA	NA	0.0142366
FBgn0000543	ecdysoneless	ecd	NA	NA	NA	NA	NA	NA	0.0435215	NA	0.00088841	NA	NA	NA
FBgn0000547	echinoid	ed	NA	NA	NA	NA	0.0200552	NA	0.0157494	NA	NA	NA	NA	NA
FBgn0000557	eukaryotic translation elongation factor 1 alpha 2	eEF1alpha2	NA	NA	NA	NA	NA	NA	NA	NA	NA	NA	NA	NA
FBgn0000564	Eclosion hormone	Eh	NA	NA	NA	NA	0.0477078	0.0130285	NA	NA	NA	NA	NA	NA
FBgn0000565	Methionine sulfoxide reductase A	MsrA	NA	NA	NA	NA	0.0364023	NA	NA	NA	NA	NA	NA	NA
FBgn0000566	Ecdysone-induced protein 55E	Eip55E	NA	NA	NA	NA	NA	NA	0.0286543	NA	NA	0.00600178	NA	NA
FBgn0000567	Ecdysone-induced protein 74EF	Eip74EF	NA	0.0313834	NA	0.011464	NA	0.00848148	NA	0.0237552	0.00369857	0.00117642	NA	0.0313632
FBgn0000575	extra macrochaetae	emc	NA	NA	NA	NA	NA	NA	NA	NA	NA	NA	NA	NA
FBgn0000578	enabled	ena	NA	NA	NA	NA	0.0497099	NA	0.0426989	NA	NA	0.033163	NA	NA
FBgn0000581	Enhancer of Polycomb	E(Pc)	NA	NA	0.0014943	NA	0.0136636	NA	0.0139977	NA	NA	NA	NA	NA
FBgn0000588	extra sexcombs	esc	0.0212427	NA	0.0125113	NA	NA	NA	NA	NA	0.00362608	NA	NA	NA
FBgn0000592	Esterase 6	Est-6	NA	0.00115391	NA	0.000586973	NA	0.0029793	NA	NA	NA	0.0001973	NA	0.00252912
FBgn0000615	exuperantia	exu	NA	NA	NA	NA	NA	NA	NA	NA	0.00619413	0.00151537	NA	NA
FBgn0000617	TBP-associated factor 9	Taf9	NA	NA	NA	NA	NA	NA	NA	NA	0.00558098	NA	NA	NA
FBgn0000618	enhancer of yellow 2	e(y)2	NA	NA	NA	NA	NA	NA	NA	NA	0.0182276	NA	NA	NA
FBgn0000635	Fasciclin 2	Fas2	NA	NA	NA	NA	NA	NA	NA	NA	0.0481304	NA	NA	NA
FBgn0000636	Fasciclin 3	Fas3	NA	NA	NA	NA	NA	NA	NA	NA	NA	NA	NA	0.0289958
FBgn0000639	Fat body protein 1	Fbp1	NA	NA	NA	NA	NA	NA	NA	NA	0.00786461	7.18e-05	NA	NA
FBgn0000640	Fat body protein 2	Fbp2	NA	NA	NA	NA	NA	NA	NA	NA	0.00418874	9.13e-05	NA	NA
FBgn0000644	Follicle cell protein 3C	Fcp3C	NA	NA	NA	NA	NA	NA	0.0247793	NA	NA	NA	NA	NA
FBgn0000658	four-jointed	fj	NA	0.0010732	NA	0.00596024	NA	0.00221532	NA	0.00792564	0.0220517	NA	NA	0.0054441
FBgn0000659	fork head	fkh	NA	NA	NA	0.0133138	0.039637	0.022935	NA	0.00165719	0.00169854	0.000244639	NA	NA
FBgn0000662	female lethal d	fl(2)d	NA	NA	0.0455299	NA	NA	NA	NA	NA	NA	NA	NA	NA
FBgn0000667	alpha actinin	Actn	NA	0.00221339	NA	0.000252996	0.0350693	0.000482923	0.0349427	0.000895633	0.0476201	NA	NA	0.00117333
FBgn0000723	FER tyrosine kinase	FER	NA	NA	NA	NA	0.0393946	NA	NA	NA	NA	NA	NA	NA
FBgn0000808	gastrulation-defective	gd	NA	NA	NA	NA	0.00774416	NA	NA	NA	NA	NA	NA	NA
FBgn0000826	pan gu	png	NA	NA	NA	NA	NA	NA	0.0424624	NA	0.00344408	NA	NA	NA
FBgn0000927	female sterile (1) Young arrest	fs(1)Ya	NA	NA	NA	NA	NA	NA	NA	NA	0.00157926	NA	NA	NA
FBgn0000964	traffic jam	tj	NA	NA	0.0050281	NA	0.00255939	NA	0.0314486	NA	0.00442443	NA	NA	NA
FBgn0001075	fat	ft	NA	0.000972405	NA	0.000542245	0.0420679	0.000100988	NA	0.00306687	0.00484356	NA	NA	0.000805848
FBgn0001079	fused	fu	NA	NA	NA	NA	0.0459305	NA	NA	NA	0.0341489	NA	NA	NA
FBgn0001083	furrowed	fw	NA	0.000679999	NA	0.00403403	NA	0.00106945	NA	0.00354256	NA	NA	NA	0.00101273
FBgn0001084	fuzzy	fy	NA	NA	NA	NA	0.0152482	NA	NA	NA	NA	NA	NA	NA
FBgn0001085	frizzled	fz	0.0186474	NA	0.000246132	NA	0.00815762	NA	0.00684384	NA	0.00243365	NA	NA	NA
FBgn0001086	fizzy	fzy	NA	NA	NA	NA	NA	NA	NA	NA	0.00974207	NA	NA	NA
FBgn0001089	beta galactosidase	Gal	NA	0.00353765	NA	NA	NA	0.00986496	NA	NA	0.00544548	NA	NA	0.0250716
FBgn0001090	bangles and beads	bnb	NA	NA	NA	NA	NA	0.0225449	NA	NA	0.0466194	NA	NA	NA
FBgn0001091	Glyceraldehyde 3 phosphate dehydrogenase 1	Gapdh1	NA	0.000883133	NA	0.0129075	NA	0.034848	NA	0.0386574	NA	NA	NA	0.00333017
FBgn0001099	gonadal	gdl	NA	0.0152103	NA	NA	NA	0.0183164	NA	NA	NA	0.0291035	NA	NA
FBgn0001104	G protein alpha i subunit	Galphai	NA	NA	NA	NA	NA	NA	NA	NA	0.0133083	NA	NA	NA
FBgn0001105	G protein beta-subunit 13F	Gbeta13F	0.0262387	NA	NA	NA	0.0257591	NA	NA	NA	NA	NA	0.00908141	NA
FBgn0001108	Dynactin 1, p150 subunit	DCTN1-p150	0.0111818	0.008558	NA	NA	NA	NA	NA	NA	0.00659458	NA	NA	0.0288187
FBgn0001112	Glucose dehydrogenase	Gld	NA	NA	NA	5.71e-05	NA	0.00935488	NA	0.00841536	NA	0.000161187	NA	0.000495147
FBgn0001114	Glutactin	Glt	NA	0.0019404	NA	NA	NA	NA	NA	0.00684692	NA	NA	NA	0.00174566
FBgn0001120	giant nuclei	gnu	NA	NA	NA	NA	NA	0.0384892	NA	NA	NA	0.00476787	NA	NA
FBgn0001122	G protein alpha o subunit	Galphao	NA	NA	NA	NA	0.0344471	NA	0.0377162	NA	0.0242177	NA	NA	NA
FBgn0001123	G protein alpha s subunit	Galphas	NA	NA	NA	NA	NA	NA	NA	NA	NA	NA	NA	0.0363361
FBgn0001124	Glutamate oxaloacetate transaminase 1	Got1	NA	NA	NA	NA	NA	NA	NA	NA	NA	0.00218129	NA	NA
FBgn0001125	Glutamate oxaloacetate transaminase 2	Got2	NA	NA	NA	NA	NA	NA	NA	NA	NA	NA	NA	NA
FBgn0001128	Glycerol-3-phosphate dehydrogenase 1	Gpdh1	NA	0.000606091	NA	0.00535946	NA	0.00195896	NA	0.00211012	NA	NA	NA	0.000978242
FBgn0001133	grauzone	grau	NA	NA	NA	NA	0.0415418	NA	NA	NA	0.0428283	NA	NA	NA
FBgn0001139	groucho	gro	NA	NA	NA	NA	NA	NA	NA	NA	0.0386533	NA	NA	NA
FBgn0001142	Glutamine synthetase 1	Gs1	NA	NA	NA	NA	0.0475599	NA	NA	NA	NA	0.0081111	NA	NA
FBgn0001145	Glutamine synthetase 2	Gs2	NA	0.00559721	NA	0.0495123	NA	NA	NA	NA	NA	NA	NA	0.00727665
FBgn0001149	Glutathione S transferase D1	GstD1	NA	NA	NA	NA	0.0448552	NA	0.0375554	NA	NA	NA	NA	NA
FBgn0001168	hairy	h	NA	NA	NA	NA	NA	0.00718546	NA	NA	NA	NA	NA	0.0169517
FBgn0001180	hunchback	hb	NA	NA	0.000721144	NA	0.0125054	NA	0.0167072	NA	0.0253742	NA	NA	NA
FBgn0001187	Hexokinase C	Hex-C	NA	0.00686291	0.0283258	0.0284427	0.0329918	NA	NA	NA	NA	NA	NA	NA
FBgn0001197	Histone H2A variant	His2Av	0.00125294	NA	NA	NA	NA	NA	0.0181443	NA	0.0103268	NA	0.00601261	NA
FBgn0001202	hook	hook	NA	NA	NA	NA	NA	NA	NA	NA	0.0280141	NA	NA	NA
FBgn0001208	Henna	Hn	NA	0.0280249	NA	NA	NA	NA	NA	NA	NA	NA	NA	NA
FBgn0001215	Heterogeneous nuclear ribonucleoprotein at 98DE	Hrb98DE	NA	NA	0.0444211	NA	NA	NA	NA	NA	NA	NA	NA	NA
FBgn0001216	Heat shock protein cognate 1	Hsc70-1	NA	NA	NA	0.00722673	NA	NA	NA	NA	NA	NA	NA	NA
FBgn0001217	Heat shock protein cognate 2	Hsc70-2	NA	0.00463422	NA	NA	NA	0.00139894	NA	NA	NA	0.00017329	NA	NA
FBgn0001218	Heat shock 70-kDa protein cognate 3	Hsc70-3	NA	NA	0.0396867	NA	NA	NA	NA	NA	NA	NA	NA	NA
FBgn0001222	Heat shock factor	Hsf	NA	NA	NA	NA	0.00655031	NA	0.0377898	NA	0.0115745	NA	NA	NA
FBgn0001224	Heat shock protein 23	Hsp23	NA	NA	NA	NA	0.0283847	NA	NA	NA	NA	0.000171548	NA	NA
FBgn0001225	Heat shock protein 26	Hsp26	NA	NA	NA	NA	0.0409622	NA	0.0211302	NA	NA	NA	0.011031	NA
FBgn0001226	Heat shock protein 27	Hsp27	0.03082	NA	NA	NA	0.0309234	NA	0.0176543	NA	0.0456365	NA	0.0160906	NA
FBgn0001228	-	CG4456	NA	0.00349924	NA	NA	NA	0.00049364	NA	0.00521343	NA	NA	NA	0.0132094
FBgn0001229	Heat shock gene 67Bc	Hsp67Bc	NA	0.00205428	NA	NA	NA	0.00607169	NA	NA	NA	NA	NA	0.0131917
FBgn0001233	Heat shock protein 83	Hsp83	0.0454383	0.00417575	NA	NA	NA	NA	NA	NA	0.00285841	NA	NA	NA
FBgn0001235	homothorax	hth	NA	NA	NA	NA	0.0210826	0.00128144	NA	NA	NA	0.00489246	NA	NA
FBgn0001250	inflated	if	NA	0.010325	NA	NA	0.033698	0.0182789	NA	0.0421275	NA	NA	NA	NA
FBgn0001255	Ecdysone-inducible gene E3	ImpE3	NA	NA	NA	NA	NA	NA	NA	NA	NA	NA	NA	NA
FBgn0001256	Ecdysone-inducible gene L1	ImpL1	NA	NA	NA	NA	NA	NA	NA	NA	NA	NA	NA	NA
FBgn0001257	Ecdysone-inducible gene L2	ImpL2	NA	NA	0.0111693	NA	NA	NA	NA	NA	NA	NA	NA	NA
FBgn0001258	Lactate dehydrogenase	Ldh	NA	NA	NA	NA	NA	NA	NA	NA	NA	NA	NA	NA
FBgn0001259	inturned	in	NA	0.00190872	NA	0.00804707	NA	0.0029305	NA	0.0231018	NA	0.0313898	NA	0.00172128
FBgn0001276	intersex	ix	NA	NA	NA	NA	NA	NA	0.0101252	NA	NA	NA	NA	NA
FBgn0001280	janus A	janA	NA	0.0266823	NA	NA	0.0255935	NA	0.0366998	NA	0.0450026	NA	NA	NA
FBgn0001281	janus B	janB	NA	0.0192588	NA	NA	NA	0.0115841	NA	NA	NA	1.26e-05	NA	NA
FBgn0001285	Jonah 44E	Jon44E	NA	NA	0.000102095	0.00204521	NA	NA	NA	NA	6.41e-05	0.000309124	0.00228076	0.00829423
FBgn0001291	Jun-related antigen	Jra	NA	0.00838089	NA	NA	NA	NA	0.0483854	NA	NA	NA	NA	NA
FBgn0001296	karmoisin	kar	NA	NA	0.0101233	0.0464966	NA	NA	NA	NA	0.00498871	NA	NA	NA
FBgn0001297	kayak	kay	NA	NA	NA	NA	NA	0.00722268	NA	0.021769	0.0249537	0.0479825	NA	NA
FBgn0001301	kelch	kel	NA	NA	0.00814033	NA	0.0225913	NA	0.0133455	NA	NA	NA	NA	NA
FBgn0001308	Kinesin heavy chain	Khc	NA	NA	NA	NA	NA	NA	NA	NA	NA	NA	NA	NA
FBgn0001311	krotzkopf verkehrt	kkv	NA	0.00209434	NA	0.00108848	NA	0.000515971	NA	0.00351411	0.00738998	0.010092	NA	0.00174359
FBgn0001313	male fertility factor kl2	kl-2	NA	NA	NA	NA	NA	NA	NA	NA	NA	0.00212903	NA	NA
FBgn0001316	klarsicht	klar	NA	NA	0.037497	NA	0.0272155	NA	0.010855	NA	NA	NA	NA	NA
FBgn0001321	knickkopf	knk	NA	0.0161211	NA	0.00177033	NA	0.000940833	NA	0.0234863	0.0404075	0.00252692	NA	0.00391769
FBgn0001323	knirps-like	knrl	NA	0.0220153	NA	NA	NA	NA	0.0371219	NA	0.00387465	0.00346222	NA	NA
FBgn0001325	Kruppel	Kr	NA	NA	0.0143963	NA	NA	NA	NA	NA	NA	NA	0.00348237	NA
FBgn0001330	kurz	kz	NA	NA	NA	NA	NA	NA	0.0182458	NA	0.0169969	NA	0.00169509	NA
FBgn0001341	MYB binding protein 1a	Mybbp1A	NA	NA	0.00310544	NA	NA	NA	NA	NA	0.00383042	NA	NA	NA
FBgn0001404	egghead	egh	NA	NA	NA	NA	NA	NA	NA	NA	0.046722	NA	NA	NA
FBgn0001491	lethal (1) 10Bb	l(1)10Bb	NA	NA	NA	NA	0.0395246	NA	NA	NA	0.00153793	NA	NA	NA
FBgn0001565	Helicase	Hlc	0.0446592	NA	NA	NA	NA	NA	0.041701	NA	NA	NA	0.0212176	NA
FBgn0001624	discs large 1	dlg1	NA	NA	NA	NA	0.0444771	NA	NA	NA	NA	0.0322169	NA	NA
FBgn0001941	infertile crescent	ifc	NA	0.0234843	NA	NA	NA	NA	NA	0.0162137	NA	0.00640537	0.0358311	0.0145682
FBgn0001942	eukaryotic translation initiation factor 4A	eIF4A	NA	NA	NA	NA	NA	NA	0.0484709	NA	0.0414329	NA	NA	NA
FBgn0001974	RNA guanine-7 methyltransferase	Rnmt	NA	NA	NA	NA	NA	NA	0.0195161	NA	0.0193037	NA	0.0101591	NA
FBgn0001978	shuttle craft	stc	NA	NA	0.0387209	NA	NA	NA	NA	NA	0.00365703	NA	NA	NA
FBgn0001981	escargot	esg	NA	NA	NA	NA	NA	0.00947878	NA	NA	NA	0.0203868	NA	NA
FBgn0001983	worniu	wor	NA	NA	NA	NA	NA	0.00131547	NA	NA	0.0138932	0.00157957	NA	NA
FBgn0001987	Gliotactin	Gli	NA	0.000814033	NA	NA	NA	0.00220371	0.027612	NA	NA	NA	NA	NA
FBgn0001990	weckle	wek	NA	NA	NA	NA	0.049667	NA	0.0104149	NA	0.0113134	NA	0.00169509	NA
FBgn0001991	Ca[2+]-channel protein alpha[[1]] subunit D	Ca-alpha1D	NA	NA	NA	0.0183047	0.0229628	0.0095597	0.0169238	0.029605	0.0162583	NA	NA	NA
FBgn0001995	mitochondrial ribosomal protein L4	mRpL4	NA	NA	NA	NA	NA	NA	NA	NA	0.0014687	NA	NA	NA
FBgn0002021	lethal (2) 37Bb	l(2)37Bb	NA	NA	NA	NA	NA	NA	0.035383	NA	NA	NA	NA	NA
FBgn0002022	Catecholamines up	Catsup	NA	NA	NA	NA	0.0446853	NA	NA	NA	NA	NA	NA	NA
FBgn0002023	Lim3	Lim3	NA	NA	NA	NA	NA	NA	NA	NA	NA	NA	NA	NA
FBgn0002031	lethal (2) 37Cc	l(2)37Cc	NA	NA	NA	NA	0.0429863	NA	0.0293732	NA	0.00535039	NA	NA	NA
FBgn0002036	-	CG10561	NA	NA	NA	0.0102539	NA	NA	NA	NA	NA	0.00020561	NA	NA
FBgn0002044	second mitotic wave missing	swm	NA	NA	0.00113605	NA	0.0172536	NA	0.0139052	NA	NA	NA	NA	NA
FBgn0002069	Aspartyl-tRNA synthetase	AspRS	NA	NA	NA	NA	NA	NA	NA	NA	NA	0.0269274	NA	NA
FBgn0002174	-	CG5504	NA	0.0154522	NA	NA	0.0475511	NA	NA	NA	0.0108992	0.000440526	NA	NA
FBgn0002283	lethal (3) 73Ah	l(3)73Ah	NA	NA	NA	NA	NA	NA	NA	NA	0.00619413	NA	0.0262161	NA
FBgn0002284	Proteasome beta6 subunit	Prosbeta6	NA	NA	NA	NA	NA	NA	NA	NA	0.0429126	NA	NA	NA
FBgn0002306	stranded at second	sas	NA	0.00162697	NA	0.00124585	0.0373905	4.16e-05	0.0247793	0.000737284	0.00544548	0.0355012	NA	0.00442238
FBgn0002354	lethal (3) 87Df	l(3)87Df	NA	NA	NA	NA	NA	NA	NA	NA	0.0258943	NA	NA	NA
FBgn0002413	discs overgrown	dco	NA	NA	0.00470471	NA	NA	NA	NA	NA	0.0380771	NA	NA	NA
FBgn0002440	lethal (3) malignant blood neoplasm	l(3)mbn	NA	NA	NA	NA	NA	NA	NA	NA	NA	NA	NA	NA
FBgn0002466	sticky	sti	0.0283023	NA	0.000988687	NA	0.0153222	NA	0.0166315	NA	0.00154312	NA	NA	NA
FBgn0002521	pleiohomeotic	pho	NA	NA	NA	NA	NA	NA	NA	NA	0.0311141	NA	NA	NA
FBgn0002524	lace	lace	0.0148972	NA	NA	NA	NA	NA	NA	NA	0.0376576	0.0320214	NA	NA
FBgn0002526	Laminin A	LanA	NA	NA	NA	NA	0.0153222	NA	NA	NA	0.0195402	0.0083865	NA	NA
FBgn0002531	Larval cuticle protein 1	Lcp1	NA	NA	NA	NA	NA	NA	NA	NA	NA	NA	NA	NA
FBgn0002535	Larval cuticle protein 4	Lcp4	NA	NA	NA	NA	0.0448433	0.00380342	NA	NA	NA	NA	NA	NA
FBgn0002542	lodestar	lds	NA	NA	NA	NA	NA	NA	0.0318744	NA	0.0160432	NA	NA	NA
FBgn0002543	roundabout 2	robo2	NA	NA	0.00112159	NA	0.00815839	0.0057874	0.00707565	0.00351959	NA	0.0481023	NA	NA
FBgn0002562	Larval serum protein 1 alpha	Lsp1alpha	NA	NA	NA	NA	NA	NA	NA	NA	0.0176875	0.0106643	NA	NA
FBgn0002563	Larval serum protein 1 beta	Lsp1beta	NA	NA	NA	NA	NA	NA	NA	NA	0.0302196	0.00640721	NA	NA
FBgn0002564	Larval serum protein 1 gamma	Lsp1gamma	NA	0.000397984	NA	0.000223406	NA	0.0100522	NA	0.00436284	0.0180537	0.000253239	NA	0.00164081
FBgn0002565	Larval serum protein 2	Lsp2	NA	NA	NA	NA	NA	NA	NA	NA	0.0161467	0.00399854	NA	NA
FBgn0002567	Rab32	Rab32	NA	NA	0.00736546	NA	NA	NA	0.0409738	NA	NA	NA	NA	NA
FBgn0002569	Maltase A2	Mal-A2	NA	0.0151444	0.0180881	0.027421	NA	NA	NA	NA	0.00104416	0.000443678	NA	NA
FBgn0002570	Maltase A1	Mal-A1	NA	NA	0.0379131	NA	NA	NA	NA	NA	0.00212309	0.00156433	NA	NA
FBgn0002571	Maltase A3	Mal-A3	NA	0.00767264	0.0187435	0.0177436	NA	NA	NA	NA	0.0071158	0.0172921	NA	NA
FBgn0002578	Kazal-type protease inhibitor m1	Kaz-m1	0.0385953	NA	0.0171673	NA	0.047356	NA	0.0350253	NA	NA	NA	NA	NA
FBgn0002579	Ribosomal protein L36	RpL36	0.0147967	NA	0.00137599	NA	0.0262323	NA	0.0238045	NA	NA	NA	NA	NA
FBgn0002590	Ribosomal protein S5a	RpS5a	NA	NA	NA	NA	NA	NA	NA	NA	0.0253113	NA	NA	NA
FBgn0002593	Ribosomal protein LP1	RpLP1	NA	NA	NA	NA	NA	NA	0.037212	NA	0.0111561	NA	NA	NA
FBgn0002607	Ribosomal protein L19	RpL19	NA	NA	NA	NA	NA	NA	0.0320186	NA	0.0119228	NA	NA	NA
FBgn0002609	Enhancer of split m3, helix-loop-helix	E(spl)m3-HLH	NA	NA	NA	NA	NA	NA	0.0297709	NA	NA	NA	NA	NA
FBgn0002622	Ribosomal protein S3	RpS3	NA	NA	0.0299092	NA	0.0400991	NA	0.0417707	NA	0.013839	NA	NA	NA
FBgn0002626	Ribosomal protein L32	RpL32	0.0355531	NA	NA	NA	NA	NA	0.035383	NA	0.0380527	NA	NA	NA
FBgn0002638	Regulator of chromosome condensation 1	Rcc1	NA	NA	NA	NA	0.0317478	NA	0.0195605	NA	0.000804938	NA	NA	NA
FBgn0002641	maroon-like	mal	NA	NA	NA	NA	0.0304988	NA	NA	NA	0.0432002	NA	NA	NA
FBgn0002643	mastermind	mam	NA	NA	0.0111693	NA	0.0153222	NA	0.0141872	NA	NA	NA	NA	NA
FBgn0002673	twine	twe	NA	0.0343736	NA	NA	NA	NA	NA	NA	0.00878941	NA	NA	NA
FBgn0002707	meiotic 9	mei-9	NA	NA	NA	NA	NA	NA	0.0310106	NA	0.0113134	NA	NA	NA
FBgn0002709	meiotic 218	mei-218	NA	NA	NA	NA	NA	NA	NA	NA	NA	0.000778454	NA	NA
FBgn0002715	meiotic from via Salaria 332	mei-S332	NA	NA	NA	NA	NA	NA	NA	NA	0.04722	0.000825303	NA	NA
FBgn0002733	Enhancer of split mbeta, helix-loop-helix	E(spl)mbeta-HLH	NA	NA	NA	NA	NA	NA	0.0297449	NA	NA	NA	NA	NA
FBgn0002735	Enhancer of split mgamma, helix-loop-helix	E(spl)mgamma-HLH	NA	NA	NA	NA	NA	NA	NA	NA	NA	NA	NA	NA
FBgn0002736	mago nashi	mago	NA	NA	NA	NA	0.0418548	NA	0.0313356	NA	0.00951331	NA	NA	NA
FBgn0002772	Myosin alkali light chain 1	Mlc1	NA	0.00141653	NA	0.00074542	NA	0.000192133	NA	0.00624854	NA	NA	NA	0.00177747
FBgn0002773	Myosin light chain 2	Mlc2	NA	0.000682739	NA	0.000283616	NA	6.18e-05	NA	0.000825049	NA	NA	NA	0.000454646
FBgn0002775	male-specific lethal 3	msl-3	NA	NA	NA	NA	0.0294776	NA	NA	NA	0.00248445	NA	NA	NA
FBgn0002778	minidiscs	mnd	NA	NA	0.0183552	NA	NA	NA	NA	NA	0.0030858	NA	NA	NA
FBgn0002780	modulo	mod	NA	NA	NA	NA	NA	NA	NA	NA	0.00435022	NA	0.00681087	NA
FBgn0002787	Regulatory particle non-ATPase 8	Rpn8	NA	NA	NA	NA	NA	NA	0.0322771	NA	NA	0.00307309	NA	NA
FBgn0002789	Muscle protein 20	Mp20	NA	0.0452527	NA	NA	NA	NA	NA	NA	NA	0.00464743	NA	NA
FBgn0002791	morula	mr	NA	NA	NA	NA	NA	NA	0.04242	NA	0.018552	NA	NA	NA
FBgn0002842	spermatocyte arrest	sa	NA	NA	NA	NA	NA	NA	NA	NA	NA	0.00996699	NA	NA
FBgn0002855	Accessory gland protein 26Aa	Acp26Aa	NA	2.09e-05	NA	NA	NA	0.0273654	NA	0.0414614	NA	NA	NA	3.87e-07
FBgn0002856	Accessory gland protein 26Ab	Acp26Ab	NA	8.63e-05	NA	0.00893969	NA	0.00487133	NA	0.00188237	NA	NA	NA	0.000296971
FBgn0002862	Male-specific RNA 87F	Mst87F	NA	0.0198592	NA	NA	NA	0.00180912	NA	NA	NA	0.000122642	NA	NA
FBgn0002865	Male-specific RNA 98Ca	Mst98Ca	NA	0.00499172	NA	NA	NA	0.0075733	NA	NA	NA	2.6e-05	NA	NA
FBgn0002868	Metallothionein A	MtnA	NA	NA	NA	NA	0.0412981	NA	NA	NA	NA	NA	NA	NA
FBgn0002873	mushroom body defect	mud	NA	NA	0.00206677	NA	0.00910895	NA	0.0101252	NA	0.0131555	NA	NA	NA
FBgn0002891	DNA polymerase zeta subunit 1	PolZ1	NA	NA	0.00110377	NA	0.0185411	NA	0.0238816	NA	0.0484748	NA	NA	NA
FBgn0002901	mutagen-sensitive 304	mus304	NA	NA	NA	NA	NA	NA	NA	NA	0.00982646	NA	NA	NA
FBgn0002905	DNA polymerase theta	PolQ	0.0222946	NA	0.000505059	NA	0.0184164	NA	0.0222547	NA	0.00608806	NA	NA	NA
FBgn0002917	narrow abdomen	na	NA	NA	NA	NA	NA	NA	NA	NA	NA	NA	NA	NA
FBgn0002921	Na pump alpha subunit	Atpalpha	NA	NA	NA	NA	0.031924	NA	0.0408819	NA	NA	NA	NA	NA
FBgn0002924	non-claret disjunctional	ncd	NA	NA	NA	NA	NA	NA	NA	NA	0.0011855	NA	NA	NA
FBgn0002926	nudel	ndl	NA	NA	0.0032671	NA	0.0167838	NA	NA	NA	NA	NA	NA	NA
FBgn0002930	necrotic	nec	NA	0.0233651	NA	NA	NA	NA	NA	NA	0.040963	NA	NA	NA
FBgn0002932	neuralized	neur	NA	NA	0.0232304	NA	NA	NA	NA	NA	NA	NA	NA	NA
FBgn0002937	neither inactivation nor afterpotential B	ninaB	NA	NA	NA	NA	NA	NA	NA	NA	NA	NA	NA	NA
FBgn0002939	neither inactivation nor afterpotential D	ninaD	NA	0.000397984	NA	NA	NA	NA	NA	NA	NA	NA	NA	NA
FBgn0002940	neither inactivation nor afterpotential E	ninaE	NA	0.00176416	NA	0.00142768	0.0301742	0.000940833	NA	0.0209069	NA	NA	NA	0.00174359
FBgn0002945	naked cuticle	nkd	NA	NA	NA	NA	NA	NA	NA	NA	NA	NA	NA	NA
FBgn0002948	no distributive disjunction	nod	NA	NA	NA	NA	NA	NA	0.0235074	NA	0.00211928	NA	NA	NA
FBgn0002962	nanos	nos	NA	NA	NA	NA	0.0488795	NA	0.0216119	NA	0.00269824	NA	NA	NA
FBgn0002973	numb	numb	NA	NA	NA	NA	0.0456882	NA	NA	NA	NA	NA	NA	NA
FBgn0002985	odd skipped	odd	NA	NA	NA	NA	NA	NA	NA	NA	NA	0.0358607	NA	0.00869458
FBgn0002989	okra	okr	NA	NA	NA	NA	0.0123164	NA	0.0255764	NA	NA	NA	NA	NA
FBgn0003008	orange	or	NA	NA	NA	NA	NA	NA	NA	NA	NA	NA	NA	NA
FBgn0003009	orientation disruptor	ord	NA	NA	NA	0.0149411	NA	NA	NA	NA	NA	NA	NA	NA
FBgn0003011	ora transientless	ort	NA	NA	NA	NA	NA	0.0349502	NA	NA	NA	NA	NA	NA
FBgn0003015	oskar	osk	NA	NA	0.000470693	NA	0.00367201	NA	0.0094341	NA	0.0155775	NA	NA	NA
FBgn0003016	outspread	osp	NA	NA	NA	NA	NA	NA	NA	NA	0.00768358	NA	NA	NA
FBgn0003023	ovarian tumor	otu	NA	NA	0.00142798	NA	NA	NA	NA	NA	0.0191535	NA	NA	NA
FBgn0003028	ovo	ovo	NA	NA	0.000581588	NA	0.0184164	NA	0.041701	NA	0.00645213	NA	NA	NA
FBgn0003034	Sex Peptide	SP	NA	0.0175158	NA	NA	NA	0.0110315	NA	NA	NA	0.0340396	NA	0.000959885
FBgn0003041	pebble	pbl	0.0147898	NA	0.000581588	NA	0.0344471	NA	0.0168842	NA	0.00291052	NA	NA	NA
FBgn0003048	pecanex	pcx	NA	NA	0.00343176	NA	0.0138854	NA	0.0106407	NA	NA	NA	NA	NA
FBgn0003062	Fibrillarin	Fib	NA	NA	NA	NA	NA	NA	NA	NA	0.000964549	NA	NA	NA
FBgn0003065	-	CG2150	0.00227952	NA	NA	NA	NA	NA	0.0145613	NA	NA	NA	NA	NA
FBgn0003068	period	per	NA	NA	NA	NA	NA	NA	NA	NA	NA	NA	NA	NA
FBgn0003071	Phosphofructokinase	Pfk	NA	0.000157854	NA	0.0031328	NA	0.00619359	NA	0.00105404	NA	NA	NA	0.000168849
FBgn0003076	Phosphoglucose mutase 1	Pgm1	NA	0.00961394	NA	NA	NA	NA	NA	NA	0.0355865	0.00241058	NA	NA
FBgn0003082	photorepair	phr	NA	NA	NA	NA	0.0243382	NA	NA	NA	0.016527	NA	NA	NA
FBgn0003086	Pre-intermoult gene 1	Pig1	NA	NA	NA	NA	NA	NA	NA	NA	NA	NA	NA	NA
FBgn0003087	pimples	pim	NA	NA	NA	NA	NA	NA	0.0182458	NA	0.00262691	NA	NA	NA
FBgn0003090	prickle	pk	NA	NA	NA	NA	NA	NA	NA	NA	0.0438136	NA	NA	NA
FBgn0003093	Protein C kinase 98E	Pkc98E	NA	NA	NA	0.0084284	NA	NA	NA	NA	0.0465352	0.0132191	NA	NA
FBgn0003114	plutonium	plu	NA	NA	NA	NA	0.0415418	NA	0.0277339	NA	0.00142681	NA	NA	NA
FBgn0003116	prune	pn	NA	NA	NA	NA	NA	NA	NA	NA	0.0105195	0.0194952	NA	NA
FBgn0003117	pannier	pnr	NA	NA	NA	NA	NA	NA	0.0335936	NA	NA	NA	NA	NA
FBgn0003118	pointed	pnt	NA	NA	NA	NA	0.0307256	NA	NA	NA	0.0276268	0.00480409	NA	NA
FBgn0003124	polo	polo	NA	NA	NA	NA	NA	NA	NA	NA	0.00455936	NA	NA	NA
FBgn0003132	Protein phosphatase 1 at 13C	Pp1-13C	NA	NA	NA	NA	NA	NA	NA	NA	NA	4.12e-05	NA	NA
FBgn0003134	Protein phosphatase 1alpha at 96A	Pp1alpha-96A	NA	NA	0.0427432	NA	NA	0.045859	NA	NA	NA	NA	0.0272485	NA
FBgn0003137	Papilin	Ppn	NA	0.0204901	NA	NA	NA	NA	0.0155707	0.0138695	NA	NA	NA	NA
FBgn0003139	Protein phosphatase V	PpV	NA	NA	NA	NA	NA	NA	NA	NA	0.028642	NA	0.029334	NA
FBgn0003140	Protein phosphatase Y at 55A	PpY-55A	NA	NA	NA	NA	NA	NA	NA	NA	NA	0.00153808	NA	NA
FBgn0003141	purple	pr	NA	0.0298893	NA	0.0268985	NA	0.0407626	NA	NA	NA	NA	0.0359381	0.0246251
FBgn0003145	paired	prd	NA	0.00117632	NA	0.0371359	NA	0.00358761	NA	0.0124321	NA	NA	NA	0.000358412
FBgn0003149	Paramyosin	Prm	NA	0.00382029	NA	0.000686829	0.0266466	0.000320076	0.0354726	0.00351411	0.0121312	0.0158879	NA	0.00404468
FBgn0003159	-	CG2841	NA	NA	0.00283016	NA	0.0147299	NA	0.0221063	NA	NA	NA	NA	NA
FBgn0003162	Punch	Pu	NA	0.00324233	NA	0.00315078	NA	0.000212757	NA	0.00689457	0.0308774	0.0117056	NA	0.00192775
FBgn0003169	punt	put	0.0454383	NA	0.0208527	NA	NA	NA	NA	NA	0.00849577	NA	NA	NA
FBgn0003187	quail	qua	NA	NA	NA	0.0204783	0.00133844	2.59e-05	NA	NA	NA	0.00078721	NA	NA
FBgn0003189	rudimentary	r	NA	NA	NA	NA	NA	NA	NA	NA	0.00352992	NA	NA	NA
FBgn0003204	raspberry	ras	NA	NA	NA	NA	NA	NA	NA	NA	0.000524499	NA	NA	NA
FBgn0003206	Ras oncogene at 64B	Ras64B	NA	NA	NA	NA	NA	NA	NA	NA	NA	NA	NA	NA
FBgn0003209	raw	raw	NA	NA	NA	NA	NA	NA	0.0468747	NA	NA	0.0350933	NA	NA
FBgn0003248	Rhodopsin 2	Rh2	NA	NA	NA	NA	0.0346494	NA	NA	NA	NA	NA	NA	NA
FBgn0003249	Rhodopsin 3	Rh3	NA	NA	NA	NA	NA	NA	NA	NA	0.030468	NA	0.0202125	NA
FBgn0003254	ribbon	rib	NA	NA	NA	NA	NA	0.0173545	NA	NA	NA	NA	NA	NA
FBgn0003255	rickets	rk	NA	0.0459799	NA	NA	NA	0.00564156	NA	NA	NA	NA	NA	0.0293436
FBgn0003256	rolled	rl	NA	NA	NA	NA	0.0463788	NA	NA	NA	0.0192174	NA	0.0159194	NA
FBgn0003257	rudimentary-like	r-l	NA	NA	NA	NA	0.0426254	NA	NA	NA	0.000405021	NA	NA	NA
FBgn0003261	Rm62	Rm62	NA	NA	NA	NA	0.0497099	NA	NA	NA	0.00653902	NA	NA	NA
FBgn0003274	Ribosomal protein LP2	RpLP2	NA	NA	0.0477915	NA	0.046159	NA	0.0390258	NA	0.00970277	NA	NA	NA
FBgn0003275	RNA polymerase II, I and III subunit F	Polr2F	NA	NA	NA	NA	0.0393061	NA	0.0475374	NA	NA	0.0146201	NA	NA
FBgn0003278	RNA polymerase I subunit B	Polr1B	NA	NA	NA	NA	NA	NA	NA	NA	0.0106402	NA	NA	NA
FBgn0003285	roughest	rst	NA	NA	0.0046887	NA	0.0101369	NA	0.0145613	NA	NA	NA	NA	NA
FBgn0003292	rotated abdomen	rt	NA	0.00382029	NA	0.0211648	NA	NA	NA	NA	0.0370805	NA	NA	0.0408059
FBgn0003301	rutabaga	rut	NA	NA	NA	NA	0.0268089	NA	0.0434636	NA	NA	NA	NA	NA
FBgn0003302	roughex	rux	NA	0.0145715	NA	NA	0.0327112	NA	NA	NA	NA	0.0291035	NA	NA
FBgn0003308	rosy	ry	NA	0.00172989	NA	NA	NA	NA	NA	NA	0.0233679	0.0282501	NA	0.0325726
FBgn0003310	Star	S	NA	NA	0.0139745	NA	0.0412607	NA	0.0343401	NA	NA	NA	NA	NA
FBgn0003319	Stubble	Sb	0.0169693	0.00131015	NA	0.010538	0.012814	0.000139813	NA	NA	NA	NA	NA	0.015778
FBgn0003321	small bristles	sbr	NA	NA	NA	NA	NA	NA	0.0247793	NA	0.0408243	NA	NA	NA
FBgn0003328	scab	scb	NA	NA	NA	NA	NA	NA	NA	NA	0.0344483	0.00120731	NA	NA
FBgn0003330	Sex combs extra	Sce	NA	NA	NA	NA	0.0354952	NA	NA	NA	0.00388691	NA	NA	NA
FBgn0003339	Sex combs reduced	Scr	NA	NA	NA	NA	NA	NA	0.0122868	NA	NA	0.0320014	NA	NA
FBgn0003345	scalloped	sd	NA	NA	NA	NA	0.0192517	NA	0.0298754	NA	0.043308	NA	NA	NA
FBgn0003346	Ran GTPase activating protein	RanGAP	NA	NA	NA	NA	NA	NA	0.0433054	NA	0.00421351	NA	NA	NA
FBgn0003356	Jonah 99Cii	Jon99Cii	0.0141905	NA	0.000222335	0.0042445	NA	NA	NA	NA	0.000102309	0.000255862	NA	NA
FBgn0003357	Jonah 99Ciii	Jon99Ciii	NA	NA	0.000102095	0.00700332	NA	NA	NA	NA	8.51e-05	0.000657436	NA	NA
FBgn0003358	Jonah 99Ci	Jon99Ci	0.0382872	NA	NA	NA	NA	NA	NA	NA	NA	NA	NA	NA
FBgn0003360	stress-sensitive B	sesB	NA	0.0015326	NA	0.0084284	NA	0.0494371	NA	0.0255485	NA	NA	NA	0.00693483
FBgn0003366	sevenless	sev	NA	NA	NA	NA	NA	NA	NA	NA	NA	NA	NA	NA
FBgn0003372	Salivary gland secretion 1	Sgs1	NA	NA	NA	NA	NA	NA	NA	NA	NA	0.000805104	NA	NA
FBgn0003374	Salivary gland secretion 4	Sgs4	NA	NA	NA	NA	NA	NA	NA	NA	NA	0.00409147	NA	NA
FBgn0003375	Salivary gland secretion 5	Sgs5	NA	NA	NA	NA	NA	NA	NA	NA	NA	0.00485811	NA	NA
FBgn0003380	Shaker	Sh	NA	NA	NA	NA	NA	NA	NA	NA	0.0119835	NA	NA	NA
FBgn0003386	Shaker cognate w	Shaw	NA	0.0422627	NA	NA	NA	NA	NA	NA	0.0034459	NA	NA	0.0178888
FBgn0003390	shifted	shf	NA	0.00556179	NA	NA	NA	0.00552736	NA	NA	NA	0.0498137	NA	0.0316426
FBgn0003391	shotgun	shg	NA	NA	0.0329949	NA	0.0144998	NA	0.017437	NA	NA	NA	NA	NA
FBgn0003396	schnurri	shn	NA	NA	NA	0.00331885	0.0286909	NA	0.0246236	NA	0.0169969	0.0130764	NA	NA
FBgn0003401	shutdown	shu	NA	NA	NA	NA	NA	NA	NA	NA	0.0146827	NA	NA	NA
FBgn0003410	seven in absentia	sina	NA	NA	0.0146814	NA	0.0488494	NA	NA	NA	0.0389331	NA	NA	NA
FBgn0003411	sisterless A	sisA	NA	NA	NA	NA	NA	NA	NA	NA	NA	NA	NA	NA
FBgn0003415	skuld	skd	NA	NA	0.00237121	NA	0.0155748	NA	0.0122868	NA	NA	NA	NA	NA
FBgn0003416	small wing	sl	0.0101772	NA	0.00283016	NA	0.0118218	NA	0.0126813	NA	0.00422839	NA	NA	NA
FBgn0003429	slowpoke	slo	NA	NA	NA	NA	NA	NA	NA	NA	0.0482659	NA	NA	NA
FBgn0003435	smooth	sm	NA	0.000412889	NA	0.0276284	NA	0.00151495	NA	0.00892754	NA	0.0430133	NA	0.00407885
FBgn0003447	singed	sn	NA	NA	NA	NA	0.0292482	NA	0.0274852	NA	NA	NA	0.0455614	NA
FBgn0003450	snake	snk	NA	NA	0.0163424	NA	0.0327112	NA	0.0200852	NA	NA	NA	NA	NA
FBgn0003460	sine oculis	so	NA	NA	NA	NA	NA	NA	0.00668043	0.00422894	NA	NA	NA	NA
FBgn0003462	Superoxide dismutase 1	Sod1	NA	NA	NA	NA	0.0390717	NA	0.0482927	NA	NA	NA	NA	NA
FBgn0003463	short gastrulation	sog	NA	NA	NA	NA	NA	NA	NA	NA	0.00860911	NA	NA	NA
FBgn0003475	spire	spir	NA	NA	NA	0.0383315	0.0483757	NA	0.0313706	NA	NA	NA	NA	NA
FBgn0003479	spindle A	spn-A	NA	NA	NA	NA	0.0272782	NA	0.038832	NA	0.0149406	NA	NA	NA
FBgn0003480	spindle B	spn-B	NA	NA	NA	NA	0.0447493	NA	0.0253391	NA	0.0312421	NA	NA	NA
FBgn0003482	spindle D	spn-D	NA	NA	NA	NA	NA	NA	NA	NA	0.0110374	NA	NA	NA
FBgn0003486	spook	spo	0.0213016	NA	0.0147903	NA	0.0322846	NA	NA	NA	0.0103918	NA	0.0485217	NA
FBgn0003499	stripe	sr	NA	NA	NA	NA	NA	NA	NA	0.0445828	0.00611385	NA	NA	NA
FBgn0003502	Btk family kinase at 29A	Btk29A	NA	NA	0.00529109	0.0441858	0.0422309	NA	0.0236014	NA	NA	NA	NA	NA
FBgn0003507	serpent	srp	NA	NA	NA	NA	0.0420845	NA	NA	0.0144901	NA	NA	NA	NA
FBgn0003512	Serendipity delta	Sry-delta	NA	NA	NA	NA	0.037228	NA	0.0193767	NA	0.0157355	NA	NA	NA
FBgn0003514	spaghetti squash	sqh	0.0202561	NA	NA	NA	NA	NA	0.0319396	NA	NA	0.00293662	0.0292026	0.0129638
FBgn0003515	scarlet	st	NA	NA	NA	NA	NA	NA	NA	NA	NA	0.0419528	NA	NA
FBgn0003517	stubarista	sta	NA	NA	NA	NA	NA	NA	0.035969	NA	0.00908448	NA	NA	NA
FBgn0003520	staufen	stau	NA	NA	0.0252071	NA	0.0351373	NA	0.0169238	NA	NA	NA	NA	NA
FBgn0003527	stand still	stil	NA	NA	NA	NA	0.0457711	NA	NA	NA	NA	NA	0.0387048	NA
FBgn0003545	subito	sub	NA	NA	NA	NA	0.044199	NA	0.0447199	NA	0.00198949	NA	NA	NA
FBgn0003557	Suppressor of deltex	Su(dx)	NA	NA	NA	NA	NA	NA	0.0284843	NA	NA	NA	NA	NA
FBgn0003607	Suppressor of variegation 205	Su(var)205	NA	NA	NA	NA	NA	NA	0.0393275	NA	0.000933365	NA	NA	NA
FBgn0003638	suppressor of white-apricot	su(w[a])	NA	NA	NA	NA	NA	NA	0.0318264	NA	NA	0.0202484	NA	NA
FBgn0003654	short wing	sw	NA	NA	NA	NA	NA	NA	0.0357089	NA	NA	0.0417652	0.0113017	NA
FBgn0003655	swallow	swa	NA	NA	NA	NA	NA	NA	NA	NA	0.00399375	NA	0.00489901	NA
FBgn0003660	Synaptobrevin	Syb	NA	NA	NA	NA	0.00255939	NA	0.0384745	NA	NA	NA	0.0249955	NA
FBgn0003676	Chaperonin containing TCP1 subunit 1	CCT1	NA	NA	NA	NA	0.0400593	NA	0.0369189	NA	0.00348586	NA	NA	NA
FBgn0003687	TATA binding protein	Tbp	NA	NA	0.000968866	NA	NA	NA	NA	NA	0.00166714	NA	NA	NA
FBgn0003710	temperature-induced paralytic E	tipE	NA	NA	NA	NA	NA	NA	NA	NA	NA	NA	NA	NA
FBgn0003714	technical knockout	tko	NA	NA	NA	NA	0.0390123	NA	NA	NA	0.0356217	NA	NA	NA
FBgn0003721	Tropomyosin 1	Tm1	NA	0.000369139	0.00814033	0.000131127	NA	0.000449787	NA	0.00115655	NA	NA	NA	0.000358412
FBgn0003731	Epidermal growth factor receptor	Egfr	NA	0.0459799	NA	NA	NA	NA	0.044962	NA	0.0486681	0.0150274	NA	NA
FBgn0003733	torso	tor	0.0493047	NA	0.00392099	NA	0.0468599	NA	0.0422486	NA	0.002145	NA	NA	NA
FBgn0003741	transformer	tra	NA	NA	NA	NA	NA	NA	NA	NA	NA	NA	NA	NA
FBgn0003742	transformer 2	tra2	NA	NA	NA	NA	0.0354952	NA	0.018622	NA	0.0352635	NA	0.0226685	NA
FBgn0003751	trunk	trk	NA	NA	NA	NA	NA	NA	NA	NA	NA	NA	NA	NA
FBgn0003862	trithorax	trx	NA	NA	0.0382237	NA	0.0102071	NA	0.0114944	NA	NA	NA	NA	NA
FBgn0003866	teashirt	tsh	NA	NA	NA	NA	0.0346822	NA	NA	NA	NA	0.0311333	NA	NA
FBgn0003867	torso-like	tsl	NA	0.000450922	NA	NA	NA	0.0162658	NA	0.00260562	NA	NA	NA	0.0011744
FBgn0003870	tramtrack	ttk	NA	NA	0.000968954	NA	0.0160794	NA	0.0299819	NA	NA	NA	NA	NA
FBgn0003885	alpha-Tubulin at 84D	alphaTub84D	0.00138805	0.000397984	NA	NA	NA	NA	NA	NA	NA	0.00218584	0.0487918	NA
FBgn0003886	alpha-Tubulin at 85E	alphaTub85E	NA	0.000455048	NA	0.000520059	NA	0.00236097	NA	0.000592185	NA	0.000101899	NA	0.000187991
FBgn0003888	beta-Tubulin at 60D	betaTub60D	NA	0.00316388	NA	0.00228433	NA	0.00815918	0.0303755	0.0278436	NA	NA	NA	0.000892098
FBgn0003889	beta-Tubulin at 85D	betaTub85D	NA	0.000839032	NA	0.0350512	NA	0.000603616	NA	NA	NA	4.11e-06	NA	NA
FBgn0003890	beta-Tubulin at 97EF	betaTub97EF	NA	0.00286652	NA	NA	NA	0.0176379	NA	0.0287078	NA	NA	NA	0.0188656
FBgn0003891	tudor	tud	NA	NA	NA	NA	0.0188152	NA	0.0218294	NA	NA	NA	NA	NA
FBgn0003892	patched	ptc	NA	NA	NA	NA	NA	NA	0.0101252	0.00564334	NA	NA	NA	NA
FBgn0003900	twist	twi	NA	0.00187401	NA	0.0143692	NA	9.82e-05	NA	NA	NA	0.00686515	NA	0.00673788
FBgn0003920	small nuclear RNA U2 at 14B	snRNA:U2:14B	NA	NA	NA	NA	0.0476656	NA	0.0385629	NA	0.0123183	NA	NA	NA
FBgn0003930	small nuclear RNA U4 at 39B	snRNA:U4:39B	NA	NA	NA	NA	NA	NA	NA	NA	0.00458795	0.0137869	0.0199991	0.00572746
FBgn0003941	Ribosomal protein L40	RpL40	NA	NA	NA	NA	NA	NA	0.0497443	NA	NA	NA	NA	NA
FBgn0003942	Ribosomal protein S27A	RpS27A	NA	NA	NA	NA	0.0447377	NA	0.0364475	NA	0.012634	NA	NA	NA
FBgn0003943	Ubiquitin-63E	Ubi-p63E	NA	NA	NA	NA	NA	NA	NA	NA	NA	NA	NA	NA
FBgn0003944	Ultrabithorax	Ubx	NA	NA	NA	NA	NA	NA	NA	NA	0.0194991	0.0307742	NA	NA
FBgn0003961	Urate oxidase	Uro	NA	NA	0.024496	NA	NA	NA	NA	NA	NA	NA	NA	0.0019796
FBgn0003965	vermilion	v	NA	NA	NA	NA	NA	NA	0.0155707	0.00465533	NA	NA	NA	NA
FBgn0003969	vacuolar peduncle	vap	NA	NA	0.00675935	NA	NA	NA	NA	NA	0.00384102	NA	NA	NA
FBgn0003975	vestigial	vg	NA	NA	NA	NA	NA	NA	NA	NA	0.0124373	NA	NA	NA
FBgn0003978	valois	vls	NA	NA	NA	NA	NA	NA	0.0256797	NA	0.00565938	NA	NA	NA
FBgn0003979	Vitelline membrane 26Aa	Vm26Aa	NA	NA	0.0343085	NA	NA	NA	0.0139977	NA	NA	NA	NA	NA
FBgn0003980	Vitelline membrane 26Ab	Vm26Ab	NA	NA	0.0275116	NA	NA	NA	0.0136668	NA	NA	NA	0.0465141	NA
FBgn0003983	Vitelline membrane 34Ca	Vm34Ca	NA	NA	0.0466026	NA	NA	NA	0.0101252	NA	NA	NA	NA	NA
FBgn0003984	vein	vn	NA	NA	NA	NA	NA	NA	NA	NA	0.00103234	0.00197101	NA	NA
FBgn0003996	white	w	NA	0.000246745	NA	0.0386826	NA	0.000291091	NA	0.0182678	0.0342321	0.000346903	NA	0.00226798
FBgn0003997	head involution defective	hid	NA	NA	NA	NA	NA	NA	NA	NA	NA	NA	NA	NA
FBgn0004003	windbeutel	wbl	NA	NA	0.0464091	0.00579502	NA	NA	NA	NA	NA	NA	NA	NA
FBgn0004045	Yolk protein 1	Yp1	NA	NA	NA	NA	NA	NA	NA	NA	0.00130112	NA	NA	NA
FBgn0004047	Yolk protein 3	Yp3	NA	NA	NA	NA	NA	NA	NA	NA	0.026983	NA	NA	NA
FBgn0004049	yurt	yrt	NA	NA	0.00189534	NA	0.0271787	NA	0.0216119	NA	NA	NA	NA	NA
FBgn0004050	zeste	z	NA	NA	NA	NA	NA	NA	NA	NA	0.0187699	NA	0.0281859	NA
FBgn0004054	zerknullt-related	zen2	NA	NA	NA	NA	0.0260371	0.0177002	NA	NA	NA	NA	NA	NA
FBgn0004055	unzipped	uzip	NA	0.0376106	NA	NA	NA	NA	NA	NA	NA	NA	NA	NA
FBgn0004057	Zwischenferment	Zw	0.0266079	0.00204691	NA	NA	0.0391011	NA	0.0184933	0.0102069	NA	NA	NA	0.00351536
FBgn0004066	Proteasome alpha4 subunit	Prosalpha4	NA	NA	NA	NA	NA	NA	0.0343401	NA	0.0130858	NA	NA	NA
FBgn0004087	Dihydrofolate reductase	Dhfr	NA	NA	NA	NA	NA	NA	0.0350253	NA	0.00177338	NA	NA	NA
FBgn0004101	blistered	bs	NA	NA	NA	NA	0.0496284	NA	NA	NA	NA	NA	NA	NA
FBgn0004106	Cyclin-dependent kinase 1	Cdk1	NA	NA	NA	NA	NA	NA	0.0396272	NA	0.00659517	NA	NA	NA
FBgn0004108	Neurotactin	Nrt	NA	NA	0.00144319	NA	0.0409622	NA	0.0133455	NA	0.0167152	NA	NA	NA
FBgn0004117	Tropomyosin 2	Tm2	NA	0.00345989	NA	0.00112353	0.0478763	0.000993654	NA	0.00689457	0.0433706	0.0340175	NA	0.00903448
FBgn0004133	blown fuse	blow	NA	NA	NA	NA	NA	NA	NA	NA	NA	NA	NA	NA
FBgn0004167	karst	kst	NA	NA	NA	NA	0.024267	NA	0.0266656	NA	NA	NA	NA	NA
FBgn0004168	5-hydroxytryptamine (serotonin) receptor 1A	5-HT1A	NA	NA	NA	NA	NA	NA	NA	NA	NA	NA	NA	NA
FBgn0004169	upheld	up	NA	0.00675594	NA	0.000869477	0.045969	0.000680878	NA	0.0264988	NA	0.023345	NA	0.0105432
FBgn0004171	Male-specific RNA 98Cb	Mst98Cb	NA	NA	NA	0.00782457	NA	NA	NA	NA	NA	9.1e-06	NA	0.0321404
FBgn0004173	Male-specific RNA 84Db	Mst84Db	NA	NA	NA	NA	NA	NA	NA	NA	NA	1.49e-05	NA	NA
FBgn0004174	Male-specific RNA 84Dc	Mst84Dc	NA	0.0111254	NA	NA	NA	NA	NA	NA	NA	0.000291901	NA	NA
FBgn0004175	Male-specific RNA 84Dd	Mst84Dd	NA	0.00639959	NA	NA	NA	0.00639186	NA	NA	NA	0.00234103	NA	0.0484107
FBgn0004177	microtubule star	mts	0.000200401	NA	NA	NA	0.0153222	NA	0.0361532	NA	NA	NA	0.000665496	NA
FBgn0004179	Cysteine string protein	Csp	NA	NA	0.0241909	NA	0.0429363	NA	0.0264618	NA	NA	NA	NA	NA
FBgn0004181	Ejaculatory bulb protein	Ebp	NA	NA	NA	NA	NA	0.000192133	NA	0.00013134	NA	NA	NA	0.00199533
FBgn0004183	small nuclear RNA U1 at 82Eb	snRNA:U1:82Eb	NA	NA	NA	NA	0.0184164	NA	NA	NA	NA	NA	0.0255038	NA
FBgn0004185	small nuclear RNA U1 at 95C a	snRNA:U1:95Ca	NA	NA	NA	NA	0.0327112	NA	NA	NA	NA	NA	NA	NA
FBgn0004186	small nuclear RNA U1 at 95C b	snRNA:U1:95Cb	NA	NA	NA	NA	0.0444771	NA	NA	NA	NA	NA	NA	NA
FBgn0004188	small nuclear RNA U6 at 96A a	snRNA:U6:96Aa	NA	NA	NA	NA	NA	NA	NA	NA	0.0428448	NA	NA	NA
FBgn0004191	small nuclear RNA U2 at 34AB a	snRNA:U2:34ABa	NA	NA	0.0146456	NA	NA	NA	NA	NA	0.0029975	NA	NA	NA
FBgn0004192	small nuclear RNA U2 at 34AB b	snRNA:U2:34ABb	NA	NA	NA	NA	0.0363204	NA	NA	NA	NA	NA	NA	NA
FBgn0004197	Serrate	Ser	NA	NA	NA	0.0196289	NA	NA	NA	NA	NA	NA	NA	0.000817458
FBgn0004198	cut	ct	NA	NA	NA	NA	NA	NA	0.0377898	NA	0.00495751	NA	NA	NA
FBgn0004237	Heterogeneous nuclear ribonucleoprotein at 87F	Hrb87F	NA	NA	NA	NA	NA	NA	NA	NA	NA	NA	0.0204299	NA
FBgn0004240	Diptericin A	DptA	NA	NA	NA	NA	NA	NA	NA	NA	NA	NA	NA	NA
FBgn0004242	Synaptotagmin 1	Syt1	NA	NA	NA	NA	NA	NA	NA	NA	NA	NA	NA	NA
FBgn0004244	Resistant to dieldrin	Rdl	NA	NA	NA	NA	NA	NA	0.0447631	NA	0.022224	NA	NA	NA
FBgn0004360	Wnt oncogene analog 2	Wnt2	NA	NA	NA	NA	NA	NA	NA	NA	NA	0.030858	NA	NA
FBgn0004362	High mobility group protein D	HmgD	0.0134184	NA	NA	NA	NA	NA	0.0234308	NA	0.0439799	NA	0.0381679	NA
FBgn0004363	porin	porin	NA	NA	NA	NA	0.0364197	NA	0.0399667	NA	NA	NA	NA	NA
FBgn0004364	18 wheeler	18w	NA	0.00591596	NA	NA	NA	NA	NA	NA	NA	NA	NA	0.0257639
FBgn0004367	meiotic 41	mei-41	0.0128987	NA	0.00371784	NA	0.0117992	NA	NA	NA	0.00169854	NA	NA	NA
FBgn0004368	Protein tyrosine phosphatase 4E	Ptp4E	NA	NA	0.00653823	NA	0.0238781	NA	0.0101252	NA	NA	NA	NA	NA
FBgn0004369	Protein tyrosine phosphatase 99A	Ptp99A	NA	NA	NA	NA	0.0342611	NA	0.0306957	NA	0.0484318	NA	NA	NA
FBgn0004370	Protein tyrosine phosphatase 10D	Ptp10D	NA	NA	0.0230113	NA	0.0233976	NA	0.0101252	NA	NA	NA	NA	NA
FBgn0004373	four wheel drive	fwd	NA	NA	0.00693158	NA	0.0184164	NA	0.0104349	NA	NA	NA	NA	NA
FBgn0004374	nebbish	neb	NA	NA	NA	NA	NA	NA	0.0322013	NA	0.0109534	NA	NA	NA
FBgn0004378	Kinesin-like protein at 61F	Klp61F	NA	NA	0.0241909	NA	NA	NA	NA	NA	0.00120699	NA	NA	NA
FBgn0004379	Kinesin-like protein at 67A	Klp67A	NA	NA	NA	NA	NA	NA	NA	NA	0.00322826	NA	NA	NA
FBgn0004381	Kinesin-like protein at 68D	Klp68D	NA	NA	NA	NA	NA	NA	0.0438744	NA	0.0188417	NA	NA	NA
FBgn0004395	unkempt	unk	NA	0.0186855	NA	0.0445726	0.0387001	NA	NA	NA	NA	NA	NA	0.0274496
FBgn0004396	Cyclic-AMP response element binding protein A	CrebA	NA	NA	0.0166188	NA	0.0262378	NA	NA	NA	NA	0.0234876	NA	0.0101166
FBgn0004397	Vinculin	Vinc	NA	0.0190152	NA	NA	NA	0.0262588	NA	0.0393788	NA	NA	NA	NA
FBgn0004400	rhino	rhi	NA	NA	NA	NA	0.0288328	NA	0.0287311	NA	0.000964549	NA	0.00663006	NA
FBgn0004401	Protein on ecdysone puffs	Pep	NA	NA	NA	NA	NA	NA	NA	NA	0.0186077	NA	NA	NA
FBgn0004403	Ribosomal protein S14a	RpS14a	NA	NA	NA	NA	NA	NA	0.0475374	NA	0.0124373	NA	NA	NA
FBgn0004404	Ribosomal protein S14b	RpS14b	NA	NA	0.0380364	NA	NA	NA	0.0313356	NA	0.0108314	NA	NA	NA
FBgn0004406	DNA polymerase gamma subunit 1	PolG1	NA	NA	NA	NA	NA	NA	0.047615	NA	0.0396807	NA	NA	NA
FBgn0004414	male-specific opa containing gene	msopa	NA	NA	NA	0.00700332	NA	NA	NA	NA	NA	NA	NA	0.00246658
FBgn0004419	maternal expression at 31B	me31B	NA	NA	NA	NA	NA	NA	0.0267566	NA	0.00438461	NA	NA	NA
FBgn0004425	Lysozyme B	LysB	0.0227234	NA	0.00121958	0.0434962	0.0301742	NA	0.0256371	NA	0.011817	NA	NA	NA
FBgn0004426	Lysozyme C	LysC	NA	NA	NA	NA	NA	NA	NA	NA	NA	NA	NA	NA
FBgn0004428	Lysozyme E	LysE	0.0147409	NA	NA	0.0373833	0.0406207	NA	NA	NA	NA	0.0326957	NA	NA
FBgn0004429	Lysozyme P	LysP	NA	NA	0.000246132	0.0031328	NA	NA	0.0309088	NA	0.00708735	NA	NA	NA
FBgn0004431	Lysozyme X	LysX	0.00269162	0.00025737	NA	0.00942924	NA	NA	0.0216509	NA	0.00807186	0.0290363	0.00859969	NA
FBgn0004432	Cyclophilin 1	Cyp1	NA	NA	NA	NA	0.0343376	NA	0.0346623	NA	NA	NA	0.0435874	NA
FBgn0004436	Ubiquitin conjugating enzyme 6	Ubc6	NA	NA	NA	NA	NA	NA	NA	NA	NA	NA	NA	NA
FBgn0004449	Tenascin major	Ten-m	NA	NA	NA	NA	0.0262686	0.0226583	0.0169238	NA	0.00584212	NA	NA	NA
FBgn0004463	RNA polymerase III subunit B	Polr3B	NA	NA	NA	NA	NA	NA	NA	NA	0.00112809	NA	NA	NA
FBgn0004465	Suppressor of ref(2)P sterility	Su(P)	NA	NA	NA	NA	0.0481025	NA	NA	NA	0.00435022	NA	NA	NA
FBgn0004507	Glycogen phosphorylase	GlyP	NA	0.00138144	NA	0.00791046	NA	0.00953209	NA	0.000899079	NA	0.0265761	NA	0.00123231
FBgn0004510	Ets at 97D	Ets97D	NA	NA	NA	NA	0.00748187	NA	0.02272	NA	0.0275211	NA	0.0323119	NA
FBgn0004512	Multi drug resistance 49	Mdr49	NA	NA	NA	NA	NA	NA	NA	NA	0.00433912	0.0083865	NA	NA
FBgn0004513	Multi drug resistance 65	Mdr65	NA	0.00120273	NA	0.0496158	NA	0.00202705	NA	0.039365	NA	NA	NA	0.00327737
FBgn0004516	Glutamic acid decarboxylase 1	Gad1	NA	NA	NA	0.00583947	NA	NA	NA	NA	NA	NA	NA	NA
FBgn0004552	Adipokinetic hormone	Akh	NA	NA	NA	NA	NA	NA	NA	0.0205758	NA	NA	NA	NA
FBgn0004554	Ecdysone-dependent gene 91	Edg91	NA	NA	NA	NA	NA	NA	NA	NA	NA	NA	NA	NA
FBgn0004556	Dead box protein 73D	Dbp73D	NA	NA	NA	NA	NA	NA	0.0350253	NA	0.00611385	NA	0.000465149	NA
FBgn0004569	argos	aos	NA	0.00362949	NA	0.0359288	NA	NA	NA	NA	0.0275211	0.0323336	NA	0.005935
FBgn0004575	Synapsin	Syn	NA	0.047293	NA	0.0283653	NA	NA	NA	0.00346923	0.002394	0.000369181	NA	0.0317943
FBgn0004577	Peroxidase	Pxd	NA	0.00919045	NA	0.00896185	NA	0.00393184	NA	0.0150057	NA	NA	NA	0.00933882
FBgn0004580	Calbindin 53E	Cbp53E	NA	NA	NA	0.00405105	NA	0.0133514	NA	0.0332195	NA	0.0333237	NA	0.0487401
FBgn0004581	benign gonial cell neoplasm	bgcn	NA	NA	NA	NA	NA	0.0468097	NA	NA	NA	NA	NA	NA
FBgn0004583	expanded	ex	NA	NA	NA	NA	0.0160794	NA	0.0183037	NA	NA	NA	NA	NA
FBgn0004595	prospero	pros	NA	NA	NA	0.0270128	NA	0.0219446	NA	0.0238088	0.0105981	NA	NA	0.0147363
FBgn0004598	Furin 2	Fur2	NA	NA	0.0114937	NA	0.0497099	NA	0.0145613	NA	NA	NA	NA	NA
FBgn0004606	Zn finger homeodomain 1	zfh1	NA	NA	NA	NA	0.0104838	NA	0.0176543	NA	0.0116186	NA	NA	NA
FBgn0004607	Zn finger homeodomain 2	zfh2	NA	NA	NA	NA	NA	NA	NA	0.0428317	0.00399375	0.0443475	NA	NA
FBgn0004611	Phospholipase C at 21C	Plc21C	NA	NA	NA	NA	0.0285864	NA	0.022068	NA	NA	NA	NA	NA
FBgn0004620	Glutamate receptor IIA	GluRIIA	NA	NA	NA	NA	0.0153222	0.00791704	NA	0.0490941	NA	0.0160709	NA	0.005935
FBgn0004629	Cystatin-like	Cys	NA	NA	NA	NA	NA	NA	NA	NA	NA	NA	NA	NA
FBgn0004635	rhomboid	rho	NA	NA	NA	NA	NA	NA	NA	NA	0.00917257	0.00412144	NA	0.0274496
FBgn0004636	Rap1 GTPase	Rap1	NA	NA	NA	NA	0.0407798	NA	NA	NA	NA	NA	0.0105838	NA
FBgn0004643	Zeste-white 10	Zw10	NA	NA	NA	NA	NA	NA	0.0301783	NA	0.00659517	NA	NA	NA
FBgn0004647	Notch	N	0.0303553	NA	0.00019087	0.0291439	0.0102071	NA	0.00391878	NA	0.00502096	NA	NA	NA
FBgn0004650	female sterile (1) Nasrat	fs(1)N	0.0392273	NA	0.000466524	NA	0.0420679	NA	0.0146988	NA	0.00541657	NA	NA	NA
FBgn0004652	fruitless	fru	NA	NA	NA	NA	NA	NA	0.0333024	NA	0.0461528	NA	NA	NA
FBgn0004654	Phosphogluconate dehydrogenase	Pgd	NA	NA	NA	NA	0.0373905	NA	NA	NA	0.0255669	NA	NA	NA
FBgn0004655	wings apart-like	wapl	NA	NA	0.000526287	NA	0.0279017	NA	0.0172446	NA	0.0254149	NA	NA	NA
FBgn0004656	female sterile (1) homeotic	fs(1)h	NA	NA	0.0129493	NA	0.0111611	NA	0.010809	NA	NA	NA	NA	NA
FBgn0004657	myospheroid	mys	NA	NA	NA	NA	NA	NA	0.0314486	NA	NA	0.0473283	NA	NA
FBgn0004666	single-minded	sim	NA	NA	NA	NA	0.0429593	NA	NA	NA	0.00103234	NA	NA	NA
FBgn0004782	Ccp84Ab	Ccp84Ab	NA	0.00165036	NA	0.00137767	NA	0.000721414	NA	0.00375504	NA	NA	NA	0.00174359
FBgn0004783	Ccp84Aa	Ccp84Aa	NA	0.00242948	NA	0.00135539	NA	0.000828545	NA	0.0103466	NA	NA	NA	0.00795425
FBgn0004795	retained	retn	NA	NA	0.000537831	NA	0.030098	NA	0.0201464	NA	0.0146013	NA	NA	NA
FBgn0004797	midway	mdy	NA	NA	NA	NA	NA	NA	NA	NA	NA	NA	NA	NA
FBgn0004811	female sterile (2) ltoPP43	fs(2)ltoPP43	NA	NA	NA	NA	0.0249532	NA	0.0369022	NA	0.0060608	NA	0.0476172	NA
FBgn0004828	Histone H3.3B	His3.3B	NA	NA	NA	NA	0.0345518	NA	NA	NA	NA	NA	0.0303835	NA
FBgn0004832	Xeroderma pigmentosum group A-like	Xpac	NA	NA	NA	NA	NA	NA	0.0294307	NA	0.00762253	NA	0.0465141	NA
FBgn0004837	Suppressor of Hairless	Su(H)	NA	NA	NA	NA	0.0350693	NA	NA	NA	NA	NA	NA	NA
FBgn0004838	Heterogeneous nuclear ribonucleoprotein at 27C	Hrb27C	NA	NA	NA	NA	0.0368523	NA	NA	NA	NA	NA	0.0353435	NA
FBgn0004839	off-track	otk	NA	NA	NA	NA	NA	NA	NA	NA	0.00228472	0.0211621	NA	NA
FBgn0004852	Adenylyl cyclase 76E	Ac76E	NA	NA	NA	NA	0.0418548	NA	NA	NA	NA	0.0056056	NA	NA
FBgn0004856	Bx42	Bx42	NA	NA	NA	NA	0.0274532	NA	0.0314474	NA	0.00639	NA	NA	NA
FBgn0004859	cubitus interruptus	ci	NA	NA	NA	NA	0.0440781	NA	0.0324535	NA	NA	NA	NA	NA
FBgn0004860	polyhomeotic distal	ph-d	NA	NA	NA	NA	0.0207232	NA	0.0407218	NA	NA	NA	NA	NA
FBgn0004861	polyhomeotic proximal	ph-p	NA	NA	NA	NA	0.0180891	NA	0.024411	NA	0.00979397	0.0315744	NA	NA
FBgn0004865	Ecdysone-induced protein 78C	Eip78C	NA	NA	NA	NA	NA	NA	NA	NA	NA	NA	NA	NA
FBgn0004867	Ribosomal protein S2	RpS2	NA	NA	NA	NA	NA	NA	0.0435736	NA	0.00105562	NA	NA	NA
FBgn0004868	GDP dissociation inhibitor	Gdi	NA	NA	NA	NA	0.0491843	NA	0.0432627	NA	NA	NA	NA	NA
FBgn0004875	encore	enc	NA	NA	0.0121534	NA	0.0233976	NA	0.0233603	NA	NA	NA	NA	NA
FBgn0004876	center divider	cdi	NA	NA	0.0324437	NA	0.0271137	NA	0.0199832	NA	NA	NA	NA	NA
FBgn0004878	castor	cas	NA	NA	NA	NA	NA	NA	NA	NA	0.000617575	0.0472683	NA	NA
FBgn0004880	scratch	scrt	NA	0.0194074	NA	0.0187689	0.00172253	5.43e-05	NA	NA	NA	0.00160981	NA	0.0144805
FBgn0004882	oo18 RNA-binding protein	orb	NA	NA	0.0136485	NA	0.0101637	NA	0.0210854	NA	0.0230189	NA	NA	NA
FBgn0004885	tolkin	tok	NA	0.0254697	NA	NA	NA	0.0385601	NA	0.0125531	NA	0.0124405	NA	0.00350097
FBgn0004888	Succinyl-coenzyme A synthetase alpha subunit 1	Scsalpha1	NA	0.00120828	NA	NA	NA	0.0206611	NA	0.0256949	NA	NA	NA	0.0114088
FBgn0004893	brother of odd with entrails limited	bowl	NA	NA	NA	NA	NA	NA	NA	NA	0.021385	0.0384881	NA	NA
FBgn0004901	Phosphoribosylamidotransferase	Prat	NA	NA	NA	NA	NA	NA	NA	NA	0.0187518	NA	NA	NA
FBgn0004903	Ribonuclear protein at 97D	Rb97D	NA	0.00729396	NA	0.0394173	NA	0.00856945	NA	0.0265399	NA	NA	NA	0.0160211
FBgn0004908	ADP ribosylation factor-like 2	Arl2	NA	NA	NA	NA	NA	NA	NA	NA	NA	NA	NA	NA
FBgn0004910	Ecdysone-induced protein 63F 1	Eip63F-1	NA	NA	NA	0.010538	NA	0.0395147	NA	0.019912	NA	NA	NA	0.00352067
FBgn0004913	Germ line transcription factor 1	Gnf1	NA	NA	NA	NA	NA	NA	0.0438744	NA	0.00263316	NA	NA	NA
FBgn0004915	Transcription factor IIB	TfIIB	NA	NA	NA	NA	0.0305957	NA	0.0341473	NA	0.00705331	NA	NA	NA
FBgn0004919	goliath	gol	NA	NA	NA	0.0114368	NA	0.00237666	NA	0.00295426	0.0273359	NA	NA	NA
FBgn0004921	G protein gamma 1	Ggamma1	NA	NA	NA	NA	NA	NA	NA	0.0320724	NA	NA	NA	NA
FBgn0004924	Topoisomerase 1	Top1	NA	NA	0.00552602	NA	NA	NA	NA	NA	0.0384782	NA	0.0159765	NA
FBgn0004926	eukaryotic translation initiation factor 2 subunit beta	eIF2beta	NA	NA	NA	NA	NA	NA	0.0397807	NA	0.00357751	NA	NA	NA
FBgn0004956	unpaired 1	upd1	NA	NA	NA	NA	NA	NA	NA	NA	NA	NA	NA	NA
FBgn0004957	porcupine	por	NA	NA	NA	0.0273197	NA	NA	NA	NA	NA	0.029422	NA	NA
FBgn0005198	gigas	gig	NA	NA	NA	NA	NA	NA	0.0308556	NA	NA	NA	NA	NA
FBgn0005278	S-adenosylmethionine Synthetase	Sam-S	NA	0.0470868	NA	NA	NA	NA	NA	NA	0.0146338	NA	NA	NA
FBgn0005355	Suppressor of fused	Su(fu)	NA	NA	0.00140862	NA	0.0275804	NA	0.0177573	NA	NA	NA	0.0160906	NA
FBgn0005386	absent, small, or homeotic discs 1	ash1	NA	NA	0.00237531	NA	0.0208003	NA	0.0216119	NA	NA	NA	NA	NA
FBgn0005390	female sterile (1) M3	fs(1)M3	0.0111174	NA	0.000451177	NA	0.0461217	NA	0.0136688	NA	0.00251139	NA	NA	NA
FBgn0005391	Yolk protein 2	Yp2	NA	NA	0.012737	NA	NA	NA	NA	NA	0.00278054	NA	NA	NA
FBgn0005411	U2 small nuclear riboprotein auxiliary factor 50	U2af50	NA	NA	NA	NA	0.0350693	NA	0.0363461	NA	0.00294568	NA	NA	NA
FBgn0005533	Ribosomal protein S17	RpS17	0.0162717	NA	0.00253407	NA	0.0233976	NA	0.0238816	NA	NA	NA	NA	NA
FBgn0005536	Myosin binding subunit	Mbs	NA	NA	NA	NA	0.0362495	NA	0.0294307	NA	NA	NA	NA	NA
FBgn0005561	shaven	sv	NA	NA	NA	NA	NA	NA	NA	NA	NA	NA	NA	NA
FBgn0005564	Shaker cognate l	Shal	0.0340089	0.0071154	NA	0.0220657	0.000984538	1.73e-05	NA	NA	0.0498527	4.87e-05	NA	0.0356431
FBgn0005585	Calreticulin	Calr	NA	NA	NA	NA	NA	NA	NA	NA	NA	NA	NA	0.033009
FBgn0005586	Rab3	Rab3	NA	NA	NA	NA	NA	NA	NA	NA	NA	NA	NA	NA
FBgn0005592	breathless	btl	NA	0.0312571	NA	NA	NA	NA	NA	NA	NA	NA	NA	NA
FBgn0005593	Ribosomal protein L7	RpL7	0.0471138	NA	0.0314381	NA	NA	NA	0.0358724	NA	NA	NA	0.0378308	NA
FBgn0005612	Sox box protein 14	Sox14	NA	NA	NA	NA	NA	0.0428017	NA	NA	0.0149805	0.00134504	NA	NA
FBgn0005614	transient receptor potential-like	trpl	NA	NA	NA	NA	NA	NA	NA	NA	NA	NA	NA	0.00581954
FBgn0005616	male-specific lethal 2	msl-2	NA	NA	NA	NA	NA	0.0478796	NA	NA	NA	NA	NA	NA
FBgn0005624	Posterior sex combs	Psc	NA	NA	0.000457388	NA	0.0184164	NA	0.0184912	NA	NA	0.0445027	NA	NA
FBgn0005626	pale	ple	NA	NA	NA	NA	NA	NA	NA	NA	NA	NA	NA	NA
FBgn0005631	roundabout 1	robo1	NA	NA	NA	NA	0.0218432	NA	0.0255756	NA	NA	NA	NA	NA
FBgn0005633	flightin	fln	NA	0.00130109	NA	0.0012664	NA	0.000796281	NA	0.00382869	NA	NA	NA	0.00101455
FBgn0005638	slow border cells	slbo	NA	NA	NA	NA	NA	NA	0.0104349	NA	NA	NA	NA	NA
FBgn0005640	Ecdysone-induced protein 63E	Eip63E	NA	NA	NA	NA	NA	NA	NA	NA	NA	0.00364467	NA	NA
FBgn0005642	wings down	wdn	NA	NA	0.0456603	NA	NA	NA	NA	NA	0.00248445	NA	0.0456381	NA
FBgn0005648	Pabp2	Pabp2	NA	NA	NA	NA	0.0185411	NA	NA	NA	NA	NA	0.0299484	NA
FBgn0005655	Proliferating cell nuclear antigen	PCNA	NA	NA	NA	NA	NA	NA	NA	NA	0.000588814	NA	NA	NA
FBgn0005659	Ets at 98B	Ets98B	NA	NA	NA	0.0167317	NA	NA	NA	NA	0.00308329	NA	NA	NA
FBgn0005664	Crystallin	Crys	NA	NA	NA	0.0238736	NA	NA	NA	NA	0.011858	0.000466661	NA	NA
FBgn0005666	bent	bt	NA	0.0178604	0.0471053	0.00304187	0.0200566	0.00138464	0.0219855	0.0154158	0.0230516	NA	NA	NA
FBgn0005672	spitz	spi	NA	0.040368	NA	NA	NA	NA	NA	NA	NA	NA	NA	0.019647
FBgn0005695	germ cell-less	gcl	NA	NA	0.00943155	NA	NA	NA	0.0377512	NA	0.00248445	NA	NA	NA
FBgn0005696	DNA polymerase alpha subunit 2	PolA2	NA	NA	NA	NA	0.0400474	NA	0.0226971	NA	0.00254015	NA	0.0456381	NA
FBgn0005775	Connectin	Con	NA	NA	NA	NA	NA	NA	NA	NA	NA	NA	NA	NA
FBgn0005777	Protein phosphatase D3	PpD3	NA	NA	NA	NA	NA	NA	NA	NA	0.0155775	NA	NA	NA
FBgn0005778	Protein phosphatase D5	PpD5	NA	NA	NA	NA	NA	NA	NA	NA	NA	0.0114027	NA	NA
FBgn0005779	Protein phosphatase D6	PpD6	NA	0.000371073	NA	NA	NA	NA	NA	NA	NA	0.0389353	NA	NA
FBgn0010015	Calcineurin A1	CanA1	NA	0.0293427	NA	NA	NA	NA	NA	NA	NA	NA	NA	0.0498094
FBgn0010019	Cytochrome P450 4g1	Cyp4g1	NA	NA	NA	NA	NA	NA	NA	NA	NA	0.00236256	NA	NA
FBgn0010038	Glutathione S transferase D2	GstD2	NA	NA	NA	NA	NA	NA	NA	NA	NA	NA	NA	NA
FBgn0010039	Glutathione S transferase D3	GstD3	NA	NA	0.0317818	0.0170452	0.0200566	NA	0.0129202	NA	NA	NA	NA	NA
FBgn0010041	Glutathione S transferase D5	GstD5	NA	NA	NA	NA	NA	0.0225578	NA	0.000766162	NA	0.00767977	NA	0.000118445
FBgn0010044	Glutathione S transferase D8	GstD8	NA	NA	NA	0.00804551	0.031311	NA	NA	NA	NA	0.00378841	NA	NA
FBgn0010051	Inositol 1,4,5,-trisphosphate receptor	Itpr	NA	NA	NA	NA	0.0245769	NA	0.022351	NA	NA	NA	NA	NA
FBgn0010052	Juvenile hormone esterase	Jhe	NA	0.00136087	NA	0.00250336	NA	0.0124943	NA	NA	0.0291384	0.00337999	NA	NA
FBgn0010078	Ribosomal protein L23	RpL23	NA	NA	0.0125741	NA	0.0324622	NA	0.0345188	NA	NA	NA	NA	NA
FBgn0010097	gamma-Tubulin at 37C	gammaTub37C	NA	NA	NA	NA	NA	NA	0.0273778	NA	0.018952	NA	NA	NA
FBgn0010100	Mitochondrial aconitase 1	mAcon1	NA	0.00112787	NA	0.0158475	NA	0.0454057	NA	0.021698	NA	NA	NA	0.00321001
FBgn0010105	commissureless	comm	NA	0.0314335	NA	0.00380801	0.0276014	0.00801602	NA	0.00677484	NA	0.00715357	NA	0.000892098
FBgn0010113	headcase	hdc	NA	NA	NA	0.0084284	0.00797699	0.0288433	0.010855	0.0142549	0.00183872	0.000755317	NA	NA
FBgn0010114	hikaru genki	hig	NA	NA	NA	NA	NA	NA	NA	NA	NA	NA	NA	NA
FBgn0010173	Replication Protein A 70	RpA-70	NA	NA	NA	NA	NA	NA	0.0461262	NA	0.00446275	NA	NA	NA
FBgn0010194	Wnt oncogene analog 5	Wnt5	NA	NA	NA	NA	0.0249532	NA	NA	NA	NA	NA	NA	NA
FBgn0010197	Guanylyl cyclase at 32E	Gyc32E	NA	0.0470868	NA	0.012619	0.000984538	1.77e-05	NA	NA	NA	0.000161744	NA	NA
FBgn0010198	Ribosomal protein S15Aa	RpS15Aa	NA	NA	NA	NA	NA	NA	0.0457556	NA	0.0138289	NA	NA	NA
FBgn0010215	alpha Catenin	alpha-Cat	NA	NA	NA	NA	0.0290176	NA	NA	NA	NA	NA	0.0105838	NA
FBgn0010217	ATP synthase, beta subunit	ATPsynbeta	NA	0.000412889	NA	0.0072079	NA	0.0205309	NA	0.015324	NA	NA	NA	0.00156438
FBgn0010220	DEAD box protein 45A	Dbp45A	0.0385015	NA	NA	NA	NA	NA	0.0345915	NA	0.00679768	0.0261771	NA	NA
FBgn0010222	NAD-dependent methylenetetrahydrofolate dehydrogenase	Nmdmc	NA	NA	NA	NA	NA	NA	NA	NA	NA	NA	NA	NA
FBgn0010225	Gelsolin	Gel	NA	0.0125862	NA	NA	NA	NA	NA	NA	NA	NA	NA	NA
FBgn0010226	Glutathione S transferase S1	GstS1	NA	0.000559387	NA	0.000235333	NA	0.000178354	NA	0.000836519	NA	NA	NA	0.000150178
FBgn0010228	HMG protein Z	HmgZ	0.00993129	0.0439891	0.0251075	NA	0.0139078	NA	NA	NA	0.0368908	0.0183284	NA	NA
FBgn0010235	Kinesin light chain	Klc	NA	NA	NA	NA	NA	NA	0.0438413	NA	NA	NA	0.00890666	NA
FBgn0010238	Lachesin	Lac	NA	NA	NA	NA	NA	NA	0.0377162	NA	NA	NA	NA	0.0449659
FBgn0010241	Multi drug resistance 50	Mdr50	0.0198836	NA	0.0364847	NA	0.0411905	NA	NA	NA	0.00670112	0.0311027	NA	NA
FBgn0010263	RNA-binding protein 9	Rbp9	NA	NA	NA	7.96e-05	NA	NA	NA	NA	0.00409801	0.00042816	NA	0.0499473
FBgn0010265	Ribosomal protein S13	RpS13	NA	NA	NA	NA	NA	NA	0.0270262	NA	0.0302838	NA	NA	NA
FBgn0010269	Downstream of raf1	Dsor1	NA	NA	0.0113714	NA	NA	NA	NA	NA	0.00626315	NA	NA	NA
FBgn0010278	Structure specific recognition protein	Ssrp	NA	NA	NA	NA	NA	NA	0.044327	NA	0.00766147	NA	0.0201	NA
FBgn0010287	TBP-related factor	Trf	NA	NA	NA	NA	NA	NA	NA	NA	0.011858	0.0456076	NA	NA
FBgn0010288	Ubiquitin carboxy-terminal hydrolase	Uch	NA	NA	NA	NA	NA	NA	0.0336105	NA	NA	NA	NA	NA
FBgn0010292	by S6	bys	NA	NA	NA	NA	NA	NA	0.0361657	NA	0.00300462	NA	NA	NA
FBgn0010294	new glue 2	ng2	NA	0.027097	NA	NA	NA	NA	NA	NA	NA	0.00363401	NA	NA
FBgn0010300	brain tumor	brat	NA	NA	0.000354735	NA	0.00965262	NA	0.0123603	NA	NA	NA	NA	NA
FBgn0010303	hemipterous	hep	NA	NA	NA	NA	0.040502	NA	0.0308791	NA	0.00762253	0.00788452	NA	NA
FBgn0010309	pigeon	pigeon	0.0169693	NA	0.00226087	NA	NA	NA	0.0359021	NA	0.011615	NA	NA	NA
FBgn0010315	Cyclin D	CycD	NA	NA	NA	NA	0.0135855	NA	NA	NA	0.00621102	NA	0.0412639	NA
FBgn0010316	dacapo	dap	NA	NA	0.00965436	NA	NA	NA	NA	NA	0.00135639	NA	NA	NA
FBgn0010329	Tyramine beta hydroxylase	Tbh	NA	NA	NA	NA	NA	NA	NA	NA	NA	NA	NA	NA
FBgn0010333	Rac1	Rac1	0.0213016	NA	NA	NA	0.00815762	NA	NA	NA	NA	NA	0.0169125	NA
FBgn0010339	upstream of RpIII128	128up	NA	NA	NA	NA	0.049878	NA	0.0348273	NA	0.00073973	NA	NA	NA
FBgn0010341	Cdc42	Cdc42	NA	NA	NA	NA	NA	NA	0.0442067	NA	NA	0.0102359	0.0205136	0.0479569
FBgn0010348	ADP ribosylation factor at 79F	Arf79F	NA	0.0280747	NA	0.021071	0.00126633	2.37e-05	NA	NA	NA	0.000255814	NA	0.0176797
FBgn0010352	Oxoglutarate dehydrogenase	Ogdh	NA	0.00106172	NA	NA	NA	NA	NA	NA	NA	0.02307	NA	0.0140489
FBgn0010356	TBP-associated factor 5	Taf5	NA	NA	NA	NA	NA	NA	NA	NA	0.00162115	NA	NA	NA
FBgn0010358	deltaTrypsin	deltaTry	0.0147409	NA	0.0014943	NA	0.0101209	NA	NA	NA	0.000980129	0.0443671	NA	NA
FBgn0010359	gammaTrypsin	gammaTry	0.0188545	NA	0.00438782	NA	0.00951825	NA	0.045451	NA	0.00232088	NA	0.0179442	NA
FBgn0010382	Cyclin E	CycE	NA	0.00936823	NA	0.0452948	0.0156913	0.0322193	NA	NA	NA	0.00186679	NA	NA
FBgn0010383	Cytochrome P450 18a1	Cyp18a1	NA	NA	NA	NA	NA	NA	NA	NA	0.00269824	0.0385577	NA	NA
FBgn0010385	Defensin	Def	NA	NA	NA	NA	0.0340115	NA	NA	NA	NA	NA	NA	0.044115
FBgn0010388	Drosocin	Dro	NA	NA	NA	NA	NA	NA	NA	NA	0.0482659	NA	NA	NA
FBgn0010389	heartless	htl	NA	NA	NA	NA	NA	NA	NA	NA	NA	NA	NA	NA
FBgn0010391	Signal recognition particle receptor alpha	SrpRalpha	NA	NA	NA	NA	0.0305957	NA	NA	NA	0.0180197	NA	NA	NA
FBgn0010395	Integrin betanu subunit	Itgbn	NA	0.00975397	NA	0.0079113	0.0389874	0.00893435	NA	0.00436284	NA	0.0133387	NA	0.00172772
FBgn0010397	Lamin C	LamC	NA	0.0261565	NA	NA	NA	NA	NA	NA	NA	NA	NA	NA
FBgn0010398	Leucine-rich repeat 47	Lrr47	NA	NA	NA	NA	NA	NA	NA	NA	0.00962425	NA	NA	NA
FBgn0010408	Ribosomal protein S9	RpS9	NA	NA	0.00556638	NA	0.031924	NA	0.0322375	NA	0.0421564	NA	NA	NA
FBgn0010409	Ribosomal protein L18A	RpL18A	0.0373369	NA	0.0256591	NA	0.0428379	NA	0.0271992	NA	NA	NA	NA	NA
FBgn0010411	Ribosomal protein S18	RpS18	NA	NA	0.0457511	NA	0.0364197	NA	0.038832	NA	0.0236535	NA	NA	NA
FBgn0010412	Ribosomal protein S19a	RpS19a	NA	NA	0.0148174	NA	0.0371013	NA	0.0308791	NA	NA	NA	NA	NA
FBgn0010415	Syndecan	Sdc	NA	NA	NA	NA	NA	NA	NA	NA	NA	NA	NA	NA
FBgn0010416	TH1	TH1	NA	NA	NA	NA	0.027683	NA	0.0344387	NA	0.00655084	NA	0.00699189	NA
FBgn0010417	TBP-associated factor 6	Taf6	0.0111174	NA	NA	NA	NA	NA	0.0161952	NA	NA	NA	0.0142823	NA
FBgn0010421	Transcription factor TFIIFbeta	TfIIFbeta	NA	NA	NA	NA	0.0434338	NA	0.0244374	NA	NA	NA	0.0407735	NA
FBgn0010423	Troponin C at 47D	TpnC47D	NA	0.00686949	NA	NA	NA	0.00131547	NA	NA	NA	0.0201008	NA	NA
FBgn0010424	Troponin C at 73F	TpnC73F	NA	NA	NA	0.0230632	NA	0.016864	NA	NA	0.0178693	0.0328965	NA	NA
FBgn0010425	epsilonTrypsin	epsilonTry	NA	NA	0.000354735	NA	NA	NA	0.00955113	NA	0.000808019	NA	NA	NA
FBgn0010431	matrimony	mtrm	NA	NA	NA	NA	NA	NA	0.0190607	NA	0.00212309	NA	NA	NA
FBgn0010434	coracle	cora	NA	NA	NA	NA	0.0456882	NA	NA	NA	NA	NA	NA	NA
FBgn0010435	epithelial membrane protein	emp	NA	NA	NA	0.0265121	NA	NA	NA	NA	0.0180461	0.0349928	NA	NA
FBgn0010441	pelle	pll	NA	NA	NA	NA	0.0183135	NA	NA	NA	0.0189396	NA	NA	NA
FBgn0010452	tartan	trn	NA	NA	NA	NA	0.0250937	NA	NA	NA	NA	NA	NA	NA
FBgn0010470	FK506-binding protein 14	Fkbp14	NA	NA	NA	NA	NA	NA	NA	NA	NA	NA	NA	NA
FBgn0010473	turtle	tutl	NA	NA	NA	NA	NA	NA	NA	NA	0.0312429	NA	NA	NA
FBgn0010482	hulk	hlk	NA	0.0193534	NA	0.00152392	0.0203274	0.000469609	NA	NA	0.0201833	0.00770704	NA	0.0487441
FBgn0010497	Dietary and metabolic glutamate transporter	dmGlut	0.00125294	NA	0.000212098	NA	0.00781914	NA	0.00266007	NA	0.000380972	NA	0.0158307	NA
FBgn0010501	Death caspase-1	Dcp-1	NA	NA	NA	NA	NA	NA	NA	NA	0.000656475	NA	0.0082537	NA
FBgn0010504	kermit	kermit	NA	0.00154861	NA	NA	NA	0.000975992	NA	NA	NA	0.0171893	NA	NA
FBgn0010520	Bekka	Bka	NA	NA	NA	NA	0.0418548	NA	0.0418954	NA	0.0136478	NA	NA	NA
FBgn0010531	Copper chaperone for superoxide dismutase	Ccs	NA	NA	NA	NA	0.0452321	NA	NA	NA	NA	NA	NA	NA
FBgn0010549	lethal (2) 03659	l(2)03659	NA	NA	NA	0.022612	NA	NA	0.0294163	NA	NA	NA	NA	NA
FBgn0010551	Prohibitin 2	Phb2	NA	NA	NA	NA	NA	NA	NA	NA	0.00543296	NA	NA	NA
FBgn0010575	scribbler	sbb	NA	NA	0.00380679	NA	0.0229998	NA	0.0137786	NA	NA	NA	NA	NA
FBgn0010591	Sphingosine-1-phosphate lyase	Sply	0.0354392	NA	NA	NA	NA	NA	NA	NA	0.00288074	NA	NA	NA
FBgn0010602	lesswright	lwr	NA	NA	NA	NA	NA	NA	NA	NA	0.0144029	NA	NA	NA
FBgn0010607	lethal (2) 05714	l(2)05714	NA	NA	NA	NA	NA	NA	0.0286543	NA	0.00827729	0.000309124	NA	NA
FBgn0010611	HMG Coenzyme A synthase	Hmgs	0.0419653	NA	NA	NA	NA	NA	NA	NA	0.00344025	0.00300883	NA	NA
FBgn0010620	-	CG10939	NA	NA	NA	NA	NA	NA	NA	NA	NA	NA	NA	0.00723009
FBgn0010621	Chaperonin containing TCP1 subunit 5	CCT5	NA	NA	NA	NA	NA	NA	0.0339112	NA	0.00498871	NA	NA	NA
FBgn0010638	Sec61 beta subunit	Sec61beta	NA	NA	0.0156766	NA	NA	NA	NA	NA	0.0342321	NA	NA	NA
FBgn0010651	Major Facilitator Superfamily Transporter 14	MFS14	NA	NA	NA	0.0407262	NA	NA	NA	NA	NA	0.034509	NA	NA
FBgn0010741	Prefoldin 2	Pfdn2	NA	NA	NA	NA	0.0309234	NA	0.0426917	NA	0.00592634	NA	NA	NA
FBgn0010747	Signal recognition particle 54k	Srp54k	NA	NA	NA	NA	NA	NA	NA	NA	0.00351752	NA	NA	NA
FBgn0010750	antimeros	atms	NA	NA	NA	NA	NA	NA	0.0323325	NA	0.00366942	NA	NA	NA
FBgn0010770	peter pan	ppan	NA	NA	NA	NA	NA	NA	0.0266899	NA	0.028516	NA	0.000573106	NA
FBgn0010774	RNA and export factor binding protein 1	Ref1	NA	NA	NA	NA	0.0251798	NA	0.0168635	NA	0.0146066	NA	0.0177783	NA
FBgn0010786	lethal (3) 02640	l(3)02640	0.0367241	NA	0.0401682	NA	NA	NA	NA	0.0445828	0.00825076	0.0301818	NA	NA
FBgn0010803	Tryptophanyl-tRNA synthetase	TrpRS	NA	NA	NA	NA	0.0285842	NA	0.0428667	NA	0.00388691	NA	NA	NA
FBgn0010812	uncoordinated 45	unc-45	NA	0.00154609	NA	NA	NA	NA	NA	NA	NA	NA	NA	0.030808
FBgn0010825	Grunge	Gug	NA	NA	NA	0.0185989	0.0307856	NA	0.0277739	NA	0.000839051	3.88e-05	NA	NA
FBgn0010894	sinuous	sinu	NA	NA	NA	NA	NA	NA	NA	NA	NA	0.040702	NA	0.0362992
FBgn0010905	Spinophilin	Spn	NA	NA	0.00183811	NA	0.0169203	NA	0.015307	NA	NA	0.00835299	NA	NA
FBgn0010909	misshapen	msn	NA	NA	0.048923	NA	0.0324427	NA	0.0269922	NA	NA	0.0314063	NA	NA
FBgn0010926	lethal (3) 07882	l(3)07882	NA	NA	NA	NA	NA	NA	NA	NA	0.00263316	NA	NA	NA
FBgn0011016	Signal sequence receptor beta	SsRbeta	NA	NA	NA	NA	NA	NA	NA	NA	NA	NA	NA	NA
FBgn0011020	Spindle assembly abnormal 4	Sas-4	NA	NA	0.0471053	NA	0.0338849	NA	0.0204162	NA	0.00137296	NA	NA	NA
FBgn0011202	diaphanous	dia	NA	NA	NA	NA	0.0233976	NA	0.0342219	NA	NA	NA	NA	NA
FBgn0011204	cueball	cue	NA	NA	NA	NA	NA	NA	0.0144549	NA	0.0294174	NA	NA	NA
FBgn0011205	fumble	fbl	NA	0.0221088	NA	NA	NA	NA	NA	NA	NA	NA	NA	0.0156484
FBgn0011206	boule	bol	NA	0.000403793	NA	NA	NA	0.000720704	NA	0.00378649	0.0473735	0.0258679	NA	0.0173471
FBgn0011207	pelota	pelo	NA	NA	NA	NA	NA	NA	NA	NA	NA	NA	0.0435874	NA
FBgn0011211	bellwether	blw	NA	0.000496029	NA	0.0036252	NA	0.00439244	0.0465437	0.000903852	NA	NA	NA	0.000701275
FBgn0011217	effete	eff	NA	0.0125207	NA	NA	0.0125287	NA	0.0218019	NA	NA	NA	0.00601261	NA
FBgn0011225	jaguar	jar	NA	NA	NA	NA	NA	NA	NA	NA	NA	0.0026364	NA	NA
FBgn0011230	purity of essence	poe	NA	NA	NA	NA	0.0238745	NA	NA	NA	NA	NA	NA	NA
FBgn0011236	ken and barbie	ken	NA	NA	0.00305186	0.00965091	0.0463788	NA	0.0299695	NA	NA	NA	NA	NA
FBgn0011239	male sterile (2) 35Ci	ms(2)35Ci	NA	0.00445891	NA	NA	NA	0.00586781	NA	NA	NA	0.000430972	NA	NA
FBgn0011241	-	CG46338	NA	NA	NA	NA	0.0294004	NA	NA	NA	NA	NA	NA	NA
FBgn0011244	Heat shock protein 60B	Hsp60B	NA	0.00608974	NA	NA	NA	0.000742139	NA	NA	NA	9.04e-05	NA	NA
FBgn0011259	Semaphorin 1a	Sema1a	NA	NA	NA	NA	0.0259964	NA	0.0216241	0.0343047	NA	NA	NA	NA
FBgn0011270	Phosphoglyceromutase 87	Pglym87	NA	0.00360925	NA	NA	NA	NA	NA	NA	NA	0.000805924	NA	NA
FBgn0011272	Ribosomal protein L13	RpL13	NA	NA	NA	NA	NA	NA	0.0424012	NA	0.00762253	NA	NA	NA
FBgn0011274	Dorsal-related immunity factor	Dif	NA	NA	NA	NA	NA	NA	NA	NA	NA	NA	NA	NA
FBgn0011284	Ribosomal protein S4	RpS4	NA	NA	NA	NA	NA	NA	NA	NA	0.00378299	NA	NA	NA
FBgn0011286	Ryanodine receptor	RyR	NA	0.014472	NA	NA	0.037592	0.00315014	NA	0.0301009	NA	0.0472219	NA	NA
FBgn0011289	Transcription factor IIA L	TfIIA-L	NA	NA	NA	NA	NA	NA	0.0495244	NA	0.0115975	NA	0.0282239	NA
FBgn0011290	TBP-associated factor 12	Taf12	NA	NA	NA	NA	NA	NA	0.00322617	NA	NA	NA	0.00631153	NA
FBgn0011291	TBP-associated factor 11	Taf11	NA	NA	0.0106404	NA	0.025177	NA	0.0249638	NA	0.0162501	NA	NA	NA
FBgn0011296	lethal (2) essential for life	l(2)efl	NA	0.0171608	NA	0.0101827	NA	NA	NA	NA	NA	NA	NA	0.0074496
FBgn0011297	ALG3, alpha-1,3- mannosyltransferase	Alg3	NA	NA	0.0116805	NA	NA	NA	0.041701	NA	0.0104166	NA	NA	NA
FBgn0011305	Repressor splicing factor 1	Rsf1	0.0013946	0.00144959	0.0349306	0.0381464	0.0378914	NA	NA	NA	NA	NA	NA	NA
FBgn0011327	Ubiquitin carboxy-terminal hydrolase L5	Uch-L5	NA	NA	NA	NA	0.0337184	NA	0.0234671	NA	NA	NA	NA	NA
FBgn0011335	versatile	vers	NA	NA	NA	NA	NA	NA	NA	NA	0.00774774	NA	NA	NA
FBgn0011361	NADH dehydrogenase (ubiquinone) acyl carrier protein	ND-ACP	NA	0.00860984	NA	0.0336909	NA	0.0441071	NA	NA	NA	NA	NA	0.0150718
FBgn0011474	PR/SET domain containing protein 7	PR-Set7	NA	NA	0.00283016	NA	0.0375924	NA	0.0241119	NA	NA	NA	NA	NA
FBgn0011476	lethal (3) neo43	l(3)neo43	NA	NA	NA	NA	0.0416653	NA	NA	NA	NA	NA	NA	NA
FBgn0011509	Signal recognition particle receptor beta	SrpRbeta	NA	NA	NA	NA	NA	NA	0.0311962	NA	0.0335073	NA	0.0172622	NA
FBgn0011555	thetaTrypsin	thetaTry	0.00526524	NA	0.000658803	0.0289359	0.031311	NA	0.0365605	NA	0.000524499	0.035753	NA	NA
FBgn0011556	zetaTrypsin	zetaTry	NA	NA	NA	0.0106011	0.0396228	NA	NA	NA	0.0165345	NA	NA	NA
FBgn0011559	Accessory gland protein 36DE	Acp36DE	NA	1.33e-05	NA	NA	NA	0.00527516	NA	0.000903852	NA	0.00188912	NA	4.23e-08
FBgn0011566	SET and MYND domain containing, class 3	Smyd3	NA	NA	NA	NA	0.0364023	NA	NA	NA	0.0276256	NA	NA	NA
FBgn0011570	capping protein beta	cpb	NA	NA	NA	NA	NA	NA	0.0216509	NA	NA	0.0471666	0.0328508	NA
FBgn0011573	Cdc37	Cdc37	NA	NA	NA	NA	NA	NA	0.0403922	NA	0.0166353	NA	NA	NA
FBgn0011581	Myosuppressin	Ms	NA	0.00430008	NA	NA	NA	0.0279686	NA	0.00680559	NA	NA	NA	0.00389512
FBgn0011582	Dopamine 1-like receptor 1	Dop1R1	NA	NA	NA	NA	NA	NA	NA	NA	NA	NA	NA	NA
FBgn0011584	Translocation protein 1	Trp1	NA	NA	NA	NA	NA	NA	NA	NA	NA	NA	NA	0.000507586
FBgn0011586	enhancer of rudimentary	e(r)	NA	NA	NA	NA	0.00965262	NA	0.0389512	NA	NA	NA	0.0172019	NA
FBgn0011591	fringe	fng	NA	NA	NA	0.0121518	0.0448405	0.00210835	NA	0.0286179	0.0444137	NA	NA	NA
FBgn0011592	frazzled	fra	NA	NA	NA	NA	0.0249118	NA	0.0429008	NA	NA	NA	NA	NA
FBgn0011596	fuzzy onions	fzo	NA	0.00519246	NA	NA	NA	0.0133514	NA	NA	NA	0.000655845	NA	NA
FBgn0011603	inebriated	ine	NA	0.0307958	NA	NA	NA	NA	NA	NA	NA	NA	NA	NA
FBgn0011606	Kinesin-like protein at 3A	Klp3A	NA	NA	NA	NA	NA	NA	NA	NA	0.0389182	0.00380655	NA	NA
FBgn0011638	La autoantigen-like	La	NA	NA	NA	NA	0.0363895	NA	0.0332607	NA	0.000794023	NA	NA	NA
FBgn0011640	lark	lark	NA	NA	NA	NA	NA	NA	0.0396272	NA	0.0137399	NA	0.0160906	NA
FBgn0011642	Zyxin	Zyx	0.0416295	NA	NA	NA	0.0118392	NA	NA	NA	NA	NA	0.0438077	0.0273744
FBgn0011648	Mothers against dpp	Mad	NA	NA	NA	0.00467093	NA	NA	NA	NA	NA	NA	NA	NA
FBgn0011656	Myocyte enhancer factor 2	Mef2	NA	NA	NA	NA	0.027683	NA	0.01968	NA	0.0327382	NA	NA	NA
FBgn0011659	Mlh1	Mlh1	NA	NA	NA	NA	NA	NA	NA	NA	0.00448312	NA	NA	NA
FBgn0011660	Pms2	Pms2	NA	NA	NA	NA	NA	NA	NA	NA	0.0281038	NA	NA	NA
FBgn0011661	Moesin	Moe	NA	NA	NA	NA	NA	NA	NA	NA	NA	NA	0.0216707	0.00375082
FBgn0011668	Male-specific RNA 57Da	Mst57Da	NA	0.00165036	NA	0.0203764	NA	0.00457481	NA	0.0182634	NA	NA	NA	0.000365648
FBgn0011669	Male-specific RNA 57Db	Mst57Db	NA	0.0363604	NA	NA	NA	0.0316444	NA	NA	NA	NA	NA	0.00642586
FBgn0011670	Male-specific transcript 57Dc	Mst57Dc	NA	0.0145472	NA	NA	NA	0.0104863	NA	0.0105352	NA	NA	NA	0.000106466
FBgn0011672	Malvolio	Mvl	0.0390222	0.0188717	NA	NA	NA	NA	NA	NA	NA	NA	NA	NA
FBgn0011674	inscuteable	insc	NA	NA	NA	NA	NA	NA	NA	NA	NA	NA	NA	NA
FBgn0011692	pavarotti	pav	NA	NA	NA	NA	NA	NA	NA	NA	0.00269299	NA	NA	NA
FBgn0011693	Photoreceptor dehydrogenase	Pdh	NA	0.0321658	NA	NA	0.0267923	NA	NA	NA	NA	NA	NA	NA
FBgn0011695	Ejaculatory bulb protein III	EbpIII	NA	NA	NA	NA	NA	NA	NA	NA	NA	NA	NA	0.00115418
FBgn0011701	reversed polarity	repo	NA	NA	NA	0.017791	NA	NA	NA	NA	0.0380415	NA	NA	NA
FBgn0011703	Ribonucleoside diphosphate reductase large subunit	RnrL	NA	NA	NA	NA	NA	NA	0.0303754	NA	0.00352992	NA	NA	NA
FBgn0011704	Ribonucleoside diphosphate reductase small subunit	RnrS	NA	NA	NA	NA	0.0475599	NA	0.0404441	NA	0.00188742	NA	NA	NA
FBgn0011705	rolling stone	rost	NA	NA	NA	NA	0.0403057	NA	NA	NA	NA	NA	NA	NA
FBgn0011706	reaper	rpr	NA	NA	NA	NA	NA	NA	NA	NA	NA	NA	NA	NA
FBgn0011710	Septin 1	Septin1	NA	NA	NA	NA	NA	NA	0.0168692	NA	0.00156089	NA	0.0358311	NA
FBgn0011715	Snf5-related 1	Snr1	NA	NA	NA	NA	NA	NA	0.0271106	NA	0.000674483	NA	NA	NA
FBgn0011722	Tiggrin	Tig	NA	0.00351736	NA	0.00176791	0.0304988	0.00048827	0.0324571	0.00143679	0.0108951	NA	NA	NA
FBgn0011725	twin	twin	NA	0.00403999	NA	NA	NA	0.0247754	NA	NA	0.02831	9.42e-05	NA	NA
FBgn0011726	twinstar	tsr	NA	NA	NA	NA	NA	NA	0.0335655	NA	0.0444746	NA	NA	NA
FBgn0011737	Wee1 kinase	Wee1	NA	NA	NA	NA	NA	NA	NA	NA	0.00611042	0.0012443	NA	NA
FBgn0011741	Actin-related protein 6	Arp6	NA	NA	NA	NA	NA	NA	NA	NA	0.0107452	NA	NA	NA
FBgn0011742	Actin-related protein 2	Arp2	NA	NA	0.00350462	NA	0.0333199	NA	0.0101252	NA	0.04722	NA	NA	NA
FBgn0011743	Actin-related protein 53D	Arp53D	NA	0.00298325	NA	0.0496656	NA	0.012625	NA	NA	NA	1.74e-05	NA	NA
FBgn0011745	Actin-related protein 1	Arp1	NA	NA	NA	NA	NA	NA	NA	NA	0.0145464	NA	NA	NA
FBgn0011746	anachronism	ana	NA	0.0308774	NA	NA	NA	0.00763043	NA	NA	NA	9.91e-06	NA	NA
FBgn0011760	cut up	ctp	NA	NA	NA	NA	NA	NA	NA	NA	NA	0.0221567	NA	NA
FBgn0011761	deadhead	dhd	NA	NA	NA	NA	0.0493604	NA	0.041701	NA	0.00317691	NA	0.0374541	NA
FBgn0011768	Formaldehyde dehydrogenase	Fdh	NA	NA	NA	NA	0.047544	NA	0.0380231	NA	0.00781632	NA	NA	NA
FBgn0011770	GIP-like	Gip	NA	NA	NA	NA	0.0475599	NA	NA	NA	NA	NA	NA	NA
FBgn0011771	HEM-protein	Hem	NA	NA	0.0287489	NA	0.0364023	NA	0.0490057	NA	0.0460704	NA	NA	NA
FBgn0011774	Inverted repeat-binding protein	Irbp	NA	NA	NA	NA	NA	NA	0.0185185	NA	0.00427424	NA	NA	NA
FBgn0011787	mitochondrial ribosomal protein L12	mRpL12	NA	NA	NA	NA	NA	NA	0.034957	NA	0.0235281	NA	NA	NA
FBgn0011802	Gemin 3	Gem3	NA	0.0137631	NA	NA	NA	NA	NA	NA	0.0143868	NA	NA	NA
FBgn0011817	nemo	nmo	NA	NA	0.0108095	NA	0.0273503	NA	0.0181443	NA	NA	NA	NA	NA
FBgn0011818	out at first	oaf	NA	NA	0.0214998	0.0360986	NA	NA	NA	NA	NA	NA	NA	NA
FBgn0011822	Pepsinogen C-like	Pgcl	NA	NA	0.0380486	NA	0.0267555	NA	NA	NA	0.0127393	NA	NA	NA
FBgn0011824	-	CG4038	0.0269572	NA	NA	NA	NA	NA	NA	NA	0.00558098	NA	0.0481702	NA
FBgn0011828	Peroxidasin	Pxn	NA	NA	NA	NA	0.0364023	NA	0.0446309	NA	0.015677	NA	NA	NA
FBgn0011832	Serine protease 12	Ser12	NA	NA	0.00795783	NA	NA	NA	NA	NA	0.0255003	NA	0.0364802	NA
FBgn0011834	Serine protease 6	Ser6	NA	NA	NA	NA	0.0110229	NA	0.0468585	NA	NA	NA	NA	NA
FBgn0011836	TBP-associated factor 2	Taf2	NA	NA	NA	NA	NA	NA	NA	NA	NA	0.00127544	NA	NA
FBgn0011890	transfer RNA:Lysine-CTT 1-5	tRNA:Lys-CTT-1-5	NA	NA	0.0226561	NA	NA	NA	NA	NA	NA	NA	NA	NA
FBgn0011893	transfer RNA:Lysine-CTT 1-7	tRNA:Lys-CTT-1-7	NA	NA	NA	NA	NA	NA	NA	NA	NA	NA	NA	NA
FBgn0011909	transfer RNA:Leucine-CAA 2-1	tRNA:Leu-CAA-2-1	NA	NA	NA	NA	NA	NA	NA	NA	NA	NA	NA	NA
FBgn0011921	transfer RNA:initiator Methionine-CAT 2-1	tRNA:iMet-CAT-2-1	NA	NA	NA	NA	0.0481025	0.045041	NA	NA	NA	NA	NA	NA
FBgn0012034	Acetyl Coenzyme A synthase	AcCoAS	NA	NA	NA	NA	NA	NA	NA	NA	NA	0.00610415	NA	NA
FBgn0012036	Aldehyde dehydrogenase	Aldh	NA	0.0071163	NA	0.0257534	NA	NA	NA	NA	NA	0.000684566	NA	0.0100186
FBgn0012042	Attacin-A	AttA	NA	NA	NA	NA	NA	NA	NA	NA	NA	NA	NA	0.0150502
FBgn0012058	Cell division cycle 27	Cdc27	NA	NA	NA	NA	NA	NA	NA	NA	NA	0.0472639	NA	NA
FBgn0012344	Diuretic hormone 44	Dh44	NA	0.0109777	NA	NA	NA	NA	NA	NA	NA	NA	NA	NA
FBgn0013263	Trithorax-like	Trl	NA	NA	NA	NA	0.0307829	NA	NA	NA	NA	NA	NA	NA
FBgn0013269	FK506-binding protein 39kD	Fkbp39	NA	NA	NA	NA	NA	NA	0.0456303	NA	0.00185543	NA	NA	NA
FBgn0013272	Gp150	Gp150	NA	0.0426589	NA	NA	NA	0.0433345	NA	NA	NA	NA	NA	NA
FBgn0013277	Heat-shock-protein-70Ba	Hsp70Ba	NA	NA	NA	NA	NA	NA	NA	NA	NA	0.0268367	NA	0.0155903
FBgn0013279	Heat-shock-protein-70Bc	Hsp70Bc	NA	0.0192066	NA	NA	NA	0.0013847	NA	NA	NA	NA	0.0415751	0.00368839
FBgn0013300	Protamine A	ProtA	NA	0.00393687	NA	NA	NA	0.0124888	NA	NA	NA	2.22e-05	NA	NA
FBgn0013301	Protamine B	ProtB	NA	0.00119658	NA	NA	NA	0.00598353	NA	NA	NA	0.000371055	NA	NA
FBgn0013307	Ornithine decarboxylase 1	Odc1	0.00875682	0.0143367	0.00552602	NA	NA	NA	NA	NA	0.000214645	0.000118074	NA	NA
FBgn0013308	Ornithine decarboxylase 2	Odc2	NA	NA	NA	NA	NA	NA	NA	NA	0.0307032	NA	NA	NA
FBgn0013325	Ribosomal protein L11	RpL11	NA	NA	NA	NA	NA	NA	NA	NA	0.00438461	NA	NA	NA
FBgn0013334	Synapse-associated protein 47kD	Sap47	NA	NA	NA	NA	NA	NA	NA	NA	NA	NA	NA	NA
FBgn0013342	neuronal Synaptobrevin	nSyb	NA	NA	NA	NA	NA	NA	NA	0.0485533	NA	NA	NA	0.0155903
FBgn0013343	Syntaxin 1A	Syx1A	NA	NA	NA	NA	0.0448552	NA	0.0345188	NA	0.00529675	0.0394542	NA	NA
FBgn0013347	Transcription-factor-IIA-S	TfIIA-S	NA	NA	0.0175386	NA	0.0344471	NA	0.0198751	NA	NA	0.0405862	0.00660982	NA
FBgn0013348	Troponin C at 41C	TpnC41C	NA	0.00713552	NA	0.00251873	NA	3.57e-05	NA	0.0303667	0.0257242	0.00188303	NA	0.00374876
FBgn0013432	bcn92	bcn92	0.0147898	NA	0.00706114	NA	0.0117992	NA	0.0382746	NA	NA	NA	0.0182113	NA
FBgn0013433	beaten path Ia	beat-Ia	NA	NA	NA	NA	NA	NA	NA	NA	NA	NA	NA	NA
FBgn0013467	igloo	igl	NA	NA	NA	0.0246233	NA	0.0431836	NA	NA	NA	NA	NA	0.0173471
FBgn0013469	klumpfuss	klu	NA	0.0403987	NA	0.00886183	NA	NA	NA	NA	0.017401	NA	NA	NA
FBgn0013531	Mediator complex subunit 20	MED20	NA	0.00298325	NA	0.00581917	0.0241521	0.000326408	NA	NA	NA	0.024182	NA	NA
FBgn0013548	lethal-(2)-denticleless	l(2)dtl	NA	NA	0.0342309	NA	NA	NA	NA	NA	0.00369857	NA	NA	NA
FBgn0013563	Peroxin 1	Pex1	NA	0.00278491	NA	0.00116309	NA	0.0246141	NA	0.00346923	NA	NA	NA	0.00197378
FBgn0013672	mitochondrial ATPase subunit 6	mt:ATPase6	NA	NA	NA	NA	0.0415418	NA	NA	NA	NA	NA	NA	NA
FBgn0013673	mitochondrial ATPase subunit 8	mt:ATPase8	NA	NA	NA	NA	0.0354346	NA	NA	NA	NA	NA	NA	NA
FBgn0013674	mitochondrial Cytochrome c oxidase subunit I	mt:CoI	NA	NA	NA	NA	NA	NA	NA	NA	NA	NA	NA	NA
FBgn0013675	mitochondrial Cytochrome c oxidase subunit II	mt:CoII	NA	NA	NA	NA	NA	NA	NA	NA	NA	NA	NA	NA
FBgn0013676	mitochondrial Cytochrome c oxidase subunit III	mt:CoIII	NA	NA	NA	NA	0.0365829	NA	NA	NA	NA	NA	NA	NA
FBgn0013678	mitochondrial Cytochrome b	mt:Cyt-b	NA	NA	NA	NA	0.0475337	NA	NA	NA	NA	NA	NA	NA
FBgn0013679	mitochondrial NADH-ubiquinone oxidoreductase chain 1	mt:ND1	NA	NA	0.0132324	NA	0.04054	NA	NA	NA	NA	NA	NA	NA
FBgn0013680	mitochondrial NADH-ubiquinone oxidoreductase chain 2	mt:ND2	NA	NA	NA	NA	NA	NA	0.0451899	NA	NA	NA	NA	NA
FBgn0013681	mitochondrial NADH-ubiquinone oxidoreductase chain 3	mt:ND3	NA	NA	NA	NA	0.0424605	NA	0.0209311	NA	NA	NA	NA	NA
FBgn0013684	mitochondrial NADH-ubiquinone oxidoreductase chain 5	mt:ND5	NA	NA	NA	NA	0.0388876	NA	NA	NA	NA	NA	NA	NA
FBgn0013688	mitochondrial small ribosomal RNA	mt:srRNA	NA	NA	NA	0.0194306	0.0490093	NA	0.0423381	NA	NA	NA	NA	NA
FBgn0013691	mitochondrial transfer RNA:Aspartic acid-GTC	mt:tRNA:Asp-GTC	NA	NA	NA	NA	0.0413802	NA	NA	NA	NA	NA	NA	NA
FBgn0013695	mitochondrial transfer RNA:Histidine-GTG	mt:tRNA:His-GTG	NA	NA	NA	0.0284263	0.0341167	NA	NA	NA	NA	NA	NA	NA
FBgn0013709	mitochondrial transfer RNA:Tryptophan-TCA	mt:tRNA:Trp-TCA	NA	NA	NA	NA	0.0429363	NA	NA	NA	NA	NA	NA	NA
FBgn0013710	mitochondrial transfer RNA:Tyrosine-GTA	mt:tRNA:Tyr-GTA	NA	NA	0.000812082	0.00416195	NA	NA	NA	NA	NA	0.000455707	NA	NA
FBgn0013717	non-stop	not	NA	NA	NA	NA	0.034848	NA	0.0211531	NA	0.00683793	NA	0.0252418	NA
FBgn0013720	pickel	pck	NA	NA	NA	NA	NA	NA	NA	NA	NA	NA	NA	NA
FBgn0013725	phyllopod	phyl	NA	0.0157335	NA	NA	NA	0.0235697	NA	0.0242137	NA	NA	NA	0.00862876
FBgn0013726	peanut	pnut	NA	NA	NA	NA	NA	NA	NA	NA	0.0161309	NA	0.0108348	NA
FBgn0013733	short stop	shot	NA	NA	NA	NA	0.0205399	NA	0.0370089	NA	NA	NA	NA	NA
FBgn0013746	alien	alien	NA	NA	NA	NA	NA	NA	0.0346623	NA	0.00777413	NA	NA	NA
FBgn0013749	ADP ribosylation factor at 102F	Arf102F	NA	NA	NA	NA	NA	NA	NA	NA	0.0130466	NA	NA	NA
FBgn0013750	ADP ribosylation factor at 51F	Arf51F	NA	NA	NA	NA	0.0161633	NA	NA	NA	NA	NA	0.0169125	NA
FBgn0013753	Big brother	Bgb	NA	NA	NA	NA	0.0282164	NA	0.0226971	NA	0.0166353	NA	NA	NA
FBgn0013756	Megator	Mtor	NA	NA	0.00121976	NA	0.0104567	NA	0.0127537	NA	NA	NA	NA	NA
FBgn0013762	Cyclin-dependent kinase 5	Cdk5	NA	NA	NA	NA	0.0320966	NA	0.0308556	NA	NA	0.0282073	0.0465141	NA
FBgn0013763	Imaginal disc growth factor 6	Idgf6	NA	0.0495124	NA	NA	NA	NA	NA	NA	NA	NA	NA	NA
FBgn0013764	Chip	Chi	NA	NA	NA	NA	NA	NA	0.0297709	NA	0.0117139	NA	0.0329569	NA
FBgn0013765	centrosomin	cnn	NA	NA	NA	NA	0.0301325	NA	0.0349638	NA	NA	0.0492157	NA	NA
FBgn0013767	Corazonin	Crz	NA	0.00702761	NA	NA	NA	NA	NA	0.0370322	0.0264022	NA	NA	0.00302712
FBgn0013770	Cysteine proteinase-1	Cp1	NA	0.00591797	NA	NA	NA	NA	NA	NA	NA	NA	NA	NA
FBgn0013773	Cytochrome P450 6a22	Cyp6a22	NA	0.00901769	NA	NA	0.0467781	NA	0.0377162	NA	0.0263718	NA	NA	NA
FBgn0013810	Dynein heavy chain at 36C	Dhc36C	NA	0.00112852	NA	NA	NA	NA	NA	NA	NA	1.31e-05	NA	NA
FBgn0013811	Dynein heavy chain at 62B	Dhc62B	NA	NA	NA	NA	NA	NA	NA	NA	NA	0.0113426	NA	NA
FBgn0013813	Dynein heavy chain at 89D	Dhc98D	NA	NA	NA	NA	NA	NA	NA	NA	NA	0.0495969	NA	NA
FBgn0013949	Elastin-like	Elal	0.0175727	0.00810722	NA	NA	0.0331327	NA	NA	NA	0.00323501	0.00478764	NA	NA
FBgn0013953	Epidermal stripes and patches	Esp	NA	NA	NA	NA	NA	NA	NA	NA	0.0230516	NA	NA	NA
FBgn0013954	FK506-binding protein 12kD	Fkbp12	NA	NA	0.0349306	NA	0.0294776	NA	0.0318264	NA	NA	NA	0.042404	NA
FBgn0013973	Guanylyl cyclase beta-subunit at 100B	Gycbeta100B	NA	0.0116515	NA	0.0266196	0.00126633	2.57e-05	NA	NA	NA	0.00296482	NA	0.0486368
FBgn0013981	Histone H4 replacement	His4r	NA	NA	0.0124997	NA	0.04054	NA	0.0428667	NA	NA	NA	NA	NA
FBgn0013983	immune deficiency	imd	NA	NA	NA	NA	NA	NA	NA	NA	NA	NA	NA	NA
FBgn0013995	Na/Ca-exchange protein	Calx	NA	NA	0.0111693	NA	NA	NA	0.0123603	0.0239777	NA	NA	NA	NA
FBgn0013997	Neurexin IV	Nrx-IV	NA	0.0137631	0.0349306	NA	0.0364023	NA	0.0253598	0.0230789	NA	NA	NA	NA
FBgn0014000	Helical Factor	Hf	NA	0.0145233	NA	NA	NA	NA	NA	NA	NA	0.00948907	NA	NA
FBgn0014007	Protein tyrosine phosphatase 69D	Ptp69D	NA	NA	0.00140862	NA	0.0284659	NA	0.0301977	NA	NA	NA	NA	NA
FBgn0014009	Rab2	Rab2	NA	NA	NA	NA	0.00901831	0.0414856	NA	NA	NA	0.0354837	NA	NA
FBgn0014010	Rab5	Rab5	NA	NA	NA	NA	0.0241945	NA	NA	NA	NA	0.0443475	0.00995708	NA
FBgn0014011	Rac2	Rac2	NA	NA	NA	NA	NA	NA	0.044826	NA	NA	0.0106104	NA	NA
FBgn0014018	Relish	Rel	NA	NA	NA	NA	NA	NA	NA	NA	NA	NA	NA	NA
FBgn0014020	Rho1	Rho1	NA	NA	NA	NA	NA	NA	NA	NA	NA	NA	0.022633	0.00582189
FBgn0014022	Rlb1	Rlb1	NA	NA	NA	NA	NA	NA	0.0106407	0.0165377	NA	NA	0.042816	NA
FBgn0014023	mitochondrial ribosomal protein L47	mRpL47	NA	NA	0.0386451	NA	0.0491621	NA	0.0442661	NA	0.00648887	NA	NA	NA
FBgn0014026	Ribosomal protein L7A	RpL7A	NA	NA	NA	NA	NA	NA	0.0423458	NA	0.00435022	NA	NA	NA
FBgn0014029	Septin 2	Septin2	NA	NA	NA	NA	0.0327112	NA	0.0215714	NA	NA	0.0343858	NA	NA
FBgn0014031	Alanine-glyoxylate aminotransferase	Agxt	NA	0.00354256	NA	NA	NA	NA	NA	NA	NA	NA	NA	0.0479569
FBgn0014033	Scavenger receptor class C, type I	Sr-CI	NA	NA	NA	NA	NA	NA	NA	NA	0.0140849	0.0421687	NA	NA
FBgn0014073	Tie-like receptor tyrosine kinase	Tie	NA	NA	NA	NA	0.0365608	NA	NA	NA	0.00807186	NA	NA	NA
FBgn0014076	Vitelline membrane 32E	Vm32E	NA	NA	0.0396524	NA	NA	NA	0.0140194	NA	NA	NA	NA	NA
FBgn0014092	-	CG4278	NA	NA	NA	NA	NA	NA	NA	NA	0.00246382	NA	NA	NA
FBgn0014127	barren	barr	NA	NA	NA	NA	NA	NA	NA	NA	0.00295616	NA	NA	NA
FBgn0014133	bifocal	bif	NA	NA	0.00127649	NA	0.0421551	NA	0.0279245	NA	NA	NA	NA	NA
FBgn0014135	branchless	bnl	NA	NA	NA	NA	NA	NA	NA	NA	0.0413075	0.0210223	NA	NA
FBgn0014141	cheerio	cher	NA	NA	NA	NA	0.031908	NA	NA	NA	NA	NA	NA	NA
FBgn0014143	crocodile	croc	NA	NA	NA	NA	NA	NA	NA	NA	NA	NA	NA	NA
FBgn0014163	failed axon connections	fax	NA	0.017626	NA	NA	NA	0.00191766	0.033915	NA	NA	0.0480369	NA	NA
FBgn0014184	Ornithine decarboxylase antizyme	Oda	NA	NA	NA	NA	0.0401444	NA	NA	NA	NA	NA	NA	NA
FBgn0014189	Helicase at 25E	Hel25E	NA	NA	NA	NA	NA	NA	0.0346623	NA	0.00203733	NA	NA	NA
FBgn0014269	proliferation disrupter	prod	NA	NA	NA	NA	NA	NA	NA	NA	0.0259208	NA	NA	NA
FBgn0014342	meiosis I arrest	mia	NA	0.00626529	NA	0.0388418	NA	0.029352	NA	0.0197905	NA	NA	NA	0.00681885
FBgn0014343	mirror	mirr	NA	NA	NA	NA	NA	NA	NA	NA	0.0185678	NA	NA	NA
FBgn0014366	noisette	noi	NA	NA	NA	NA	0.0459305	NA	0.0287292	NA	0.00525061	NA	0.0140115	NA
FBgn0014388	sprouty	sty	NA	0.0330223	NA	NA	NA	NA	NA	NA	0.0242384	0.017629	NA	NA
FBgn0014391	stunted	sun	NA	NA	NA	NA	0.0324937	NA	NA	NA	NA	NA	NA	NA
FBgn0014396	timeless	tim	NA	NA	NA	NA	NA	NA	NA	NA	0.00611385	0.0247226	0.0449406	NA
FBgn0014417	-	CG13397	0.0369317	NA	NA	NA	NA	NA	0.00240336	NA	4.9e-05	NA	0.00524397	NA
FBgn0014427	-	CG11899	NA	NA	NA	NA	NA	NA	NA	NA	NA	NA	NA	NA
FBgn0014454	Adult cuticle protein 1	Acp1	NA	0.000661855	NA	0.000283616	NA	3.06e-05	NA	0.00351411	NA	NA	NA	0.000892098
FBgn0014455	Adenosylhomocysteinase	Ahcy	NA	NA	NA	NA	0.0350693	NA	0.0349638	NA	0.00964858	NA	NA	NA
FBgn0014464	Chorion protein a at 7F	Cp7Fa	NA	NA	0.00555944	NA	NA	NA	NA	NA	0.0158004	NA	NA	NA
FBgn0014465	Chorion protein b at 7F	Cp7Fb	NA	NA	0.0229378	NA	NA	NA	NA	NA	0.0191387	NA	NA	NA
FBgn0014466	Chorion protein c at 7F	Cp7Fc	NA	NA	NA	NA	NA	NA	NA	NA	0.0370257	NA	NA	NA
FBgn0014851	Eig71Ek	Eig71Ek	NA	NA	NA	NA	NA	NA	0.00912558	0.00331966	NA	NA	NA	NA
FBgn0014857	Histone H3.3A	His3.3A	NA	NA	NA	NA	NA	NA	0.0352317	NA	NA	NA	0.0469508	NA
FBgn0014859	Hormone receptor-like in 38	Hr38	NA	NA	NA	0.0131685	NA	0.0138501	0.035994	NA	0.0210429	NA	NA	NA
FBgn0014861	Minichromosome maintenance 2	Mcm2	NA	NA	NA	NA	NA	NA	NA	NA	0.00112172	NA	NA	NA
FBgn0014863	Muscle LIM protein at 84B	Mlp84B	NA	NA	NA	NA	NA	NA	NA	NA	NA	NA	NA	NA
FBgn0014865	Metchnikowin	Mtk	NA	NA	NA	NA	NA	NA	NA	NA	NA	NA	NA	NA
FBgn0014868	Oligosaccharyltransferase 48kD subunit	Ost48	NA	NA	NA	NA	0.0483757	NA	0.0348273	NA	0.0192974	NA	NA	NA
FBgn0014869	Phosphoglyceromutase 78	Pglym78	NA	0.000609676	NA	0.0258194	NA	0.0137278	NA	0.0310121	NA	NA	NA	0.00164086
FBgn0014877	Roe1	Roe1	NA	0.0162549	NA	NA	NA	NA	NA	NA	0.0176651	0.00225609	NA	NA
FBgn0014879	Set	Set	NA	NA	NA	NA	NA	NA	NA	NA	0.0400801	NA	0.0239563	NA
FBgn0014930	-	CG2846	NA	NA	NA	NA	NA	NA	NA	NA	NA	NA	NA	NA
FBgn0014931	-	CG2678	NA	NA	NA	NA	0.0422309	NA	NA	NA	NA	NA	0.00169509	NA
FBgn0015000	beta subunit of type I geranylgeranyl transferase	betaggt-I	NA	NA	NA	NA	NA	NA	NA	0.0328533	NA	0.0173685	NA	0.0205237
FBgn0015008	alpha actinin 3	Actn3	NA	0.000836073	NA	NA	NA	0.000445344	NA	NA	NA	0.000511808	NA	NA
FBgn0015010	Antigen 5-related	Ag5r	NA	0.00664854	0.00283016	NA	NA	NA	NA	NA	0.0175391	NA	NA	0.0242746
FBgn0015011	Adenosylhomocysteinase like 2	AhcyL2	NA	0.000380496	NA	NA	NA	0.00122326	NA	NA	NA	NA	NA	0.0288319
FBgn0015019	Chaperonin containing TCP1 subunit 3	CCT3	NA	NA	NA	NA	NA	NA	0.0334588	NA	0.00551611	NA	NA	NA
FBgn0015024	Casein kinase Ialpha	CkIalpha	0.0454383	NA	NA	NA	0.00912134	NA	NA	NA	NA	NA	0.0199991	NA
FBgn0015025	CKII-alpha subunit interactor-1	CkIIalpha-i1	NA	NA	NA	NA	NA	NA	NA	NA	NA	0.0299412	NA	NA
FBgn0015033	Cytochrome P450 4d8	Cyp4d8	NA	NA	NA	NA	NA	NA	NA	NA	0.00423944	0.0063496	NA	NA
FBgn0015034	Cytochrome P450 4e1	Cyp4e1	NA	NA	NA	0.0104848	NA	0.0346399	NA	NA	NA	2.82e-05	NA	0.0275658
FBgn0015035	Cytochrome P450 4e3	Cyp4e3	NA	0.0169686	NA	NA	NA	0.0114262	NA	NA	NA	NA	NA	NA
FBgn0015037	Cytochrome P450 4p1	Cyp4p1	0.00898173	0.000712808	NA	NA	NA	NA	NA	NA	0.00928961	NA	NA	NA
FBgn0015039	Cytochrome P450 9b2	Cyp9b2	NA	NA	NA	NA	NA	NA	NA	NA	NA	NA	NA	NA
FBgn0015075	Dead-box-1	Ddx1	NA	NA	NA	NA	NA	NA	0.0350253	NA	0.0361242	NA	NA	NA
FBgn0015218	eukaryotic translation initiation factor 4E1	eIF4E1	NA	NA	NA	NA	NA	NA	0.035383	NA	NA	NA	0.0133589	NA
FBgn0015221	Ferritin 2 light chain homologue	Fer2LCH	NA	NA	NA	NA	NA	NA	0.041947	0.0454532	NA	NA	NA	NA
FBgn0015222	Ferritin 1 heavy chain homologue	Fer1HCH	NA	NA	NA	NA	0.0304988	NA	NA	NA	NA	NA	NA	NA
FBgn0015229	gliolectin	glec	NA	NA	0.0322939	NA	0.0364023	NA	0.0181981	NA	NA	NA	NA	NA
FBgn0015230	Glucose transporter type 3	Glut3	NA	0.0447663	NA	NA	NA	NA	NA	NA	NA	0.00010453	NA	NA
FBgn0015239	Hormone-receptor-like in 78	Hr78	NA	NA	NA	NA	NA	NA	NA	NA	0.00904038	NA	NA	NA
FBgn0015245	Heat shock protein 60A	Hsp60A	NA	NA	NA	NA	0.0461956	NA	NA	NA	0.00368207	NA	NA	NA
FBgn0015247	Death-associated inhibitor of apoptosis 2	Diap2	NA	NA	NA	NA	0.0253639	NA	0.0426567	NA	NA	NA	NA	NA
FBgn0015268	Nucleosome assembly protein 1	Nap1	0.00840857	NA	NA	NA	0.0361879	NA	0.0279601	NA	NA	NA	NA	NA
FBgn0015269	Neurofibromin 1	Nf1	NA	NA	NA	NA	0.00900782	NA	0.0219855	NA	NA	NA	NA	NA
FBgn0015270	Origin recognition complex subunit 2	Orc2	NA	NA	NA	NA	NA	NA	0.0345915	NA	0.00272618	NA	NA	NA
FBgn0015271	Origin recognition complex subunit 5	Orc5	NA	NA	NA	NA	NA	NA	0.0322013	NA	0.0201434	NA	NA	NA
FBgn0015277	Phosphatidylinositol 3-kinase 59F	Pi3K59F	NA	NA	NA	NA	0.0373905	NA	NA	NA	0.00458795	NA	NA	NA
FBgn0015278	Phosphatidylinositol 3-kinase 68D	Pi3K68D	NA	NA	0.00595308	NA	0.0296074	NA	0.0139977	NA	NA	NA	NA	NA
FBgn0015282	Regulatory particle triple-A ATPase 2	Rpt2	NA	NA	NA	NA	NA	NA	0.036933	NA	NA	NA	NA	NA
FBgn0015283	Regulatory particle non-ATPase 10	Rpn10	NA	NA	NA	NA	NA	NA	NA	NA	NA	NA	NA	NA
FBgn0015286	Ras-like protein A	Rala	NA	NA	NA	NA	0.0238745	NA	NA	NA	NA	0.0343858	0.028647	0.025092
FBgn0015288	Ribosomal protein L22	RpL22	NA	NA	NA	NA	NA	NA	0.0387056	NA	0.00483912	NA	NA	NA
FBgn0015296	SHC-adaptor protein	Shc	0.00115887	NA	NA	NA	NA	NA	0.00666421	NA	0.0465417	NA	0.027582	NA
FBgn0015298	Signal recognition particle 19	Srp19	NA	NA	NA	NA	0.0422134	NA	NA	NA	0.0419016	NA	NA	NA
FBgn0015299	Single stranded-binding protein c31A	Ssb-c31a	NA	NA	0.0299352	NA	0.0493604	NA	0.0335936	NA	0.00265145	NA	NA	NA
FBgn0015300	Suppressor of Stellate-like	Ssl	NA	0.0250814	NA	0.0364108	NA	0.0278927	NA	NA	NA	0.0020495	NA	NA
FBgn0015316	Trypsin 29F	Try29F	NA	NA	0.0171673	NA	NA	NA	NA	NA	NA	NA	NA	NA
FBgn0015320	Ubiquitin conjugating enzyme 2	Ubc2	NA	NA	NA	NA	NA	NA	NA	NA	0.0257662	NA	NA	NA
FBgn0015321	Ubiquitin conjugating enzyme 4	Ubc4	NA	NA	NA	NA	0.0259964	NA	0.0423458	NA	0.00235005	NA	NA	NA
FBgn0015331	abstrakt	abs	NA	NA	0.0303442	NA	NA	NA	0.0413792	NA	NA	NA	0.0098871	NA
FBgn0015336	-	CG15865	NA	NA	NA	NA	NA	NA	NA	NA	NA	0.0227694	NA	NA
FBgn0015338	-	CG5861	NA	NA	NA	NA	0.047696	NA	0.0348879	NA	0.00574466	NA	NA	NA
FBgn0015351	Methyltransferase like 4	Mettl4	0.0147409	NA	NA	NA	NA	NA	NA	NA	NA	NA	NA	NA
FBgn0015359	-	CG2034	NA	NA	NA	NA	NA	NA	0.0465756	NA	0.00139038	0.00452189	NA	NA
FBgn0015360	peptide O-xylosyltransferase	oxt	0.0101772	NA	0.00380079	NA	0.0463788	NA	0.0226971	NA	0.00290155	NA	NA	NA
FBgn0015372	RabX1	RabX1	NA	NA	NA	NA	NA	NA	NA	NA	NA	0.0293633	0.0303365	0.0110725
FBgn0015376	cutlet	cutlet	NA	NA	NA	NA	NA	NA	NA	NA	0.0376904	NA	NA	NA
FBgn0015379	dodo	dod	NA	NA	NA	NA	NA	NA	0.0253391	NA	0.0490113	NA	NA	NA
FBgn0015380	derailed	drl	NA	NA	NA	NA	0.0319599	NA	NA	NA	NA	NA	NA	NA
FBgn0015381	dissatisfaction	dsf	NA	NA	NA	0.0201732	0.0124479	0.000318802	0.0317563	NA	0.0484318	0.00360152	NA	NA
FBgn0015393	hoi-polloi	hoip	NA	NA	NA	NA	NA	NA	0.0258731	NA	0.0034459	NA	NA	NA
FBgn0015396	jumeau	jumu	NA	NA	0.000789021	NA	0.027683	NA	0.0265458	NA	0.011858	NA	NA	NA
FBgn0015399	kekkon 1	kek1	NA	NA	NA	NA	NA	NA	NA	NA	NA	NA	NA	NA
FBgn0015400	kekkon 2	kek2	NA	NA	NA	NA	NA	NA	NA	NA	NA	NA	NA	NA
FBgn0015402	kinase suppressor of ras	ksr	NA	NA	0.0171136	NA	0.0296678	NA	0.0168692	NA	NA	NA	NA	NA
FBgn0015509	Cullin 1	Cul1	NA	NA	NA	NA	NA	NA	NA	NA	NA	NA	0.0308489	NA
FBgn0015513	myoblast city	mbc	NA	NA	NA	NA	0.0147235	NA	0.0127537	NA	NA	NA	NA	NA
FBgn0015520	nonA-like	nonA-l	NA	NA	NA	NA	NA	0.0299657	NA	NA	NA	0.0210491	NA	NA
FBgn0015521	Ribosomal protein S21	RpS21	NA	NA	0.0288256	NA	0.044793	NA	0.03095	NA	NA	NA	NA	NA
FBgn0015522	olf186-M	olf186-M	0.0369317	NA	NA	NA	NA	0.0184078	NA	NA	0.0024569	NA	NA	0.032695
FBgn0015527	penguin	peng	NA	NA	NA	NA	NA	NA	0.0402528	NA	0.00131863	NA	NA	NA
FBgn0015541	julius seizure	jus	NA	0.00450103	NA	0.00599906	0.0249532	0.000746955	NA	0.0103828	0.00762253	0.0021437	NA	0.00679309
FBgn0015546	spellchecker1	spel1	NA	NA	NA	NA	0.04054	NA	0.0373617	NA	0.00348586	NA	0.0265546	NA
FBgn0015550	target of Poxn	tap	NA	NA	NA	NA	NA	0.0281652	NA	NA	NA	NA	NA	0.0255842
FBgn0015553	tosca	tos	NA	NA	NA	NA	NA	NA	NA	NA	0.00387465	NA	NA	NA
FBgn0015558	tweety	tty	NA	NA	NA	NA	NA	NA	0.0483269	NA	NA	NA	NA	NA
FBgn0015568	alpha-Esterase-1	alpha-Est1	NA	NA	NA	NA	0.0376842	NA	0.0370244	NA	NA	NA	NA	NA
FBgn0015569	alpha-Esterase-10	alpha-Est10	NA	NA	NA	NA	NA	NA	NA	NA	NA	NA	NA	NA
FBgn0015570	alpha-Esterase-2	alpha-Est2	NA	0.00375929	NA	NA	NA	NA	NA	NA	NA	NA	NA	NA
FBgn0015574	alpha-Esterase-6	alpha-Est6	NA	NA	NA	NA	NA	NA	NA	NA	NA	0.00101333	NA	NA
FBgn0015575	alpha-Esterase-7	alpha-Est7	NA	0.00345989	NA	NA	NA	NA	NA	NA	NA	0.0155521	NA	0.0114661
FBgn0015576	alpha-Esterase-8	alpha-Est8	NA	0.00308566	NA	NA	NA	0.00393162	NA	0.044326	NA	NA	NA	0.00400613
FBgn0015577	alpha-Esterase-9	alpha-Est9	NA	NA	NA	NA	NA	NA	NA	NA	NA	NA	NA	NA
FBgn0015582	defective in the avoidance of repellents	dare	NA	NA	NA	NA	0.0247832	NA	0.0249638	NA	NA	NA	NA	NA
FBgn0015583	Accessory gland protein 29AB	Acp29AB	NA	0.0168115	NA	NA	NA	0.0274084	NA	NA	NA	0.00507262	NA	3.59e-05
FBgn0015584	Accessory gland protein 53Ea	Acp53Ea	NA	0.00543071	NA	NA	NA	0.033661	NA	0.0339072	NA	0.00156397	NA	0.000129914
FBgn0015585	Accessory gland protein 63F	Acp63F	NA	NA	NA	NA	NA	NA	NA	NA	NA	0.00507279	NA	0.0316426
FBgn0015586	Accessory gland protein 76A	Acp76A	NA	NA	NA	0.0280088	NA	NA	NA	NA	NA	0.00051529	NA	0.00357281
FBgn0015589	APC-like	Apc	NA	NA	0.0159955	NA	0.0241098	NA	0.0175814	NA	NA	NA	NA	NA
FBgn0015591	Allatostatin A	AstA	0.00356039	0.000900634	NA	NA	NA	0.00418399	NA	0.00521343	NA	NA	NA	NA
FBgn0015600	toucan	toc	NA	NA	0.0165104	NA	0.0104128	NA	0.0204162	NA	NA	0.0028762	NA	NA
FBgn0015602	Boundary element-associated factor of 32kD	BEAF-32	NA	NA	NA	NA	0.0396466	NA	0.0286543	NA	0.011987	NA	0.0172019	NA
FBgn0015609	Cadherin-N	CadN	NA	NA	NA	NA	NA	NA	NA	NA	0.00951183	0.0383693	NA	NA
FBgn0015614	Calcineurin B2	CanB2	NA	NA	NA	NA	NA	NA	NA	NA	NA	NA	0.0448624	NA
FBgn0015618	Cyclin-dependent kinase 8	Cdk8	NA	NA	NA	NA	NA	NA	NA	NA	NA	NA	NA	NA
FBgn0015621	Clipper	Clp	NA	NA	NA	NA	0.0344471	NA	0.0213792	NA	0.01514	NA	0.00681087	NA
FBgn0015623	Cytochrome P450 reductase	Cpr	NA	NA	NA	NA	NA	NA	NA	NA	NA	0.0085307	NA	NA
FBgn0015663	UDP-glycosyltransferase family 36 member A1	Ugt36A1	NA	NA	NA	NA	NA	NA	NA	NA	0.0248402	NA	NA	NA
FBgn0015721	king tubby	ktub	NA	NA	NA	NA	NA	NA	NA	NA	NA	0.020807	NA	NA
FBgn0015754	Lissencephaly-1	Lis-1	NA	NA	NA	NA	0.037754	NA	NA	NA	NA	NA	NA	NA
FBgn0015756	Ribosomal protein L9	RpL9	0.0434375	NA	NA	NA	0.0416601	NA	0.0315874	NA	0.0200309	NA	NA	NA
FBgn0015765	p38a MAP kinase	p38a	NA	NA	NA	NA	NA	NA	NA	NA	NA	0.0177476	NA	NA
FBgn0015766	Msr-110	Msr-110	NA	NA	NA	NA	NA	NA	NA	NA	NA	NA	NA	NA
FBgn0015774	Netrin-B	NetB	NA	NA	NA	NA	NA	NA	NA	NA	NA	NA	NA	NA
FBgn0015776	nervana 1	nrv1	NA	0.00967085	NA	NA	NA	NA	NA	NA	NA	0.0421455	NA	NA
FBgn0015777	nervana 2	nrv2	NA	NA	NA	NA	NA	NA	NA	NA	NA	0.0278541	NA	NA
FBgn0015781	Pyrroline 5-carboyxlate reductase	P5cr	NA	NA	NA	NA	NA	NA	0.0462302	NA	NA	NA	NA	NA
FBgn0015789	Rab10	Rab10	NA	NA	NA	NA	0.00365093	NA	NA	NA	NA	NA	0.00631153	NA
FBgn0015790	Rab11	Rab11	NA	NA	NA	NA	0.0262378	NA	0.0478863	NA	NA	NA	0.043594	NA
FBgn0015791	Rab14	Rab14	NA	NA	NA	NA	NA	0.0120566	NA	NA	NA	NA	NA	0.038521
FBgn0015793	Rab19	Rab19	NA	NA	NA	NA	NA	NA	0.0277603	NA	NA	NA	NA	NA
FBgn0015794	Rab18	Rab18	NA	NA	NA	NA	0.0346494	NA	NA	NA	NA	NA	NA	NA
FBgn0015799	Retinoblastoma-family protein	Rbf	NA	NA	0.0166901	NA	NA	NA	0.0306557	NA	0.0135334	NA	NA	NA
FBgn0015801	Rhythmically expressed gene 5	Reg-5	NA	NA	NA	NA	NA	0.0461161	NA	NA	NA	NA	NA	NA
FBgn0015803	Rho-type guanine nucleotide exchange factor	RtGEF	NA	NA	NA	NA	0.0350693	NA	0.0417164	NA	NA	0.0490749	NA	NA
FBgn0015805	Histone deacetylase 1	HDAC1	NA	NA	NA	NA	NA	NA	0.0339112	NA	0.00734845	NA	0.0239563	NA
FBgn0015808	Sterol carrier protein X-related thiolase	ScpX	NA	0.0479227	NA	NA	NA	NA	NA	NA	NA	NA	NA	NA
FBgn0015818	Spliceosomal protein on the X	Spx	NA	NA	0.0468647	NA	0.034848	NA	0.0157806	NA	NA	NA	0.00699189	NA
FBgn0015828	Transcription factor IIEalpha	TfIIEalpha	NA	NA	0.0426771	NA	0.0343376	NA	0.0238514	NA	0.0144137	NA	NA	NA
FBgn0015829	Transcription factor IIEbeta	TfIIEbeta	NA	NA	NA	NA	NA	NA	0.0200946	NA	NA	NA	NA	NA
FBgn0015831	Rtnl2	Rtnl2	NA	NA	NA	NA	NA	NA	NA	NA	NA	0.000133892	NA	NA
FBgn0015834	eukaryotic translation initiation factor 3 subunit i	eIF3i	NA	NA	NA	NA	NA	NA	0.0318264	NA	0.00369857	NA	NA	NA
FBgn0015904	araucan	ara	NA	NA	NA	NA	NA	NA	NA	NA	NA	NA	NA	NA
FBgn0015905	asteroid	ast	NA	NA	NA	NA	NA	NA	0.0294307	NA	0.0341489	NA	NA	NA
FBgn0015919	caupolican	caup	NA	NA	NA	NA	NA	NA	NA	NA	NA	NA	NA	NA
FBgn0015925	capsuleen	csul	NA	NA	NA	NA	NA	NA	NA	NA	0.00378299	NA	0.0127506	NA
FBgn0015926	discontinuous actin hexagon	dah	NA	NA	NA	NA	0.0426391	NA	0.0327535	NA	0.00511324	NA	NA	NA
FBgn0015929	disc proliferation abnormal	dpa	NA	NA	NA	NA	NA	NA	0.0240301	NA	0.00157926	NA	0.0160906	NA
FBgn0015946	grim	grim	NA	NA	NA	NA	NA	NA	NA	NA	NA	0.0438944	NA	NA
FBgn0016013	Fumarylacetoacetase	Faa	NA	0.00314972	NA	0.0398894	NA	0.00411315	NA	0.00511239	NA	NA	NA	0.000350337
FBgn0016031	lamina ancestor	lama	NA	NA	0.00397879	NA	0.029166	NA	0.0316212	NA	NA	NA	NA	NA
FBgn0016034	maelstrom	mael	NA	NA	NA	NA	NA	NA	0.0372781	NA	0.00687102	NA	NA	NA
FBgn0016036	meiotic P22	mei-P22	NA	NA	NA	NA	0.04054	NA	NA	NA	0.0483245	NA	NA	NA
FBgn0016038	Vacuolar protein sorting 37A	Vsp37A	NA	NA	NA	NA	NA	NA	0.0346623	NA	0.0400801	NA	NA	NA
FBgn0016041	Translocase of outer membrane 40	Tom40	NA	NA	0.0133394	NA	0.0249118	NA	NA	NA	NA	NA	0.00348237	NA
FBgn0016053	polar granule component	pgc	NA	NA	NA	NA	0.0484445	NA	NA	NA	0.000544996	NA	NA	NA
FBgn0016054	(6-4)-photolyase	phr6-4	NA	NA	NA	NA	NA	NA	NA	NA	0.00352992	NA	NA	NA
FBgn0016059	Semaphorin 1b	Sema1b	NA	NA	NA	NA	0.0305957	NA	0.0246094	NA	NA	NA	NA	NA
FBgn0016061	sidestep	side	NA	NA	NA	NA	NA	NA	NA	NA	NA	NA	NA	NA
FBgn0016070	smaug	smg	NA	NA	0.000246132	NA	0.0254835	NA	0.0216509	NA	0.011987	NA	NA	NA
FBgn0016075	viking	vkg	NA	0.00810722	NA	NA	NA	0.0367446	NA	0.0173571	NA	NA	NA	0.0275658
FBgn0016076	vrille	vri	NA	NA	NA	NA	NA	NA	NA	NA	NA	0.047794	NA	NA
FBgn0016080	xmas	xmas	NA	0.00489364	NA	NA	NA	0.000588733	NA	NA	NA	0.000206207	NA	NA
FBgn0016081	furry	fry	NA	NA	NA	NA	0.0213184	NA	0.0397807	NA	NA	NA	NA	NA
FBgn0016122	Angiotensin-converting enzyme-related	Acer	NA	NA	NA	NA	NA	NA	NA	NA	0.0034437	0.000315385	NA	NA
FBgn0016123	Alkaline phosphatase 4	Alp4	NA	NA	NA	NA	NA	NA	NA	NA	NA	NA	NA	0.0479201
FBgn0016126	Calcium/calmodulin-dependent protein kinase I	CaMKI	NA	NA	NA	NA	NA	NA	NA	NA	NA	NA	NA	NA
FBgn0016131	Cyclin-dependent kinase 4	Cdk4	NA	NA	NA	NA	NA	NA	NA	NA	0.0195031	NA	NA	NA
FBgn0016641	Protein tyrosine phosphatase-ERK/Enhancer of Ras1	PTP-ER	NA	NA	0.00541625	NA	0.0272155	NA	0.0215312	NA	NA	NA	NA	NA
FBgn0016672	Inositol polyphosphate 1-phosphatase	Ipp	NA	NA	NA	NA	0.0147299	NA	NA	NA	NA	NA	NA	NA
FBgn0016684	Na[+]-dependent inorganic phosphate cotransporter	NaPi-T	0.0168432	NA	NA	NA	NA	NA	NA	NA	NA	0.0149399	NA	NA
FBgn0016685	Nucleoplasmin	Nlp	0.0359221	NA	NA	NA	NA	NA	0.025733	NA	0.00462663	NA	0.0172019	NA
FBgn0016687	Nucleosome remodeling factor - 38kD	Nurf-38	NA	NA	NA	NA	NA	NA	0.0363461	NA	0.00140078	NA	NA	NA
FBgn0016697	Proteasome alpha5 subunit	Prosalpha5	NA	NA	NA	NA	0.0490889	NA	NA	NA	0.0311921	0.0435475	NA	NA
FBgn0016698	Phosphotyrosyl phosphatase activator	Ptpa	NA	NA	NA	NA	0.0350693	NA	0.0327078	NA	0.0218275	NA	NA	NA
FBgn0016715	Rhythmically expressed gene 2	Reg-2	NA	0.0192588	NA	NA	NA	NA	NA	NA	0.00437502	0.000299479	NA	NA
FBgn0016726	Ribosomal protein L29	RpL29	0.011838	NA	0.00310544	NA	0.00912134	NA	0.0113958	NA	NA	NA	0.0341107	NA
FBgn0016754	six-banded	sba	NA	NA	NA	NA	0.0487955	NA	0.0348671	NA	NA	NA	NA	NA
FBgn0016762	angel	angel	NA	NA	NA	NA	0.0375924	NA	0.0372744	NA	NA	NA	NA	NA
FBgn0016794	daughter of sevenless	dos	NA	NA	NA	NA	0.0161633	NA	NA	NA	NA	NA	0.011516	NA
FBgn0016797	frizzled 2	fz2	NA	0.0425158	NA	NA	NA	0.0265659	NA	NA	0.0294174	NA	NA	NA
FBgn0016917	Signal-transducer and activator of transcription protein at 92E	Stat92E	NA	NA	NA	NA	NA	NA	0.0296141	NA	NA	NA	NA	NA
FBgn0016919	no mechanoreceptor potential B	nompB	NA	0.00138345	NA	NA	NA	0.00618334	NA	0.0189447	NA	0.0446399	NA	1.97e-05
FBgn0016930	Dual-specificity tyrosine phosphorylation-regulated kinase 2	Dyrk2	NA	NA	NA	NA	NA	0.0326891	NA	NA	NA	NA	NA	NA
FBgn0016970	lethal (2) k10201	l(2)k10201	NA	NA	0.00169583	NA	0.0309234	NA	0.0269083	NA	NA	NA	NA	NA
FBgn0016974	swallow pseudogene	swaPsi	NA	0.00594249	NA	NA	NA	0.0057874	NA	NA	NA	0.000114201	NA	NA
FBgn0016977	split ends	spen	NA	NA	NA	NA	0.00910895	NA	0.0113958	NA	NA	NA	NA	NA
FBgn0016978	small ribonucleoprotein particle U1 subunit 70K	snRNP-U1-70K	NA	NA	NA	NA	0.0407751	NA	0.0215668	NA	0.00388691	NA	NA	NA
FBgn0016983	smallminded	smid	NA	NA	NA	NA	NA	NA	0.0306957	NA	0.00198221	NA	NA	NA
FBgn0017414	cag	cag	NA	NA	NA	NA	NA	NA	NA	NA	NA	NA	NA	NA
FBgn0017429	-	CG5989	NA	NA	0.0173884	NA	0.0395734	NA	0.0469455	NA	NA	NA	0.014937	NA
FBgn0017430	Negative elongation factor E	Nelf-E	NA	NA	NA	NA	NA	NA	0.0299994	NA	0.0186899	NA	NA	NA
FBgn0017448	-	CG2187	0.00296782	0.000838959	0.000988687	0.000235333	0.00696296	0.000400071	0.00240336	0.00031355	0.000610468	0.000200662	9.82e-05	1.08e-05
FBgn0017456	Ubiquitin conjugating enzyme 84D	Ubc84D	NA	0.00639959	NA	NA	NA	0.000975992	NA	NA	NA	0.006588	NA	NA
FBgn0017457	U2 small nuclear riboprotein auxiliary factor 38	U2af38	NA	NA	NA	NA	0.0344471	NA	0.0369022	NA	0.00435022	NA	NA	NA
FBgn0017482	Type III alcohol dehydrogenase	T3dh	NA	NA	NA	NA	NA	NA	NA	NA	NA	NA	NA	NA
FBgn0017545	Ribosomal protein S3A	RpS3A	NA	NA	NA	NA	NA	NA	0.047028	NA	0.00811773	NA	NA	NA
FBgn0017551	Regulator of cyclin A1	Rca1	0.0268679	NA	NA	NA	0.0457711	NA	0.0172446	NA	0.0107428	NA	0.0358311	NA
FBgn0017556	Proteasome alpha4 subunit, Testis-specific 2	Prosalpha4T2	NA	0.00304083	NA	NA	NA	0.0409427	NA	NA	NA	0.000122497	NA	NA
FBgn0017558	Pyruvate dehydrogenase kinase	Pdk	NA	NA	NA	NA	NA	NA	NA	NA	NA	NA	NA	NA
FBgn0017561	Open rectifier K[+] channel 1	Ork1	0.0340653	NA	0.0053678	NA	0.0323118	NA	0.0216509	NA	0.00255178	NA	NA	NA
FBgn0017567	NADH dehydrogenase (ubiquinone) 23 kDa subunit	ND-23	NA	0.00200609	NA	0.0377406	NA	NA	NA	NA	NA	0.04781	NA	0.0100894
FBgn0017577	Minichromosome maintenance 5	Mcm5	NA	NA	NA	NA	NA	NA	0.0333353	NA	0.00291052	NA	NA	NA
FBgn0017578	Max	Max	NA	NA	NA	NA	NA	NA	0.0436563	NA	0.0348187	0.0473176	NA	NA
FBgn0017579	Ribosomal protein L14	RpL14	0.0385169	NA	0.0432811	NA	0.0497099	NA	0.0319901	NA	0.0130965	NA	NA	NA
FBgn0017581	Lk6 kinase	Lk6	NA	NA	NA	0.0078062	NA	0.0114282	NA	0.0383053	NA	NA	NA	0.00723009
FBgn0017590	klingon	klg	NA	NA	NA	NA	NA	NA	NA	NA	0.0224473	NA	NA	NA
FBgn0019643	speck	speck	NA	0.000246745	NA	0.0125121	NA	0.00234456	NA	0.0197905	NA	NA	NA	0.000670612
FBgn0019644	ATP synthase, subunit B	ATPsynB	NA	0.000921218	NA	0.0229685	NA	NA	NA	0.0297879	NA	NA	NA	0.00181952
FBgn0019650	twin of eyeless	toy	NA	NA	NA	NA	NA	NA	NA	NA	NA	NA	NA	NA
FBgn0019661	long non-coding RNA on the X 1	lncRNA:roX1	NA	0.00376925	NA	0.00119804	NA	1.33e-05	NA	NA	NA	NA	NA	0.000507586
FBgn0019662	quemao	qm	NA	NA	0.00320542	NA	0.0425405	NA	0.0341473	NA	NA	0.00636735	NA	NA
FBgn0019686	loki	lok	NA	NA	NA	NA	0.048862	NA	0.025733	NA	0.00157926	NA	0.00890666	NA
FBgn0019809	gcm2	gcm2	NA	NA	NA	NA	NA	NA	NA	NA	NA	NA	NA	NA
FBgn0019828	don juan	dj	NA	0.00602683	NA	NA	NA	0.00162501	NA	NA	NA	0.00122924	NA	NA
FBgn0019928	Ser8	Ser8	NA	NA	NA	0.000585891	0.0469042	NA	0.0404179	0.0308912	NA	NA	NA	NA
FBgn0019929	Ser7	Ser7	NA	0.00214905	NA	NA	NA	NA	NA	NA	NA	7.48e-05	NA	NA
FBgn0019932	S-adenosylmethionine decarboxylase	SamDC	NA	NA	NA	NA	0.0320224	NA	0.0412108	NA	NA	NA	NA	NA
FBgn0019936	Ribosomal protein S20	RpS20	NA	NA	NA	NA	NA	NA	0.0356547	NA	0.0371941	NA	NA	NA
FBgn0019938	RNA polymerase I subunit A	Polr1A	NA	NA	NA	NA	NA	NA	0.0462302	NA	0.00362588	NA	NA	NA
FBgn0019949	Cyclin-dependent kinase 9	Cdk9	NA	NA	NA	NA	NA	NA	0.0222262	NA	NA	NA	0.0160906	NA
FBgn0019957	NADH dehydrogenase (ubiquinone) 42 kDa subunit	ND-42	NA	0.000955189	NA	0.0119035	NA	NA	NA	0.0470167	NA	NA	NA	0.004025
FBgn0019960	Mitofilin	Mitofilin	NA	NA	NA	NA	NA	0.00955515	NA	NA	NA	NA	NA	NA
FBgn0019968	Kinesin heavy chain 73	Khc-73	NA	NA	NA	NA	0.0340115	NA	0.0238135	NA	NA	NA	NA	NA
FBgn0019972	Death related ICE-like caspase	Drice	NA	NA	NA	NA	NA	NA	0.0335936	NA	NA	0.0265008	0.00663006	NA
FBgn0019982	GS1-like	Gs1l	NA	0.00265407	NA	0.0258992	NA	NA	NA	NA	NA	NA	NA	0.0105591
FBgn0019985	metabotropic Glutamate Receptor	mGluR	NA	NA	NA	NA	NA	NA	NA	NA	0.0338687	NA	NA	NA
FBgn0020018	Protoporphyrinogen oxidase	Ppox	NA	NA	NA	NA	0.0389186	NA	0.0452355	NA	NA	0.0393853	NA	NA
FBgn0020224	Cbl proto-oncogene	Cbl	NA	NA	0.00204308	0.014641	0.0371967	NA	NA	NA	NA	NA	NA	NA
FBgn0020235	ATP synthase, gamma subunit	ATPsyngamma	NA	0.000322764	NA	0.014627	NA	0.0253035	NA	0.0246239	NA	NA	NA	0.00196409
FBgn0020236	ATP citrate lyase	ATPCL	NA	0.00140248	NA	NA	NA	NA	NA	NA	NA	NA	NA	NA
FBgn0020238	14-3-3epsilon	14-3-3epsilon	0.000198994	0.00511357	0.0336163	NA	0.027683	NA	0.0292612	NA	NA	NA	0.00631153	0.0328673
FBgn0020248	stem cell tumor	stet	NA	NA	0.000789021	NA	NA	NA	NA	NA	7.1e-05	NA	NA	NA
FBgn0020249	steamer duck	stck	NA	0.0399712	NA	NA	0.0466341	NA	NA	NA	0.0275596	NA	NA	NA
FBgn0020255	Ran	Ran	0.0465573	NA	NA	NA	NA	NA	0.0292612	NA	0.0182683	NA	0.01385	NA
FBgn0020257	Partner of paired	Ppa	NA	NA	NA	NA	NA	NA	NA	NA	0.00608285	0.0229975	NA	NA
FBgn0020258	pickpocket	ppk	NA	0.00196761	NA	0.00375275	0.00454541	0.000103437	NA	NA	NA	0.0212106	NA	0.00336174
FBgn0020269	M-spondin	mspo	NA	NA	NA	NA	NA	NA	NA	NA	0.0201833	NA	NA	NA
FBgn0020270	meiotic recombination 11	mre11	NA	NA	NA	NA	0.0415418	NA	NA	NA	0.00064181	NA	NA	NA
FBgn0020272	misato	mst	NA	NA	NA	0.000283616	0.0428379	NA	0.0366998	NA	NA	0.00277676	NA	NA
FBgn0020278	locomotion defects	loco	NA	NA	0.0097545	NA	0.0309234	NA	0.0218019	NA	NA	NA	NA	NA
FBgn0020280	labial associated factor	laf	NA	0.00344364	NA	0.0339643	NA	NA	NA	NA	NA	1.55e-05	NA	NA
FBgn0020294	knockout	ko	NA	0.00656378	NA	0.0144543	NA	0.0354104	0.0377978	0.035517	0.0192675	NA	NA	0.0405601
FBgn0020299	stumps	stumps	NA	NA	NA	NA	NA	NA	NA	NA	0.0367106	NA	NA	NA
FBgn0020300	geko	geko	NA	NA	NA	NA	NA	0.021742	NA	0.049974	0.0107763	NA	NA	NA
FBgn0020304	drongo	drongo	NA	NA	NA	NA	NA	NA	NA	NA	NA	0.040702	NA	NA
FBgn0020305	dribble	dbe	0.0454383	NA	NA	NA	0.0324427	NA	0.0448732	NA	0.00822428	NA	NA	NA
FBgn0020306	domino	dom	NA	NA	0.00113605	NA	0.015846	NA	0.0128704	NA	0.0197373	NA	NA	NA
FBgn0020307	defective proventriculus	dve	NA	NA	NA	NA	0.0348023	NA	0.0327244	NA	NA	NA	NA	NA
FBgn0020309	crooked legs	crol	NA	NA	NA	NA	0.0255935	NA	0.0255764	NA	NA	NA	NA	NA
FBgn0020312	Transmembrane O-mannosyltransferase targeting cadherins 3	Tmtc3	NA	NA	0.010116	NA	0.0452493	NA	NA	NA	0.0266597	NA	NA	NA
FBgn0020369	Regulatory particle triple-A ATPase 6	Rpt6	NA	NA	NA	NA	NA	NA	NA	NA	0.035991	NA	NA	NA
FBgn0020370	Tripeptidyl-peptidase II	TppII	NA	0.0146857	NA	NA	NA	NA	NA	NA	NA	0.0311994	NA	0.0495893
FBgn0020371	Translocase inner membrane 17	Tim17b2	NA	0.00860984	NA	NA	NA	0.0130951	NA	NA	NA	5.66e-05	NA	NA
FBgn0020372	Transmembrane 4 superfamily	TM4SF	NA	NA	NA	0.0106397	NA	0.0086391	NA	NA	NA	NA	NA	NA
FBgn0020378	Sp1	Sp1	NA	NA	NA	NA	NA	NA	NA	NA	NA	NA	NA	NA
FBgn0020381	Death related ced-3/Nedd2-like caspase	Dredd	NA	NA	NA	NA	NA	NA	NA	NA	NA	NA	NA	NA
FBgn0020385	pugilist	pug	NA	NA	NA	0.0170452	NA	NA	NA	NA	NA	NA	NA	NA
FBgn0020386	Phosphoinositide-dependent kinase 1	Pdk1	NA	NA	0.000872147	NA	0.0233976	NA	0.0101252	NA	0.00669306	NA	NA	NA
FBgn0020388	Gcn5 acetyltransferase	Gcn5	NA	NA	NA	NA	NA	NA	NA	NA	0.00381261	NA	0.0201351	NA
FBgn0020389	PAPS synthetase	Papss	0.0129038	NA	0.00147157	NA	0.0184164	NA	0.0286485	NA	0.00391106	NA	NA	NA
FBgn0020391	Neurospecific receptor kinase	Nrk	NA	NA	NA	NA	NA	NA	NA	NA	NA	NA	NA	NA
FBgn0020392	N-myristoyl transferase	Nmt	NA	NA	NA	NA	NA	NA	0.0297709	NA	0.0101616	NA	0.0428217	NA
FBgn0020399	Mst89B	Mst89B	NA	0.00152016	NA	NA	NA	0.00221532	NA	NA	NA	7.59e-05	NA	NA
FBgn0020412	JIL-1 kinase	JIL-1	NA	NA	0.000354735	0.0408498	0.020055	NA	0.0127537	NA	NA	NA	NA	NA
FBgn0020414	Imaginal disc growth factor 3	Idgf3	NA	NA	NA	NA	NA	NA	NA	NA	NA	NA	NA	0.00368035
FBgn0020440	Focal adhesion kinase	Fak	NA	NA	0.0126469	NA	0.0305957	NA	0.0167396	NA	NA	NA	NA	NA
FBgn0020445	Early gene at 23	E23	NA	NA	0.000246132	NA	0.0350693	NA	0.0201269	NA	NA	NA	NA	NA
FBgn0020493	Daughters against dpp	Dad	NA	NA	NA	NA	NA	NA	NA	NA	NA	NA	NA	NA
FBgn0020497	embargoed	emb	NA	NA	NA	NA	NA	NA	NA	NA	0.0133111	NA	NA	NA
FBgn0020503	Cytoplasmic linker protein 190	CLIP-190	NA	0.0490513	NA	NA	0.0385435	0.0166974	NA	NA	NA	0.0381489	NA	0.0146647
FBgn0020506	Amyrel	Amyrel	NA	NA	0.00814033	NA	NA	0.0141309	NA	NA	NA	NA	NA	NA
FBgn0020509	Accessory gland protein 62F	Acp62F	NA	NA	NA	0.000500958	NA	NA	NA	NA	NA	6.23e-05	NA	0.0357592
FBgn0020513	PAICS bifunctional enzyme	Paics	NA	0.0352045	NA	NA	NA	NA	NA	NA	NA	NA	NA	NA
FBgn0020521	piopio	pio	NA	0.0016704	NA	0.00445395	0.0303696	0.00100586	NA	0.0100912	NA	NA	NA	0.00352067
FBgn0020545	kraken	kraken	NA	NA	NA	NA	NA	NA	NA	NA	0.0146868	NA	NA	NA
FBgn0020618	Receptor of activated protein kinase C 1	Rack1	NA	NA	NA	NA	NA	NA	NA	NA	0.00679768	NA	NA	NA
FBgn0020620	Related to the N terminus of tre oncogene	RN-tre	NA	NA	NA	NA	NA	NA	NA	NA	NA	0.0156873	NA	NA
FBgn0020622	Pi3K21B	Pi3K21B	NA	NA	0.00638735	NA	NA	NA	0.010809	NA	NA	NA	NA	NA
FBgn0020626	Oxysterol binding protein	Osbp	NA	NA	NA	NA	NA	NA	NA	NA	NA	NA	NA	NA
FBgn0020633	Minichromosome maintenance 7	Mcm7	NA	NA	NA	NA	NA	NA	0.0246231	NA	0.000964549	NA	NA	NA
FBgn0020637	Lcp65Ag2	Lcp65Ag2	0.000224049	NA	NA	NA	NA	NA	NA	NA	NA	NA	NA	NA
FBgn0020638	Lcp65Af	Lcp65Af	0.000200401	NA	NA	NA	0.000928289	0.00194912	NA	NA	NA	0.0114027	NA	0.0191399
FBgn0020642	Lcp65Ac	Lcp65Ac	NA	NA	NA	NA	NA	NA	NA	NA	NA	NA	NA	NA
FBgn0020655	ADP-ribosylation factor GTPase activating protein 1	ArfGAP1	0.0471937	NA	NA	NA	NA	NA	NA	NA	0.00603946	NA	NA	NA
FBgn0020660	eukaryotic translation initiation factor 4B	eIF4B	NA	NA	NA	NA	0.0431671	NA	NA	NA	NA	NA	NA	NA
FBgn0020762	ABC transporter expressed in trachea	Atet	NA	NA	NA	NA	NA	0.0332269	NA	0.0419227	0.0146338	0.0117061	NA	NA
FBgn0020764	Aminolevulinate synthase	Alas	NA	NA	NA	NA	NA	NA	NA	NA	NA	0.00162192	NA	NA
FBgn0020765	Adult cuticle protein 65Aa	Acp65Aa	NA	NA	NA	NA	NA	0.0154027	NA	NA	NA	NA	NA	NA
FBgn0020767	Sprouty-related protein with EVH-1 domain	Spred	NA	NA	NA	NA	NA	NA	NA	NA	NA	NA	0.0332476	NA
FBgn0020906	Jonah 25Bi	Jon25Bi	0.0088607	NA	0.00164747	NA	0.0305957	NA	0.0101252	NA	0.00344025	NA	NA	NA
FBgn0020907	Sarcoplasmic calcium-binding protein 2	Scp2	NA	0.00813807	NA	NA	NA	NA	NA	NA	NA	NA	NA	0.0315789
FBgn0020908	Sarcoplasmic calcium-binding protein 1	Scp1	NA	0.00306694	NA	0.00541594	NA	NA	NA	NA	NA	0.040702	NA	0.00829653
FBgn0020909	Rtc1	Rtc1	NA	NA	NA	NA	NA	NA	NA	NA	0.000790594	NA	NA	NA
FBgn0020912	Ptx1	Ptx1	NA	NA	NA	0.0461339	0.0427722	NA	NA	NA	0.0477724	NA	NA	NA
FBgn0020930	Diacyl glycerol kinase epsilon	Dgkepsilon	NA	NA	NA	NA	0.0327112	NA	NA	NA	NA	NA	NA	NA
FBgn0021750	Seryl-tRNA synthetase, mitochondrial	SerRS-m	NA	NA	NA	NA	NA	NA	NA	NA	NA	NA	NA	NA
FBgn0021760	chromosome bows	chb	NA	NA	NA	NA	0.0396528	NA	0.0442661	NA	NA	7.48e-05	NA	NA
FBgn0021764	sidekick	sdk	NA	NA	0.00137599	NA	0.0138854	NA	0.0114597	NA	NA	NA	NA	NA
FBgn0021765	scully	scu	NA	NA	NA	NA	NA	NA	0.0356721	NA	0.0132769	NA	NA	NA
FBgn0021768	nudC	nudC	NA	NA	NA	NA	0.0202895	NA	NA	NA	0.0299864	NA	NA	NA
FBgn0021795	Translocon-associated protein delta	Tapdelta	NA	NA	NA	NA	0.0297945	NA	0.0378936	NA	NA	NA	NA	NA
FBgn0021814	Vacuolar protein sorting 28	Vps28	NA	NA	NA	NA	NA	NA	NA	NA	NA	0.00819875	NA	NA
FBgn0021818	connector enhancer of ksr	cnk	NA	NA	0.00629117	NA	0.0350693	NA	0.0318264	NA	NA	NA	NA	NA
FBgn0021825	Dynactin 2, p50 subunit	DCTN2-p50	NA	NA	NA	NA	NA	NA	0.0456303	NA	0.0299864	NA	NA	NA
FBgn0021847	Tetratricopeptide repeat domain 7	Ttc7	0.0147409	0.0427065	NA	NA	NA	NA	NA	NA	0.00237271	NA	NA	NA
FBgn0021856	lethal (2) k14505	l(2)k14505	NA	NA	NA	NA	NA	NA	NA	NA	0.0122749	NA	NA	NA
FBgn0021874	Notchless	Nle	NA	NA	NA	NA	0.0392962	NA	NA	NA	0.0013977	NA	NA	NA
FBgn0021875	Zinc finger protein RP-8	Zfrp8	0.0340653	NA	NA	NA	NA	NA	0.0333024	NA	0.0138089	NA	NA	NA
FBgn0021895	yantar	ytr	NA	NA	NA	NA	NA	NA	NA	NA	NA	NA	0.0225248	NA
FBgn0021944	Coproporphyrinogen oxidase	Coprox	NA	NA	NA	NA	NA	NA	0.0318264	NA	0.0048487	0.0421347	NA	NA
FBgn0021979	lethal (2) k09913	l(2)k09913	NA	0.00194231	NA	NA	NA	NA	NA	NA	NA	NA	NA	NA
FBgn0021995	Rs1	Rs1	NA	NA	NA	NA	0.0342339	NA	NA	NA	0.00166664	NA	NA	NA
FBgn0022023	eukaryotic translation initiation factor 3 subunit h	eIF3h	NA	NA	NA	NA	NA	NA	0.0321063	NA	NA	NA	0.0220701	NA
FBgn0022027	Vacuolar protein sorting 25	Vps25	NA	NA	NA	NA	0.0371967	NA	0.0460832	NA	0.0221705	NA	NA	NA
FBgn0022069	Nnp-1	Nnp-1	NA	NA	NA	NA	0.044199	NA	0.0293139	NA	0.00435022	NA	NA	NA
FBgn0022097	Vacuolar H[+] ATPase 36kD subunit 1	Vha36-1	NA	NA	NA	NA	0.0498608	NA	NA	NA	0.0438695	NA	NA	NA
FBgn0022160	Glycerophosphate oxidase 1	Gpo1	NA	0.000379373	NA	0.00196569	NA	0.0024769	0.0201395	0.00108232	NA	NA	NA	0.000672383
FBgn0022288	lethal (2) 09851	l(2)09851	NA	NA	NA	NA	0.047119	NA	NA	NA	0.00271934	NA	NA	NA
FBgn0022338	deoxyribonucleoside kinase	dnk	0.00849959	NA	NA	NA	0.0354952	NA	0.0169238	NA	0.00556485	NA	0.0247029	NA
FBgn0022343	-	CG3760	NA	NA	NA	NA	0.0393061	NA	0.034561	NA	NA	NA	0.0194599	NA
FBgn0022344	-	CG10340	NA	0.00130862	NA	0.0363135	NA	NA	NA	NA	NA	NA	NA	NA
FBgn0022355	Transferrin 1	Tsf1	NA	NA	NA	0.0226556	NA	NA	NA	NA	0.00787618	NA	NA	NA
FBgn0022361	Purine-rich binding protein-alpha	Pur-alpha	NA	NA	NA	NA	NA	NA	NA	NA	NA	NA	NA	NA
FBgn0022382	Protein kinase, cAMP-dependent, regulatory subunit type 2	Pka-R2	NA	NA	NA	NA	NA	NA	NA	0.0428317	NA	NA	NA	NA
FBgn0022699	D19B	D19B	NA	NA	NA	NA	NA	NA	0.048504	NA	0.0404629	NA	NA	NA
FBgn0022700	Chitinase 4	Cht4	NA	NA	NA	NA	NA	NA	NA	NA	0.0389331	NA	NA	NA
FBgn0022702	Chitinase 2	Cht2	NA	NA	NA	NA	NA	NA	0.0303754	NA	0.0400801	0.0184946	NA	NA
FBgn0022709	Adenylate kinase 1	Ak1	NA	0.019401	NA	0.0115905	NA	0.025815	NA	0.026195	NA	0.0160292	NA	0.0221865
FBgn0022710	Adenylyl cyclase 13E	Ac13E	NA	NA	NA	NA	0.027683	NA	0.0303949	NA	NA	NA	NA	NA
FBgn0022768	Protein phosphatase 2C	Pp2C1	NA	NA	0.00226087	NA	NA	NA	0.0292855	NA	NA	NA	NA	NA
FBgn0022770	Peritrophin A	Peritrophin-A	NA	0.000528321	NA	0.000260293	0.0429363	5.07e-05	NA	0.00081382	0.0108318	NA	NA	0.000474288
FBgn0022772	Origin recognition complex subunit 1	Orc1	NA	NA	NA	NA	0.0369407	NA	NA	NA	0.00231962	NA	NA	NA
FBgn0022786	Hira	Hira	NA	NA	NA	NA	NA	NA	0.0372781	NA	0.00106478	NA	0.0371292	NA
FBgn0022787	Helicase 89B	Hel89B	NA	NA	NA	NA	0.0288328	NA	NA	NA	NA	NA	NA	NA
FBgn0022800	Cadherin 96Ca	Cad96Ca	NA	0.00443448	NA	0.000585891	NA	0.000616866	NA	0.00422894	0.00759291	NA	NA	0.000611729
FBgn0022893	Decondensation factor 31	Df31	0.0355296	NA	NA	NA	0.0294776	NA	0.0461403	NA	NA	NA	0.0098871	NA
FBgn0022936	Cyclin H	CycH	NA	NA	NA	NA	NA	NA	0.00618032	NA	0.0350028	NA	NA	NA
FBgn0022943	cap binding protein 20	Cbp20	0.0290835	NA	NA	NA	NA	NA	0.0269083	NA	NA	NA	NA	NA
FBgn0022959	ypsilon schachtel	yps	NA	0.0388216	NA	NA	NA	NA	0.0389289	NA	NA	NA	0.00841424	0.0188197
FBgn0022981	ripped pocket	rpk	NA	NA	NA	NA	0.0307829	NA	0.0209311	NA	0.00334308	NA	NA	NA
FBgn0022984	quaking related 58E-3	qkr58E-3	0.00508567	NA	NA	NA	NA	NA	NA	NA	NA	NA	0.0203483	0.0389569
FBgn0022986	quaking related 58E-1	qkr58E-1	0.0372922	0.0326314	NA	NA	NA	NA	NA	0.0414902	NA	NA	NA	NA
FBgn0023000	methuselah	mth	NA	0.0373588	NA	NA	0.0444674	NA	NA	NA	NA	NA	NA	0.0113234
FBgn0023001	melted	melt	NA	NA	NA	0.0379256	NA	0.0366612	NA	0.0233878	0.00887401	0.029897	NA	0.0209972
FBgn0023076	Clock	Clk	NA	0.0070686	NA	NA	0.0309234	0.00153186	NA	0.0142264	NA	0.00920586	NA	NA
FBgn0023090	defective transmitter release	dtr	NA	0.000528321	NA	0.0203764	NA	NA	NA	NA	NA	8.71e-05	NA	NA
FBgn0023094	cycle	cyc	NA	NA	NA	NA	NA	NA	NA	NA	0.000674483	NA	NA	NA
FBgn0023129	astray	aay	NA	NA	NA	NA	NA	NA	NA	NA	NA	NA	NA	NA
FBgn0023167	Small ribonucleoprotein particle protein SmD3	SmD3	NA	NA	NA	NA	NA	NA	0.0333511	NA	NA	NA	0.0130972	0.0311749
FBgn0023170	Ribosomal protein L39	RpL39	0.0347027	NA	NA	NA	0.0208003	NA	0.0294385	NA	NA	NA	NA	NA
FBgn0023171	ribonuclease H1	rnh1	NA	NA	NA	NA	NA	NA	NA	NA	NA	NA	NA	NA
FBgn0023174	Proteasome beta2 subunit	Prosbeta2	NA	NA	NA	NA	NA	NA	NA	NA	0.0247401	0.0311121	NA	NA
FBgn0023175	Proteasome alpha7 subunit	Prosalpha7	NA	NA	NA	NA	NA	NA	0.0396272	NA	0.0392406	NA	NA	NA
FBgn0023177	Protein phosphatase 19C	Pp4-19C	NA	NA	NA	NA	0.04054	NA	0.0289961	NA	0.00694568	NA	NA	NA
FBgn0023178	Pigment-dispersing factor	Pdf	NA	NA	NA	NA	NA	NA	NA	NA	NA	NA	NA	NA
FBgn0023179	amontillado	amon	NA	NA	NA	NA	NA	NA	NA	NA	NA	NA	NA	NA
FBgn0023180	Origin recognition complex subunit 6	Orc6	NA	NA	NA	NA	0.0346307	NA	0.03095	NA	NA	NA	NA	NA
FBgn0023181	Origin recognition complex subunit 4	Orc4	0.0413031	NA	NA	NA	0.036096	NA	0.0247702	NA	0.00449027	NA	0.042404	NA
FBgn0023212	Elongin B	EloB	NA	0.0176911	NA	0.0383599	0.0486783	NA	0.0348123	NA	NA	NA	0.00908141	0.0461735
FBgn0023214	ETS-domain lacking	edl	NA	NA	NA	NA	NA	NA	NA	NA	NA	NA	NA	0.0461336
FBgn0023415	Accessory gland protein 32CD	Acp32CD	NA	7.14e-06	NA	0.00090123	NA	0.00234279	NA	8.43e-05	NA	8.55e-05	NA	1.49e-05
FBgn0023416	Adenylate cyclase 3	Ac3	NA	NA	NA	NA	NA	NA	NA	NA	NA	NA	NA	NA
FBgn0023441	fusilli	fus	NA	NA	NA	NA	0.0338183	NA	0.0342219	NA	NA	NA	NA	NA
FBgn0023458	Rabconnectin-3A	Rbcn-3A	NA	NA	0.0297905	NA	0.0275804	NA	0.0156766	NA	NA	NA	NA	NA
FBgn0023477	Transaldolase	Taldo	NA	NA	NA	NA	0.047119	NA	NA	NA	NA	0.0199894	NA	NA
FBgn0023479	Tequila	teq	NA	0.0366899	NA	NA	NA	0.0203514	NA	NA	NA	0.0395255	NA	0.0367717
FBgn0023507	D-2-hydroxyglutaric acid dehydrogenase	D2hgdh	NA	NA	NA	NA	NA	NA	NA	NA	NA	NA	NA	NA
FBgn0023508	Oculocerebrorenal syndrome of Lowe	Ocrl	NA	NA	NA	NA	0.0327112	NA	0.0416492	NA	NA	NA	NA	NA
FBgn0023509	Myb-interacting protein 130	mip130	NA	NA	0.00636123	NA	0.0354952	NA	0.0359021	NA	0.0172432	NA	NA	NA
FBgn0023510	Rabconnectin-3B	Rbcn-3B	NA	NA	0.0400916	NA	0.0202686	NA	0.0111869	NA	NA	NA	NA	NA
FBgn0023511	ER degradation enhancer, mannosidase alpha-like 1	Edem1	NA	NA	NA	0.0163547	NA	NA	NA	NA	NA	NA	0.0476057	0.000780402
FBgn0023512	eukaryotic translation initiation factor 2B subunit epsilon	eIF2Bepsilon	NA	NA	NA	NA	0.0249532	NA	0.0426917	NA	0.00638287	NA	NA	NA
FBgn0023513	-	CG14803	NA	NA	NA	NA	NA	NA	NA	NA	0.00102385	NA	NA	NA
FBgn0023514	-	CG14805	NA	NA	NA	NA	0.0255935	NA	0.0308791	NA	0.0202819	NA	NA	NA
FBgn0023517	Phosphoglycerate mutase 5	Pgam5	NA	NA	NA	NA	NA	NA	0.0351184	NA	0.000627388	NA	NA	NA
FBgn0023518	trithorax-related	trr	NA	NA	0.00140862	NA	0.0109914	NA	0.014163	NA	0.0383175	NA	NA	NA
FBgn0023521	-	CG3587	NA	NA	0.024113	NA	0.0370354	NA	0.0216241	NA	0.00157926	0.0269274	NA	NA
FBgn0023522	-	CG11596	0.0363805	NA	NA	NA	0.02761	NA	0.0213792	NA	0.0470595	NA	0.000465149	NA
FBgn0023526	-	CG2865	NA	NA	0.00596722	NA	0.0155053	NA	0.0139977	NA	NA	NA	NA	NA
FBgn0023527	-	CG3071	NA	NA	NA	NA	0.0371028	NA	0.0262595	NA	0.000512485	NA	NA	NA
FBgn0023528	-	CG2924	NA	NA	0.00091302	NA	0.0444771	NA	0.0318264	NA	0.0185678	NA	NA	NA
FBgn0023529	-	CG2918	NA	NA	NA	NA	NA	NA	NA	0.0494497	NA	NA	NA	0.000732132
FBgn0023530	-	CG3740	NA	NA	NA	NA	0.0428379	NA	0.0350044	NA	0.0208231	NA	NA	NA
FBgn0023531	-	CG32809	NA	NA	NA	NA	0.0322846	NA	NA	NA	NA	NA	NA	NA
FBgn0023535	arginase	arg	NA	0.0182348	0.0318874	NA	NA	NA	NA	0.0467307	NA	NA	NA	NA
FBgn0023536	-	CG3156	NA	NA	NA	NA	NA	NA	NA	NA	0.00607656	NA	NA	NA
FBgn0023540	-	CG3630	NA	0.0347048	NA	0.00765926	NA	0.0178374	NA	0.0202662	NA	0.0374166	NA	NA
FBgn0023545	Phosphatidylinositol glycan anchor biosynthesis class K	PIG-K	NA	NA	0.0217189	NA	0.0236761	NA	0.0181443	NA	0.00803027	NA	NA	NA
FBgn0023549	Monocarboxylate transporter 1	Mct1	NA	NA	NA	NA	NA	NA	NA	NA	NA	NA	NA	0.0100378
FBgn0023550	Fatty acyl-CoA reductase in oenocytes	FarO	NA	NA	NA	NA	NA	NA	NA	NA	0.0333675	0.0132284	NA	NA
FBgn0024150	Adenylyl cyclase 78C	Ac78C	NA	NA	NA	NA	0.0184164	0.0182634	NA	NA	0.0283392	NA	NA	NA
FBgn0024177	zero population growth	zpg	0.0454383	NA	0.0456012	NA	NA	NA	NA	NA	0.000178387	NA	NA	NA
FBgn0024179	wishful thinking	wit	NA	NA	NA	NA	NA	NA	NA	NA	NA	NA	NA	NA
FBgn0024187	sunday driver	syd	NA	NA	NA	NA	NA	NA	0.049231	NA	NA	NA	NA	0.025644
FBgn0024188	separation anxiety	san	0.00645921	NA	NA	NA	0.0373905	NA	0.0298754	NA	NA	NA	0.0150778	NA
FBgn0024189	sticks and stones	sns	NA	NA	NA	NA	NA	NA	NA	NA	NA	NA	NA	NA
FBgn0024191	septin interacting protein 1	sip1	NA	NA	NA	NA	0.0446853	NA	0.0259601	NA	NA	NA	NA	NA
FBgn0024194	rasp	rasp	NA	NA	NA	NA	0.0327112	NA	0.0237579	NA	0.00313537	NA	0.024315	NA
FBgn0024196	roadblock	robl	NA	NA	NA	NA	0.0483604	NA	0.0437598	NA	0.0196551	NA	NA	NA
FBgn0024222	I-kappaB kinase beta	IKKbeta	NA	NA	NA	NA	0.0415418	NA	NA	NA	NA	NA	NA	NA
FBgn0024227	aurora B	aurB	NA	NA	NA	NA	0.0326846	NA	0.0366998	NA	0.000577215	NA	NA	NA
FBgn0024244	drumstick	drm	0.0268324	0.00112787	NA	0.0206828	NA	0.0036167	NA	0.000411076	NA	0.000872176	NA	0.000488611
FBgn0024245	doughnut on 2	dnt	NA	NA	0.0416303	NA	NA	NA	NA	NA	0.0117139	NA	NA	NA
FBgn0024250	brinker	brk	NA	NA	NA	NA	NA	NA	NA	NA	0.00227784	0.0259208	NA	NA
FBgn0024273	WASp	WASp	NA	NA	NA	NA	NA	NA	NA	NA	0.0482659	0.023906	NA	NA
FBgn0024277	trio	trio	NA	NA	NA	NA	0.019903	NA	0.0252106	NA	NA	NA	NA	NA
FBgn0024285	Splicing regulatory protein 54	Srp54	NA	NA	NA	NA	NA	NA	NA	NA	0.0356011	NA	0.0109263	NA
FBgn0024289	Sorbitol dehydrogenase 1	Sodh-1	NA	NA	NA	0.0309291	NA	NA	NA	NA	NA	0.0171379	NA	NA
FBgn0024291	Sirtuin 1	Sirt1	NA	NA	0.00629117	NA	0.0259964	NA	0.0168692	NA	0.00978972	NA	NA	NA
FBgn0024293	Serpin 43Ab	Spn43Ab	NA	NA	0.0418508	0.0250417	NA	NA	NA	NA	NA	NA	NA	NA
FBgn0024314	Phospholipase A2 activator protein	Plap	NA	NA	NA	NA	0.0282164	NA	0.0296704	NA	0.0392143	NA	NA	NA
FBgn0024321	NK7.1	NK7.1	NA	NA	NA	0.0337167	NA	NA	NA	NA	0.00582221	0.0129906	NA	NA
FBgn0024326	MAP kinase kinase 4	Mkk4	NA	NA	NA	NA	NA	NA	NA	NA	NA	0.0100125	0.0492559	NA
FBgn0024329	Mekk1	Mekk1	NA	NA	NA	NA	0.0387001	NA	0.0223754	NA	NA	NA	NA	NA
FBgn0024330	Mediator complex subunit 6	MED6	NA	NA	NA	NA	NA	NA	0.0319396	NA	NA	NA	0.00659633	NA
FBgn0024332	Minichromosome maintenance 3	Mcm3	NA	NA	NA	NA	0.0405565	NA	0.0366991	NA	0.00269592	NA	NA	NA
FBgn0024352	Stress induced phosphoprotein 1	Stip1	NA	NA	NA	NA	NA	NA	NA	NA	0.0289927	NA	NA	NA
FBgn0024360	mitochondrial poly(A) polymerase	MTPAP	NA	NA	NA	NA	NA	NA	0.019894	NA	0.00154312	NA	NA	NA
FBgn0024361	Tetraspanin 2A	Tsp2A	NA	NA	NA	NA	NA	NA	0.0228731	NA	0.0245036	0.00472052	NA	NA
FBgn0024364	-	CG11417	NA	NA	NA	NA	NA	NA	NA	NA	0.0331722	NA	0.0081591	NA
FBgn0024365	-	CG12773	0.0250782	NA	NA	NA	NA	NA	0.0183209	NA	0.0206266	NA	NA	NA
FBgn0024371	E2F transcription factor 2	E2f2	NA	NA	NA	NA	NA	NA	NA	NA	0.00449982	NA	NA	NA
FBgn0024432	Dynein light chain 90F	Dlc90F	0.0174832	0.0068545	NA	NA	0.0225913	NA	0.0195605	NA	NA	NA	0.0358311	0.0369462
FBgn0024491	Bicoid interacting protein 1	Bin1	NA	NA	NA	NA	NA	NA	0.0216241	NA	NA	NA	0.0427665	NA
FBgn0024509	Secretory 13	Sec13	NA	NA	NA	NA	NA	NA	0.044826	NA	0.0144029	NA	NA	NA
FBgn0024542	Neosin	Neos	NA	NA	NA	NA	0.0371431	NA	0.0167231	NA	NA	NA	NA	NA
FBgn0024556	mitochondrial translation elongation factor Tu 1	mEFTu1	NA	0.00518045	NA	NA	NA	NA	0.0473568	NA	NA	NA	NA	NA
FBgn0024558	Diphthamide methyltransferase	Dph5	NA	NA	NA	NA	NA	NA	0.0373617	NA	0.000469861	NA	NA	NA
FBgn0024689	four way stop	fws	0.0266079	NA	NA	NA	NA	NA	NA	NA	0.00435022	NA	NA	NA
FBgn0024698	Cleavage and polyadenylation specificity factor 160	Cpsf160	0.0262213	NA	0.00371784	NA	0.0301742	NA	0.0299994	NA	0.00659458	NA	NA	NA
FBgn0024732	DNA fragmentation factor-related protein 1	Drep1	NA	NA	0.0145854	NA	0.0354463	NA	NA	NA	NA	NA	NA	NA
FBgn0024733	Ribosomal protein L10	RpL10	NA	NA	NA	NA	NA	NA	NA	NA	0.00379838	NA	NA	NA
FBgn0024754	Flotillin 1	Flo1	NA	NA	NA	NA	NA	NA	NA	NA	0.00870425	0.0364249	NA	NA
FBgn0024804	Dead box protein 80	Dbp80	NA	NA	NA	NA	0.0331327	NA	NA	NA	NA	NA	NA	NA
FBgn0024807	DISCO Interacting Protein 1	DIP1	NA	NA	NA	NA	NA	NA	NA	0.0393788	NA	NA	NA	NA
FBgn0024811	Crk oncogene	Crk	0.0274374	NA	NA	NA	0.037228	NA	NA	NA	NA	NA	0.0150951	NA
FBgn0024814	Clathrin light chain	Clc	NA	NA	NA	NA	0.0456679	NA	0.0445726	NA	NA	NA	NA	NA
FBgn0024833	Adaptor Protein complex 1, mu subunit	AP-1mu	NA	NA	NA	NA	0.04054	NA	0.0322375	NA	0.0329593	NA	NA	NA
FBgn0024836	starry night	stan	NA	NA	NA	NA	0.0146758	NA	NA	NA	0.018552	NA	NA	NA
FBgn0024841	pterin-4a-carbinolamine dehydratase	Pcd	NA	NA	0.0310644	NA	0.0294776	NA	0.0156766	NA	NA	NA	NA	NA
FBgn0024846	p38b MAP kinase	p38b	NA	NA	NA	NA	0.0398175	NA	0.0432469	NA	NA	0.0322169	NA	NA
FBgn0024887	kin17	kin17	NA	NA	NA	0.0487465	NA	NA	0.0292983	NA	0.00799888	NA	0.0219624	NA
FBgn0024897	b6	b6	NA	0.00625403	NA	0.0163929	NA	0.0201608	NA	0.0169673	NA	NA	NA	0.0105591
FBgn0024909	TBP-associated factor 7	Taf7	NA	NA	NA	NA	NA	NA	NA	NA	0.00382351	NA	NA	NA
FBgn0024912	O-6-alkylguanine-DNA alkyltransferase	agt	NA	NA	NA	NA	0.031924	NA	0.037212	NA	0.0426721	NA	NA	NA
FBgn0024913	Activin-beta	Actbeta	NA	0.0420125	NA	0.00551563	NA	0.00338857	NA	NA	NA	NA	NA	0.0478806
FBgn0024920	Thymidylate synthase	Ts	NA	NA	NA	NA	NA	NA	0.0314661	NA	0.0145993	NA	NA	NA
FBgn0024945	Nitrilase and fragile histidine triad fusion protein	NitFhit	NA	NA	0.0366827	NA	0.0373905	NA	0.0354887	NA	NA	NA	NA	NA
FBgn0024947	NTPase	NTPase	NA	0.0039059	NA	0.0373672	NA	0.00358761	NA	0.0352997	NA	NA	NA	0.0107296
FBgn0024956	Menage a trois 1	Mat1	NA	NA	NA	NA	NA	NA	0.0222262	NA	0.0122468	NA	0.0375822	NA
FBgn0024957	Iron regulatory protein 1B	Irp-1B	NA	0.0153509	NA	NA	NA	NA	NA	NA	0.00880897	0.00182496	NA	NA
FBgn0024958	Iron regulatory protein 1A	Irp-1A	NA	NA	NA	NA	0.0468599	NA	0.0447214	NA	0.0291757	NA	NA	NA
FBgn0024963	GluClalpha	GluClalpha	NA	NA	NA	NA	NA	NA	NA	NA	NA	NA	NA	NA
FBgn0024973	-	CG2701	NA	NA	NA	NA	0.0364023	NA	0.0438413	NA	0.00437045	NA	NA	NA
FBgn0024975	-	CG2712	NA	NA	NA	NA	0.00815839	NA	NA	NA	NA	NA	NA	NA
FBgn0024983	-	CG4293	NA	NA	NA	NA	0.0309561	NA	0.0255764	NA	NA	NA	NA	NA
FBgn0024984	-	CG3457	NA	NA	NA	NA	NA	NA	0.0333511	NA	0.00653409	NA	0.0130422	NA
FBgn0024985	Rab interacting lysosomal protein like	Rilpl	NA	NA	NA	NA	NA	NA	NA	NA	0.0381114	NA	NA	0.0344564
FBgn0024986	-	CG3719	NA	NA	NA	NA	0.0462645	NA	NA	NA	NA	NA	NA	NA
FBgn0024987	sister-of-Sex-lethal	ssx	NA	NA	NA	NA	NA	NA	NA	NA	NA	NA	NA	NA
FBgn0024989	-	CG3777	NA	0.00059045	NA	9.22e-05	NA	1.51e-05	NA	0.00236113	0.0136731	0.0437423	NA	9.61e-05
FBgn0024991	-	CG2694	NA	NA	NA	NA	NA	NA	NA	NA	0.00340708	NA	NA	NA
FBgn0024992	Paraplegin	Spg7	0.0205161	NA	NA	NA	NA	NA	NA	NA	0.00602526	0.0133364	NA	0.0114088
FBgn0024993	-	CG2662	NA	NA	NA	NA	NA	NA	0.0124728	NA	NA	NA	0.041864	NA
FBgn0024994	UDP-galactose transporter	Ugalt	0.0385015	NA	0.0104565	NA	NA	NA	NA	NA	NA	NA	NA	NA
FBgn0024995	-	CG2680	NA	0.0152387	NA	NA	NA	NA	NA	NA	0.0136944	NA	NA	NA
FBgn0024996	eukaryotic translation initiation factor 2B subunit beta	eIF2Bbeta	NA	NA	0.0184952	NA	0.0493858	NA	0.0335512	NA	NA	0.029478	NA	NA
FBgn0024997	-	CG2681	0.0120214	NA	NA	NA	NA	NA	NA	NA	0.0218026	NA	NA	NA
FBgn0024998	-	CG2685	NA	NA	NA	NA	NA	NA	NA	NA	0.0218978	NA	0.0150778	NA
FBgn0025109	Bem46	Bem46	NA	0.039055	NA	NA	0.0131647	NA	NA	NA	NA	NA	NA	NA
FBgn0025111	Adenine nucleotide translocase 2	Ant2	NA	0.0145901	NA	NA	NA	0.00756907	NA	NA	NA	0.000400898	NA	NA
FBgn0025115	Acylphosphatase	Acyp	NA	0.0200927	NA	0.0119104	NA	NA	NA	NA	NA	2.42e-05	NA	0.0228747
FBgn0025118	transfer RNA:Proline-CGG 3-1	tRNA:Pro-CGG-3-1	NA	NA	NA	NA	NA	NA	NA	NA	NA	NA	NA	NA
FBgn0025286	Ribosomal protein L31	RpL31	0.0294828	NA	0.0275116	NA	NA	NA	0.0211531	NA	NA	NA	NA	NA
FBgn0025336	-	CG4882	NA	NA	NA	NA	NA	NA	0.0297449	NA	0.0160058	NA	NA	NA
FBgn0025352	Mitochondrial trifunctional protein beta subunit	Mtpbeta	NA	0.0100126	NA	NA	NA	NA	NA	NA	0.0125393	NA	NA	NA
FBgn0025360	Optix	Optix	NA	0.00382029	NA	NA	NA	0.00676973	NA	NA	NA	0.0357983	NA	NA
FBgn0025366	Intronic Protein 259	Ip259	NA	NA	NA	NA	NA	NA	0.0292612	NA	0.0079811	NA	NA	NA
FBgn0025378	-	CG3795	NA	0.0270072	NA	NA	NA	0.0119097	NA	NA	NA	0.00163575	NA	NA
FBgn0025382	Rab27	Rab27	NA	NA	NA	NA	NA	NA	NA	NA	NA	NA	NA	NA
FBgn0025387	Alstrom syndrome 1b	Alms1b	NA	0.00305742	NA	NA	NA	0.00177892	NA	NA	NA	0.00203978	NA	NA
FBgn0025388	Alstrom syndrome 1a	Alms1a	NA	0.00423924	NA	NA	0.0172465	0.00858118	NA	NA	NA	0.00112269	NA	NA
FBgn0025454	Cytochrome P450 6g1	Cyp6g1	NA	NA	NA	NA	NA	NA	NA	NA	NA	NA	NA	0.0440373
FBgn0025463	Brahma associated protein 60kD	Bap60	NA	NA	NA	NA	NA	NA	0.0346328	NA	0.00112809	NA	NA	NA
FBgn0025469	saliva	slv	NA	NA	NA	NA	NA	NA	0.0418349	NA	NA	NA	NA	0.0241158
FBgn0025519	fidipidine	fidipidine	NA	NA	NA	NA	0.031311	NA	0.0195518	NA	NA	NA	0.00841424	NA
FBgn0025525	bric a brac 2	bab2	NA	NA	NA	0.00683759	NA	NA	NA	NA	0.00103234	0.000352507	NA	NA
FBgn0025549	unc-119	unc-119	NA	NA	NA	NA	0.0385101	NA	NA	0.0415821	NA	NA	0.0178323	NA
FBgn0025571	Splicing factor 1	SF1	NA	NA	0.0358922	NA	NA	NA	NA	NA	0.0423407	NA	NA	NA
FBgn0025573	Protein phosphatase N at 58A	PpN58A	NA	NA	NA	0.0338193	NA	0.0343326	NA	NA	NA	0.000295718	NA	NA
FBgn0025574	Pellino	Pli	NA	NA	NA	NA	NA	NA	NA	NA	0.032526	NA	NA	NA
FBgn0025582	eukaryotic translation initiation factor 3 subunit e	eIF3e	NA	NA	NA	NA	NA	NA	0.0416599	NA	0.0184863	NA	NA	NA
FBgn0025583	Bomanin Short 2	BomS2	NA	0.0131731	NA	NA	NA	0.00128363	NA	0.0142621	NA	0.0072181	NA	0.00574109
FBgn0025592	Glycerol kinase 1	Gk1	NA	NA	NA	NA	NA	NA	NA	NA	0.0398398	0.0313763	NA	NA
FBgn0025595	Adipokinetic hormone receptor	AkhR	NA	NA	NA	NA	NA	NA	NA	NA	0.00991101	0.0385259	NA	NA
FBgn0025608	Fas-associated factor 2	Faf2	NA	NA	NA	NA	0.0110229	NA	0.0267566	NA	NA	NA	0.0435874	NA
FBgn0025612	-	CG3062	NA	0.0133484	NA	NA	NA	0.0149922	NA	NA	NA	0.000147521	NA	NA
FBgn0025615	Torsin	Torsin	NA	NA	NA	NA	0.034848	NA	0.0308556	NA	0.0493047	NA	NA	NA
FBgn0025616	-	CG13359	NA	NA	NA	NA	NA	NA	0.00912558	0.00351959	NA	0.000404381	NA	NA
FBgn0025620	-	CG13360	NA	0.0232903	NA	NA	NA	NA	NA	NA	NA	0.00282128	NA	NA
FBgn0025626	-	CG4281	NA	NA	0.00272243	NA	NA	NA	0.0231475	NA	0.00231962	NA	NA	NA
FBgn0025628	-	CG4199	NA	NA	NA	NA	0.0393061	NA	0.0405263	NA	0.0414518	NA	NA	NA
FBgn0025629	-	CG4045	NA	NA	NA	NA	NA	NA	0.0181443	NA	0.0312421	NA	NA	NA
FBgn0025630	RNA 3'-terminal phosphate cyclase	Rtca	NA	NA	NA	NA	NA	NA	0.0429712	NA	0.00762253	NA	NA	NA
FBgn0025631	moody	moody	NA	NA	NA	NA	NA	NA	NA	NA	0.0200533	0.0109742	NA	NA
FBgn0025633	split discs	spdi	NA	NA	0.00552473	NA	0.0476656	NA	0.0361657	NA	0.0160432	NA	NA	NA
FBgn0025634	-	CG13367	NA	NA	NA	NA	0.0348023	NA	0.033119	NA	NA	NA	0.0127506	NA
FBgn0025635	Histone H4 transcription factor	Hinfp	NA	NA	NA	NA	NA	NA	NA	NA	0.00672356	NA	NA	NA
FBgn0025637	SKP1-related A	SkpA	0.00352219	NA	NA	NA	NA	NA	0.0246236	NA	NA	NA	0.0201351	NA
FBgn0025638	Regulator of cullins 1a	Roc1a	0.0358012	NA	NA	NA	NA	NA	0.0237555	NA	NA	NA	0.0203483	NA
FBgn0025639	Histone methyltransferase 4-20	Hmt4-20	NA	NA	0.00332397	NA	0.0180001	NA	0.0127537	NA	NA	NA	NA	NA
FBgn0025640	-	CG13369	NA	NA	0.0130087	NA	0.022981	NA	0.0294307	NA	NA	0.00506847	NA	NA
FBgn0025641	Dishevelled Associated Activator of Morphogenesis	DAAM	NA	NA	0.00237508	NA	0.0326846	NA	0.0155707	NA	NA	NA	NA	NA
FBgn0025643	-	CG3588	NA	NA	NA	NA	NA	NA	NA	NA	NA	NA	NA	NA
FBgn0025674	Cyclin K	CycK	0.0169693	NA	NA	NA	NA	NA	0.0294307	NA	0.0283392	NA	NA	NA
FBgn0025678	calcium-binding protein 1	CaBP1	NA	NA	NA	NA	NA	NA	NA	NA	0.0478913	NA	NA	NA
FBgn0025680	cryptochrome	cry	NA	NA	NA	NA	NA	NA	NA	NA	NA	0.0488221	NA	NA
FBgn0025682	supercoiling factor	scf	NA	0.0482041	NA	NA	NA	NA	NA	NA	NA	0.0151654	NA	0.00287693
FBgn0025687	Lysine ketoglutarate reductase/saccharopine dehydrogenase	LKRSDH	NA	0.00275025	NA	NA	NA	NA	NA	0.0400557	NA	NA	NA	NA
FBgn0025693	Zinc transporter 41F	ZnT41F	NA	NA	NA	NA	0.0373905	NA	0.0218019	NA	NA	NA	NA	NA
FBgn0025697	scavenger receptor acting in neural tissue and majority of rhodopsin is absent	santa-maria	NA	0.00627899	NA	NA	NA	NA	NA	NA	NA	NA	NA	0.0392774
FBgn0025700	-	CG5885	NA	NA	0.00798096	NA	NA	NA	NA	NA	0.00243006	NA	NA	NA
FBgn0025702	Serine-arginine protein kinase at 79D	Srpk79D	NA	0.00989857	NA	NA	0.0429363	0.00401785	NA	NA	0.0303448	NA	NA	NA
FBgn0025709	Concentrative nucleoside transporter 2	CNT2	0.00126864	NA	0.000102095	NA	0.00912134	NA	0.00122215	NA	0.00130112	NA	NA	NA
FBgn0025712	-	CG13920	NA	0.0095136	NA	NA	NA	NA	NA	NA	NA	NA	NA	NA
FBgn0025716	Brahma associated protein 55kD	Bap55	NA	NA	NA	NA	NA	NA	0.0268563	NA	0.00429169	NA	NA	NA
FBgn0025720	Arginyltransferase 1	Ate1	NA	NA	0.0329949	NA	NA	NA	0.0199673	NA	NA	NA	0.0465141	NA
FBgn0025724	Coat Protein (coatomer) beta'	beta'COP	NA	NA	NA	NA	NA	NA	NA	NA	0.0141692	NA	NA	NA
FBgn0025726	unc-13	unc-13	NA	0.00451974	NA	0.0122848	0.00797699	0.0165682	NA	0.0451314	0.0342321	0.000412255	NA	0.0144741
FBgn0025739	partner of numb	pon	NA	NA	NA	NA	0.0249118	NA	NA	NA	NA	NA	NA	NA
FBgn0025740	Plexin B	PlexB	NA	NA	NA	NA	0.00267097	NA	0.00521805	NA	NA	NA	NA	NA
FBgn0025742	myotubularin	mtm	NA	NA	NA	NA	NA	NA	0.0267015	NA	0.0365096	NA	NA	NA
FBgn0025743	mushroom bodies tiny	mbt	NA	NA	0.000117776	NA	0.0370354	NA	0.0300938	NA	0.00435501	NA	NA	NA
FBgn0025781	Cell division cycle 16	Cdc16	NA	NA	NA	NA	NA	NA	0.0175814	NA	0.00960953	NA	NA	NA
FBgn0025807	Rad9	Rad9	NA	NA	NA	NA	NA	NA	0.0318744	NA	0.0296088	NA	NA	NA
FBgn0025808	Rad17	Rad17	0.0340653	NA	NA	NA	0.044199	NA	0.0328549	NA	NA	NA	0.0169125	NA
FBgn0025815	Minichromosome maintenance 6	Mcm6	NA	NA	NA	NA	NA	NA	NA	NA	0.0014962	NA	NA	NA
FBgn0025820	JTBR	JTBR	0.00324007	NA	0.00965436	NA	0.0203587	NA	0.0108094	NA	NA	NA	0.0316244	NA
FBgn0025821	inhibitor-t	I-t	NA	0.00340566	NA	NA	NA	0.0140421	NA	NA	NA	0.00308407	NA	0.0291702
FBgn0025832	Flap endonuclease 1	Fen1	NA	NA	NA	NA	0.045853	NA	0.041701	NA	0.000633857	NA	NA	NA
FBgn0025835	-	CG17707	NA	0.00554941	NA	0.00671701	NA	0.00116464	NA	0.0254778	0.0484201	0.044186	NA	0.00361134
FBgn0025836	Rho GTPase activating protein at 1A	RhoGAP1A	NA	NA	NA	NA	0.0263503	NA	0.026299	NA	NA	NA	NA	NA
FBgn0025837	-	CG17636	NA	NA	NA	NA	NA	NA	NA	NA	NA	NA	NA	NA
FBgn0025838	-	CG2652	NA	NA	NA	NA	NA	NA	NA	NA	NA	NA	NA	NA
FBgn0025839	NADH dehydrogenase (ubiquinone) B14.5 A subunit	ND-B14.5A	NA	NA	NA	NA	0.0356264	NA	NA	NA	NA	NA	NA	NA
FBgn0025864	Calmodulin-binding protein related to a Rab3 GDP/GTP exchange protein	Crag	NA	NA	0.0235783	NA	0.0189825	NA	0.0133455	NA	NA	NA	NA	NA
FBgn0025865	Cortactin	Cortactin	NA	NA	NA	NA	NA	NA	NA	NA	NA	0.00593655	NA	NA
FBgn0025866	Calpain-B	CalpB	NA	NA	NA	NA	NA	NA	NA	NA	NA	0.00127857	0.00995024	NA
FBgn0025878	wrapper	wrapper	NA	NA	NA	NA	0.038086	NA	NA	NA	NA	NA	NA	NA
FBgn0025885	myo-inositol-1-phosphate synthase	Inos	NA	NA	NA	NA	NA	NA	NA	NA	0.0344785	0.00180809	NA	NA
FBgn0026015	Topoisomerase 3beta	Top3beta	NA	NA	NA	NA	0.0327112	NA	NA	NA	0.00238339	NA	0.0172019	NA
FBgn0026056	Ral interacting protein	Rlip	NA	NA	NA	NA	NA	NA	NA	NA	NA	NA	0.0223395	0.0492078
FBgn0026059	Myosin heavy chain-like	Mhcl	NA	NA	NA	0.0126863	0.0449416	0.0386014	0.0239954	0.014048	0.0183925	0.0153786	NA	NA
FBgn0026077	Gasp	Gasp	NA	0.000513839	NA	0.000188982	NA	2.78e-05	NA	0.00290426	0.00552602	0.000642914	NA	0.000892098
FBgn0026079	NOP2-Sun domain family, member 2	Nsun2	NA	NA	NA	NA	NA	NA	NA	NA	0.00237271	NA	NA	NA
FBgn0026080	Tat interactive protein 60kDa	Tip60	NA	NA	NA	NA	NA	NA	NA	NA	NA	0.0334051	0.0412639	NA
FBgn0026084	ciboulot	cib	NA	NA	NA	NA	NA	NA	0.0104349	NA	NA	0.0207208	0.0303365	NA
FBgn0026085	dim gamma-tubulin 4	dgt4	NA	NA	NA	NA	NA	NA	0.0380231	NA	NA	NA	NA	NA
FBgn0026086	Adenosine deaminase acting on RNA	Adar	NA	NA	NA	NA	NA	0.0334123	0.0165787	NA	NA	NA	NA	NA
FBgn0026088	-	CG14818	NA	NA	NA	NA	0.0294776	NA	NA	NA	NA	NA	NA	NA
FBgn0026089	-	CG14817	NA	NA	NA	NA	0.0462645	NA	NA	NA	NA	NA	NA	NA
FBgn0026136	Casein kinase II beta2 subunit	CkIIbeta2	NA	0.0271406	NA	NA	NA	NA	NA	NA	NA	0.000702049	NA	NA
FBgn0026141	Cytoplasmic dynein light chain 2	Cdlc2	NA	0.0037669	NA	NA	NA	0.00628751	NA	NA	NA	5.54e-05	NA	0.0184893
FBgn0026144	sarcoplasmic calcium-binding protein	CBP	0.0370128	NA	NA	NA	NA	NA	0.0297308	NA	0.00558802	NA	NA	NA
FBgn0026147	Tubulin tyrosine ligase-like 4A	TTLL4A	NA	0.00866979	NA	NA	NA	0.0124658	NA	NA	NA	0.000255862	NA	NA
FBgn0026148	-	CG12253	NA	NA	NA	NA	NA	NA	0.035383	NA	0.0162388	NA	NA	NA
FBgn0026149	BCL7-like	BCL7-like	NA	NA	0.0360625	NA	NA	NA	NA	NA	0.00435501	NA	NA	NA
FBgn0026160	tonalli	tna	NA	0.0100963	NA	NA	NA	0.0197114	NA	NA	0.0078824	NA	NA	NA
FBgn0026169	-	snoRNA:Psi18S-1820	NA	NA	NA	NA	NA	NA	NA	NA	NA	NA	NA	NA
FBgn0026174	SKP1-related D	SkpD	NA	0.0186829	NA	0.00874421	NA	0.0281189	NA	0.0472741	NA	NA	NA	0.0116739
FBgn0026176	SKP1-related B	SkpB	NA	NA	NA	NA	NA	NA	NA	NA	NA	NA	NA	NA
FBgn0026179	schizo	siz	NA	NA	NA	NA	0.0241945	NA	0.0366442	NA	NA	NA	NA	NA
FBgn0026181	Rho kinase	Rok	NA	NA	0.0116814	NA	NA	NA	0.0226971	NA	NA	0.00488065	NA	NA
FBgn0026189	prominin-like	promL	NA	NA	NA	NA	NA	NA	0.0431973	NA	NA	0.00599953	NA	NA
FBgn0026196	nop5	nop5	NA	NA	NA	NA	NA	NA	NA	NA	0.00124799	NA	0.0299484	NA
FBgn0026206	meiotic P26	mei-P26	NA	NA	0.0210045	NA	0.00361167	NA	0.0101252	NA	NA	NA	NA	NA
FBgn0026207	members only	mbo	NA	NA	NA	NA	NA	NA	NA	NA	0.00435022	NA	0.0108271	NA
FBgn0026238	gustavus	gus	NA	NA	0.00189534	NA	NA	NA	NA	NA	0.00187059	NA	NA	NA
FBgn0026239	GUK-holder	gukh	NA	NA	NA	NA	0.031924	NA	0.0223754	NA	NA	NA	NA	NA
FBgn0026250	eukaryotic translation initiation factor 1A	eIF1A	0.0093773	0.0377664	NA	NA	0.0390614	NA	0.0299612	NA	NA	NA	0.00699189	NA
FBgn0026255	clumsy	clumsy	NA	NA	NA	NA	NA	NA	NA	NA	0.0276268	NA	NA	NA
FBgn0026257	caravaggio	cav	NA	NA	NA	NA	NA	NA	0.015307	NA	0.00205122	0.00692784	NA	NA
FBgn0026263	bip1	bip1	0.00866474	NA	0.00460416	NA	0.0499719	NA	0.015307	NA	0.00169854	NA	NA	NA
FBgn0026309	adrift	aft	NA	NA	NA	NA	NA	NA	0.0377898	NA	0.0112428	NA	NA	NA
FBgn0026313	X11L	X11L	NA	NA	NA	NA	0.0429363	NA	0.027612	NA	NA	NA	NA	NA
FBgn0026314	UDP-glycosyltransferase family 35 member B1	Ugt35B1	NA	NA	NA	NA	NA	NA	NA	NA	NA	NA	NA	0.000600726
FBgn0026316	Ubiquitin conjugating enzyme 10	Ubc10	0.0477323	NA	NA	NA	0.0240545	NA	0.0140194	NA	NA	NA	0.0206296	NA
FBgn0026317	Tsc1	Tsc1	NA	NA	NA	NA	NA	NA	NA	NA	NA	NA	0.0282746	NA
FBgn0026319	TNF-receptor-associated factor 4	Traf4	NA	0.00787876	NA	0.0250475	0.031311	NA	NA	NA	NA	NA	NA	0.0168326
FBgn0026320	Twin of m4	Tom	NA	NA	0.000905566	NA	NA	NA	NA	NA	NA	NA	NA	NA
FBgn0026324	TBP-associated factor 10b	Taf10b	NA	NA	NA	NA	NA	NA	NA	NA	0.00130112	NA	NA	NA
FBgn0026361	Septin 5	Septin5	NA	NA	NA	NA	0.0362597	NA	0.025929	NA	NA	NA	NA	NA
FBgn0026371	Sak kinase	SAK	NA	NA	NA	NA	NA	NA	NA	NA	0.0125936	0.0368259	NA	NA
FBgn0026372	Ribosomal protein L23A	RpL23A	NA	NA	NA	NA	NA	NA	NA	NA	0.00905981	NA	NA	NA
FBgn0026373	RNA polymerase II subunit C	Polr2C	NA	NA	NA	NA	NA	NA	0.0435736	NA	0.00287284	NA	NA	NA
FBgn0026374	Rhophilin	Rhp	NA	NA	NA	NA	NA	0.0270366	NA	NA	0.0393953	NA	NA	NA
FBgn0026375	Rho GTPase activating protein p190	RhoGAPp190	NA	NA	0.0159594	NA	0.0184164	NA	0.0211531	NA	NA	NA	NA	NA
FBgn0026376	Ral guanine nucleotide dissociation stimulator-like	Rgl	NA	NA	NA	NA	NA	NA	NA	NA	NA	NA	NA	NA
FBgn0026379	Phosphatase and tensin homolog	Pten	NA	NA	0.00853168	NA	0.0461956	NA	0.0475261	NA	NA	NA	NA	NA
FBgn0026380	Proteasome beta3 subunit	Prosbeta3	NA	NA	NA	NA	NA	NA	NA	NA	0.0394866	NA	NA	NA
FBgn0026389	Odorant receptor 43a	Or43a	NA	NA	NA	NA	NA	0.0144583	NA	NA	NA	NA	NA	NA
FBgn0026400	Noa36	Noa36	NA	NA	NA	NA	0.0280133	NA	0.0172446	NA	0.0276268	NA	NA	NA
FBgn0026402	Nuclear inhibitor of Protein phosphatase 1	NiPp1	NA	NA	NA	NA	NA	NA	0.0181443	NA	0.00537248	NA	NA	NA
FBgn0026403	Nidogen	Ndg	NA	0.00914986	NA	0.0434962	NA	0.0051373	NA	NA	NA	NA	NA	NA
FBgn0026404	Death regulator Nedd2-like caspase	Dronc	NA	NA	NA	NA	NA	NA	NA	NA	NA	0.0271791	NA	NA
FBgn0026418	Hsc70Cb	Hsc70Cb	NA	NA	NA	NA	NA	NA	NA	NA	0.0457413	NA	0.0112366	NA
FBgn0026427	Su(var)2-HP2	Su(var)2-HP2	NA	NA	0.00073558	NA	0.00925241	NA	0.0106407	NA	NA	NA	NA	NA
FBgn0026428	Histone deacetylase 6	HDAC6	0.0330378	NA	NA	NA	NA	NA	NA	NA	0.00369857	0.000457316	NA	NA
FBgn0026430	Gamma-tubulin ring protein 84	Grip84	0.00993129	NA	NA	NA	NA	NA	0.010855	NA	0.00649356	NA	0.00663006	NA
FBgn0026431	Grip75	Grip75	NA	NA	NA	NA	NA	NA	0.041701	NA	0.000350594	NA	NA	NA
FBgn0026433	Grip128	Grip128	NA	NA	NA	NA	NA	NA	NA	NA	0.0044895	NA	NA	NA
FBgn0026439	Excitatory amino acid transporter 1	Eaat1	NA	0.000840035	NA	0.0381183	NA	0.0042104	NA	NA	NA	NA	NA	0.003484
FBgn0026562	Secreted protein, acidic, cysteine-rich	SPARC	NA	0.00328882	NA	NA	NA	NA	NA	NA	NA	0.00396109	NA	0.0404307
FBgn0026563	-	CG1979	NA	0.00382029	NA	NA	NA	0.0110319	NA	NA	NA	2.1e-05	NA	NA
FBgn0026565	Argininosuccinate synthase	Ass	NA	NA	0.00116737	0.0112093	0.0243922	NA	0.0218019	NA	NA	NA	NA	NA
FBgn0026566	-	CG1307	NA	NA	NA	NA	0.0291341	NA	0.0216241	NA	0.0166271	NA	NA	NA
FBgn0026570	-	CG5704	NA	NA	0.0424485	NA	NA	NA	0.0111869	NA	0.00905981	0.00802698	0.00270411	NA
FBgn0026573	ADD domain-containing protein 1	ADD1	NA	NA	0.0261362	0.0176121	0.0297751	NA	0.0271106	NA	0.0404498	NA	NA	NA
FBgn0026575	hangover	hang	NA	NA	0.000667068	NA	0.00951825	NA	0.0122868	NA	NA	NA	NA	NA
FBgn0026576	Phosphatidylserine decarboxylase	Pisd	NA	0.0439384	NA	NA	NA	NA	NA	NA	0.025332	0.0450982	NA	NA
FBgn0026577	-	CG8677	NA	NA	0.000667068	NA	0.00953283	NA	0.014163	NA	NA	NA	NA	NA
FBgn0026582	High mobility group protein 2	Hmg-2	NA	NA	0.0471872	NA	0.0273012	NA	0.0102712	NA	NA	NA	0.0389281	NA
FBgn0026593	-	CG5707	0.0290395	0.00911621	NA	NA	NA	NA	NA	NA	0.00198949	0.00332639	NA	0.0238774
FBgn0026598	Adenomatous polyposis coli 2	Apc2	NA	NA	NA	NA	NA	NA	NA	NA	0.00302793	NA	NA	NA
FBgn0026602	Adenosine kinase 3	Adk3	NA	NA	NA	NA	0.0253639	NA	NA	NA	0.0386774	NA	NA	NA
FBgn0026616	alpha-Mannosidase class II b	alpha-Man-IIb	NA	NA	0.016898	NA	0.0317546	NA	0.0216509	NA	NA	NA	NA	NA
FBgn0026620	transforming acidic coiled-coil protein	tacc	NA	0.00543585	NA	0.0078062	NA	0.000672727	NA	0.00376157	NA	0.00738451	NA	0.00488462
FBgn0026634	Component of oligomeric golgi complex 2	Cog2	NA	NA	NA	NA	NA	NA	0.0499881	NA	NA	NA	NA	NA
FBgn0026666	Magnetic receptor	MagR	NA	NA	NA	NA	NA	NA	NA	NA	NA	NA	NA	NA
FBgn0026679	Integrator 4	IntS4	NA	NA	NA	NA	0.0165751	NA	0.0368229	NA	0.004393	NA	0.0458753	NA
FBgn0026702	POP1 ribonuclease P/MRP subunit	Pop1	NA	NA	NA	NA	NA	NA	0.0242262	NA	0.000361284	NA	NA	NA
FBgn0026718	1-Acylglycerol-3-phosphate O-acyltransferase 2	Agpat2	NA	0.0128449	NA	NA	NA	NA	0.0211531	NA	NA	NA	0.0208158	NA
FBgn0026721	fat-spondin	fat-spondin	NA	0.00480068	NA	NA	NA	NA	NA	NA	0.0394866	NA	NA	0.0374825
FBgn0026737	-	CG6171	NA	NA	NA	NA	0.0337852	NA	0.04654	NA	0.00300462	NA	NA	NA
FBgn0026738	-	CG7857	NA	NA	NA	NA	0.0192517	NA	0.0169238	NA	NA	NA	0.0364802	NA
FBgn0026749	Yippee	Yippee	0.0390222	NA	NA	NA	0.0341108	NA	NA	NA	NA	NA	NA	NA
FBgn0026751	XRCC1	XRCC1	NA	NA	NA	NA	NA	NA	0.0301977	NA	0.04941	NA	0.0177022	NA
FBgn0026755	UDP-glycosyltransferase family 37 member B1	Ugt37B1	NA	0.0300455	0.0472054	NA	NA	NA	NA	NA	0.0359945	0.0351491	NA	NA
FBgn0026756	UDP-glycosyltransferase family 37 member A1	Ugt37A1	NA	NA	NA	NA	NA	NA	NA	NA	NA	NA	NA	NA
FBgn0026761	Trap1	Trap1	NA	NA	NA	NA	NA	NA	NA	NA	NA	NA	NA	NA
FBgn0026777	Rad23	Rad23	NA	NA	NA	NA	NA	NA	0.0318264	NA	0.0339447	0.041222	NA	NA
FBgn0026869	Thymine DNA glycosylase	Tdg	NA	NA	NA	NA	0.0262378	NA	0.0241119	NA	0.0495816	NA	NA	NA
FBgn0026876	-	CG11403	NA	NA	NA	NA	NA	NA	0.010855	NA	0.00176057	NA	NA	NA
FBgn0026878	-	CG4325	NA	NA	NA	NA	NA	NA	NA	NA	NA	NA	NA	NA
FBgn0026879	-	CG13364	0.0459785	NA	NA	NA	0.0262686	NA	0.0298754	NA	NA	NA	0.0303365	NA
FBgn0027052	STIP1 homology and U-box containing protein 1	STUB1	NA	NA	NA	NA	NA	NA	0.0373919	0.0103389	0.027272	NA	0.0412639	NA
FBgn0027054	COP9 signalosome subunit 4	CSN4	0.0454383	NA	0.0235783	NA	0.0344471	NA	0.0238816	NA	NA	NA	0.0150907	NA
FBgn0027066	Eb1	Eb1	NA	NA	NA	NA	NA	NA	NA	NA	NA	NA	NA	NA
FBgn0027070	UDP-glycosyltransferase family 36 member E1	Ugt36E1	NA	0.00551284	NA	NA	NA	NA	NA	NA	NA	NA	NA	NA
FBgn0027074	UDP-glycosyltransferase family 36 member F1	Ugt36F1	NA	NA	NA	NA	NA	NA	NA	NA	NA	0.00104649	NA	NA
FBgn0027080	Tyrosyl-tRNA synthetase	TyrRS	NA	NA	NA	NA	NA	NA	NA	NA	0.0115445	NA	NA	NA
FBgn0027081	Threonyl-tRNA synthetase	ThrRS	NA	NA	NA	NA	NA	NA	NA	NA	0.00198949	NA	NA	NA
FBgn0027082	Prolyl-tRNA synthetase, mitochondrial	ProRS-m	NA	NA	NA	NA	0.0141652	NA	NA	NA	0.004833	NA	NA	NA
FBgn0027083	Methionyl-tRNA synthetase, mitochondrial	MetRS-m	NA	NA	NA	NA	0.0132518	NA	0.041886	NA	NA	NA	NA	NA
FBgn0027084	Lysyl-tRNA synthetase	LysRS	NA	NA	NA	NA	NA	NA	0.035383	NA	0.0184349	NA	0.0201351	NA
FBgn0027086	Isoleucyl-tRNA synthetase	IleRS	NA	NA	NA	NA	NA	NA	NA	NA	0.00130112	NA	NA	NA
FBgn0027087	Histidyl-tRNA synthetase	HisRS	NA	NA	NA	NA	0.0488795	NA	NA	NA	0.00316601	NA	NA	NA
FBgn0027088	Glycyl-tRNA synthetase	GlyRS	NA	NA	NA	NA	NA	NA	0.0423458	NA	0.00137625	NA	NA	NA
FBgn0027090	Glutaminyl-tRNA synthetase	GlnRS	NA	NA	NA	NA	0.0490223	NA	0.0438413	NA	0.00169854	NA	NA	NA
FBgn0027093	Arginyl-tRNA synthetase	ArgRS	NA	NA	NA	NA	NA	NA	NA	NA	0.00333951	NA	NA	NA
FBgn0027094	Alanyl-tRNA synthetase	AlaRS	NA	NA	NA	NA	NA	NA	NA	NA	0.000656475	NA	NA	NA
FBgn0027095	Mesencephalic astrocyte-derived neurotrophic factor	Manf	NA	NA	NA	NA	NA	NA	NA	NA	NA	NA	NA	0.00442565
FBgn0027101	Dual-specificity tyrosine phosphorylation-regulated kinase 3	Dyrk3	NA	NA	NA	NA	0.0331327	NA	0.0235074	NA	NA	NA	NA	NA
FBgn0027106	Innexin 7	Inx7	0.0392273	0.0445035	NA	NA	NA	NA	NA	NA	NA	NA	NA	NA
FBgn0027108	Innexin 2	Inx2	0.0475282	7.43e-06	NA	NA	0.0426254	NA	NA	NA	NA	NA	0.019118	0.000775478
FBgn0027109	neuropeptide F	NPF	NA	NA	NA	NA	NA	NA	NA	NA	0.0453996	NA	NA	NA
FBgn0027111	midkine and pleiotrophin 1	miple1	NA	0.00209734	NA	NA	NA	NA	NA	0.0482252	NA	NA	NA	0.00289296
FBgn0027259	kinetochore Mis12-Ndc80 network component 1	Kmn1	NA	NA	NA	NA	NA	NA	0.0182458	NA	0.0237581	NA	NA	NA
FBgn0027279	lethal (1) G0196	l(1)G0196	NA	NA	NA	NA	0.0349671	NA	NA	NA	NA	NA	NA	NA
FBgn0027280	orion	orion	NA	NA	NA	NA	NA	NA	NA	NA	NA	NA	NA	NA
FBgn0027287	Golgi microtubule-associated protein	Gmap	NA	0.0107205	NA	NA	NA	0.0129056	NA	0.0123605	NA	NA	NA	0.00177904
FBgn0027291	Isocitrate dehydrogenase 3a	Idh3a	NA	0.00480181	NA	0.00897421	NA	0.0208038	NA	0.0113295	NA	NA	NA	0.00612096
FBgn0027329	Chaperonin containing TCP1 subunit 6	CCT6	0.01244	NA	NA	NA	NA	NA	0.0236449	NA	0.0448452	NA	0.00974379	NA
FBgn0027334	lethal (1) G0004	l(1)G0004	0.0182567	NA	0.0159594	NA	0.0151915	NA	0.0187225	NA	0.0157263	NA	NA	NA
FBgn0027335	Rab11 interacting protein	Rip11	NA	0.0343736	NA	NA	0.0342339	NA	NA	NA	NA	0.0127881	NA	NA
FBgn0027338	karyopherin alpha3	Kap-alpha3	NA	NA	NA	NA	NA	NA	NA	NA	0.0230793	NA	0.0353027	NA
FBgn0027339	jim	jim	NA	NA	NA	0.0338193	NA	0.0144583	NA	0.0220133	0.00344025	NA	NA	0.04977
FBgn0027341	Glutamine:fructose-6-phosphate aminotransferase 1	Gfat1	NA	0.00423893	NA	0.0203764	NA	0.000594164	NA	0.00833815	0.011382	0.0444231	NA	0.0174252
FBgn0027342	frizzled 4	fz4	0.01244	NA	0.00099309	NA	0.0346822	NA	0.010855	NA	0.00236855	NA	NA	NA
FBgn0027348	bubblegum	bgm	0.011838	NA	NA	NA	NA	NA	NA	NA	0.00083732	NA	NA	NA
FBgn0027356	Amphiphysin	Amph	NA	0.0312571	NA	NA	NA	NA	NA	NA	NA	NA	NA	NA
FBgn0027359	Tim8	Tim8	NA	NA	NA	NA	NA	NA	0.0364475	NA	0.0196759	NA	NA	NA
FBgn0027364	Six4	Six4	NA	NA	0.00111888	NA	NA	NA	0.0266656	NA	NA	NA	NA	NA
FBgn0027376	rha	rha	NA	0.000742079	NA	NA	NA	0.00212139	NA	NA	NA	4.05e-05	NA	NA
FBgn0027378	MORF-related gene 15	MRG15	NA	NA	NA	NA	NA	NA	NA	NA	0.00798258	NA	NA	NA
FBgn0027453	DNZDHHC/NEW1 zinc finger protein 11	Dnz1	NA	NA	NA	NA	NA	NA	NA	NA	NA	NA	NA	NA
FBgn0027490	D12	D12	NA	NA	NA	NA	NA	NA	0.00666421	0.000903852	0.00473596	NA	NA	NA
FBgn0027491	Cdk5 activator-like protein	Cdk5alpha	NA	0.0180193	NA	NA	NA	NA	NA	0.0375665	NA	NA	NA	0.0160211
FBgn0027494	Ribosomal protein S10a	RpS10a	NA	NA	NA	NA	NA	0.027416	NA	NA	NA	NA	NA	NA
FBgn0027495	SET and MYND domain containing, class 4, member 4	Smyd4-4	NA	NA	NA	NA	NA	NA	NA	NA	NA	NA	NA	NA
FBgn0027496	Coat Protein (coatomer) epsilon	epsilonCOP	NA	NA	NA	NA	NA	NA	NA	NA	0.00991101	NA	NA	NA
FBgn0027497	MLF1-adaptor molecule	Madm	NA	NA	NA	NA	NA	NA	NA	NA	NA	NA	NA	NA
FBgn0027505	Rab3 GTPase activating protein	Rab3-GAP	NA	NA	NA	NA	NA	NA	NA	NA	NA	4.19e-05	NA	NA
FBgn0027507	-	CG1344	NA	NA	NA	NA	NA	NA	NA	NA	NA	0.0381311	NA	NA
FBgn0027509	tubulin folding cofactor D	TBCD	NA	NA	NA	NA	NA	NA	0.0253391	NA	NA	NA	NA	NA
FBgn0027512	-	CG10254	NA	NA	0.00099309	NA	0.031311	NA	0.0184149	NA	0.0045421	NA	NA	NA
FBgn0027513	anastral spindle 2	ana2	NA	NA	NA	NA	NA	NA	NA	NA	0.0149669	NA	NA	NA
FBgn0027518	WD repeat domain 24	Wdr24	NA	NA	NA	NA	NA	NA	NA	NA	0.0330619	NA	NA	NA
FBgn0027524	-	CG3909	NA	NA	NA	NA	NA	NA	NA	NA	0.00243819	NA	NA	NA
FBgn0027525	LTV1 ribosome biogenesis factor	LTV1	NA	NA	NA	NA	NA	NA	NA	NA	NA	NA	0.0353435	NA
FBgn0027526	Ubiquitin-like domain-containing C-terminal domain phosphatase 1	Ublcp1	NA	NA	NA	NA	NA	NA	0.0335936	NA	0.00169854	NA	NA	NA
FBgn0027527	Osiris 6	Osi6	NA	NA	NA	NA	NA	NA	0.00122215	NA	0.0459507	NA	NA	NA
FBgn0027528	gone early	goe	NA	NA	NA	NA	NA	NA	NA	NA	NA	NA	NA	NA
FBgn0027529	tapas	tapas	NA	NA	NA	NA	NA	NA	NA	NA	NA	NA	NA	NA
FBgn0027537	Nucleoporin 93kD-1	Nup93-1	NA	NA	NA	NA	NA	NA	0.0301977	NA	0.00929349	NA	0.0358311	NA
FBgn0027538	beta1,4-N-acetylgalactosaminyltransferase A	beta4GalNAcTA	NA	NA	NA	NA	NA	NA	NA	NA	NA	NA	NA	NA
FBgn0027539	lilipod	lili	0.0419653	0.0358454	NA	NA	0.0427722	0.0246367	NA	NA	0.0166271	0.00996699	NA	NA
FBgn0027547	-	CG1927	NA	0.028965	NA	NA	0.0422309	NA	NA	NA	NA	NA	0.0169125	0.0329293
FBgn0027549	Nuclear localized protein 1	Nulp1	NA	0.000862684	NA	NA	NA	0.0212601	0.0238187	NA	NA	NA	0.0168006	0.0150502
FBgn0027550	-	CG6495	NA	0.0187579	0.0216252	NA	NA	NA	NA	0.0400557	NA	NA	NA	0.00264263
FBgn0027552	-	CG10863	NA	NA	NA	NA	NA	NA	NA	NA	NA	NA	NA	NA
FBgn0027553	NELF-B	NELF-B	NA	NA	0.0156766	NA	NA	NA	NA	NA	0.00072829	NA	NA	NA
FBgn0027554	-	CG8042	NA	0.00556179	NA	NA	NA	0.00120593	NA	NA	NA	0.000257134	NA	NA
FBgn0027556	-	CG4928	NA	NA	NA	NA	NA	NA	NA	NA	NA	NA	NA	NA
FBgn0027558	Polypeptide N-Acetylgalactosaminyltransferase 3	Pgant3	NA	NA	NA	NA	0.0437632	NA	NA	NA	NA	NA	NA	NA
FBgn0027560	Trehalose-6-phosphate synthase 1	Tps1	0.0169693	0.00504487	NA	NA	NA	NA	NA	NA	0.0034459	0.0068875	NA	NA
FBgn0027562	-	CG10345	NA	NA	NA	0.0155019	NA	0.0246141	NA	NA	NA	NA	NA	NA
FBgn0027564	-	CG3149	NA	NA	NA	0.0213746	0.0333524	NA	NA	0.0447671	NA	NA	NA	NA
FBgn0027569	ceramide transfer protein	cert	NA	NA	NA	NA	0.00992137	NA	0.0201269	NA	NA	NA	NA	NA
FBgn0027570	Neprilysin 2	Nep2	NA	NA	0.0205041	NA	NA	NA	NA	NA	NA	NA	NA	NA
FBgn0027572	acyl-CoA oxidase 1	ACOX1	NA	0.000862684	NA	NA	NA	NA	NA	NA	NA	NA	NA	0.0155903
FBgn0027574	-	CG5815	NA	NA	NA	NA	NA	NA	NA	NA	NA	NA	NA	NA
FBgn0027575	metabotropic GABA-B receptor subtype 2	GABA-B-R2	NA	NA	NA	NA	NA	NA	NA	NA	NA	NA	NA	NA
FBgn0027578	Neprilysin-like 21	Nepl21	NA	0.00100275	NA	NA	NA	NA	NA	NA	NA	NA	NA	0.00359343
FBgn0027579	minotaur	mino	0.0123494	NA	NA	NA	NA	NA	NA	0.0263766	0.00247321	0.00113488	NA	NA
FBgn0027580	Pyruvate carboxylase	PCB	NA	0.0194429	NA	NA	NA	0.0331613	NA	0.0390843	NA	0.00367578	NA	NA
FBgn0027582	-	CG6230	NA	NA	NA	NA	NA	NA	NA	NA	NA	0.000100439	NA	NA
FBgn0027583	-	CG7601	NA	NA	NA	NA	NA	NA	NA	NA	0.011858	NA	NA	NA
FBgn0027584	-	CG4757	0.0418689	0.00916222	0.042057	0.0291764	NA	0.0409031	0.0140228	0.011491	0.00602485	0.00428151	NA	0.00309224
FBgn0027585	-	CG8740	NA	NA	NA	NA	NA	NA	NA	NA	NA	NA	NA	NA
FBgn0027586	-	CG5867	NA	0.020294	NA	0.02841	NA	5.43e-05	NA	NA	NA	0.00242101	NA	0.000489479
FBgn0027592	Mediator complex subunit 15	MED15	0.0106915	NA	NA	NA	NA	NA	NA	NA	0.000511476	NA	NA	NA
FBgn0027594	draper	drpr	NA	NA	NA	NA	NA	NA	0.0297709	NA	NA	NA	NA	NA
FBgn0027597	-	CG17712	NA	NA	NA	NA	0.0294776	NA	0.0281036	NA	NA	NA	NA	NA
FBgn0027600	obstructor-B	obst-B	NA	0.000397984	NA	0.000283616	NA	1.77e-05	NA	0.00236113	0.00860056	0.0412414	NA	0.000353029
FBgn0027602	-	CG8611	NA	NA	NA	NA	0.0354346	NA	NA	NA	0.000374731	NA	0.0387048	NA
FBgn0027608	-	CG2082	NA	NA	NA	NA	0.0184164	0.0362274	NA	NA	NA	NA	NA	NA
FBgn0027611	Lysosomal alpha-mannosidase II	LManII	NA	NA	NA	NA	NA	NA	NA	NA	NA	NA	NA	NA
FBgn0027615	OXA1L mitochondrial inner membrane protein	OXA1L	NA	0.00866979	NA	NA	NA	NA	NA	NA	0.0111461	0.00211674	NA	NA
FBgn0027616	YTH domain containing 1	Ythdc1	NA	NA	NA	NA	0.0362495	NA	NA	NA	NA	NA	0.0158307	NA
FBgn0027617	-	CG5808	NA	NA	NA	NA	0.0249118	NA	NA	NA	NA	NA	NA	NA
FBgn0027619	eukaryotic translation initiation factor 3 subunit j	eIF3j	NA	NA	NA	NA	NA	NA	NA	NA	NA	NA	0.0359381	NA
FBgn0027620	ATP-dependent chromatin assembly factor large subunit	Acf	0.0373048	NA	0.000102095	NA	0.0184164	NA	0.00684384	NA	0.00142681	NA	NA	NA
FBgn0027621	6-phosphofructo-2-kinase	Pfrx	NA	NA	NA	NA	NA	NA	NA	NA	NA	NA	NA	NA
FBgn0027654	jdp	jdp	NA	NA	NA	NA	NA	NA	NA	NA	NA	NA	NA	NA
FBgn0027657	globin 1	glob1	NA	0.0325395	NA	NA	NA	NA	NA	NA	NA	NA	NA	NA
FBgn0027660	bloated tubules	blot	NA	NA	0.00116737	NA	0.0132572	NA	0.0120031	NA	NA	NA	NA	NA
FBgn0027779	Vacuolar H[+]-ATPase SFD subunit	VhaSFD	NA	0.0341467	NA	0.0342688	0.00191206	5.23e-05	NA	NA	NA	0.00153836	NA	NA
FBgn0027784	Prp18	Prp18	NA	NA	NA	NA	0.0334195	NA	0.0277339	NA	0.0188459	NA	NA	NA
FBgn0027790	GV1	GV1	NA	0.0264664	NA	NA	NA	0.00785683	NA	NA	NA	NA	NA	0.0404307
FBgn0027791	O-fucosyltransferase 2	O-fut2	NA	NA	NA	NA	0.0450947	NA	0.0350044	NA	0.0425071	NA	NA	NA
FBgn0027793	-	CG14787	NA	0.0131873	NA	NA	NA	NA	NA	NA	NA	NA	NA	0.0229883
FBgn0027795	-	CG14785	NA	0.00757267	NA	NA	NA	2.59e-05	NA	NA	NA	0.000535371	NA	NA
FBgn0027835	Dodeca-satellite-binding protein 1	Dp1	NA	NA	NA	NA	0.027961	NA	0.0346623	NA	NA	NA	NA	NA
FBgn0027836	Dgp-1	Dgp-1	NA	NA	NA	NA	0.0354346	NA	NA	NA	NA	NA	NA	NA
FBgn0027841	Cleavage stimulation factor 64 kD subunit	CstF64	NA	NA	NA	NA	NA	NA	0.0324697	NA	0.00742134	NA	NA	NA
FBgn0027843	Carbonic anhydrase 2	CAH2	NA	NA	NA	NA	NA	NA	NA	NA	NA	NA	NA	NA
FBgn0027865	Tetraspanin 96F	Tsp96F	NA	NA	NA	NA	NA	NA	NA	NA	NA	0.00827581	NA	NA
FBgn0027868	Nucleoporin 107kD	Nup107	NA	NA	NA	NA	NA	NA	0.0350044	NA	0.000274977	NA	NA	NA
FBgn0027885	cassowary	cass	NA	NA	NA	NA	NA	NA	NA	NA	NA	NA	0.00940918	0.0337317
FBgn0027889	ballchen	ball	0.00449112	NA	NA	NA	NA	NA	0.0157293	NA	0.0023734	NA	0.00663006	NA
FBgn0027903	DNA polymerase delta subunit 2	PolD2	NA	NA	NA	NA	NA	NA	0.0248252	NA	0.00642335	NA	NA	NA
FBgn0027934	alpha-Est4aPsi	alpha-Est4aPsi	NA	NA	NA	NA	NA	NA	NA	NA	NA	NA	NA	NA
FBgn0027945	pumpless	ppl	NA	NA	NA	0.0477802	NA	0.0496418	NA	NA	NA	NA	NA	NA
FBgn0027949	msb1l	msb1l	NA	NA	NA	NA	NA	NA	NA	NA	0.0210966	NA	NA	NA
FBgn0027950	Methyl-CpG binding domain protein-like	MBD-like	0.0147898	NA	NA	NA	NA	NA	0.0409729	NA	0.0451365	NA	0.0108271	NA
FBgn0028292	ric8a	ric8a	NA	NA	NA	NA	0.0278596	NA	0.0308791	NA	0.0232165	NA	0.0214829	NA
FBgn0028325	Pyruvate dehydrogenase E1 alpha subunit	Pdha	NA	0.000862684	NA	0.012766	NA	0.0105194	NA	0.00510706	NA	NA	NA	0.00115757
FBgn0028327	lethal (1) G0320	l(1)G0320	NA	NA	NA	NA	NA	NA	NA	NA	NA	NA	NA	NA
FBgn0028336	Fumarase 1	Fum1	NA	0.000695844	NA	0.0317091	NA	NA	NA	0.0274863	NA	NA	NA	0.0214705
FBgn0028341	Protein tyrosine phosphatase Meg2	Ptpmeg2	NA	NA	0.0363061	NA	0.031924	NA	NA	NA	NA	NA	NA	NA
FBgn0028343	Ankle2	Ankle2	NA	NA	NA	NA	NA	NA	NA	NA	0.00390581	NA	NA	NA
FBgn0028360	Cdc7 kinase	Cdc7	NA	NA	NA	NA	NA	NA	NA	NA	0.0490751	0.0324974	NA	NA
FBgn0028369	kin of irre	kirre	NA	NA	NA	NA	NA	NA	NA	NA	NA	NA	NA	NA
FBgn0028371	jitterbug	jbug	NA	0.0211434	NA	NA	0.0322846	0.0123693	NA	0.0328801	NA	0.00922357	NA	NA
FBgn0028372	Kip1 ubiquitination-promoting complex subunit 2	Kpc2	NA	0.00511357	NA	NA	NA	0.033922	NA	NA	NA	4.05e-05	NA	NA
FBgn0028374	Hugin	Hug	NA	NA	NA	NA	0.0110937	0.00294428	0.0277603	NA	NA	NA	NA	0.00437108
FBgn0028375	heixuedian	heix	NA	NA	NA	NA	NA	NA	NA	NA	NA	NA	NA	NA
FBgn0028379	farinelli	fan	NA	0.00052372	NA	0.011098	NA	0.00204584	NA	NA	NA	4.9e-05	NA	0.0383071
FBgn0028380	falten	fal	NA	NA	NA	NA	NA	NA	NA	NA	0.0099288	0.00364467	NA	NA
FBgn0028381	Death executioner caspase related to Apopain/Yama	Decay	NA	NA	NA	NA	NA	NA	0.0383484	NA	NA	0.00385217	NA	NA
FBgn0028382	cyclophilin-33	cyp33	NA	NA	NA	NA	0.0317478	NA	0.0377162	NA	NA	NA	NA	NA
FBgn0028387	chameau	chm	NA	NA	0.0380364	NA	NA	NA	NA	NA	0.0154274	NA	NA	NA
FBgn0028397	Transducer of ERBB2	Tob	NA	NA	NA	NA	NA	NA	0.0169238	NA	0.0124373	NA	NA	NA
FBgn0028398	TBP-associated factor 10	Taf10	NA	NA	NA	NA	NA	NA	0.0350044	NA	NA	0.0111514	NA	NA
FBgn0028400	Synaptotagmin 4	Syt4	NA	NA	NA	0.0168101	NA	0.0261413	NA	0.0199344	0.0293475	NA	NA	0.00828258
FBgn0028402	RNA polymerase III subunit E	Polr3E	NA	NA	NA	NA	NA	NA	NA	NA	0.0105981	NA	NA	NA
FBgn0028406	DNA fragmentation factor-related protein 4	Drep4	NA	NA	NA	NA	NA	NA	NA	NA	0.0149406	NA	NA	NA
FBgn0028407	DNA fragmentation factor-related protein 3	Drep3	NA	0.0295598	NA	NA	NA	NA	NA	0.00590001	NA	0.0235379	NA	NA
FBgn0028408	DNA fragmentation factor-related protein 2	Drep2	NA	NA	0.0441424	NA	NA	NA	NA	NA	0.00854077	NA	NA	NA
FBgn0028411	NTF2-related export protein 1	Nxt1	NA	NA	NA	NA	NA	NA	NA	NA	0.00422223	NA	NA	NA
FBgn0028412	Mst33A	Mst33A	NA	0.00144073	NA	NA	NA	0.0123268	NA	NA	NA	0.000100825	NA	NA
FBgn0028416	Met75Ca	Met75Ca	NA	NA	NA	NA	NA	NA	NA	NA	NA	0.0364724	NA	NA
FBgn0028421	Kinesin associated protein 3	Kap3	NA	NA	0.00286559	NA	0.027961	NA	0.0140194	NA	NA	NA	NA	NA
FBgn0028424	Juvenile hormone-inducible protein 26	JhI-26	NA	0.0119434	NA	0.0261397	0.0188152	0.00892444	NA	0.0136828	NA	NA	0.0205136	0.0273321
FBgn0028425	Juvenile hormone Inducible-21	JhI-21	0.0212427	NA	NA	NA	NA	NA	NA	NA	0.00323693	NA	NA	NA
FBgn0028426	Ribonuclease Z	RNaseZ	NA	NA	NA	NA	NA	NA	NA	NA	0.0348187	NA	0.0430915	NA
FBgn0028427	Integrin linked kinase	Ilk	NA	NA	NA	NA	NA	NA	NA	NA	NA	NA	NA	NA
FBgn0028430	Hemese	He	NA	NA	NA	0.0194426	NA	NA	NA	NA	NA	NA	NA	NA
FBgn0028436	ECSIT	ECSIT	NA	NA	NA	NA	0.0153222	NA	NA	NA	NA	NA	NA	NA
FBgn0028468	tetracycline resistance	rtet	NA	NA	NA	NA	NA	NA	0.0384064	NA	0.000924812	NA	NA	NA
FBgn0028473	Novel nucleolar protein 1	Non1	NA	NA	NA	NA	NA	NA	NA	NA	0.0182434	NA	NA	NA
FBgn0028474	-	CG4119	NA	NA	NA	NA	NA	NA	NA	NA	0.00219182	NA	0.0220701	NA
FBgn0028475	HMG-coA reductase degradation 3	Hrd3	NA	NA	NA	NA	NA	NA	NA	NA	NA	0.000458633	NA	NA
FBgn0028479	Mitochondrial trifunctional protein alpha subunit	Mtpalpha	NA	0.00323588	NA	NA	NA	NA	NA	NA	0.00153845	NA	NA	0.0203577
FBgn0028480	-	CG17841	NA	NA	NA	NA	0.0475599	NA	NA	NA	NA	NA	NA	NA
FBgn0028482	borderless	bdl	NA	0.00285661	NA	0.0229691	NA	0.00196719	NA	NA	NA	NA	NA	0.0157978
FBgn0028484	Activated Cdc42 kinase	Ack	NA	NA	NA	NA	NA	NA	NA	NA	NA	0.0288018	NA	NA
FBgn0028487	flyers-cup	f-cup	NA	0.00278147	NA	NA	NA	0.00174187	NA	NA	NA	0.000118093	NA	NA
FBgn0028490	-	CG31705	NA	NA	NA	NA	NA	NA	NA	NA	NA	NA	NA	NA
FBgn0028494	-	CG6424	NA	0.00316388	NA	0.0296804	NA	0.00740059	NA	0.00687185	NA	0.0155476	NA	0.0177109
FBgn0028496	-	CG30116	NA	NA	NA	NA	0.0304988	NA	NA	NA	0.00486523	0.00575541	NA	NA
FBgn0028497	Myotubularin related protein 6	Mtmr6	NA	NA	NA	NA	NA	NA	NA	NA	NA	NA	NA	NA
FBgn0028499	-	CG7985	NA	NA	0.00192874	NA	0.0424605	NA	0.00897401	NA	NA	NA	NA	NA
FBgn0028500	RIC1 homolog	Rich	NA	NA	NA	NA	0.0264677	NA	0.0303755	NA	NA	NA	NA	NA
FBgn0028504	-	CG12182	0.0205161	NA	NA	NA	0.00900782	NA	NA	NA	NA	NA	NA	NA
FBgn0028506	-	CG4455	NA	NA	0.00437123	NA	NA	NA	0.0216119	NA	NA	0.0254996	NA	NA
FBgn0028507	-	CG3793	NA	0.0407456	NA	NA	0.0331327	NA	0.0456303	NA	NA	NA	NA	NA
FBgn0028513	-	CG9254	NA	0.012946	NA	NA	NA	0.033308	NA	NA	NA	0.000769552	NA	NA
FBgn0028516	Zinc transporter 35C	ZnT35C	NA	0.0224709	NA	NA	NA	NA	NA	NA	0.0478242	0.0112428	NA	NA
FBgn0028518	-	CG18480	NA	NA	NA	NA	NA	NA	NA	NA	NA	NA	NA	NA
FBgn0028519	heimdall	hll	NA	NA	NA	NA	0.0334998	NA	NA	NA	NA	NA	NA	0.0362669
FBgn0028520	-	CG4891	NA	NA	NA	NA	NA	NA	NA	NA	NA	NA	NA	NA
FBgn0028523	-	CG5888	NA	0.0377664	NA	NA	NA	NA	NA	NA	NA	NA	NA	NA
FBgn0028525	crossover suppressor on 2 of Manheim	c(2)M	NA	NA	NA	NA	NA	NA	NA	NA	0.000222392	NA	0.00962791	NA
FBgn0028526	-	CG15293	NA	0.00543585	NA	NA	NA	NA	NA	NA	NA	0.00117642	NA	0.0125848
FBgn0028527	-	CG18507	NA	0.0473957	NA	0.019594	NA	0.00265256	NA	NA	NA	NA	NA	0.0156778
FBgn0028530	mitochondrial transcription termination factor	mTTF	NA	NA	NA	NA	NA	NA	NA	NA	0.00652807	NA	NA	NA
FBgn0028531	-	CG15286	NA	0.000371073	NA	0.0122848	NA	0.0046167	NA	NA	NA	2.02e-05	NA	NA
FBgn0028532	-	CG7968	NA	NA	0.0344983	0.0472085	NA	NA	NA	NA	NA	0.0334879	NA	NA
FBgn0028533	-	CG7953	NA	NA	0.00866546	0.032256	NA	NA	NA	NA	NA	NA	NA	NA
FBgn0028534	-	CG7916	NA	0.0365838	0.0114584	0.0150721	NA	NA	NA	NA	NA	NA	NA	NA
FBgn0028537	-	CG31775	NA	NA	NA	NA	NA	NA	NA	NA	NA	0.0054927	NA	NA
FBgn0028538	Secretory 71	Sec71	NA	NA	0.0423609	NA	0.0375608	NA	0.0283747	NA	NA	NA	NA	NA
FBgn0028540	-	CG9008	NA	NA	NA	NA	NA	NA	NA	NA	NA	0.000501904	NA	NA
FBgn0028543	Nimrod B2	NimB2	NA	NA	NA	NA	NA	NA	NA	NA	NA	NA	NA	NA
FBgn0028544	-	Vajk3	NA	0.000185815	0.0374505	2.49e-05	0.0213138	1.28e-05	NA	0.000353627	0.0380415	0.0150274	NA	6.29e-05
FBgn0028546	icarus	ics	NA	0.000662175	NA	NA	NA	NA	NA	0.0228203	NA	NA	NA	0.003484
FBgn0028550	Activating transcription factor 3	Atf3	NA	NA	NA	NA	NA	NA	NA	NA	0.0108318	NA	NA	NA
FBgn0028554	x16 splicing factor	x16	NA	NA	NA	NA	0.0456882	NA	0.0385447	NA	0.00655084	NA	0.0358311	NA
FBgn0028560	sugar transporter 4	sut4	NA	0.00382029	NA	NA	NA	NA	NA	NA	NA	0.000125891	NA	NA
FBgn0028561	sugar transporter 3	sut3	NA	NA	NA	NA	NA	NA	NA	NA	NA	0.00179933	NA	NA
FBgn0028562	sugar transporter 2	sut2	NA	NA	NA	NA	NA	NA	NA	NA	NA	NA	NA	NA
FBgn0028563	sugar transporter 1	sut1	0.0262213	NA	0.0077806	NA	0.0449016	NA	0.029511	NA	0.00498871	NA	NA	NA
FBgn0028567	robl62A	robl62A	NA	0.00269521	NA	NA	NA	5.43e-05	NA	0.0269504	NA	5.12e-05	NA	0.0478239
FBgn0028569	robl37BC	robl37BC	NA	NA	NA	NA	NA	0.0308985	NA	NA	NA	NA	NA	NA
FBgn0028570	robl22E	robl22E	NA	0.0351433	NA	0.0215397	NA	0.00323058	NA	NA	NA	0.0043657	NA	0.00291989
FBgn0028572	quick-to-court	qtc	NA	NA	NA	NA	NA	NA	NA	NA	NA	NA	NA	NA
FBgn0028573	pericardin	prc	NA	0.0161183	NA	0.0280088	NA	0.00788826	NA	NA	NA	0.0198358	NA	0.0127551
FBgn0028577	half pint	hfp	NA	NA	NA	NA	NA	NA	NA	NA	NA	NA	NA	NA
FBgn0028579	phtf	phtf	NA	0.0233727	NA	NA	NA	NA	NA	NA	NA	0.0237846	NA	NA
FBgn0028583	la costa	lcs	NA	0.000995238	0.00106942	NA	NA	0.000743301	NA	0.0303667	0.000221207	0.000137368	NA	0.0101105
FBgn0028622	quasimodo	qsm	NA	0.00025737	NA	0.00202594	0.0320224	5.35e-05	NA	0.00107089	0.0404288	NA	NA	0.000353029
FBgn0028644	beaten path Ic	beat-Ic	NA	NA	NA	NA	NA	NA	NA	NA	0.0307164	NA	NA	NA
FBgn0028645	beaten path Ib	beat-Ib	NA	NA	NA	NA	NA	NA	NA	NA	NA	NA	NA	NA
FBgn0028646	aralar1	aralar1	NA	0.0224979	NA	NA	NA	NA	NA	NA	0.0342321	NA	NA	0.0476591
FBgn0028648	mitochondrial ribosomal protein L50	mRpL50	0.0354392	NA	NA	NA	NA	NA	0.0262584	NA	NA	NA	0.0160906	NA
FBgn0028662	Vacuolar H[+] ATPase PPA1 subunit 1	VhaPPA1-1	NA	NA	NA	NA	NA	NA	NA	NA	NA	NA	NA	NA
FBgn0028663	Vacuolar H[+] ATPase M9.7 subunit b	VhaM9.7-b	NA	NA	NA	NA	0.0435774	NA	NA	NA	NA	NA	NA	NA
FBgn0028664	Vacuolar H[+] ATPase M9.7 subunit c	VhaM9.7-c	NA	NA	NA	NA	0.0202895	NA	0.0175725	NA	NA	NA	0.0355476	NA
FBgn0028667	Vacuolar H[+] ATPase 16kD subunit 3	Vha16-3	NA	0.0110232	NA	NA	NA	0.0177731	NA	0.0275807	NA	NA	NA	0.003525
FBgn0028668	Vacuolar H[+] ATPase 16kD subunit 2	Vha16-2	0.0382398	0.00930836	NA	0.0296804	0.0102071	0.000773624	0.0487193	NA	0.0289745	0.000925579	NA	NA
FBgn0028669	Vacuolar H[+] ATPase 100kD subunit 3	Vha100-3	NA	0.0175158	NA	NA	NA	NA	NA	NA	NA	0.000146564	NA	NA
FBgn0028670	Vacuolar H[+] ATPase 100kD subunit 2	Vha100-2	NA	NA	NA	NA	0.0461956	NA	NA	NA	NA	NA	NA	NA
FBgn0028675	Sulfonylurea receptor	Sur	0.0407332	NA	0.0177682	NA	0.0190882	NA	NA	NA	NA	NA	0.0202137	NA
FBgn0028683	spt4	spt4	NA	NA	NA	NA	0.0444771	NA	0.0475261	NA	NA	0.0229975	0.0195414	NA
FBgn0028684	Regulatory particle triple-A ATPase 5	Rpt5	NA	NA	NA	NA	NA	NA	NA	NA	NA	0.00561712	NA	NA
FBgn0028685	Regulatory particle triple-A ATPase 4	Rpt4	NA	0.0210224	NA	NA	NA	NA	NA	NA	NA	0.0167839	NA	NA
FBgn0028686	Regulatory particle triple-A ATPase 3	Rpt3	NA	0.00797925	NA	NA	NA	NA	NA	NA	NA	0.0486292	NA	NA
FBgn0028687	Regulatory particle triple-A ATPase 1	Rpt1	NA	0.0270674	NA	0.0401615	NA	NA	NA	NA	NA	0.0275483	NA	NA
FBgn0028688	Regulatory particle non-ATPase 7	Rpn7	NA	NA	NA	NA	0.0444226	NA	0.0433608	NA	NA	0.0265582	NA	NA
FBgn0028689	Regulatory particle non-ATPase 6	Rpn6	NA	NA	NA	NA	NA	NA	NA	NA	NA	NA	NA	NA
FBgn0028690	Regulatory particle non-ATPase 5	Rpn5	NA	NA	NA	NA	NA	NA	NA	NA	NA	0.00891808	NA	NA
FBgn0028691	Regulatory particle non-ATPase 9	Rpn9	NA	0.0231046	NA	0.0276284	NA	NA	NA	NA	NA	0.0124918	NA	0.0238926
FBgn0028692	Regulatory particle non-ATPase 2	Rpn2	NA	NA	NA	NA	NA	NA	NA	NA	NA	0.0155239	NA	NA
FBgn0028693	Regulatory particle non-ATPase 12	Rpn12	NA	NA	NA	NA	NA	NA	0.0336623	NA	0.0253237	0.0228997	NA	NA
FBgn0028694	Regulatory particle non-ATPase 11	Rpn11	NA	NA	NA	NA	NA	NA	0.0489022	NA	NA	0.0106104	NA	NA
FBgn0028695	Regulatory particle non-ATPase 1	Rpn1	NA	0.0418375	NA	NA	NA	NA	NA	NA	NA	0.0121601	NA	NA
FBgn0028697	Ribosomal protein L15	RpL15	NA	NA	NA	NA	0.0493604	NA	NA	NA	0.0251982	NA	NA	NA
FBgn0028699	Rh50	Rh50	NA	0.00517064	NA	NA	NA	NA	NA	NA	NA	NA	NA	0.00844602
FBgn0028700	Replication factor C 38kD subunit	RfC38	NA	NA	NA	NA	0.036096	NA	0.0252106	NA	0.00189886	NA	NA	NA
FBgn0028703	Na[+]/H[+] hydrogen exchanger 3	Nhe3	NA	NA	NA	NA	NA	NA	0.0122868	0.0105523	NA	0.0397862	0.0247029	NA
FBgn0028704	Nckx30C	Nckx30C	NA	0.00487932	NA	0.0481446	0.00512323	0.000191946	NA	NA	NA	0.000728753	NA	NA
FBgn0028707	Methyltransferase 2	Mt2	NA	NA	NA	NA	0.0233976	NA	NA	NA	0.0450026	NA	NA	NA
FBgn0028717	Lnk	Lnk	NA	NA	0.0145666	NA	NA	NA	NA	NA	0.0144249	NA	NA	NA
FBgn0028734	Fmr1	Fmr1	NA	NA	NA	NA	NA	NA	NA	NA	NA	NA	NA	NA
FBgn0028737	eukaryotic translation elongation factor 1 beta	eEF1beta	NA	NA	0.0192952	NA	0.0354952	NA	0.0306557	NA	NA	NA	NA	NA
FBgn0028744	-	CG5033	NA	NA	NA	NA	NA	NA	NA	NA	0.00111845	NA	0.00659633	NA
FBgn0028746	-	CG18508	NA	0.0106995	NA	NA	0.0422309	NA	NA	NA	NA	NA	0.0342337	0.0267941
FBgn0028789	Dorsocross1	Doc1	NA	0.00610989	NA	0.00498313	NA	0.0171312	NA	0.00346923	NA	0.000269164	NA	0.0018702
FBgn0028833	Cytidine/uridine monophosphate kinase 1	Cmpk	NA	NA	NA	NA	0.0407615	NA	0.0331916	NA	NA	NA	NA	NA
FBgn0028836	COP9 signalosome subunit 7	CSN7	NA	NA	NA	NA	NA	NA	0.0413589	NA	0.0191387	NA	NA	NA
FBgn0028837	COP9 signalosome subunit 6	CSN6	0.00761201	NA	NA	NA	NA	NA	0.0277603	NA	NA	NA	0.0239563	NA
FBgn0028838	COP9 signalosome subunit 1a	CSN1a	NA	0.0240464	NA	NA	NA	NA	NA	NA	NA	9.11e-05	NA	NA
FBgn0028841	juvenile hormone acid methyltransferase	jhamt	NA	0.0119434	NA	0.00581917	NA	0.0125475	NA	NA	NA	0.0038175	NA	NA
FBgn0028844	-	CG15283	NA	0.0272184	NA	NA	NA	0.000483132	NA	NA	NA	0.00310413	NA	NA
FBgn0028847	-	CG9014	NA	0.00262467	NA	NA	NA	0.0321674	NA	NA	NA	1.14e-05	NA	NA
FBgn0028848	Glycerophosphate oxidase 3	Gpo3	NA	0.0117166	NA	NA	NA	0.00250351	NA	NA	NA	1.78e-05	NA	NA
FBgn0028850	-	CG15260	NA	0.00433384	NA	NA	NA	0.000489224	NA	NA	NA	0.000749066	NA	NA
FBgn0028853	-	CG15263	NA	NA	NA	NA	NA	NA	NA	NA	0.0356217	0.0049998	NA	NA
FBgn0028855	-	CG15282	NA	NA	NA	NA	0.0444771	NA	NA	NA	NA	NA	NA	NA
FBgn0028856	-	CG18063	NA	0.000339449	NA	NA	NA	0.0182975	NA	NA	NA	0.000133042	NA	NA
FBgn0028857	-	CG12448	NA	0.0056151	NA	NA	NA	0.000977381	NA	NA	NA	5.76e-05	NA	NA
FBgn0028858	-	CG10839	NA	0.0233028	NA	NA	NA	0.0419683	NA	NA	NA	0.00210199	NA	NA
FBgn0028862	down and out	dao	NA	NA	NA	NA	NA	NA	NA	NA	NA	NA	NA	NA
FBgn0028863	stolid	stol	NA	NA	NA	NA	NA	NA	NA	NA	NA	NA	NA	NA
FBgn0028868	-	CG4701	NA	0.00543585	NA	NA	NA	0.0199366	NA	NA	NA	0.000610303	NA	NA
FBgn0028870	-	CG4691	NA	0.0183166	NA	NA	NA	0.0169945	NA	NA	NA	6.23e-05	NA	NA
FBgn0028872	-	CG18095	NA	0.00396862	NA	0.00403403	0.00140501	2.59e-05	0.0476537	NA	NA	0.00238187	NA	0.0180502
FBgn0028875	nicotinic Acetylcholine Receptor alpha5	nAChRalpha5	NA	0.0428152	NA	0.0324287	NA	NA	NA	NA	NA	NA	NA	NA
FBgn0028879	-	CG15270	NA	NA	NA	NA	NA	NA	NA	NA	0.0307657	NA	NA	NA
FBgn0028880	-	CG15256	NA	0.00358719	NA	0.0159464	NA	0.0147917	NA	NA	NA	8.57e-05	NA	NA
FBgn0028884	-	CG4892	NA	NA	NA	NA	NA	NA	NA	NA	NA	3.43e-05	NA	NA
FBgn0028886	-	CG15279	NA	0.00360925	NA	NA	NA	0.0184825	NA	0.0430634	NA	NA	NA	NA
FBgn0028892	-	CG4161	NA	0.011496	NA	NA	NA	NA	NA	NA	NA	7.35e-06	NA	NA
FBgn0028893	-	CG31819	NA	0.00787876	NA	0.0253243	NA	0.00393784	NA	NA	NA	2.32e-05	NA	NA
FBgn0028894	Glia maturation factor	GMF	NA	NA	NA	NA	0.0439341	NA	NA	NA	NA	NA	NA	NA
FBgn0028895	-	CG17328	NA	NA	NA	NA	NA	NA	NA	NA	NA	NA	NA	NA
FBgn0028896	-	CG17329	NA	0.00119658	NA	NA	NA	NA	NA	NA	NA	0.00536166	NA	NA
FBgn0028897	-	CG4935	NA	NA	NA	NA	NA	NA	NA	NA	NA	NA	NA	NA
FBgn0028899	-	CG31817	NA	0.00482692	NA	NA	NA	0.0086391	NA	NA	NA	4.88e-05	NA	NA
FBgn0028901	testis-specific gamma-tubulin ring protein 91	t-Grip91	NA	0.000336207	NA	NA	NA	0.0334123	NA	NA	NA	5e-06	NA	NA
FBgn0028902	Tektin A	Tektin-A	NA	0.00414152	NA	NA	NA	0.00380342	NA	NA	NA	0.000795718	NA	NA
FBgn0028903	-	CG13243	NA	0.0137629	NA	NA	NA	0.00573029	NA	NA	NA	1.78e-05	NA	NA
FBgn0028913	-	CG3473	NA	NA	NA	NA	NA	0.034662	NA	NA	NA	0.000301965	NA	NA
FBgn0028919	-	CG16865	NA	NA	0.0271228	NA	0.0180891	NA	0.0239954	NA	0.0154717	NA	NA	NA
FBgn0028920	-	CG8997	NA	NA	0.0124997	0.0210885	NA	NA	NA	NA	NA	NA	NA	NA
FBgn0028926	Negative Cofactor 2beta	NC2beta	NA	NA	NA	NA	NA	NA	NA	NA	NA	NA	NA	NA
FBgn0028931	-	CG16863	NA	NA	NA	NA	NA	NA	NA	NA	NA	NA	NA	NA
FBgn0028935	-	CG7653	NA	0.0223019	NA	NA	NA	0.0200817	NA	NA	NA	2.65e-05	NA	NA
FBgn0028936	Nimrod B5	NimB5	NA	NA	NA	NA	NA	NA	NA	NA	NA	NA	NA	NA
FBgn0028938	-	Vajk1	0.0274374	0.048956	NA	0.00074542	NA	0.00398423	NA	NA	0.0271057	0.0390792	NA	0.016663
FBgn0028939	Nimrod C2	NimC2	NA	0.00729396	NA	0.0338484	NA	0.0103862	NA	0.0375803	NA	NA	NA	0.0173078
FBgn0028940	Cytochrome P450 28a5	Cyp28a5	0.034794	0.00089328	NA	NA	NA	0.0251613	NA	NA	NA	NA	NA	0.00988448
FBgn0028941	-	CG16853	NA	NA	NA	NA	NA	0.000687587	NA	0.0498976	NA	0.000273197	NA	NA
FBgn0028942	-	CG16852	NA	0.00145073	NA	0.0329407	NA	0.00856945	NA	NA	NA	0.000661555	NA	NA
FBgn0028943	-	CG15638	NA	NA	NA	NA	NA	NA	NA	NA	NA	0.0055053	NA	NA
FBgn0028945	-	CG7631	NA	0.0323069	NA	NA	NA	NA	NA	NA	NA	NA	NA	NA
FBgn0028949	-	CG15254	NA	NA	NA	0.0310135	NA	NA	0.0276912	0.0131623	NA	NA	0.0285258	0.00879695
FBgn0028952	Kinetochore and EB1 associated basic protein	Kebab	NA	NA	NA	NA	NA	NA	NA	NA	0.0136758	NA	NA	NA
FBgn0028953	-	CG14478	NA	NA	0.00343176	NA	0.0323118	NA	0.0216509	NA	NA	NA	NA	NA
FBgn0028965	-	CG9933	NA	NA	NA	NA	NA	NA	0.0374742	NA	0.0398953	NA	NA	NA
FBgn0028968	Coat Protein (coatomer) gamma	gammaCOP	NA	NA	NA	NA	NA	NA	NA	NA	0.0401805	NA	NA	NA
FBgn0028969	Coat Protein (coatomer) delta	deltaCOP	NA	NA	NA	NA	0.0449258	NA	0.0479793	NA	0.00759426	NA	NA	NA
FBgn0028970	Rab geranylgeranyltransferase subunit beta	RabGGTb	NA	NA	NA	NA	0.0352698	NA	0.0342219	NA	NA	NA	NA	NA
FBgn0028978	tribbles	trbl	0.0370128	NA	NA	NA	NA	NA	NA	NA	0.0154274	NA	NA	NA
FBgn0028979	tiptop	tio	NA	0.0387728	NA	NA	NA	0.0447624	NA	NA	NA	NA	NA	NA
FBgn0028980	tantalus	tant	NA	NA	NA	NA	NA	NA	NA	NA	NA	0.00180541	NA	NA
FBgn0028984	Serpin 88Ea	Spn88Ea	0.0452482	NA	NA	NA	NA	NA	NA	NA	NA	NA	NA	0.00265792
FBgn0028986	Serpin 38F	Spn38F	NA	0.000699743	NA	NA	NA	NA	NA	0.00236529	NA	NA	NA	4.3e-06
FBgn0028987	Serpin 28F	Spn28F	NA	NA	NA	0.00129153	NA	NA	NA	NA	NA	5.28e-05	NA	3.92e-05
FBgn0028988	Serpin 42Dd	Spn42Dd	NA	NA	NA	NA	NA	NA	NA	NA	NA	0.014258	NA	0.0100247
FBgn0028990	Serpin 27A	Spn27A	NA	NA	NA	NA	NA	NA	NA	NA	NA	NA	NA	NA
FBgn0028992	sds22	sds22	NA	NA	NA	NA	NA	NA	NA	NA	0.00230162	0.0188152	NA	NA
FBgn0028993	scarecrow	scro	NA	0.0439305	NA	NA	NA	NA	NA	0.0422561	0.0065414	0.0167438	NA	0.0268449
FBgn0028996	onecut	onecut	NA	NA	NA	NA	NA	NA	NA	NA	NA	NA	NA	NA
FBgn0028997	nmdyn-D7	nmdyn-D7	NA	0.00138345	NA	0.0434962	NA	0.0223687	NA	NA	NA	0.000246776	NA	NA
FBgn0028999	nervous fingers 1	nerfin-1	NA	NA	NA	NA	NA	NA	NA	NA	0.0187677	NA	NA	NA
FBgn0029002	midkine and pleiotrophin 2	miple2	NA	0.00838072	NA	0.0336197	NA	NA	NA	NA	NA	0.00633972	NA	NA
FBgn0029006	SMAD specific E3 ubiquitin protein ligase	Smurf	NA	NA	0.0300633	NA	0.0418548	NA	0.0374681	NA	NA	NA	NA	NA
FBgn0029067	Dullard	Dd	NA	NA	0.00392099	NA	0.0299516	NA	0.0122868	NA	NA	NA	NA	NA
FBgn0029079	icln	icln	NA	NA	NA	NA	NA	NA	0.0359036	NA	0.00388691	NA	NA	NA
FBgn0029082	hibris	hbs	NA	0.0380111	NA	NA	NA	NA	NA	NA	NA	NA	NA	NA
FBgn0029084	gomdanji	gom	NA	7.15e-05	NA	0.00598418	NA	0.0137582	NA	NA	NA	0.0067519	NA	0.003484
FBgn0029088	dispatched	disp	NA	NA	0.0187435	NA	0.0272705	NA	0.0181443	NA	NA	NA	NA	NA
FBgn0029091	Chitin synthase 2	Chs2	NA	NA	NA	NA	NA	NA	NA	NA	NA	0.0277605	NA	NA
FBgn0029092	ced-6	ced-6	NA	NA	NA	NA	0.0183141	NA	NA	NA	0.0253962	NA	0.0179442	NA
FBgn0029094	anti-silencing factor 1	asf1	NA	NA	NA	NA	0.0461956	NA	0.0370244	NA	0.0072952	NA	NA	NA
FBgn0029113	Ubiquitin-like activating enzyme 2	Uba2	NA	NA	NA	NA	NA	NA	0.034561	NA	0.00195207	NA	0.0273036	NA
FBgn0029114	Tollo	Tollo	NA	NA	0.0207836	NA	NA	NA	NA	NA	NA	NA	NA	NA
FBgn0029117	Surfeit 1	Surf1	NA	NA	NA	NA	0.0424605	NA	0.0480601	NA	NA	NA	NA	NA
FBgn0029118	Succinyl-coenzyme A synthetase beta subunit, GDP-forming	ScsbetaG	NA	NA	NA	NA	NA	NA	NA	NA	0.0231485	NA	NA	NA
FBgn0029121	severas	Sras	NA	NA	NA	NA	NA	NA	NA	NA	NA	NA	NA	NA
FBgn0029123	SoxNeuro	SoxN	NA	NA	NA	NA	NA	NA	NA	NA	0.00130112	0.0393754	NA	NA
FBgn0029128	trynity	tyn	NA	NA	0.0129747	NA	NA	NA	NA	NA	NA	NA	NA	NA
FBgn0029133	Proteasome regulator gamma	REG	NA	NA	0.00310544	NA	0.0175493	NA	0.0271106	NA	NA	NA	0.0265495	NA
FBgn0029134	Proteasome beta5 subunit	Prosbeta5	NA	NA	0.0332469	NA	0.039637	NA	0.0382216	NA	NA	0.0391216	NA	NA
FBgn0029147	NtR	NtR	NA	0.0350354	NA	NA	NA	NA	NA	NA	0.0426872	NA	NA	NA
FBgn0029148	NHP2	NHP2	NA	NA	NA	NA	NA	NA	NA	NA	0.00257783	NA	NA	NA
FBgn0029155	Malic enzyme b	Men-b	NA	NA	NA	NA	NA	NA	NA	NA	0.00785302	0.00739442	NA	0.0149994
FBgn0029157	slingshot	ssh	NA	NA	0.0370992	NA	0.0461956	NA	NA	NA	NA	0.0440205	NA	NA
FBgn0029158	Lipoic acid synthase	Las	NA	NA	NA	NA	0.0235263	NA	NA	NA	NA	0.0300222	NA	NA
FBgn0029167	Hemolectin	Hml	NA	NA	NA	NA	NA	NA	NA	NA	0.00744879	NA	NA	NA
FBgn0029172	Fad2	Fad2	0.00125294	NA	0.00420237	NA	0.00900782	NA	NA	NA	0.000218964	NA	NA	NA
FBgn0029173	piragua	prg	NA	NA	NA	NA	NA	NA	NA	NA	0.00344408	NA	NA	NA
FBgn0029174	FK506-binding protein 59kD	Fkbp59	NA	NA	NA	NA	NA	NA	0.0346195	NA	0.00237574	NA	NA	NA
FBgn0029175	sister of tout-velu	sotv	NA	NA	NA	NA	NA	NA	NA	NA	NA	NA	NA	NA
FBgn0029176	eukaryotic translation elongation factor 1 gamma	eEF1gamma	NA	NA	NA	NA	NA	NA	0.0423381	NA	0.0244393	NA	0.0362124	NA
FBgn0029501	Caldesmon-related protein	Crtp	NA	0.0132895	NA	NA	NA	NA	0.00912558	0.00310729	NA	0.000161642	NA	NA
FBgn0029502	Coenzyme Q7	Coq7	NA	NA	NA	NA	NA	NA	NA	NA	0.0352635	NA	NA	NA
FBgn0029504	Checkpoint suppressor 1-like	CHES-1-like	NA	NA	NA	NA	0.0344471	NA	0.02304	NA	0.0221042	0.0488084	NA	NA
FBgn0029507	Tetraspanin 42Ed	Tsp42Ed	NA	NA	NA	NA	NA	NA	NA	0.0105523	0.0371348	0.0265582	NA	0.0112229
FBgn0029508	Tetraspanin 42Ea	Tsp42Ea	NA	0.00686642	NA	NA	0.0156931	0.0493758	NA	NA	NA	NA	NA	NA
FBgn0029512	Activator of SUMO 1	Aos1	NA	NA	NA	NA	NA	NA	0.0411267	NA	NA	0.0452515	0.0384839	NA
FBgn0029514	-	CG9166	NA	NA	NA	NA	0.0463788	NA	0.0129202	NA	0.000610468	NA	NA	NA
FBgn0029524	-	CG3176	NA	NA	NA	NA	NA	NA	NA	NA	NA	0.039711	NA	NA
FBgn0029525	-	CG18273	NA	NA	NA	NA	NA	NA	NA	NA	0.000544996	NA	0.0181349	NA
FBgn0029529	-	CG13365	NA	NA	NA	NA	0.0113962	NA	0.0267929	NA	NA	NA	NA	NA
FBgn0029535	-	CG14635	NA	0.0274965	NA	NA	NA	0.0177731	NA	0.0135084	NA	0.00683992	NA	NA
FBgn0029539	-	CG11663	NA	0.000740185	NA	0.000835239	NA	0.00042876	NA	0.0230566	NA	2.73e-05	NA	0.000723274
FBgn0029568	-	CG11381	NA	NA	0.0050281	NA	NA	NA	NA	NA	0.00904847	NA	NA	NA
FBgn0029580	-	CG14778	NA	0.0257959	NA	0.0261397	NA	NA	NA	0.0481676	NA	NA	NA	NA
FBgn0029588	-	CR14798	NA	NA	0.0409859	NA	0.0373905	NA	NA	NA	NA	NA	NA	NA
FBgn0029594	Cytochrome c oxidase assembly factor 8	Coa8	NA	NA	NA	NA	NA	NA	0.0370137	NA	NA	NA	NA	NA
FBgn0029603	-	CG14053	NA	0.0137555	NA	0.0115008	0.00157556	3.36e-05	NA	NA	0.0467127	0.000219013	NA	0.0130737
FBgn0029606	-	CG14052	NA	NA	NA	NA	NA	NA	NA	NA	NA	0.000255814	NA	NA
FBgn0029629	eukaryotic translation initiation factor 3 subunit g1	eIF3g1	NA	NA	NA	NA	0.0303696	NA	0.0316765	NA	0.0098177	NA	NA	NA
FBgn0029648	-	CG3603	NA	NA	NA	NA	0.0445164	NA	0.041701	NA	NA	NA	NA	NA
FBgn0029656	-	CG10793	NA	NA	NA	NA	NA	NA	NA	NA	NA	0.010448	NA	NA
FBgn0029657	-	CG12535	NA	0.0211442	NA	0.023258	NA	0.00847231	NA	NA	NA	0.0147741	NA	NA
FBgn0029658	-	CG14269	NA	0.0156397	NA	NA	NA	0.0048004	NA	0.033413	NA	0.00125508	NA	NA
FBgn0029659	-	CG16782	NA	0.00618292	NA	NA	NA	0.00905111	NA	NA	NA	2.87e-05	NA	NA
FBgn0029660	-	CG10801	NA	NA	NA	NA	NA	NA	NA	NA	NA	0.00172702	NA	NA
FBgn0029661	-	CG16781	NA	NA	NA	NA	NA	NA	NA	NA	NA	0.000472403	NA	NA
FBgn0029662	-	CG12206	NA	0.00234963	NA	NA	NA	0.038027	NA	NA	NA	0.0305407	NA	NA
FBgn0029664	-	CG10802	NA	NA	NA	0.0072941	0.0390123	NA	NA	NA	NA	NA	NA	NA
FBgn0029665	-	CG14270	NA	NA	NA	NA	0.0373905	NA	0.0344327	NA	0.0132551	NA	NA	NA
FBgn0029667	Growth arrest specific protein 8	Gas8	NA	0.028902	NA	NA	NA	NA	NA	NA	NA	0.0167433	NA	NA
FBgn0029669	-	CG13021	NA	0.0479227	NA	NA	NA	NA	NA	NA	NA	NA	NA	NA
FBgn0029676	Hsc/Hsp70-interacting protein related	HIP-R	0.00166403	NA	NA	NA	0.0226696	NA	0.0211531	NA	NA	NA	0.00672339	NA
FBgn0029679	-	CG2901	NA	NA	NA	NA	NA	NA	NA	NA	NA	0.00337999	NA	NA
FBgn0029685	-	CG2938	NA	NA	NA	NA	0.0191776	NA	NA	NA	NA	NA	0.0220701	NA
FBgn0029686	Gaulos	Glos	0.0120214	NA	NA	NA	0.0201812	NA	NA	NA	0.00381337	NA	NA	NA
FBgn0029688	lava lamp	lva	NA	NA	0.0186233	NA	0.0155748	NA	0.0169238	NA	NA	NA	NA	NA
FBgn0029693	Cap methyltransferase 1	Cmtr1	NA	NA	NA	NA	NA	NA	0.0462302	NA	0.000850278	NA	NA	NA
FBgn0029696	-	CG15571	NA	NA	0.000928198	NA	NA	NA	NA	NA	0.00418874	NA	NA	NA
FBgn0029697	-	CG15570	NA	NA	0.00221929	NA	0.0249118	NA	0.0326032	NA	0.0034459	NA	0.031676	NA
FBgn0029700	-	CG15576	NA	0.00297861	NA	NA	NA	0.00119483	NA	NA	NA	0.00697371	NA	NA
FBgn0029701	-	CG12691	NA	NA	NA	NA	NA	NA	NA	NA	NA	NA	NA	NA
FBgn0029702	-	CG15572	NA	0.00663865	NA	NA	NA	0.00196719	NA	NA	NA	0.000115546	NA	NA
FBgn0029703	-	CG12692	NA	0.0135076	NA	0.00963421	NA	0.0253872	NA	NA	NA	0.000575008	NA	NA
FBgn0029705	-	CG12693	NA	0.019659	NA	NA	NA	NA	NA	NA	NA	0.000397434	NA	NA
FBgn0029708	-	CG3556	NA	NA	NA	NA	NA	NA	0.0332823	0.0241312	0.0485135	NA	NA	NA
FBgn0029709	CHOp24	CHOp24	NA	NA	NA	NA	0.0319599	NA	0.0444771	NA	0.0386331	NA	NA	NA
FBgn0029710	-	CG3568	NA	0.0281574	NA	0.000575611	NA	NA	0.0214573	0.0328533	NA	0.0119428	0.025858	0.000355726
FBgn0029712	-	CG15912	NA	NA	NA	NA	NA	NA	NA	NA	NA	NA	NA	0.0498094
FBgn0029714	-	CG3527	NA	NA	NA	NA	NA	NA	NA	NA	0.000879835	NA	NA	NA
FBgn0029715	-	CG11444	NA	NA	NA	NA	0.0465492	NA	NA	NA	0.00195207	NA	NA	NA
FBgn0029717	-	CG12684	NA	0.00511357	NA	0.0290067	NA	1.68e-05	NA	0.0264988	NA	1.71e-05	NA	NA
FBgn0029718	mitochondrial ribosomal protein L30	mRpL30	NA	NA	NA	NA	0.0236761	NA	NA	NA	NA	NA	NA	NA
FBgn0029722	-	CG7024	NA	0.0274625	NA	NA	NA	NA	NA	NA	NA	0.00256907	NA	NA
FBgn0029723	Proctolin receptor	Proc-R	NA	NA	NA	NA	NA	NA	NA	NA	NA	NA	NA	NA
FBgn0029724	-	CG15472	NA	0.0153889	NA	NA	NA	0.00408998	NA	NA	NA	0.000534625	NA	NA
FBgn0029725	-	CG2871	NA	0.00443405	NA	0.0377314	NA	NA	NA	NA	NA	9.44e-06	NA	NA
FBgn0029726	-	CG15471	NA	0.00912033	NA	NA	NA	0.0130951	NA	NA	NA	NA	NA	NA
FBgn0029729	-	CG12682	NA	NA	NA	NA	NA	0.0190728	NA	NA	NA	0.00035465	NA	NA
FBgn0029730	boilerman	boil	NA	0.000600996	NA	NA	NA	0.00942299	NA	NA	NA	4.9e-05	NA	NA
FBgn0029733	-	CG6927	NA	NA	NA	NA	NA	NA	NA	NA	0.00608285	NA	NA	NA
FBgn0029737	-	CG6903	NA	NA	NA	NA	NA	NA	NA	NA	0.00762253	0.00374187	NA	NA
FBgn0029740	-	CG12680	NA	NA	NA	NA	NA	NA	NA	NA	NA	0.0334027	NA	NA
FBgn0029745	Regulatory particle non-ATPase 13-related	Rpn13R	NA	0.0171788	NA	NA	NA	0.00872295	NA	NA	NA	NA	NA	NA
FBgn0029747	-	CG5062	NA	0.0018117	NA	NA	NA	0.000925392	NA	0.00985012	NA	0.0133573	NA	0.0202894
FBgn0029750	-	CG3323	NA	0.00317282	NA	NA	NA	0.00115735	NA	NA	NA	2.11e-05	NA	NA
FBgn0029751	-	CG17764	NA	0.0331741	NA	NA	NA	0.0470948	NA	NA	NA	NA	NA	NA
FBgn0029752	Thioredoxin T	TrxT	NA	0.00637633	NA	NA	NA	0.000594164	NA	0.000903852	NA	0.00103279	NA	0.0223459
FBgn0029753	-	CG4198	NA	0.022034	NA	NA	NA	0.00677744	NA	NA	NA	8.94e-05	NA	NA
FBgn0029755	Something about silencing 10	Sas10	NA	NA	NA	NA	0.0238781	NA	NA	NA	0.00546928	NA	NA	NA
FBgn0029756	-	CG3309	NA	NA	NA	NA	NA	NA	NA	NA	0.00179343	NA	NA	NA
FBgn0029761	small conductance calcium-activated potassium channel	SK	NA	NA	NA	NA	NA	NA	NA	0.0125241	0.0176651	NA	NA	0.0498094
FBgn0029762	Nutrient Amino Acid Transporter 1	NAAT1	NA	NA	NA	NA	NA	NA	NA	NA	NA	0.0150859	NA	0.0112229
FBgn0029763	Ubiquitin specific protease 16/45	Usp16-45	NA	NA	NA	NA	NA	NA	NA	NA	0.0029975	NA	0.0490435	NA
FBgn0029765	-	CG16756	NA	0.0166182	NA	NA	NA	NA	NA	NA	NA	NA	NA	NA
FBgn0029766	-	CG15784	0.0225106	0.0036166	0.00586427	0.0128394	NA	NA	0.0396029	0.0173571	0.00541657	0.00267263	NA	0.00423192
FBgn0029768	Sex peptide receptor	SPR	NA	NA	NA	NA	NA	NA	NA	NA	NA	NA	NA	NA
FBgn0029769	fra mauro	frma	NA	0.029318	NA	NA	NA	NA	NA	NA	0.000804938	0.00040689	NA	NA
FBgn0029771	-	CG12730	NA	NA	NA	NA	NA	NA	NA	NA	NA	0.0470344	NA	NA
FBgn0029778	Rho GTPase activating protein at 5A	RhoGAP5A	NA	NA	NA	NA	NA	NA	0.0218732	NA	NA	NA	NA	NA
FBgn0029783	Sirtuin 4	Sirt4	NA	NA	NA	NA	0.0429363	NA	0.0249638	NA	NA	NA	NA	NA
FBgn0029785	Ribosomal protein L35	RpL35	NA	NA	NA	NA	NA	NA	0.0319396	NA	0.0239461	NA	NA	NA
FBgn0029789	Post-GPI attachment to proteins 1	PGAP1	0.015084	NA	0.0114203	NA	0.0430697	NA	0.0167231	NA	0.0130985	NA	NA	NA
FBgn0029791	ADAM metallopeptidase with thrombospondin type 1 motif B	AdamTS-B	NA	0.048956	NA	NA	NA	NA	NA	NA	NA	NA	NA	NA
FBgn0029798	Regulator of telomere elongation helicase 1	Rtel1	NA	NA	NA	NA	0.0352279	NA	0.0127537	NA	0.0491282	NA	NA	NA
FBgn0029799	-	CG15772	NA	NA	NA	NA	NA	NA	NA	NA	NA	NA	NA	NA
[truncated: 7,659 more rows]

## Sheet: B
FlyBase ID	Gene Name	Gene Symbol	CSS Female	CSS Male	CdLS Female	CdLS Male
FBgn0000008	arc	a	NA	NA	0.00712352	NA
FBgn0000014	abdominal A	abd-A	0.000444479	0.000218039	0.040838	NA
FBgn0000015	Abdominal B	Abd-B	NA	NA	NA	0.0218542
FBgn0000024	Acetylcholine esterase	Ace	0.0288082	NA	NA	NA
FBgn0000032	Acid phosphatase 1	Acph-1	0.00389911	NA	NA	NA
FBgn0000036	nicotinic Acetylcholine Receptor alpha1	nAChRalpha1	0.00584725	NA	NA	NA
FBgn0000037	muscarinic Acetylcholine Receptor, A-type	mAChR-A	NA	NA	NA	NA
FBgn0000038	nicotinic Acetylcholine Receptor beta1	nAChRbeta1	NA	0.00791478	NA	NA
FBgn0000042	Actin 5C	Act5C	NA	0.0150449	NA	NA
FBgn0000043	Actin 42A	Act42A	NA	0.0109147	0.0264151	NA
FBgn0000044	Actin 57B	Act57B	0.00884349	0.000202082	NA	0.0446781
FBgn0000045	Actin 79B	Act79B	0.00629295	2.68e-07	NA	0.00126232
FBgn0000046	Actin 87E	Act87E	0.00298064	8.97e-06	NA	NA
FBgn0000047	Actin 88F	Act88F	0.0334833	1.34e-05	NA	1.3e-06
FBgn0000052	Phosphoribosylformylglycinamidine synthase	Pfas	NA	0.00666379	NA	NA
FBgn0000053	GART trifunctional enzyme	Gart	NA	0.00213938	NA	NA
FBgn0000055	Alcohol dehydrogenase	Adh	NA	2.4e-07	0.037484	0.000527495
FBgn0000057	adipose	adp	0.0106305	0.000217032	0.010236	0.0470278
FBgn0000071	Amalgam	Ama	0.00907687	0.00100806	0.00374345	NA
FBgn0000075	alpha methyl dopa-resistant	amd	0.0175542	NA	0.0119703	NA
FBgn0000077	almondex	amx	0.0442208	NA	0.0220894	NA
FBgn0000078	Amylase distal	Amy-d	NA	0.0195186	NA	NA
FBgn0000084	Annexin B10	AnxB10	NA	NA	NA	NA
FBgn0000092	daywake	dyw	NA	0.000105492	NA	0.00853642
FBgn0000094	Andropin	Anp	NA	1.34e-05	NA	4.97e-06
FBgn0000097	anterior open	aop	NA	0.00169401	0.0349992	NA
FBgn0000100	Ribosomal protein LP0	RpLP0	0.00512386	NA	NA	NA
FBgn0000108	beta amyloid protein precursor-like	Appl	NA	NA	NA	0.0256424
FBgn0000114	bruno 1	bru1	0.00474802	0.000489242	NA	NA
FBgn0000115	ADP ribosylation factor-like 1	Arl1	0.00410749	NA	0.012059	NA
FBgn0000117	armadillo	arm	0.0361184	NA	0.0233542	NA
FBgn0000119	arrow	arr	NA	NA	0.0142041	NA
FBgn0000120	Arrestin 1	Arr1	NA	0.0229721	NA	NA
FBgn0000121	Arrestin 2	Arr2	NA	NA	NA	0.0344092
FBgn0000137	asense	ase	0.00804842	NA	NA	NA
FBgn0000139	absent, small, or homeotic discs 2	ash2	0.00361952	NA	NA	NA
FBgn0000146	aubergine	aub	0.000444479	NA	NA	NA
FBgn0000147	aurora A	aurA	0.0107843	NA	NA	NA
FBgn0000150	abnormal wing discs	awd	0.00117853	NA	0.0328551	NA
FBgn0000153	black	b	NA	5.02e-05	NA	0.00115225
FBgn0000157	Distal-less	Dll	NA	7.44e-05	0.000786119	1.31e-05
FBgn0000158	bag of marbles	bam	0.0010592	NA	0.0132189	NA
FBgn0000163	bazooka	baz	0.0396231	NA	0.0164427	NA
FBgn0000166	bicoid	bcd	5.69e-05	NA	0.00177605	NA
FBgn0000173	bendless	ben	NA	NA	0.0287965	NA
FBgn0000179	bifid	bi	0.000219837	NA	NA	NA
FBgn0000181	bicaudal	bic	0.000334778	NA	0.00682238	NA
FBgn0000212	brahma	brm	NA	NA	0.00904664	NA
FBgn0000216	Bearded	Brd	0.00997707	NA	0.0209969	NA
FBgn0000221	brainiac	brn	NA	NA	0.00728942	NA
FBgn0000227	Early boundary activity 1	Elba1	0.00275782	NA	0.00542118	NA
FBgn0000228	Blastoderm-specific gene 25D	Bsg25D	0.0185502	NA	0.0104304	NA
FBgn0000233	buttonhead	btd	NA	0.0236659	0.00248638	NA
FBgn0000239	burgundy	bur	0.00410847	NA	NA	NA
FBgn0000246	crossover suppressor on 3 of Gowen	c(3)G	3.04e-05	NA	0.0115476	NA
FBgn0000253	Calmodulin	Cam	NA	NA	NA	0.0153755
FBgn0000256	cappuccino	capu	NA	2.26e-08	NA	0.00595695
FBgn0000257	carnation	car	0.0047661	NA	0.0222418	NA
FBgn0000273	Protein kinase, cAMP-dependent, catalytic subunit 1	Pka-C1	NA	NA	0.0249082	NA
FBgn0000274	Protein kinase, cAMP-dependent, catalytic subunit 2	Pka-C2	NA	3.4e-07	NA	NA
FBgn0000276	Cecropin A1	CecA1	NA	0.000564546	NA	3.23e-07
FBgn0000277	Cecropin A2	CecA2	NA	NA	NA	5.81e-06
FBgn0000283	Centrosomal protein 190kD	Cp190	0.012595	0.00054355	0.015867	NA
FBgn0000286	Chorion factor 2	Cf2	NA	NA	0.00904847	0.0176543
FBgn0000287	spalt-related	salr	NA	0.0001064	4.03e-05	6.05e-05
FBgn0000299	Collagen type IV alpha 1	Col4a1	NA	0.00899147	0.0197196	0.02173
FBgn0000303	Choline acetyltransferase	ChAT	NA	NA	NA	NA
FBgn0000308	chickadee	chic	0.0278089	0.00976521	0.00896752	NA
FBgn0000316	cinnamon	cin	0.00398415	NA	NA	NA
FBgn0000317	crinkled	ck	0.000360175	NA	0.00550385	NA
FBgn0000318	clot	cl	0.041957	NA	0.0269769	NA
FBgn0000326	cricklet	clt	0.0215999	NA	NA	NA
FBgn0000330	carmine	cm	NA	NA	NA	NA
FBgn0000339	cornichon	cni	NA	NA	0.0214185	NA
FBgn0000351	cortex	cort	0.00347446	NA	0.00373417	NA
FBgn0000352	costa	cos	0.011354	NA	0.0121611	NA
FBgn0000355	Chorion protein 15	Cp15	0.000459509	NA	NA	NA
FBgn0000356	Chorion protein 16	Cp16	0.00674338	NA	NA	NA
FBgn0000357	Chorion protein 18	Cp18	0.00118064	NA	NA	NA
FBgn0000358	Chorion protein 19	Cp19	0.0215044	NA	NA	NA
FBgn0000359	Chorion protein 36	Cp36	0.000335327	NA	NA	NA
FBgn0000360	Chorion protein 38	Cp38	0.0008859	NA	NA	NA
FBgn0000370	cryptocephal	crc	NA	NA	NA	NA
FBgn0000377	crooked neck	crn	0.00176744	NA	0.00936135	NA
FBgn0000384	concertina	cta	NA	NA	NA	NA
FBgn0000394	crossveinless	cv	NA	0.014067	NA	NA
FBgn0000395	crossveinless 2	cv-2	NA	NA	NA	NA
FBgn0000404	Cyclin A	CycA	0.000650538	NA	0.0160094	NA
FBgn0000405	Cyclin B	CycB	0.000875145	NA	0.0142816	NA
FBgn0000406	Cytochrome b5-related	Cyt-b5-r	0.00443236	0.00102041	NA	NA
FBgn0000412	D1 chromosomal protein	D1	0.000767484	NA	0.0166766	NA
FBgn0000414	Disabled	Dab	NA	NA	0.00923677	NA
FBgn0000422	Dopa decarboxylase	Ddc	NA	NA	NA	0.0411849
FBgn0000426	Small ribonucleoprotein particle protein SmF	SmF	0.00026415	NA	0.0262369	NA
FBgn0000427	defective chorion	dec	0.00116052	NA	0.0102178	NA
FBgn0000447	Dihydroorotate dehydrogenase	Dhod	0.00681318	6.24e-05	NA	NA
FBgn0000454	Dipeptidase B	Dip-B	0.0106414	NA	NA	NA
FBgn0000455	Dipeptidase C	Dip-C	NA	NA	0.039994	NA
FBgn0000463	Delta	Dl	0.00155633	NA	0.00701237	NA
FBgn0000464	Leukocyte-antigen-related-like	Lar	0.0460568	NA	NA	NA
FBgn0000473	Cytochrome P450 6a2	Cyp6a2	0.00506089	NA	NA	0.000784963
FBgn0000477	Deoxyribonuclease II	DNaseII	NA	0.0466155	NA	NA
FBgn0000489	Protein kinase, cAMP-dependent, catalytic subunit 3	Pka-C3	NA	0.00536433	NA	0.000574026
FBgn0000499	dishevelled	dsh	0.0130652	NA	0.00974417	NA
FBgn0000500	Drosulfakinin	Dsk	NA	NA	NA	NA
FBgn0000504	doublesex	dsx	NA	0.000865673	0.0284892	6.19e-06
FBgn0000520	deformed wings	dwg	0.00388916	NA	0.00995004	NA
FBgn0000527	ebony	e	NA	0.000329383	NA	0.021214
FBgn0000533	easter	ea	0.0250633	NA	0.0094986	NA
FBgn0000535	ether a go-go	eag	NA	NA	NA	NA
FBgn0000542	echinus	ec	0.00121796	7.67e-06	0.0390924	0.000740717
FBgn0000543	ecdysoneless	ecd	0.00690694	NA	NA	NA
FBgn0000547	echinoid	ed	NA	NA	0.0232467	NA
FBgn0000557	eukaryotic translation elongation factor 1 alpha 2	eEF1alpha2	0.0497551	NA	NA	NA
FBgn0000564	Eclosion hormone	Eh	NA	NA	NA	NA
FBgn0000565	Methionine sulfoxide reductase A	MsrA	NA	NA	NA	NA
FBgn0000566	Ecdysone-induced protein 55E	Eip55E	NA	0.00166498	NA	NA
FBgn0000567	Ecdysone-induced protein 74EF	Eip74EF	0.000398176	9.33e-07	0.0330403	0.00505537
FBgn0000575	extra macrochaetae	emc	NA	NA	NA	NA
FBgn0000578	enabled	ena	NA	0.0029553	0.0253794	NA
FBgn0000581	Enhancer of Polycomb	E(Pc)	0.0285159	NA	0.00845419	NA
FBgn0000588	extra sexcombs	esc	0.000470787	NA	NA	NA
FBgn0000592	Esterase 6	Est-6	NA	7.71e-07	NA	4.81e-06
FBgn0000615	exuperantia	exu	0.0264153	4.94e-05	NA	NA
FBgn0000617	TBP-associated factor 9	Taf9	0.000421927	NA	NA	NA
FBgn0000618	enhancer of yellow 2	e(y)2	NA	NA	0.0384109	NA
FBgn0000635	Fasciclin 2	Fas2	0.0170087	NA	NA	NA
FBgn0000636	Fasciclin 3	Fas3	NA	0.0192211	NA	0.00115306
FBgn0000639	Fat body protein 1	Fbp1	0.000153517	1.39e-09	NA	NA
FBgn0000640	Fat body protein 2	Fbp2	3.04e-05	1.99e-09	NA	NA
FBgn0000644	Follicle cell protein 3C	Fcp3C	NA	NA	0.0180112	NA
FBgn0000658	four-jointed	fj	0.00157219	8.56e-06	NA	0.000209219
FBgn0000659	fork head	fkh	0.00114581	0.000174143	NA	0.00673218
FBgn0000662	female lethal d	fl(2)d	NA	NA	0.0156501	NA
FBgn0000667	alpha actinin	Actn	0.00546654	2.14e-06	0.0251556	2.6e-05
FBgn0000723	FER tyrosine kinase	FER	NA	NA	NA	NA
FBgn0000808	gastrulation-defective	gd	NA	NA	0.00104879	NA
FBgn0000826	pan gu	png	0.000220413	NA	NA	NA
FBgn0000927	female sterile (1) Young arrest	fs(1)Ya	0.000923896	NA	NA	NA
FBgn0000964	traffic jam	tj	0.00228109	NA	0.0134379	NA
FBgn0001075	fat	ft	0.000102579	1.95e-07	NA	5.96e-06
FBgn0001079	fused	fu	0.039412	NA	0.0185897	NA
FBgn0001083	furrowed	fw	0.00469098	8.9e-06	NA	1.03e-05
FBgn0001084	fuzzy	fy	0.0161515	NA	0.00203702	NA
FBgn0001085	frizzled	fz	0.00026415	NA	0.00203982	NA
FBgn0001086	fizzy	fzy	0.00172782	NA	NA	NA
FBgn0001089	beta galactosidase	Gal	0.00642721	0.0387206	NA	0.0117069
FBgn0001090	bangles and beads	bnb	0.0164926	0.000973904	0.0447192	0.0212356
FBgn0001091	Glyceraldehyde 3 phosphate dehydrogenase 1	Gapdh1	NA	0.000574272	NA	0.00524774
FBgn0001099	gonadal	gdl	NA	0.000342891	NA	NA
FBgn0001104	G protein alpha i subunit	Galphai	0.0155718	NA	0.00966248	NA
FBgn0001105	G protein beta-subunit 13F	Gbeta13F	NA	0.047432	0.00902293	NA
FBgn0001108	Dynactin 1, p150 subunit	DCTN1-p150	0.00951487	NA	NA	NA
FBgn0001112	Glucose dehydrogenase	Gld	NA	1.06e-07	NA	3.67e-06
FBgn0001114	Glutactin	Glt	0.0376144	0.00299762	NA	0.00469296
FBgn0001120	giant nuclei	gnu	NA	NA	NA	0.0493629
FBgn0001122	G protein alpha o subunit	Galphao	NA	NA	0.0149945	NA
FBgn0001123	G protein alpha s subunit	Galphas	NA	NA	NA	0.0222517
FBgn0001124	Glutamate oxaloacetate transaminase 1	Got1	0.0404621	0.00123307	NA	NA
FBgn0001125	Glutamate oxaloacetate transaminase 2	Got2	0.0258663	0.0019846	NA	NA
FBgn0001128	Glycerol-3-phosphate dehydrogenase 1	Gpdh1	NA	5.15e-05	NA	1.57e-05
FBgn0001133	grauzone	grau	NA	NA	0.0224359	NA
FBgn0001139	groucho	gro	0.0360738	NA	0.0409609	NA
FBgn0001142	Glutamine synthetase 1	Gs1	NA	0.000213017	0.033822	NA
FBgn0001145	Glutamine synthetase 2	Gs2	NA	0.00205515	NA	NA
FBgn0001149	Glutathione S transferase D1	GstD1	0.0250813	NA	0.0275527	NA
FBgn0001168	hairy	h	NA	NA	NA	0.00632706
FBgn0001180	hunchback	hb	0.00156381	NA	0.00982839	NA
FBgn0001187	Hexokinase C	Hex-C	0.00044524	2.27e-05	NA	NA
FBgn0001197	Histone H2A variant	His2Av	6.32e-05	NA	0.0236238	NA
FBgn0001202	hook	hook	NA	NA	NA	NA
FBgn0001208	Henna	Hn	0.0495491	0.0253468	NA	NA
FBgn0001215	Heterogeneous nuclear ribonucleoprotein at 98DE	Hrb98DE	NA	NA	0.0244551	NA
FBgn0001216	Heat shock protein cognate 1	Hsc70-1	0.0400557	0.000626522	NA	0.0436649
FBgn0001217	Heat shock protein cognate 2	Hsc70-2	NA	2.97e-07	NA	NA
FBgn0001218	Heat shock 70-kDa protein cognate 3	Hsc70-3	NA	NA	NA	NA
FBgn0001222	Heat shock factor	Hsf	0.00590081	NA	0.00122208	NA
FBgn0001224	Heat shock protein 23	Hsp23	NA	6e-08	0.0236145	NA
FBgn0001225	Heat shock protein 26	Hsp26	0.00114581	NA	0.0146952	NA
FBgn0001226	Heat shock protein 27	Hsp27	0.000216559	NA	0.0108141	NA
FBgn0001228	-	CG4456	NA	8.61e-05	NA	0.000403632
FBgn0001229	Heat shock gene 67Bc	Hsp67Bc	NA	0.00562846	NA	0.00507568
FBgn0001233	Heat shock protein 83	Hsp83	0.000590688	NA	NA	NA
FBgn0001235	homothorax	hth	0.0140287	0.000183237	0.0151104	0.000294825
FBgn0001250	inflated	if	NA	0.00578277	0.04505	0.0345242
FBgn0001255	Ecdysone-inducible gene E3	ImpE3	0.0445998	NA	NA	NA
FBgn0001256	Ecdysone-inducible gene L1	ImpL1	0.00677744	NA	0.0469665	NA
FBgn0001257	Ecdysone-inducible gene L2	ImpL2	NA	NA	0.0121817	NA
FBgn0001258	Lactate dehydrogenase	Ldh	NA	NA	NA	NA
FBgn0001259	inturned	in	0.0209592	1.88e-06	NA	0.000165268
FBgn0001276	intersex	ix	NA	NA	0.00185663	NA
FBgn0001280	janus A	janA	0.00373419	0.00328291	0.0286785	NA
FBgn0001281	janus B	janB	NA	1.43e-07	NA	NA
FBgn0001285	Jonah 44E	Jon44E	1.76e-06	8.37e-05	0.00830253	NA
FBgn0001291	Jun-related antigen	Jra	NA	NA	NA	NA
FBgn0001296	karmoisin	kar	0.00104809	0.0400202	NA	NA
FBgn0001297	kayak	kay	0.0400003	NA	NA	0.00951314
FBgn0001301	kelch	kel	0.0456125	NA	0.00796722	NA
FBgn0001308	Kinesin heavy chain	Khc	NA	NA	NA	NA
FBgn0001311	krotzkopf verkehrt	kkv	0.000264993	1.17e-08	NA	4.46e-06
FBgn0001313	male fertility factor kl2	kl-2	NA	0.000160286	NA	NA
FBgn0001316	klarsicht	klar	NA	NA	0.00817749	NA
FBgn0001321	knickkopf	knk	0.0117586	2.89e-07	NA	0.000269385
FBgn0001323	knirps-like	knrl	0.00500684	0.000284163	NA	NA
FBgn0001325	Kruppel	Kr	0.0183922	NA	NA	NA
FBgn0001330	kurz	kz	0.00246163	NA	NA	NA
FBgn0001341	MYB binding protein 1a	Mybbp1A	0.00112545	NA	0.0227458	NA
FBgn0001404	egghead	egh	NA	NA	0.0242604	NA
FBgn0001491	lethal (1) 10Bb	l(1)10Bb	0.0241017	NA	0.0135037	NA
FBgn0001565	Helicase	Hlc	0.00188503	NA	NA	NA
FBgn0001624	discs large 1	dlg1	NA	0.00722498	NA	0.0432273
FBgn0001941	infertile crescent	ifc	NA	0.00600603	0.0499793	0.0195568
FBgn0001942	eukaryotic translation initiation factor 4A	eIF4A	0.00203598	NA	NA	NA
FBgn0001974	RNA guanine-7 methyltransferase	Rnmt	0.00146123	NA	0.0484244	NA
FBgn0001978	shuttle craft	stc	0.00286849	NA	NA	NA
FBgn0001981	escargot	esg	NA	0.00359416	NA	NA
FBgn0001983	worniu	wor	0.000726222	4.72e-06	NA	0.00951057
FBgn0001987	Gliotactin	Gli	NA	0.00554274	NA	0.0104446
FBgn0001990	weckle	wek	0.000450215	NA	0.0101945	NA
FBgn0001991	Ca[2+]-channel protein alpha[[1]] subunit D	Ca-alpha1D	0.0062215	NA	0.0201633	NA
FBgn0001995	mitochondrial ribosomal protein L4	mRpL4	0.00560448	NA	0.016697	NA
FBgn0002021	lethal (2) 37Bb	l(2)37Bb	NA	NA	0.0358542	NA
FBgn0002022	Catecholamines up	Catsup	NA	NA	0.047516	NA
FBgn0002023	Lim3	Lim3	NA	NA	NA	NA
FBgn0002031	lethal (2) 37Cc	l(2)37Cc	0.00234371	NA	0.022657	NA
FBgn0002036	-	CG10561	NA	7.68e-06	NA	0.0185697
FBgn0002044	second mitotic wave missing	swm	0.0109852	NA	0.00862886	NA
FBgn0002069	Aspartyl-tRNA synthetase	AspRS	0.0417908	NA	NA	NA
FBgn0002174	-	CG5504	0.00204627	1.27e-05	0.0331104	NA
FBgn0002283	lethal (3) 73Ah	l(3)73Ah	0.0026864	NA	0.0138679	NA
FBgn0002284	Proteasome beta6 subunit	Prosbeta6	0.0136109	NA	0.0390924	NA
FBgn0002306	stranded at second	sas	0.000568332	6.13e-07	0.0340148	2.84e-06
FBgn0002354	lethal (3) 87Df	l(3)87Df	0.0385862	NA	NA	NA
FBgn0002413	discs overgrown	dco	0.0331633	NA	0.0182242	NA
FBgn0002440	lethal (3) malignant blood neoplasm	l(3)mbn	NA	3.5e-05	NA	0.0383424
FBgn0002466	sticky	sti	0.000203936	NA	0.00640753	NA
FBgn0002521	pleiohomeotic	pho	0.0471441	NA	0.0189973	NA
FBgn0002524	lace	lace	NA	NA	NA	NA
FBgn0002526	Laminin A	LanA	0.0173438	0.00254008	0.0358223	NA
FBgn0002531	Larval cuticle protein 1	Lcp1	NA	NA	NA	NA
FBgn0002535	Larval cuticle protein 4	Lcp4	NA	NA	0.00492555	0.00072596
FBgn0002542	lodestar	lds	0.00279266	NA	NA	NA
FBgn0002543	roundabout 2	robo2	0.00674338	0.00389388	0.00249383	0.0040766
FBgn0002562	Larval serum protein 1 alpha	Lsp1alpha	0.000524664	1.53e-06	NA	NA
FBgn0002563	Larval serum protein 1 beta	Lsp1beta	0.0021695	1.87e-06	NA	NA
FBgn0002564	Larval serum protein 1 gamma	Lsp1gamma	0.000304058	1.74e-09	NA	0.00124171
FBgn0002565	Larval serum protein 2	Lsp2	0.000686271	3.07e-06	NA	NA
FBgn0002567	Rab32	Rab32	NA	NA	0.0337856	NA
FBgn0002569	Maltase A2	Mal-A2	0.000590701	0.00158129	NA	NA
FBgn0002570	Maltase A1	Mal-A1	0.00143227	0.0117952	NA	NA
FBgn0002571	Maltase A3	Mal-A3	0.000913763	0.00144257	NA	NA
FBgn0002578	Kazal-type protease inhibitor m1	Kaz-m1	0.028163	NA	NA	NA
FBgn0002579	Ribosomal protein L36	RpL36	0.000151959	NA	0.00769414	NA
FBgn0002590	Ribosomal protein S5a	RpS5a	0.005908	NA	NA	NA
FBgn0002593	Ribosomal protein LP1	RpLP1	0.000304058	NA	NA	NA
FBgn0002607	Ribosomal protein L19	RpL19	0.00114767	NA	NA	NA
FBgn0002609	Enhancer of split m3, helix-loop-helix	E(spl)m3-HLH	NA	NA	0.0211291	NA
FBgn0002622	Ribosomal protein S3	RpS3	0.00171801	NA	0.0247619	NA
FBgn0002626	Ribosomal protein L32	RpL32	0.000272112	NA	NA	NA
FBgn0002638	Regulator of chromosome condensation 1	Rcc1	0.000252004	NA	0.0118772	NA
FBgn0002641	maroon-like	mal	NA	NA	0.0119711	NA
FBgn0002643	mastermind	mam	0.0130652	NA	0.00814872	NA
FBgn0002673	twine	twe	0.00514409	0.0064709	NA	NA
FBgn0002707	meiotic 9	mei-9	0.00027743	NA	NA	NA
FBgn0002709	meiotic 218	mei-218	NA	0.000187309	NA	NA
FBgn0002715	meiotic from via Salaria 332	mei-S332	NA	8.08e-05	NA	0.00713438
FBgn0002733	Enhancer of split mbeta, helix-loop-helix	E(spl)mbeta-HLH	NA	NA	0.0354507	NA
FBgn0002735	Enhancer of split mgamma, helix-loop-helix	E(spl)mgamma-HLH	0.0286758	NA	NA	NA
FBgn0002736	mago nashi	mago	0.00183926	NA	0.0267546	NA
FBgn0002772	Myosin alkali light chain 1	Mlc1	0.0110757	1.61e-06	NA	1.2e-05
FBgn0002773	Myosin light chain 2	Mlc2	0.00503299	5.95e-07	NA	1.7e-06
FBgn0002775	male-specific lethal 3	msl-3	0.00108742	NA	0.00730303	NA
FBgn0002778	minidiscs	mnd	0.000451927	NA	NA	NA
FBgn0002780	modulo	mod	0.00151535	NA	NA	NA
FBgn0002787	Regulatory particle non-ATPase 8	Rpn8	0.0413854	1.16e-05	NA	NA
FBgn0002789	Muscle protein 20	Mp20	0.0150037	5.44e-06	NA	NA
FBgn0002791	morula	mr	0.00488311	NA	NA	NA
FBgn0002842	spermatocyte arrest	sa	NA	5.04e-05	NA	NA
FBgn0002855	Accessory gland protein 26Aa	Acp26Aa	NA	1.33e-05	NA	0.00169688
FBgn0002856	Accessory gland protein 26Ab	Acp26Ab	NA	3.65e-06	NA	0.000123622
FBgn0002862	Male-specific RNA 87F	Mst87F	NA	3.63e-05	NA	NA
FBgn0002865	Male-specific RNA 98Ca	Mst98Ca	NA	6.93e-09	NA	0.012758
FBgn0002868	Metallothionein A	MtnA	NA	NA	0.0266505	NA
FBgn0002873	mushroom body defect	mud	0.00846339	NA	0.00957598	NA
FBgn0002891	DNA polymerase zeta subunit 1	PolZ1	0.0249881	NA	0.0119638	NA
FBgn0002901	mutagen-sensitive 304	mus304	0.00867679	NA	NA	NA
FBgn0002905	DNA polymerase theta	PolQ	0.000388437	NA	0.0085506	NA
FBgn0002917	narrow abdomen	na	NA	NA	NA	NA
FBgn0002921	Na pump alpha subunit	Atpalpha	NA	NA	0.0229419	NA
FBgn0002924	non-claret disjunctional	ncd	0.000151959	NA	NA	NA
FBgn0002926	nudel	ndl	0.00163936	NA	0.0129599	NA
FBgn0002930	necrotic	nec	NA	0.0244752	NA	NA
FBgn0002932	neuralized	neur	0.00440584	NA	NA	NA
FBgn0002937	neither inactivation nor afterpotential B	ninaB	NA	NA	NA	NA
FBgn0002939	neither inactivation nor afterpotential D	ninaD	0.0309116	NA	NA	NA
FBgn0002940	neither inactivation nor afterpotential E	ninaE	NA	0.00239311	NA	0.00047622
FBgn0002945	naked cuticle	nkd	NA	NA	NA	NA
FBgn0002948	no distributive disjunction	nod	0.00142347	NA	NA	NA
FBgn0002962	nanos	nos	0.00787892	NA	0.0180112	NA
FBgn0002973	numb	numb	0.021001	NA	0.0181654	NA
FBgn0002985	odd skipped	odd	NA	NA	NA	0.033915
FBgn0002989	okra	okr	NA	NA	0.0106869	NA
FBgn0003008	orange	or	NA	NA	0.0282623	NA
FBgn0003009	orientation disruptor	ord	NA	0.000164304	NA	NA
FBgn0003011	ora transientless	ort	NA	NA	NA	0.049293
FBgn0003015	oskar	osk	0.00129422	NA	0.00791907	NA
FBgn0003016	outspread	osp	0.0295681	NA	0.0487645	NA
FBgn0003023	ovarian tumor	otu	0.00249941	NA	0.0193818	NA
FBgn0003028	ovo	ovo	0.00671647	NA	0.0124056	NA
FBgn0003034	Sex Peptide	SP	NA	0.000125499	NA	0.00833261
FBgn0003041	pebble	pbl	0.000151959	NA	0.00890301	NA
FBgn0003048	pecanex	pcx	0.0120784	NA	0.00928993	NA
FBgn0003062	Fibrillarin	Fib	0.00143227	NA	NA	NA
FBgn0003065	-	CG2150	0.000175015	0.038104	0.00118613	0.0155392
FBgn0003068	period	per	NA	NA	NA	NA
FBgn0003071	Phosphofructokinase	Pfk	NA	0.000418962	NA	7.33e-05
FBgn0003076	Phosphoglucose mutase 1	Pgm1	0.00789062	0.00071013	NA	NA
FBgn0003082	photorepair	phr	0.0420651	NA	0.010253	NA
FBgn0003086	Pre-intermoult gene 1	Pig1	NA	0.0154155	NA	NA
FBgn0003087	pimples	pim	0.000103569	NA	0.0451673	NA
FBgn0003090	prickle	pk	0.0169839	0.00892993	NA	NA
FBgn0003093	Protein C kinase 98E	Pkc98E	0.0138368	0.000411033	NA	NA
FBgn0003114	plutonium	plu	0.000263189	NA	0.0189038	NA
FBgn0003116	prune	pn	0.00409697	0.0419159	NA	NA
FBgn0003117	pannier	pnr	NA	NA	NA	NA
FBgn0003118	pointed	pnt	0.00902451	0.00313456	0.0229019	NA
FBgn0003124	polo	polo	0.000833866	NA	NA	NA
FBgn0003132	Protein phosphatase 1 at 13C	Pp1-13C	NA	4.98e-07	NA	NA
FBgn0003134	Protein phosphatase 1alpha at 96A	Pp1alpha-96A	0.00333335	0.0145047	NA	NA
FBgn0003137	Papilin	Ppn	0.0192307	NA	0.0456202	NA
FBgn0003139	Protein phosphatase V	PpV	0.0321718	NA	NA	NA
FBgn0003140	Protein phosphatase Y at 55A	PpY-55A	NA	2.33e-06	NA	NA
FBgn0003141	purple	pr	NA	0.00013375	0.0461557	0.0255959
FBgn0003145	paired	prd	NA	0.00621411	NA	4.58e-05
FBgn0003149	Paramyosin	Prm	0.00166088	6.79e-07	0.0250611	0.000101109
FBgn0003159	-	CG2841	0.0215425	NA	0.00943467	NA
FBgn0003162	Punch	Pu	0.01223	4.66e-07	NA	1.26e-06
FBgn0003169	punt	put	0.00446867	NA	NA	NA
FBgn0003187	quail	qua	NA	0.000160609	0.00257184	8.89e-05
FBgn0003189	rudimentary	r	0.00489145	NA	NA	NA
FBgn0003204	raspberry	ras	0.00026096	NA	NA	NA
FBgn0003206	Ras oncogene at 64B	Ras64B	NA	0.0146461	NA	NA
FBgn0003209	raw	raw	NA	NA	0.019428	NA
FBgn0003248	Rhodopsin 2	Rh2	NA	NA	NA	NA
FBgn0003249	Rhodopsin 3	Rh3	0.0138394	NA	0.0303432	NA
FBgn0003254	ribbon	rib	NA	0.0117463	NA	NA
FBgn0003255	rickets	rk	NA	NA	NA	0.0173286
FBgn0003256	rolled	rl	0.0339996	NA	0.0168425	NA
FBgn0003257	rudimentary-like	r-l	0.00051241	NA	NA	NA
FBgn0003261	Rm62	Rm62	0.000994516	NA	NA	NA
FBgn0003274	Ribosomal protein LP2	RpLP2	0.0128914	NA	0.0160751	NA
FBgn0003275	RNA polymerase II, I and III subunit F	Polr2F	0.0274193	NA	0.0121592	NA
FBgn0003278	RNA polymerase I subunit B	Polr1B	0.00341355	NA	0.0464471	NA
FBgn0003285	roughest	rst	0.00130488	NA	0.00445146	NA
FBgn0003292	rotated abdomen	rt	0.0348839	0.000143667	NA	NA
FBgn0003301	rutabaga	rut	NA	NA	0.0216549	NA
FBgn0003302	roughex	rux	NA	4.92e-05	0.00949363	NA
FBgn0003308	rosy	ry	0.0018884	2.32e-05	NA	0.0203224
FBgn0003310	Star	S	0.029325	NA	0.0134332	NA
FBgn0003319	Stubble	Sb	NA	0.0459858	0.00883916	5.8e-05
FBgn0003321	small bristles	sbr	0.046712	0.0109561	NA	NA
FBgn0003328	scab	scb	0.0360003	2.27e-05	NA	0.0223545
FBgn0003330	Sex combs extra	Sce	0.00991636	NA	0.0322539	NA
FBgn0003339	Sex combs reduced	Scr	NA	0.0102761	NA	NA
FBgn0003345	scalloped	sd	NA	NA	0.0156912	NA
FBgn0003346	Ran GTPase activating protein	RanGAP	0.00160944	NA	NA	NA
FBgn0003356	Jonah 99Cii	Jon99Cii	2.29e-07	4.79e-06	NA	NA
FBgn0003357	Jonah 99Ciii	Jon99Ciii	8.27e-07	1.51e-05	NA	NA
FBgn0003358	Jonah 99Ci	Jon99Ci	0.0246708	NA	NA	NA
FBgn0003360	stress-sensitive B	sesB	NA	0.00177834	NA	0.0197169
FBgn0003366	sevenless	sev	NA	NA	NA	NA
FBgn0003372	Salivary gland secretion 1	Sgs1	0.0193881	8.49e-07	NA	NA
FBgn0003374	Salivary gland secretion 4	Sgs4	NA	1.01e-05	NA	NA
FBgn0003375	Salivary gland secretion 5	Sgs5	NA	1.05e-05	NA	NA
FBgn0003380	Shaker	Sh	0.0193881	NA	NA	NA
FBgn0003386	Shaker cognate w	Shaw	0.0187735	0.0192176	NA	0.0204825
FBgn0003390	shifted	shf	NA	0.0310366	NA	0.0251151
FBgn0003391	shotgun	shg	NA	NA	0.0121592	NA
FBgn0003396	schnurri	shn	0.00555898	0.00313456	0.0190647	NA
FBgn0003401	shutdown	shu	0.00172167	NA	NA	NA
FBgn0003410	seven in absentia	sina	0.045721	NA	0.0132341	NA
FBgn0003411	sisterless A	sisA	NA	0.00334336	NA	NA
FBgn0003415	skuld	skd	0.0157979	NA	0.0102144	NA
FBgn0003416	small wing	sl	0.00048813	NA	0.0134332	NA
FBgn0003429	slowpoke	slo	NA	NA	NA	NA
FBgn0003435	smooth	sm	NA	1.97e-06	NA	0.000552727
FBgn0003447	singed	sn	0.0122693	NA	0.00902293	NA
FBgn0003450	snake	snk	NA	NA	0.00876078	NA
FBgn0003460	sine oculis	so	NA	NA	8.17e-06	9.66e-06
FBgn0003462	Superoxide dismutase 1	Sod1	0.0348986	NA	0.0248804	NA
FBgn0003463	short gastrulation	sog	0.0113335	NA	NA	NA
FBgn0003475	spire	spir	NA	0.00212921	0.016697	NA
FBgn0003479	spindle A	spn-A	0.0264526	NA	0.00896752	NA
FBgn0003480	spindle B	spn-B	NA	NA	0.0156912	NA
FBgn0003482	spindle D	spn-D	0.0275146	NA	0.040387	NA
FBgn0003486	spook	spo	0.000407644	NA	0.0220894	NA
FBgn0003499	stripe	sr	0.0114706	0.0430354	NA	NA
FBgn0003502	Btk family kinase at 29A	Btk29A	NA	0.00427069	0.0126932	NA
FBgn0003507	serpent	srp	NA	NA	0.00775024	0.00325923
FBgn0003512	Serendipity delta	Sry-delta	0.0112505	NA	0.0135367	NA
FBgn0003514	spaghetti squash	sqh	NA	0.000117405	0.0210254	NA
FBgn0003515	scarlet	st	0.0201164	0.000983318	NA	NA
FBgn0003517	stubarista	sta	0.000421927	NA	NA	NA
FBgn0003520	staufen	stau	NA	NA	0.0193552	NA
FBgn0003527	stand still	stil	0.0194477	NA	0.0336078	NA
FBgn0003545	subito	sub	0.0033001	NA	0.012321	NA
FBgn0003557	Suppressor of deltex	Su(dx)	NA	NA	0.00986557	NA
FBgn0003607	Suppressor of variegation 205	Su(var)205	0.000580117	NA	NA	NA
FBgn0003638	suppressor of white-apricot	su(w[a])	NA	0.00543747	0.0228149	NA
FBgn0003654	short wing	sw	NA	NA	0.0168275	NA
FBgn0003655	swallow	swa	0.00301475	NA	0.025059	NA
FBgn0003660	Synaptobrevin	Syb	NA	NA	0.00205427	NA
FBgn0003676	Chaperonin containing TCP1 subunit 1	CCT1	0.00798152	NA	0.0193127	NA
FBgn0003687	TATA binding protein	Tbp	0.000774055	NA	0.0451303	NA
FBgn0003710	temperature-induced paralytic E	tipE	NA	NA	NA	NA
FBgn0003714	technical knockout	tko	0.0131022	NA	0.0128712	NA
FBgn0003721	Tropomyosin 1	Tm1	0.0042326	6.02e-07	NA	1.04e-05
FBgn0003731	Epidermal growth factor receptor	Egfr	NA	0.00950822	NA	NA
FBgn0003733	torso	tor	0.000407644	NA	0.0113375	NA
FBgn0003741	transformer	tra	NA	NA	NA	NA
FBgn0003742	transformer 2	tra2	0.00397363	NA	0.0165604	NA
FBgn0003751	trunk	trk	0.00369893	NA	NA	NA
FBgn0003862	trithorax	trx	NA	NA	0.0110593	NA
FBgn0003866	teashirt	tsh	0.0280028	0.000317843	0.022698	NA
FBgn0003867	torso-like	tsl	0.0318865	0.000489242	NA	9.7e-05
FBgn0003870	tramtrack	ttk	0.0104041	NA	0.0116757	NA
FBgn0003885	alpha-Tubulin at 84D	alphaTub84D	0.0373515	4.55e-06	NA	NA
FBgn0003886	alpha-Tubulin at 85E	alphaTub85E	NA	1.53e-07	NA	5.29e-06
FBgn0003888	beta-Tubulin at 60D	betaTub60D	NA	0.000664611	NA	0.000711988
FBgn0003889	beta-Tubulin at 85D	betaTub85D	NA	1.7e-09	NA	0.000156604
FBgn0003890	beta-Tubulin at 97EF	betaTub97EF	0.0462482	0.000663995	NA	0.0108147
FBgn0003891	tudor	tud	NA	NA	0.0142685	NA
FBgn0003892	patched	ptc	0.0323588	NA	1.65e-05	5.66e-06
FBgn0003900	twist	twi	NA	4.16e-06	NA	2.17e-06
FBgn0003920	small nuclear RNA U2 at 14B	snRNA:U2:14B	0.0341478	NA	0.0367408	NA
FBgn0003930	small nuclear RNA U4 at 39B	snRNA:U4:39B	0.00983855	0.0225803	0.0485039	NA
FBgn0003941	Ribosomal protein L40	RpL40	0.000606277	NA	NA	NA
FBgn0003942	Ribosomal protein S27A	RpS27A	0.00247208	NA	0.0302375	NA
FBgn0003943	Ubiquitin-63E	Ubi-p63E	NA	NA	0.0464471	NA
FBgn0003944	Ultrabithorax	Ubx	0.00335038	0.000489442	NA	NA
FBgn0003961	Urate oxidase	Uro	0.00600785	0.0378911	NA	0.00558373
FBgn0003965	vermilion	v	0.00447078	NA	NA	NA
FBgn0003969	vacuolar peduncle	vap	0.000920134	NA	0.0295803	NA
FBgn0003975	vestigial	vg	0.0172099	NA	NA	NA
FBgn0003978	valois	vls	0.00161937	NA	NA	NA
FBgn0003979	Vitelline membrane 26Aa	Vm26Aa	0.00877184	NA	0.00137307	NA
FBgn0003980	Vitelline membrane 26Ab	Vm26Ab	0.0273718	NA	0.00243999	NA
FBgn0003983	Vitelline membrane 34Ca	Vm34Ca	0.0113062	NA	0.000537034	NA
FBgn0003984	vein	vn	0.000197529	0.000499013	NA	NA
FBgn0003996	white	w	0.00693398	3.89e-08	NA	0.000125173
FBgn0003997	head involution defective	hid	NA	0.000943593	NA	NA
FBgn0004003	windbeutel	wbl	NA	0.0178731	NA	NA
FBgn0004045	Yolk protein 1	Yp1	0.000245331	NA	NA	NA
FBgn0004047	Yolk protein 3	Yp3	0.00493304	NA	NA	NA
FBgn0004049	yurt	yrt	NA	NA	0.0102861	NA
FBgn0004050	zeste	z	0.0189342	NA	0.037484	NA
FBgn0004054	zerknullt-related	zen2	NA	NA	NA	0.0111225
FBgn0004055	unzipped	uzip	NA	0.017688	NA	NA
FBgn0004057	Zwischenferment	Zw	0.0247212	0.00249562	0.0141197	0.0108773
FBgn0004066	Proteasome alpha4 subunit	Prosalpha4	0.0060388	0.0463605	0.0329699	NA
FBgn0004087	Dihydrofolate reductase	Dhfr	0.0448963	NA	0.0201394	NA
FBgn0004101	blistered	bs	NA	0.0359817	0.0229019	NA
FBgn0004106	Cyclin-dependent kinase 1	Cdk1	0.000843867	NA	NA	NA
FBgn0004108	Neurotactin	Nrt	0.000399065	NA	0.0184815	NA
FBgn0004117	Tropomyosin 2	Tm2	0.00335214	2.07e-06	NA	0.000340601
FBgn0004133	blown fuse	blow	NA	NA	NA	NA
FBgn0004167	karst	kst	NA	NA	0.0121009	NA
FBgn0004168	5-hydroxytryptamine (serotonin) receptor 1A	5-HT1A	NA	NA	NA	NA
FBgn0004169	upheld	up	0.00884714	2.15e-06	0.0495527	0.000329461
FBgn0004171	Male-specific RNA 98Cb	Mst98Cb	NA	3.26e-09	NA	0.00290565
FBgn0004173	Male-specific RNA 84Db	Mst84Db	NA	4.19e-06	NA	NA
FBgn0004174	Male-specific RNA 84Dc	Mst84Dc	NA	7.88e-06	NA	NA
FBgn0004175	Male-specific RNA 84Dd	Mst84Dd	NA	3.51e-06	NA	NA
FBgn0004177	microtubule star	mts	0.0224045	NA	0.010405	NA
FBgn0004179	Cysteine string protein	Csp	NA	NA	0.0115874	NA
FBgn0004181	Ejaculatory bulb protein	Ebp	NA	NA	NA	2.14e-05
FBgn0004183	small nuclear RNA U1 at 82Eb	snRNA:U1:82Eb	0.016741	NA	0.003226	NA
FBgn0004185	small nuclear RNA U1 at 95C a	snRNA:U1:95Ca	0.0243418	NA	0.0123691	NA
FBgn0004186	small nuclear RNA U1 at 95C b	snRNA:U1:95Cb	NA	NA	0.0261303	NA
FBgn0004188	small nuclear RNA U6 at 96A a	snRNA:U6:96Aa	NA	NA	0.0479696	NA
FBgn0004191	small nuclear RNA U2 at 34AB a	snRNA:U2:34ABa	0.00872715	NA	0.0289008	NA
FBgn0004192	small nuclear RNA U2 at 34AB b	snRNA:U2:34ABb	NA	NA	0.0278392	NA
FBgn0004197	Serrate	Ser	NA	NA	NA	0.0153755
FBgn0004198	cut	ct	0.00733823	NA	NA	NA
FBgn0004237	Heterogeneous nuclear ribonucleoprotein at 87F	Hrb87F	NA	NA	0.0178522	NA
FBgn0004240	Diptericin A	DptA	NA	NA	NA	NA
FBgn0004242	Synaptotagmin 1	Syt1	NA	NA	NA	NA
FBgn0004244	Resistant to dieldrin	Rdl	0.0355899	NA	NA	NA
FBgn0004360	Wnt oncogene analog 2	Wnt2	NA	0.00869431	NA	NA
FBgn0004362	High mobility group protein D	HmgD	0.000225902	NA	0.0361321	NA
FBgn0004363	porin	porin	NA	NA	0.0164427	NA
FBgn0004364	18 wheeler	18w	NA	0.00262074	NA	NA
FBgn0004367	meiotic 41	mei-41	0.000111144	NA	0.00841866	NA
FBgn0004368	Protein tyrosine phosphatase 4E	Ptp4E	0.013122	NA	0.00796262	NA
FBgn0004369	Protein tyrosine phosphatase 99A	Ptp99A	NA	NA	0.0140898	NA
FBgn0004370	Protein tyrosine phosphatase 10D	Ptp10D	0.0112388	0.0341475	0.00944662	NA
FBgn0004373	four wheel drive	fwd	0.019229	NA	0.00838973	NA
FBgn0004374	nebbish	neb	0.00397677	NA	0.0185411	NA
FBgn0004378	Kinesin-like protein at 61F	Klp61F	0.000613907	NA	0.0249082	NA
FBgn0004379	Kinesin-like protein at 67A	Klp67A	0.00686507	0.0482575	0.0264268	NA
FBgn0004381	Kinesin-like protein at 68D	Klp68D	0.0232837	0.0431971	0.0247061	NA
FBgn0004395	unkempt	unk	0.0306989	0.0433693	0.00974417	0.04394
FBgn0004396	Cyclic-AMP response element binding protein A	CrebA	0.0183922	0.00603388	0.0457732	0.00180796
FBgn0004397	Vinculin	Vinc	NA	0.000203624	NA	0.0148422
FBgn0004400	rhino	rhi	0.000600583	NA	0.00958638	NA
FBgn0004401	Protein on ecdysone puffs	Pep	NA	NA	0.0168231	NA
FBgn0004403	Ribosomal protein S14a	RpS14a	0.0032127	NA	NA	NA
FBgn0004404	Ribosomal protein S14b	RpS14b	0.00139198	NA	0.0398214	NA
FBgn0004406	DNA polymerase gamma subunit 1	PolG1	0.00139571	NA	NA	NA
FBgn0004414	male-specific opa containing gene	msopa	NA	0.000166638	NA	0.000585684
FBgn0004419	maternal expression at 31B	me31B	0.00026415	NA	NA	NA
FBgn0004425	Lysozyme B	LysB	0.000158125	0.0201901	0.00606711	NA
FBgn0004426	Lysozyme C	LysC	NA	NA	NA	0.0174978
FBgn0004428	Lysozyme E	LysE	0.0452852	0.00330204	0.0384688	NA
FBgn0004429	Lysozyme P	LysP	0.000133399	0.0282927	0.00742261	NA
FBgn0004431	Lysozyme X	LysX	0.000158125	4.88e-06	0.00162268	0.00237494
FBgn0004432	Cyclophilin 1	Cyp1	0.00307962	NA	0.0236238	NA
FBgn0004436	Ubiquitin conjugating enzyme 6	Ubc6	NA	0.0149491	NA	NA
FBgn0004449	Tenascin major	Ten-m	0.00128625	0.020225	0.0139012	NA
FBgn0004463	RNA polymerase III subunit B	Polr3B	0.00490597	NA	NA	NA
FBgn0004465	Suppressor of ref(2)P sterility	Su(P)	0.0445616	NA	0.0241933	NA
FBgn0004507	Glycogen phosphorylase	GlyP	NA	0.000299691	NA	0.000155526
FBgn0004510	Ets at 97D	Ets97D	0.00348306	NA	0.000287286	NA
FBgn0004512	Multi drug resistance 49	Mdr49	0.00882002	0.0151571	NA	NA
FBgn0004513	Multi drug resistance 65	Mdr65	0.0273605	3.32e-05	NA	0.000217434
FBgn0004516	Glutamic acid decarboxylase 1	Gad1	NA	0.00435235	NA	NA
FBgn0004552	Adipokinetic hormone	Akh	NA	0.0145355	NA	0.00812053
FBgn0004554	Ecdysone-dependent gene 91	Edg91	0.0344149	0.0184094	NA	NA
FBgn0004556	Dead box protein 73D	Dbp73D	0.0028011	NA	0.0138319	NA
FBgn0004569	argos	aos	0.00299907	6.54e-06	NA	0.0114156
FBgn0004575	Synapsin	Syn	0.0236656	0.000447515	NA	0.00621608
FBgn0004577	Peroxidase	Pxd	0.0445106	6.67e-07	NA	5.3e-05
FBgn0004580	Calbindin 53E	Cbp53E	0.0143775	3.51e-05	NA	0.0108147
FBgn0004581	benign gonial cell neoplasm	bgcn	NA	0.0196029	NA	0.00408785
FBgn0004583	expanded	ex	NA	NA	0.00902293	NA
FBgn0004595	prospero	pros	0.022565	0.0358642	NA	0.00216534
FBgn0004598	Furin 2	Fur2	NA	NA	0.0135367	NA
FBgn0004606	Zn finger homeodomain 1	zfh1	0.00118426	NA	0.0115874	NA
FBgn0004607	Zn finger homeodomain 2	zfh2	0.00188616	NA	NA	NA
FBgn0004611	Phospholipase C at 21C	Plc21C	NA	NA	0.012573	NA
FBgn0004620	Glutamate receptor IIA	GluRIIA	NA	0.000136943	0.0122719	0.00455091
FBgn0004629	Cystatin-like	Cys	NA	NA	NA	NA
FBgn0004635	rhomboid	rho	0.00642721	0.00529721	NA	NA
FBgn0004636	Rap1 GTPase	Rap1	NA	NA	0.0017561	NA
FBgn0004643	Zeste-white 10	Zw10	0.00168591	NA	NA	NA
FBgn0004647	Notch	N	0.000245331	NA	0.00285648	NA
FBgn0004650	female sterile (1) Nasrat	fs(1)N	0.00184127	NA	0.0164587	NA
FBgn0004652	fruitless	fru	0.0404621	NA	NA	NA
FBgn0004654	Phosphogluconate dehydrogenase	Pgd	NA	NA	0.0245148	NA
FBgn0004655	wings apart-like	wapl	0.0133438	NA	0.0097291	NA
FBgn0004656	female sterile (1) homeotic	fs(1)h	NA	NA	0.0107259	NA
FBgn0004657	myospheroid	mys	NA	0.00563788	0.0306697	NA
FBgn0004666	single-minded	sim	0.00202956	NA	0.0192284	NA
FBgn0004782	Ccp84Ab	Ccp84Ab	NA	2.54e-07	NA	2.35e-06
FBgn0004783	Ccp84Aa	Ccp84Aa	0.0496467	2.65e-07	NA	4.94e-05
FBgn0004795	retained	retn	0.0042531	NA	0.00724086	NA
FBgn0004797	midway	mdy	0.0130652	NA	NA	NA
FBgn0004811	female sterile (2) ltoPP43	fs(2)ltoPP43	0.00208896	NA	0.00759509	NA
FBgn0004828	Histone H3.3B	His3.3B	NA	NA	0.0136156	NA
FBgn0004832	Xeroderma pigmentosum group A-like	Xpac	0.0025748	NA	0.032015	NA
FBgn0004837	Suppressor of Hairless	Su(H)	NA	NA	0.00793742	NA
FBgn0004838	Heterogeneous nuclear ribonucleoprotein at 27C	Hrb27C	NA	NA	0.0137494	NA
FBgn0004839	off-track	otk	0.000137025	0.00329984	NA	NA
FBgn0004852	Adenylyl cyclase 76E	Ac76E	NA	0.0297977	0.029831	NA
FBgn0004856	Bx42	Bx42	0.00748418	NA	0.00853178	NA
FBgn0004859	cubitus interruptus	ci	NA	NA	0.0233421	NA
FBgn0004860	polyhomeotic distal	ph-d	NA	NA	0.0135459	NA
FBgn0004861	polyhomeotic proximal	ph-p	0.00816003	NA	0.00742261	NA
FBgn0004865	Ecdysone-induced protein 78C	Eip78C	NA	NA	NA	NA
FBgn0004867	Ribosomal protein S2	RpS2	0.00505292	NA	NA	NA
FBgn0004868	GDP dissociation inhibitor	Gdi	0.0460413	NA	0.0340704	NA
FBgn0004875	encore	enc	NA	NA	0.0121817	NA
FBgn0004876	center divider	cdi	NA	NA	0.012917	NA
FBgn0004878	castor	cas	2.29e-07	0.00168565	NA	NA
FBgn0004880	scratch	scrt	NA	0.000885218	0.000237279	1.26e-06
FBgn0004882	oo18 RNA-binding protein	orb	0.0425017	0.0144505	0.0100313	NA
FBgn0004885	tolkin	tok	NA	1.43e-05	NA	0.00139868
FBgn0004888	Succinyl-coenzyme A synthetase alpha subunit 1	Scsalpha1	NA	0.00299559	NA	0.0100002
FBgn0004893	brother of odd with entrails limited	bowl	0.025214	0.0197188	NA	NA
FBgn0004901	Phosphoribosylamidotransferase	Prat	0.021399	NA	NA	NA
FBgn0004903	Ribonuclear protein at 97D	Rb97D	NA	0.00619579	NA	0.00454583
FBgn0004908	ADP ribosylation factor-like 2	Arl2	NA	NA	0.0332684	NA
FBgn0004910	Ecdysone-induced protein 63F 1	Eip63F-1	NA	0.00578277	NA	0.00455091
FBgn0004913	Germ line transcription factor 1	Gnf1	0.000710487	NA	NA	NA
FBgn0004915	Transcription factor IIB	TfIIB	0.0194169	NA	0.0146082	NA
FBgn0004919	goliath	gol	0.0150328	0.0185837	NA	0.00175322
FBgn0004921	G protein gamma 1	Ggamma1	NA	NA	NA	0.0472896
FBgn0004924	Topoisomerase 1	Top1	0.0362303	NA	0.029831	NA
FBgn0004926	eukaryotic translation initiation factor 2 subunit beta	eIF2beta	0.00212254	NA	NA	NA
FBgn0004956	unpaired 1	upd1	NA	NA	NA	NA
FBgn0004957	porcupine	por	0.0226937	0.00185765	NA	NA
FBgn0005198	gigas	gig	NA	NA	0.0261303	NA
FBgn0005278	S-adenosylmethionine Synthetase	Sam-S	0.0231017	NA	NA	NA
FBgn0005355	Suppressor of fused	Su(fu)	0.000790497	NA	0.010405	NA
FBgn0005386	absent, small, or homeotic discs 1	ash1	0.032027	NA	0.0121611	NA
FBgn0005390	female sterile (1) M3	fs(1)M3	0.000254746	NA	0.0114295	NA
FBgn0005391	Yolk protein 2	Yp2	0.00010912	NA	NA	NA
FBgn0005411	U2 small nuclear riboprotein auxiliary factor 50	U2af50	0.00588488	NA	0.0138679	NA
FBgn0005533	Ribosomal protein S17	RpS17	6.63e-05	NA	0.0127534	NA
FBgn0005536	Myosin binding subunit	Mbs	NA	NA	0.0165209	NA
FBgn0005561	shaven	sv	NA	NA	NA	0.00140078
FBgn0005564	Shaker cognate l	Shal	NA	3.3e-05	0.000451669	2.88e-06
FBgn0005585	Calreticulin	Calr	NA	NA	NA	NA
FBgn0005586	Rab3	Rab3	NA	NA	NA	NA
FBgn0005592	breathless	btl	NA	NA	NA	NA
FBgn0005593	Ribosomal protein L7	RpL7	0.000574918	NA	0.0496557	NA
FBgn0005612	Sox box protein 14	Sox14	0.0230012	1.51e-05	0.0121611	0.0354926
FBgn0005614	transient receptor potential-like	trpl	NA	0.0476526	NA	NA
FBgn0005616	male-specific lethal 2	msl-2	NA	0.0011828	NA	NA
FBgn0005624	Posterior sex combs	Psc	0.00787892	NA	0.0119711	NA
FBgn0005626	pale	ple	NA	0.000564082	NA	NA
FBgn0005631	roundabout 1	robo1	0.0118038	NA	0.0100846	NA
FBgn0005633	flightin	fln	NA	0.000228522	NA	3.17e-06
FBgn0005638	slow border cells	slbo	NA	NA	0.0023272	NA
FBgn0005640	Ecdysone-induced protein 63E	Eip63E	NA	0.0401	0.0137875	NA
FBgn0005642	wings down	wdn	0.00724991	NA	0.0178924	NA
FBgn0005648	Pabp2	Pabp2	NA	NA	0.0207815	NA
FBgn0005655	Proliferating cell nuclear antigen	PCNA	0.000316993	NA	NA	NA
FBgn0005659	Ets at 98B	Ets98B	0.00693934	0.0210415	NA	NA
FBgn0005664	Crystallin	Crys	0.00228637	2.76e-06	NA	NA
FBgn0005666	bent	bt	0.00272833	0.000107949	0.0164587	0.00272487
FBgn0005672	spitz	spi	NA	NA	0.0365808	NA
FBgn0005695	germ cell-less	gcl	0.00111733	NA	0.0186274	NA
FBgn0005696	DNA polymerase alpha subunit 2	PolA2	0.00134741	NA	0.0153586	NA
FBgn0005775	Connectin	Con	0.0390108	NA	NA	NA
FBgn0005777	Protein phosphatase D3	PpD3	0.0118262	NA	NA	NA
FBgn0005778	Protein phosphatase D5	PpD5	NA	0.000477376	NA	NA
FBgn0005779	Protein phosphatase D6	PpD6	NA	1.88e-06	NA	NA
FBgn0010015	Calcineurin A1	CanA1	NA	0.0041685	NA	0.0229344
FBgn0010019	Cytochrome P450 4g1	Cyp4g1	NA	3.15e-05	NA	NA
FBgn0010038	Glutathione S transferase D2	GstD2	NA	NA	NA	0.00399948
FBgn0010039	Glutathione S transferase D3	GstD3	0.0150705	0.00117376	0.00890301	NA
FBgn0010041	Glutathione S transferase D5	GstD5	NA	0.0400998	NA	2.84e-06
FBgn0010044	Glutathione S transferase D8	GstD8	NA	0.000931054	0.0143122	0.0119743
FBgn0010051	Inositol 1,4,5,-trisphosphate receptor	Itpr	NA	NA	0.0123455	NA
FBgn0010052	Juvenile hormone esterase	Jhe	0.000505826	1.87e-08	NA	0.00671808
FBgn0010078	Ribosomal protein L23	RpL23	0.000477659	NA	0.0134332	NA
FBgn0010097	gamma-Tubulin at 37C	gammaTub37C	0.00213771	NA	0.0236145	NA
FBgn0010100	Mitochondrial aconitase 1	mAcon1	NA	0.00121528	NA	0.00680089
FBgn0010105	commissureless	comm	NA	0.00556751	0.0150323	0.000631419
FBgn0010113	headcase	hdc	0.00193472	0.0207031	0.0164427	NA
FBgn0010114	hikaru genki	hig	NA	NA	NA	NA
FBgn0010173	Replication Protein A 70	RpA-70	0.00115572	NA	NA	NA
FBgn0010194	Wnt oncogene analog 5	Wnt5	NA	NA	0.0318314	NA
FBgn0010197	Guanylyl cyclase at 32E	Gyc32E	NA	0.000182966	0.000444489	3.76e-06
FBgn0010198	Ribosomal protein S15Aa	RpS15Aa	0.00414852	NA	NA	NA
FBgn0010215	alpha Catenin	alpha-Cat	NA	NA	0.0168275	NA
FBgn0010217	ATP synthase, beta subunit	ATPsynbeta	NA	0.000200702	NA	0.00350162
FBgn0010220	DEAD box protein 45A	Dbp45A	0.000587857	NA	NA	NA
FBgn0010222	NAD-dependent methylenetetrahydrofolate dehydrogenase	Nmdmc	0.00612998	NA	NA	NA
FBgn0010225	Gelsolin	Gel	NA	0.0238696	NA	NA
FBgn0010226	Glutathione S transferase S1	GstS1	NA	0.000226479	NA	7.21e-07
FBgn0010228	HMG protein Z	HmgZ	0.0109326	0.00500582	0.0106498	NA
FBgn0010235	Kinesin light chain	Klc	0.022319	NA	NA	NA
FBgn0010238	Lachesin	Lac	NA	0.00625912	NA	NA
FBgn0010241	Multi drug resistance 50	Mdr50	0.000497924	0.00681946	NA	NA
FBgn0010263	RNA-binding protein 9	Rbp9	0.000270405	8.6e-07	NA	0.0300578
FBgn0010265	Ribosomal protein S13	RpS13	0.000380587	NA	NA	NA
FBgn0010269	Downstream of raf1	Dsor1	0.0340455	NA	NA	NA
FBgn0010278	Structure specific recognition protein	Ssrp	0.0113992	NA	NA	NA
FBgn0010287	TBP-related factor	Trf	0.00755933	NA	NA	NA
FBgn0010288	Ubiquitin carboxy-terminal hydrolase	Uch	0.00813599	NA	0.0361806	NA
FBgn0010292	by S6	bys	0.00053851	NA	NA	NA
FBgn0010294	new glue 2	ng2	NA	6.28e-06	NA	NA
FBgn0010300	brain tumor	brat	0.00480124	NA	0.00771038	NA
FBgn0010303	hemipterous	hep	0.00716296	NA	0.0097291	NA
FBgn0010309	pigeon	pigeon	0.000416443	0.0312679	0.0217565	NA
FBgn0010315	Cyclin D	CycD	0.00371302	NA	0.00510448	NA
FBgn0010316	dacapo	dap	4.33e-05	NA	0.0151554	NA
FBgn0010329	Tyramine beta hydroxylase	Tbh	NA	NA	NA	NA
FBgn0010333	Rac1	Rac1	NA	NA	0.01229	NA
FBgn0010339	upstream of RpIII128	128up	0.00594423	NA	0.0342195	NA
FBgn0010341	Cdc42	Cdc42	NA	0.0043125	0.0284885	NA
FBgn0010348	ADP ribosylation factor at 79F	Arf79F	NA	0.000138114	0.000746071	7.1e-06
FBgn0010352	Oxoglutarate dehydrogenase	Ogdh	NA	0.00189326	NA	NA
FBgn0010356	TBP-associated factor 5	Taf5	0.000550947	NA	NA	NA
FBgn0010358	deltaTrypsin	deltaTry	3.11e-06	0.017758	0.000802011	NA
FBgn0010359	gammaTrypsin	gammaTry	2.91e-05	0.0365842	0.000260833	0.0357537
FBgn0010382	Cyclin E	CycE	NA	0.000383227	0.00295056	0.00523622
FBgn0010383	Cytochrome P450 18a1	Cyp18a1	0.000151723	0.0490913	0.0285484	NA
FBgn0010385	Defensin	Def	0.000726222	NA	0.0199207	NA
FBgn0010388	Drosocin	Dro	0.012129	NA	NA	NA
FBgn0010389	heartless	htl	NA	NA	NA	NA
FBgn0010391	Signal recognition particle receptor alpha	SrpRalpha	0.0250633	NA	0.01586	NA
FBgn0010395	Integrin betanu subunit	Itgbn	NA	0.00323699	NA	3.11e-05
FBgn0010397	Lamin C	LamC	NA	0.0232979	NA	NA
FBgn0010398	Leucine-rich repeat 47	Lrr47	0.0165542	NA	NA	NA
FBgn0010408	Ribosomal protein S9	RpS9	0.000787922	NA	0.0117512	NA
FBgn0010409	Ribosomal protein L18A	RpL18A	0.000220413	NA	0.0405409	NA
FBgn0010411	Ribosomal protein S18	RpS18	0.00350898	NA	0.0206365	NA
FBgn0010412	Ribosomal protein S19a	RpS19a	0.00075892	NA	0.0233421	NA
FBgn0010415	Syndecan	Sdc	NA	0.0416162	0.0385759	NA
FBgn0010416	TH1	TH1	0.0148751	NA	0.0108599	NA
FBgn0010417	TBP-associated factor 6	Taf6	0.00113473	NA	0.0322978	NA
FBgn0010421	Transcription factor TFIIFbeta	TfIIFbeta	NA	NA	0.0182359	NA
FBgn0010423	Troponin C at 47D	TpnC47D	NA	3.47e-05	NA	0.044886
FBgn0010424	Troponin C at 73F	TpnC73F	0.00516456	0.000186576	NA	0.0314036
FBgn0010425	epsilonTrypsin	epsilonTry	2.35e-05	0.0306088	0.0113677	NA
FBgn0010431	matrimony	mtrm	0.000297939	NA	NA	NA
FBgn0010434	coracle	cora	NA	NA	0.0410747	NA
FBgn0010435	epithelial membrane protein	emp	0.00236426	0.0026333	NA	NA
FBgn0010441	pelle	pll	0.00680611	NA	0.0100148	NA
FBgn0010452	tartan	trn	0.0129659	NA	0.00854393	NA
FBgn0010470	FK506-binding protein 14	Fkbp14	NA	0.0159741	NA	NA
FBgn0010473	turtle	tutl	NA	NA	NA	NA
FBgn0010482	hulk	hlk	0.0024141	2.71e-06	0.0420102	0.00246656
FBgn0010497	Dietary and metabolic glutamate transporter	dmGlut	9.05e-08	NA	5.01e-05	NA
FBgn0010501	Death caspase-1	Dcp-1	2.91e-05	NA	NA	NA
FBgn0010504	kermit	kermit	NA	8.08e-07	NA	0.00266663
FBgn0010520	Bekka	Bka	0.00186433	NA	0.0262526	NA
FBgn0010531	Copper chaperone for superoxide dismutase	Ccs	NA	NA	0.0304501	NA
FBgn0010549	lethal (2) 03659	l(2)03659	NA	NA	NA	NA
FBgn0010551	Prohibitin 2	Phb2	0.0044257	NA	NA	NA
FBgn0010575	scribbler	sbb	NA	NA	0.0101185	NA
FBgn0010591	Sphingosine-1-phosphate lyase	Sply	0.00288847	NA	NA	NA
FBgn0010602	lesswright	lwr	0.00192189	0.0488533	NA	NA
FBgn0010607	lethal (2) 05714	l(2)05714	0.0151058	0.0222285	NA	NA
FBgn0010611	HMG Coenzyme A synthase	Hmgs	0.00437418	0.0106315	NA	NA
FBgn0010620	-	CG10939	NA	NA	NA	NA
FBgn0010621	Chaperonin containing TCP1 subunit 5	CCT5	0.0024141	NA	NA	NA
FBgn0010638	Sec61 beta subunit	Sec61beta	0.00719842	0.0497053	NA	NA
FBgn0010651	Major Facilitator Superfamily Transporter 14	MFS14	0.0368897	0.0132407	NA	0.0474731
FBgn0010741	Prefoldin 2	Pfdn2	0.00805172	NA	0.0122421	NA
FBgn0010747	Signal recognition particle 54k	Srp54k	0.0223571	NA	NA	NA
FBgn0010750	antimeros	atms	0.00121796	NA	0.0445331	NA
FBgn0010770	peter pan	ppan	0.0017603	NA	0.0210442	NA
FBgn0010774	RNA and export factor binding protein 1	Ref1	0.000276644	NA	0.00775024	NA
FBgn0010786	lethal (3) 02640	l(3)02640	0.00592241	NA	NA	NA
FBgn0010803	Tryptophanyl-tRNA synthetase	TrpRS	0.00735255	NA	0.0201633	NA
FBgn0010812	uncoordinated 45	unc-45	NA	0.000970112	NA	NA
FBgn0010825	Grunge	Gug	0.000107934	6.24e-06	0.0250611	NA
FBgn0010894	sinuous	sinu	NA	NA	0.0234456	0.0194808
FBgn0010905	Spinophilin	Spn	0.00537987	0.0237381	0.00902293	NA
FBgn0010909	misshapen	msn	NA	0.0055655	0.013972	NA
FBgn0010926	lethal (3) 07882	l(3)07882	0.00667839	NA	0.019171	NA
FBgn0011016	Signal sequence receptor beta	SsRbeta	NA	NA	NA	NA
FBgn0011020	Spindle assembly abnormal 4	Sas-4	0.00632138	NA	0.0123804	NA
FBgn0011202	diaphanous	dia	NA	NA	0.0119711	NA
FBgn0011204	cueball	cue	NA	NA	0.0190939	NA
FBgn0011205	fumble	fbl	NA	0.000594871	0.0367945	0.0287516
FBgn0011206	boule	bol	NA	3.82e-07	NA	0.000669774
FBgn0011207	pelota	pelo	NA	NA	0.00838973	NA
FBgn0011211	bellwether	blw	NA	0.000120427	0.0411008	7.59e-05
FBgn0011217	effete	eff	NA	NA	0.00553947	NA
FBgn0011225	jaguar	jar	NA	0.000136789	NA	NA
FBgn0011230	purity of essence	poe	NA	NA	0.043351	NA
FBgn0011236	ken and barbie	ken	NA	0.0315987	0.0118772	NA
FBgn0011239	male sterile (2) 35Ci	ms(2)35Ci	NA	2.28e-07	NA	0.0044283
FBgn0011241	-	CG46338	NA	NA	0.00775024	NA
FBgn0011244	Heat shock protein 60B	Hsp60B	NA	8.58e-07	NA	0.0290095
FBgn0011259	Semaphorin 1a	Sema1a	0.0451762	NA	0.0499731	NA
FBgn0011270	Phosphoglyceromutase 87	Pglym87	NA	2.9e-07	NA	NA
FBgn0011272	Ribosomal protein L13	RpL13	0.000532978	NA	NA	NA
FBgn0011274	Dorsal-related immunity factor	Dif	NA	NA	NA	NA
FBgn0011284	Ribosomal protein S4	RpS4	0.00119469	NA	NA	NA
FBgn0011286	Ryanodine receptor	RyR	0.00860267	0.00141797	NA	0.00742487
FBgn0011289	Transcription factor IIA L	TfIIA-L	0.00642721	NA	NA	NA
FBgn0011290	TBP-associated factor 12	Taf12	0.00202168	NA	0.0213802	NA
FBgn0011291	TBP-associated factor 11	Taf11	0.00349775	NA	0.00962366	NA
FBgn0011296	lethal (2) essential for life	l(2)efl	NA	0.00164456	NA	0.00499276
FBgn0011297	ALG3, alpha-1,3- mannosyltransferase	Alg3	0.00015692	NA	0.0332901	NA
FBgn0011305	Repressor splicing factor 1	Rsf1	0.000945334	0.0232893	0.0228934	NA
FBgn0011327	Ubiquitin carboxy-terminal hydrolase L5	Uch-L5	0.00865116	NA	0.0131823	NA
FBgn0011335	versatile	vers	0.0024141	NA	NA	NA
FBgn0011361	NADH dehydrogenase (ubiquinone) acyl carrier protein	ND-ACP	NA	0.0070323	NA	0.0179946
FBgn0011474	PR/SET domain containing protein 7	PR-Set7	NA	NA	0.0138319	NA
FBgn0011476	lethal (3) neo43	l(3)neo43	NA	NA	0.0152526	NA
FBgn0011509	Signal recognition particle receptor beta	SrpRbeta	0.0237121	NA	0.0378197	NA
FBgn0011555	thetaTrypsin	thetaTry	1.76e-06	0.00858948	NA	NA
FBgn0011556	zetaTrypsin	zetaTry	0.0282344	NA	0.022184	NA
FBgn0011559	Accessory gland protein 36DE	Acp36DE	NA	4.09e-07	NA	3.11e-05
FBgn0011566	SET and MYND domain containing, class 3	Smyd3	NA	NA	NA	NA
FBgn0011570	capping protein beta	cpb	NA	0.00646417	NA	NA
FBgn0011573	Cdc37	Cdc37	0.00707058	NA	NA	NA
FBgn0011581	Myosuppressin	Ms	NA	0.0297031	NA	0.00220308
FBgn0011582	Dopamine 1-like receptor 1	Dop1R1	NA	NA	NA	NA
FBgn0011584	Translocation protein 1	Trp1	NA	NA	NA	0.0107813
FBgn0011586	enhancer of rudimentary	e(r)	NA	NA	0.00769414	NA
FBgn0011591	fringe	fng	0.0341371	0.00105195	0.0380427	0.00116352
FBgn0011592	frazzled	fra	NA	NA	0.0106498	NA
FBgn0011596	fuzzy onions	fzo	NA	6e-07	NA	0.00692024
FBgn0011603	inebriated	ine	NA	NA	NA	NA
FBgn0011606	Kinesin-like protein at 3A	Klp3A	NA	0.000203674	NA	NA
FBgn0011638	La autoantigen-like	La	0.00806761	NA	0.0191579	NA
FBgn0011640	lark	lark	0.010261	NA	NA	NA
FBgn0011642	Zyxin	Zyx	0.00560448	NA	0.00431595	NA
FBgn0011648	Mothers against dpp	Mad	NA	0.0273042	NA	NA
FBgn0011656	Myocyte enhancer factor 2	Mef2	0.0404698	NA	0.0155595	NA
FBgn0011659	Mlh1	Mlh1	0.00690705	NA	NA	NA
FBgn0011660	Pms2	Pms2	0.0351168	NA	NA	NA
FBgn0011661	Moesin	Moe	NA	NA	NA	NA
FBgn0011668	Male-specific RNA 57Da	Mst57Da	NA	8.79e-06	NA	0.00160932
FBgn0011669	Male-specific RNA 57Db	Mst57Db	NA	0.00115946	NA	0.0121687
FBgn0011670	Male-specific transcript 57Dc	Mst57Dc	NA	0.000750311	NA	0.000239824
FBgn0011672	Malvolio	Mvl	NA	NA	NA	0.024695
FBgn0011674	inscuteable	insc	0.0322401	NA	0.0324858	NA
FBgn0011692	pavarotti	pav	0.00054675	NA	NA	NA
FBgn0011693	Photoreceptor dehydrogenase	Pdh	NA	NA	0.049987	NA
FBgn0011695	Ejaculatory bulb protein III	EbpIII	NA	0.00130843	NA	0.0240883
FBgn0011701	reversed polarity	repo	NA	NA	NA	NA
FBgn0011703	Ribonucleoside diphosphate reductase large subunit	RnrL	0.00026415	NA	NA	NA
FBgn0011704	Ribonucleoside diphosphate reductase small subunit	RnrS	0.00240007	NA	0.018032	NA
FBgn0011705	rolling stone	rost	NA	NA	0.0141475	NA
FBgn0011706	reaper	rpr	0.0427862	NA	NA	NA
FBgn0011710	Septin 1	Septin1	0.000214295	NA	NA	NA
FBgn0011715	Snf5-related 1	Snr1	0.00039043	NA	0.0327674	NA
FBgn0011722	Tiggrin	Tig	0.000833866	3.4e-06	0.021375	2.95e-05
FBgn0011725	twin	twin	NA	1.92e-07	NA	NA
FBgn0011726	twinstar	tsr	0.00153759	NA	0.0384478	NA
FBgn0011737	Wee1 kinase	Wee1	0.0307367	2.55e-05	NA	NA
FBgn0011741	Actin-related protein 6	Arp6	0.0200434	NA	0.0235269	NA
FBgn0011742	Actin-related protein 2	Arp2	0.0122153	NA	0.00909037	NA
FBgn0011743	Actin-related protein 53D	Arp53D	NA	6.89e-08	NA	0.0111677
FBgn0011745	Actin-related protein 1	Arp1	NA	NA	NA	NA
FBgn0011746	anachronism	ana	NA	3.29e-07	NA	0.0095612
FBgn0011760	cut up	ctp	NA	0.00707182	0.0348873	NA
FBgn0011761	deadhead	dhd	0.00425424	NA	0.0164427	NA
FBgn0011768	Formaldehyde dehydrogenase	Fdh	0.0260117	NA	0.0246807	NA
FBgn0011770	GIP-like	Gip	0.0450403	NA	0.0308545	NA
FBgn0011771	HEM-protein	Hem	NA	NA	0.0100324	NA
FBgn0011774	Inverted repeat-binding protein	Irbp	0.000882743	NA	NA	NA
FBgn0011787	mitochondrial ribosomal protein L12	mRpL12	0.00217705	0.0471339	0.0322208	NA
FBgn0011802	Gemin 3	Gem3	0.00350898	0.00362215	NA	NA
FBgn0011817	nemo	nmo	NA	NA	0.0121435	NA
FBgn0011818	out at first	oaf	NA	NA	0.0145032	NA
FBgn0011822	Pepsinogen C-like	Pgcl	0.00414852	NA	0.019745	NA
FBgn0011824	-	CG4038	6.96e-05	NA	NA	NA
FBgn0011828	Peroxidasin	Pxn	0.000788774	NA	0.038417	NA
FBgn0011832	Serine protease 12	Ser12	4.1e-05	NA	0.0402136	NA
FBgn0011834	Serine protease 6	Ser6	NA	NA	0.0128543	NA
FBgn0011836	TBP-associated factor 2	Taf2	NA	0.0001313	NA	NA
FBgn0011890	transfer RNA:Lysine-CTT 1-5	tRNA:Lys-CTT-1-5	0.00253925	0.0339478	NA	NA
FBgn0011893	transfer RNA:Lysine-CTT 1-7	tRNA:Lys-CTT-1-7	NA	0.00694065	NA	NA
FBgn0011909	transfer RNA:Leucine-CAA 2-1	tRNA:Leu-CAA-2-1	NA	NA	NA	0.0325211
FBgn0011921	transfer RNA:initiator Methionine-CAT 2-1	tRNA:iMet-CAT-2-1	NA	NA	NA	0.030685
FBgn0012034	Acetyl Coenzyme A synthase	AcCoAS	0.0125188	0.000132889	NA	NA
FBgn0012036	Aldehyde dehydrogenase	Aldh	NA	0.000124513	NA	0.0434042
FBgn0012042	Attacin-A	AttA	NA	NA	NA	8.42e-05
FBgn0012058	Cell division cycle 27	Cdc27	NA	0.0165456	0.0444492	NA
FBgn0012344	Diuretic hormone 44	Dh44	NA	NA	NA	0.0147767
FBgn0013263	Trithorax-like	Trl	NA	NA	0.00842238	NA
FBgn0013269	FK506-binding protein 39kD	Fkbp39	0.000214295	NA	NA	NA
FBgn0013272	Gp150	Gp150	NA	0.0171822	NA	NA
FBgn0013277	Heat-shock-protein-70Ba	Hsp70Ba	NA	0.0219998	NA	NA
FBgn0013279	Heat-shock-protein-70Bc	Hsp70Bc	NA	NA	NA	0.00700413
FBgn0013300	Protamine A	ProtA	NA	2.21e-08	NA	0.0311391
FBgn0013301	Protamine B	ProtB	NA	6.2e-08	NA	0.0418817
FBgn0013307	Ornithine decarboxylase 1	Odc1	1.86e-06	5.34e-06	NA	NA
FBgn0013308	Ornithine decarboxylase 2	Odc2	0.0130924	NA	NA	NA
FBgn0013325	Ribosomal protein L11	RpL11	0.00395275	NA	0.0380427	NA
FBgn0013334	Synapse-associated protein 47kD	Sap47	0.0389731	NA	NA	NA
FBgn0013342	neuronal Synaptobrevin	nSyb	NA	NA	NA	0.00698397
FBgn0013343	Syntaxin 1A	Syx1A	0.0186954	NA	0.0389868	NA
FBgn0013347	Transcription-factor-IIA-S	TfIIA-S	0.00503537	NA	0.0136523	NA
FBgn0013348	Troponin C at 41C	TpnC41C	0.0150328	4.32e-07	NA	0.000481616
FBgn0013432	bcn92	bcn92	0.00304721	NA	0.00854393	NA
FBgn0013433	beaten path Ia	beat-Ia	NA	NA	NA	NA
FBgn0013467	igloo	igl	NA	0.0198667	NA	0.0066686
FBgn0013469	klumpfuss	klu	NA	0.000803412	NA	NA
FBgn0013531	Mediator complex subunit 20	MED20	NA	0.0047481	0.00890301	9.76e-05
FBgn0013548	lethal-(2)-denticleless	l(2)dtl	0.000876206	NA	0.0463287	NA
FBgn0013563	Peroxin 1	Pex1	NA	6.49e-05	NA	0.00377779
FBgn0013672	mitochondrial ATPase subunit 6	mt:ATPase6	NA	NA	0.0165511	NA
FBgn0013673	mitochondrial ATPase subunit 8	mt:ATPase8	NA	NA	0.00874077	NA
FBgn0013674	mitochondrial Cytochrome c oxidase subunit I	mt:CoI	NA	NA	0.0164587	NA
FBgn0013675	mitochondrial Cytochrome c oxidase subunit II	mt:CoII	NA	NA	0.0255959	NA
FBgn0013676	mitochondrial Cytochrome c oxidase subunit III	mt:CoIII	NA	NA	0.0098571	NA
FBgn0013678	mitochondrial Cytochrome b	mt:Cyt-b	NA	NA	0.0167554	NA
FBgn0013679	mitochondrial NADH-ubiquinone oxidoreductase chain 1	mt:ND1	NA	NA	0.00883916	NA
FBgn0013680	mitochondrial NADH-ubiquinone oxidoreductase chain 2	mt:ND2	NA	NA	0.0195419	NA
FBgn0013681	mitochondrial NADH-ubiquinone oxidoreductase chain 3	mt:ND3	NA	NA	0.016243	NA
FBgn0013684	mitochondrial NADH-ubiquinone oxidoreductase chain 5	mt:ND5	NA	NA	0.00930027	NA
FBgn0013688	mitochondrial small ribosomal RNA	mt:srRNA	NA	NA	0.0193022	NA
FBgn0013691	mitochondrial transfer RNA:Aspartic acid-GTC	mt:tRNA:Asp-GTC	NA	NA	0.009783	NA
FBgn0013695	mitochondrial transfer RNA:Histidine-GTG	mt:tRNA:His-GTG	NA	NA	0.00896752	NA
FBgn0013709	mitochondrial transfer RNA:Tryptophan-TCA	mt:tRNA:Trp-TCA	NA	NA	0.0115817	NA
FBgn0013710	mitochondrial transfer RNA:Tyrosine-GTA	mt:tRNA:Tyr-GTA	0.00188793	0.00512318	0.0217808	NA
FBgn0013717	non-stop	not	0.0303495	NA	0.0128277	NA
FBgn0013720	pickel	pck	NA	NA	NA	NA
FBgn0013725	phyllopod	phyl	0.0447952	NA	NA	0.00117843
FBgn0013726	peanut	pnut	0.0145315	NA	NA	NA
FBgn0013733	short stop	shot	0.0200288	NA	0.0204669	NA
FBgn0013746	alien	alien	0.0215469	NA	NA	NA
FBgn0013749	ADP ribosylation factor at 102F	Arf102F	NA	NA	0.0268388	NA
FBgn0013750	ADP ribosylation factor at 51F	Arf51F	NA	NA	0.0358542	NA
FBgn0013753	Big brother	Bgb	0.019121	NA	0.0063666	NA
FBgn0013756	Megator	Mtor	0.0164487	NA	0.0113479	NA
FBgn0013762	Cyclin-dependent kinase 5	Cdk5	0.0205083	NA	0.0110433	NA
FBgn0013763	Imaginal disc growth factor 6	Idgf6	0.0156042	0.034639	NA	NA
FBgn0013764	Chip	Chi	0.000546741	NA	0.04505	NA
FBgn0013765	centrosomin	cnn	NA	NA	0.0150323	NA
FBgn0013767	Corazonin	Crz	0.0424964	0.00412192	NA	0.00644646
FBgn0013770	Cysteine proteinase-1	Cp1	NA	NA	NA	NA
FBgn0013773	Cytochrome P450 6a22	Cyp6a22	0.0028077	0.0286742	0.0330719	NA
FBgn0013810	Dynein heavy chain at 36C	Dhc36C	NA	3.11e-08	NA	0.00452053
FBgn0013811	Dynein heavy chain at 62B	Dhc62B	NA	0.000694614	NA	NA
FBgn0013813	Dynein heavy chain at 89D	Dhc98D	NA	0.00318088	NA	0.0492017
FBgn0013949	Elastin-like	Elal	0.00750523	0.0107444	NA	NA
FBgn0013953	Epidermal stripes and patches	Esp	0.0107767	NA	NA	NA
FBgn0013954	FK506-binding protein 12kD	Fkbp12	0.0153323	NA	0.0101481	NA
FBgn0013973	Guanylyl cyclase beta-subunit at 100B	Gycbeta100B	NA	0.0023911	0.000378046	2.92e-06
FBgn0013981	Histone H4 replacement	His4r	0.0226371	NA	0.0115466	NA
FBgn0013983	immune deficiency	imd	NA	NA	NA	NA
FBgn0013995	Na/Ca-exchange protein	Calx	0.0272802	NA	0.00606711	0.0363908
FBgn0013997	Neurexin IV	Nrx-IV	0.0410634	0.0351314	0.0134464	NA
FBgn0014000	Helical Factor	Hf	0.01143	0.00777816	NA	NA
FBgn0014007	Protein tyrosine phosphatase 69D	Ptp69D	0.0409838	NA	0.0209648	NA
FBgn0014009	Rab2	Rab2	NA	NA	0.0384109	NA
FBgn0014010	Rab5	Rab5	NA	0.039579	0.0289008	NA
FBgn0014011	Rac2	Rac2	NA	0.000612857	NA	NA
FBgn0014018	Relish	Rel	NA	NA	NA	NA
FBgn0014020	Rho1	Rho1	NA	NA	NA	0.0379702
FBgn0014022	Rlb1	Rlb1	NA	NA	0.000235369	0.000586566
FBgn0014023	mitochondrial ribosomal protein L47	mRpL47	0.0158969	NA	0.0240104	NA
FBgn0014026	Ribosomal protein L7A	RpL7A	0.000713912	NA	NA	NA
FBgn0014029	Septin 2	Septin2	NA	NA	0.0135367	NA
FBgn0014031	Alanine-glyoxylate aminotransferase	Agxt	0.00843114	0.00434324	NA	NA
FBgn0014033	Scavenger receptor class C, type I	Sr-CI	0.000544691	0.00256914	NA	NA
FBgn0014073	Tie-like receptor tyrosine kinase	Tie	0.0256883	NA	NA	NA
FBgn0014076	Vitelline membrane 32E	Vm32E	0.0109243	NA	0.016575	NA
FBgn0014092	-	CG4278	0.0051289	NA	NA	NA
FBgn0014127	barren	barr	0.000767484	NA	NA	NA
FBgn0014133	bifocal	bif	0.0189889	NA	0.0109731	NA
FBgn0014135	branchless	bnl	NA	0.0305106	NA	NA
FBgn0014141	cheerio	cher	NA	NA	0.0213153	NA
FBgn0014143	crocodile	croc	NA	NA	NA	NA
FBgn0014163	failed axon connections	fax	0.00883874	0.000317128	0.0015175	0.0141986
FBgn0014184	Ornithine decarboxylase antizyme	Oda	NA	NA	0.0203082	NA
FBgn0014189	Helicase at 25E	Hel25E	0.00237092	NA	NA	NA
FBgn0014269	proliferation disrupter	prod	0.0102775	NA	0.0411008	NA
FBgn0014342	meiosis I arrest	mia	NA	0.000517936	NA	0.0107892
FBgn0014343	mirror	mirr	0.0250602	NA	NA	NA
FBgn0014366	noisette	noi	0.00429415	NA	0.0285459	NA
FBgn0014388	sprouty	sty	0.00670405	0.0123062	NA	NA
FBgn0014391	stunted	sun	NA	NA	0.0205238	NA
FBgn0014396	timeless	tim	0.0170266	NA	NA	NA
FBgn0014417	-	CG13397	6.51e-05	NA	0.00928993	NA
FBgn0014427	-	CG11899	NA	NA	NA	NA
FBgn0014454	Adult cuticle protein 1	Acp1	0.00551812	6.87e-07	NA	3.76e-06
FBgn0014455	Adenosylhomocysteinase	Ahcy	0.00545564	NA	0.0141575	NA
FBgn0014464	Chorion protein a at 7F	Cp7Fa	0.000809292	NA	NA	NA
FBgn0014465	Chorion protein b at 7F	Cp7Fb	0.00162457	NA	NA	NA
FBgn0014466	Chorion protein c at 7F	Cp7Fc	0.0120765	NA	NA	NA
FBgn0014851	Eig71Ek	Eig71Ek	NA	NA	1.72e-05	2.93e-06
FBgn0014857	Histone H3.3A	His3.3A	0.00560448	NA	0.0392161	NA
FBgn0014859	Hormone receptor-like in 38	Hr38	NA	0.0470592	NA	0.00746567
FBgn0014861	Minichromosome maintenance 2	Mcm2	0.000153911	NA	NA	NA
FBgn0014863	Muscle LIM protein at 84B	Mlp84B	0.0311242	NA	NA	NA
FBgn0014865	Metchnikowin	Mtk	NA	NA	NA	0.0322603
FBgn0014868	Oligosaccharyltransferase 48kD subunit	Ost48	0.0390108	NA	0.0270848	NA
FBgn0014869	Phosphoglyceromutase 78	Pglym78	NA	0.00207468	NA	0.00258984
FBgn0014877	Roe1	Roe1	NA	9.36e-06	NA	NA
FBgn0014879	Set	Set	0.00382139	NA	NA	NA
FBgn0014930	-	CG2846	NA	NA	NA	NA
FBgn0014931	-	CG2678	0.00397726	NA	0.0348225	NA
FBgn0015000	beta subunit of type I geranylgeranyl transferase	betaggt-I	NA	0.00723656	NA	NA
FBgn0015008	alpha actinin 3	Actn3	NA	6.42e-07	NA	0.0317254
FBgn0015010	Antigen 5-related	Ag5r	0.00254769	0.00281362	NA	0.0117804
FBgn0015011	Adenosylhomocysteinase like 2	AhcyL2	NA	0.000163363	NA	0.0174359
FBgn0015019	Chaperonin containing TCP1 subunit 3	CCT3	0.00114581	NA	0.0371347	NA
FBgn0015024	Casein kinase Ialpha	CkIalpha	NA	NA	0.00553622	NA
FBgn0015025	CKII-alpha subunit interactor-1	CkIIalpha-i1	NA	NA	NA	NA
FBgn0015033	Cytochrome P450 4d8	Cyp4d8	0.00884495	0.0252474	NA	NA
FBgn0015034	Cytochrome P450 4e1	Cyp4e1	NA	5.93e-07	NA	0.0192076
FBgn0015035	Cytochrome P450 4e3	Cyp4e3	NA	0.0017336	NA	0.00166932
FBgn0015037	Cytochrome P450 4p1	Cyp4p1	0.0130652	0.00162995	NA	0.00742487
FBgn0015039	Cytochrome P450 9b2	Cyp9b2	NA	NA	NA	NA
FBgn0015075	Dead-box-1	Ddx1	0.0158625	NA	0.0411008	NA
FBgn0015218	eukaryotic translation initiation factor 4E1	eIF4E1	0.0413995	NA	0.0327112	NA
FBgn0015221	Ferritin 2 light chain homologue	Fer2LCH	NA	NA	NA	NA
FBgn0015222	Ferritin 1 heavy chain homologue	Fer1HCH	NA	NA	0.0458981	NA
FBgn0015229	gliolectin	glec	NA	NA	0.00817819	NA
FBgn0015230	Glucose transporter type 3	Glut3	NA	6.11e-06	NA	0.0494187
FBgn0015239	Hormone-receptor-like in 78	Hr78	0.0129689	NA	NA	NA
FBgn0015245	Heat shock protein 60A	Hsp60A	0.00780518	NA	0.0334257	NA
FBgn0015247	Death-associated inhibitor of apoptosis 2	Diap2	NA	NA	0.0124056	NA
FBgn0015268	Nucleosome assembly protein 1	Nap1	0.000408627	NA	0.0148351	NA
FBgn0015269	Neurofibromin 1	Nf1	NA	NA	0.0149253	NA
FBgn0015270	Origin recognition complex subunit 2	Orc2	0.00117754	NA	NA	NA
FBgn0015271	Origin recognition complex subunit 5	Orc5	0.00114581	NA	NA	NA
FBgn0015277	Phosphatidylinositol 3-kinase 59F	Pi3K59F	0.0183922	NA	0.0164427	NA
FBgn0015278	Phosphatidylinositol 3-kinase 68D	Pi3K68D	0.0380306	NA	0.0117473	NA
FBgn0015282	Regulatory particle triple-A ATPase 2	Rpt2	0.031225	0.000340776	NA	NA
FBgn0015283	Regulatory particle non-ATPase 10	Rpn10	0.0134408	0.0011426	NA	NA
FBgn0015286	Ras-like protein A	Rala	NA	0.0176407	0.0121435	NA
FBgn0015288	Ribosomal protein L22	RpL22	0.000167224	NA	NA	NA
FBgn0015296	SHC-adaptor protein	Shc	0.00149103	NA	0.0414581	NA
FBgn0015298	Signal recognition particle 19	Srp19	0.0482705	NA	0.0332861	NA
FBgn0015299	Single stranded-binding protein c31A	Ssb-c31a	0.0112022	NA	0.0200995	NA
FBgn0015300	Suppressor of Stellate-like	Ssl	NA	1.03e-07	NA	NA
FBgn0015316	Trypsin 29F	Try29F	NA	NA	NA	NA
FBgn0015320	Ubiquitin conjugating enzyme 2	Ubc2	0.00967782	0.0280917	NA	NA
FBgn0015321	Ubiquitin conjugating enzyme 4	Ubc4	0.000497924	0.0272893	0.0164427	NA
FBgn0015331	abstrakt	abs	NA	NA	NA	NA
FBgn0015336	-	CG15865	NA	0.002592	NA	NA
FBgn0015338	-	CG5861	NA	NA	0.0201207	NA
FBgn0015351	Methyltransferase like 4	Mettl4	NA	NA	NA	NA
FBgn0015359	-	CG2034	0.000317518	0.00720579	NA	NA
FBgn0015360	peptide O-xylosyltransferase	oxt	0.000360175	NA	0.0193125	NA
FBgn0015372	RabX1	RabX1	0.0246783	NA	0.0186274	0.0330223
FBgn0015376	cutlet	cutlet	0.0173796	NA	NA	NA
FBgn0015379	dodo	dod	0.00237092	NA	0.0308883	NA
FBgn0015380	derailed	drl	NA	NA	0.0274443	NA
FBgn0015381	dissatisfaction	dsf	NA	0.0122607	0.000670994	1.35e-05
FBgn0015393	hoi-polloi	hoip	0.00404998	NA	0.0459337	NA
FBgn0015396	jumeau	jumu	0.00483499	NA	0.0108728	NA
FBgn0015399	kekkon 1	kek1	NA	NA	NA	NA
FBgn0015400	kekkon 2	kek2	NA	NA	NA	NA
FBgn0015402	kinase suppressor of ras	ksr	0.0340558	NA	0.0117473	NA
FBgn0015509	Cullin 1	Cul1	NA	NA	NA	NA
FBgn0015513	myoblast city	mbc	NA	NA	0.00957598	NA
FBgn0015520	nonA-like	nonA-l	0.0280791	0.0170875	NA	NA
FBgn0015521	Ribosomal protein S21	RpS21	0.000141852	NA	0.0297811	NA
FBgn0015522	olf186-M	olf186-M	0.00168576	NA	NA	NA
FBgn0015527	penguin	peng	0.00114581	NA	NA	NA
FBgn0015541	julius seizure	jus	0.000214815	1.58e-07	0.0179761	6.8e-05
FBgn0015546	spellchecker1	spel1	0.00412824	NA	0.0155595	NA
FBgn0015550	target of Poxn	tap	NA	NA	0.0226519	0.0148855
FBgn0015553	tosca	tos	0.00156341	NA	NA	NA
FBgn0015558	tweety	tty	NA	NA	0.0380308	NA
FBgn0015568	alpha-Esterase-1	alpha-Est1	0.0240301	NA	0.0222096	NA
FBgn0015569	alpha-Esterase-10	alpha-Est10	NA	NA	NA	0.0243053
FBgn0015570	alpha-Esterase-2	alpha-Est2	0.0360943	NA	NA	NA
FBgn0015574	alpha-Esterase-6	alpha-Est6	NA	3.52e-06	NA	0.0196243
FBgn0015575	alpha-Esterase-7	alpha-Est7	NA	0.00885926	NA	0.0153835
FBgn0015576	alpha-Esterase-8	alpha-Est8	NA	0.0166881	NA	0.0015927
FBgn0015577	alpha-Esterase-9	alpha-Est9	NA	NA	NA	NA
FBgn0015582	defective in the avoidance of repellents	dare	0.0276519	NA	0.00682238	NA
FBgn0015583	Accessory gland protein 29AB	Acp29AB	NA	4.74e-05	NA	0.000867041
FBgn0015584	Accessory gland protein 53Ea	Acp53Ea	NA	2.38e-06	NA	0.00197073
FBgn0015585	Accessory gland protein 63F	Acp63F	NA	0.000351045	NA	0.0451186
FBgn0015586	Accessory gland protein 76A	Acp76A	NA	0.00011011	NA	0.0139579
FBgn0015589	APC-like	Apc	NA	NA	0.01229	NA
FBgn0015591	Allatostatin A	AstA	0.00172558	0.00053853	NA	0.000558414
FBgn0015600	toucan	toc	0.0439092	0.000586956	0.0110884	NA
FBgn0015602	Boundary element-associated factor of 32kD	BEAF-32	0.00349775	NA	0.0148219	NA
FBgn0015609	Cadherin-N	CadN	0.000372111	0.00906308	NA	NA
FBgn0015614	Calcineurin B2	CanB2	NA	NA	NA	NA
FBgn0015618	Cyclin-dependent kinase 8	Cdk8	0.00139441	0.016438	NA	NA
FBgn0015621	Clipper	Clp	0.0198127	NA	0.0119785	NA
FBgn0015623	Cytochrome P450 reductase	Cpr	NA	0.000750393	NA	NA
FBgn0015663	UDP-glycosyltransferase family 36 member A1	Ugt36A1	0.049031	NA	NA	NA
FBgn0015721	king tubby	ktub	NA	0.00168883	NA	0.0137461
FBgn0015754	Lissencephaly-1	Lis-1	0.0250633	NA	0.018964	NA
FBgn0015756	Ribosomal protein L9	RpL9	0.000361701	NA	0.0301905	NA
FBgn0015765	p38a MAP kinase	p38a	NA	0.0036567	NA	NA
FBgn0015766	Msr-110	Msr-110	NA	NA	NA	NA
FBgn0015774	Netrin-B	NetB	NA	NA	NA	NA
FBgn0015776	nervana 1	nrv1	NA	0.000397619	NA	NA
FBgn0015777	nervana 2	nrv2	NA	0.00891806	NA	NA
FBgn0015781	Pyrroline 5-carboyxlate reductase	P5cr	0.0473256	NA	0.0452139	NA
FBgn0015789	Rab10	Rab10	NA	NA	0.000664598	NA
FBgn0015790	Rab11	Rab11	NA	NA	0.0163165	NA
FBgn0015791	Rab14	Rab14	NA	0.00533436	NA	0.011825
FBgn0015793	Rab19	Rab19	NA	NA	NA	NA
FBgn0015794	Rab18	Rab18	NA	NA	0.0132341	NA
FBgn0015799	Retinoblastoma-family protein	Rbf	0.0151278	NA	0.0146747	NA
FBgn0015801	Rhythmically expressed gene 5	Reg-5	NA	NA	0.0128191	0.0113592
FBgn0015803	Rho-type guanine nucleotide exchange factor	RtGEF	NA	NA	0.0141197	NA
FBgn0015805	Histone deacetylase 1	HDAC1	0.00268363	NA	NA	NA
FBgn0015808	Sterol carrier protein X-related thiolase	ScpX	NA	NA	NA	NA
FBgn0015818	Spliceosomal protein on the X	Spx	0.00144489	NA	0.0127159	NA
FBgn0015828	Transcription factor IIEalpha	TfIIEalpha	0.00350898	NA	0.0103533	NA
FBgn0015829	Transcription factor IIEbeta	TfIIEbeta	0.0497551	NA	NA	NA
FBgn0015831	Rtnl2	Rtnl2	NA	6.53e-06	NA	NA
FBgn0015834	eukaryotic translation initiation factor 3 subunit i	eIF3i	0.00379718	NA	NA	NA
FBgn0015904	araucan	ara	NA	0.0205466	NA	NA
FBgn0015905	asteroid	ast	0.00538463	NA	NA	NA
FBgn0015919	caupolican	caup	NA	NA	NA	NA
FBgn0015925	capsuleen	csul	0.00176718	NA	NA	NA
FBgn0015926	discontinuous actin hexagon	dah	0.0134323	NA	0.0122033	NA
FBgn0015929	disc proliferation abnormal	dpa	0.000297939	NA	NA	NA
FBgn0015946	grim	grim	NA	0.0068403	NA	NA
FBgn0016013	Fumarylacetoacetase	Faa	0.0236656	0.00300884	NA	0.000219168
FBgn0016031	lamina ancestor	lama	0.0126556	NA	0.0160071	NA
FBgn0016034	maelstrom	mael	0.000858333	NA	NA	NA
FBgn0016036	meiotic P22	mei-P22	0.0108627	NA	0.0415879	NA
FBgn0016038	Vacuolar protein sorting 37A	Vsp37A	0.0192726	NA	NA	NA
FBgn0016041	Translocase of outer membrane 40	Tom40	0.00257771	NA	0.00854393	NA
FBgn0016053	polar granule component	pgc	NA	NA	0.0152526	NA
FBgn0016054	(6-4)-photolyase	phr6-4	0.00549764	NA	NA	NA
FBgn0016059	Semaphorin 1b	Sema1b	NA	NA	0.0123449	NA
FBgn0016061	sidestep	side	NA	NA	NA	NA
FBgn0016070	smaug	smg	0.00320513	NA	0.00970584	NA
FBgn0016075	viking	vkg	NA	0.0127897	0.0443044	0.0188232
FBgn0016076	vrille	vri	NA	NA	NA	NA
FBgn0016080	xmas	xmas	NA	2.35e-07	NA	0.0328475
FBgn0016081	furry	fry	NA	NA	0.018846	NA
FBgn0016122	Angiotensin-converting enzyme-related	Acer	0.00406272	0.00019316	NA	NA
FBgn0016123	Alkaline phosphatase 4	Alp4	NA	NA	NA	NA
FBgn0016126	Calcium/calmodulin-dependent protein kinase I	CaMKI	NA	NA	0.0351342	NA
FBgn0016131	Cyclin-dependent kinase 4	Cdk4	0.00831556	NA	NA	NA
FBgn0016641	Protein tyrosine phosphatase-ERK/Enhancer of Ras1	PTP-ER	NA	NA	0.00791907	NA
FBgn0016672	Inositol polyphosphate 1-phosphatase	Ipp	NA	NA	0.0162885	NA
FBgn0016684	Na[+]-dependent inorganic phosphate cotransporter	NaPi-T	0.0158625	0.000859217	NA	NA
FBgn0016685	Nucleoplasmin	Nlp	0.000137025	NA	NA	NA
FBgn0016687	Nucleosome remodeling factor - 38kD	Nurf-38	0.00140258	NA	NA	NA
FBgn0016697	Proteasome alpha5 subunit	Prosalpha5	0.0476332	NA	0.0182242	NA
FBgn0016698	Phosphotyrosyl phosphatase activator	Ptpa	0.0274493	NA	0.0250611	NA
FBgn0016715	Rhythmically expressed gene 2	Reg-2	0.000442988	6.1e-07	NA	NA
FBgn0016726	Ribosomal protein L29	RpL29	3.87e-05	NA	0.00553622	NA
FBgn0016754	six-banded	sba	NA	NA	0.0314684	NA
FBgn0016762	angel	angel	0.0446976	NA	0.0267546	NA
FBgn0016794	daughter of sevenless	dos	0.0482195	NA	0.00123552	NA
FBgn0016797	frizzled 2	fz2	0.0119602	0.00248127	NA	0.0107861
FBgn0016917	Signal-transducer and activator of transcription protein at 92E	Stat92E	NA	NA	0.0129599	NA
FBgn0016919	no mechanoreceptor potential B	nompB	NA	1.85e-05	NA	0.000307444
FBgn0016930	Dual-specificity tyrosine phosphorylation-regulated kinase 2	Dyrk2	NA	0.000339541	NA	0.00527782
FBgn0016970	lethal (2) k10201	l(2)k10201	0.0145435	NA	0.0106927	NA
FBgn0016974	swallow pseudogene	swaPsi	NA	4.22e-07	NA	0.0232942
FBgn0016977	split ends	spen	0.0277309	NA	0.0139287	NA
FBgn0016978	small ribonucleoprotein particle U1 subunit 70K	snRNP-U1-70K	NA	NA	0.0139246	NA
FBgn0016983	smallminded	smid	0.00113101	NA	NA	NA
FBgn0017414	cag	cag	NA	NA	0.0337114	NA
FBgn0017429	-	CG5989	0.0372756	NA	0.0254437	NA
FBgn0017430	Negative elongation factor E	Nelf-E	0.00475432	NA	NA	NA
FBgn0017448	-	CG2187	3.54e-05	1.03e-06	2.15e-05	1.83e-06
FBgn0017456	Ubiquitin conjugating enzyme 84D	Ubc84D	NA	4.15e-06	NA	0.0165644
FBgn0017457	U2 small nuclear riboprotein auxiliary factor 38	U2af38	0.00590077	NA	0.0125626	NA
FBgn0017482	Type III alcohol dehydrogenase	T3dh	NA	NA	NA	NA
FBgn0017545	Ribosomal protein S3A	RpS3A	0.00177134	NA	NA	NA
FBgn0017551	Regulator of cyclin A1	Rca1	0.000466624	NA	0.0201456	NA
FBgn0017556	Proteasome alpha4 subunit, Testis-specific 2	Prosalpha4T2	NA	3.22e-08	NA	NA
FBgn0017558	Pyruvate dehydrogenase kinase	Pdk	NA	NA	NA	NA
FBgn0017561	Open rectifier K[+] channel 1	Ork1	0.00084092	NA	0.009783	NA
FBgn0017567	NADH dehydrogenase (ubiquinone) 23 kDa subunit	ND-23	NA	0.00560791	NA	0.0204266
FBgn0017577	Minichromosome maintenance 5	Mcm5	0.00336356	NA	NA	NA
FBgn0017578	Max	Max	NA	NA	NA	NA
FBgn0017579	Ribosomal protein L14	RpL14	0.000105673	NA	0.0411796	NA
FBgn0017581	Lk6 kinase	Lk6	NA	0.00291114	NA	0.00494665
FBgn0017590	klingon	klg	0.0184795	NA	NA	NA
FBgn0019643	speck	speck	NA	6.51e-05	NA	0.000287519
FBgn0019644	ATP synthase, subunit B	ATPsynB	NA	0.00107243	NA	0.0120021
FBgn0019650	twin of eyeless	toy	NA	NA	NA	NA
FBgn0019661	long non-coding RNA on the X 1	lncRNA:roX1	NA	5.85e-07	NA	0.000142242
FBgn0019662	quemao	qm	NA	0.000288606	0.00942676	NA
FBgn0019686	loki	lok	0.0008859	NA	0.0248979	NA
FBgn0019809	gcm2	gcm2	NA	NA	NA	NA
FBgn0019828	don juan	dj	NA	1.78e-06	NA	NA
FBgn0019928	Ser8	Ser8	NA	0.000423504	NA	0.0223028
FBgn0019929	Ser7	Ser7	0.00560448	0.00049874	NA	NA
FBgn0019932	S-adenosylmethionine decarboxylase	SamDC	NA	NA	0.00957598	NA
FBgn0019936	Ribosomal protein S20	RpS20	0.00114856	NA	NA	NA
FBgn0019938	RNA polymerase I subunit A	Polr1A	0.00349263	NA	0.0198313	NA
FBgn0019949	Cyclin-dependent kinase 9	Cdk9	NA	NA	0.0254266	NA
FBgn0019957	NADH dehydrogenase (ubiquinone) 42 kDa subunit	ND-42	NA	0.000888081	NA	NA
FBgn0019960	Mitofilin	Mitofilin	NA	NA	NA	0.0070147
FBgn0019968	Kinesin heavy chain 73	Khc-73	NA	NA	0.0113677	NA
FBgn0019972	Death related ICE-like caspase	Drice	NA	0.00562987	0.0447331	NA
FBgn0019982	GS1-like	Gs1l	NA	0.000211598	NA	NA
FBgn0019985	metabotropic Glutamate Receptor	mGluR	NA	NA	NA	NA
FBgn0020018	Protoporphyrinogen oxidase	Ppox	NA	0.00795511	0.0195484	NA
FBgn0020224	Cbl proto-oncogene	Cbl	0.0474354	NA	0.0212962	NA
FBgn0020235	ATP synthase, gamma subunit	ATPsyngamma	NA	0.00102444	NA	0.00645297
FBgn0020236	ATP citrate lyase	ATPCL	0.025072	0.0036513	NA	NA
FBgn0020238	14-3-3epsilon	14-3-3epsilon	0.0074865	NA	0.0148351	NA
FBgn0020248	stem cell tumor	stet	4.75e-05	NA	0.0384688	NA
FBgn0020249	steamer duck	stck	0.036447	NA	NA	NA
FBgn0020255	Ran	Ran	0.000388437	NA	0.0315895	NA
FBgn0020257	Partner of paired	Ppa	0.000999442	0.0216435	NA	NA
FBgn0020258	pickpocket	ppk	NA	0.00415526	0.00243237	1.57e-05
FBgn0020269	M-spondin	mspo	0.0157596	NA	NA	NA
FBgn0020270	meiotic recombination 11	mre11	0.000533569	NA	NA	NA
FBgn0020272	misato	mst	0.0283065	3.61e-06	0.0241073	NA
FBgn0020278	locomotion defects	loco	0.0290201	NA	0.00902293	NA
FBgn0020280	labial associated factor	laf	NA	1.23e-08	NA	NA
FBgn0020294	knockout	ko	0.00172167	1.17e-05	NA	0.0201493
FBgn0020299	stumps	stumps	NA	NA	NA	NA
FBgn0020300	geko	geko	0.000377858	0.0221112	NA	0.0153755
FBgn0020304	drongo	drongo	NA	0.00121723	NA	NA
FBgn0020305	dribble	dbe	0.000220208	NA	0.0195484	NA
FBgn0020306	domino	dom	0.0379481	NA	0.00574637	NA
FBgn0020307	defective proventriculus	dve	NA	0.049834	0.0209648	NA
FBgn0020309	crooked legs	crol	NA	NA	0.0113471	NA
FBgn0020312	Transmembrane O-mannosyltransferase targeting cadherins 3	Tmtc3	0.00348493	NA	0.0411008	NA
FBgn0020369	Regulatory particle triple-A ATPase 6	Rpt6	0.0421735	NA	0.0460918	NA
FBgn0020370	Tripeptidyl-peptidase II	TppII	NA	0.000164856	NA	NA
FBgn0020371	Translocase inner membrane 17	Tim17b2	NA	4.59e-08	NA	0.0445997
FBgn0020372	Transmembrane 4 superfamily	TM4SF	NA	0.0259879	NA	0.0106523
FBgn0020378	Sp1	Sp1	NA	NA	NA	NA
FBgn0020381	Death related ced-3/Nedd2-like caspase	Dredd	0.030587	NA	NA	NA
FBgn0020385	pugilist	pug	0.0135625	0.000146426	NA	NA
FBgn0020386	Phosphoinositide-dependent kinase 1	Pdk1	0.00535184	0.0451942	0.0069099	NA
FBgn0020388	Gcn5 acetyltransferase	Gcn5	0.00712612	NA	NA	NA
FBgn0020389	PAPS synthetase	Papss	0.000131811	0.0109643	0.00311323	NA
FBgn0020391	Neurospecific receptor kinase	Nrk	NA	NA	NA	NA
FBgn0020392	N-myristoyl transferase	Nmt	0.00235086	NA	NA	NA
FBgn0020399	Mst89B	Mst89B	NA	8.55e-09	NA	0.00588371
FBgn0020412	JIL-1 kinase	JIL-1	0.0387444	0.0479177	0.00876078	NA
FBgn0020414	Imaginal disc growth factor 3	Idgf3	NA	NA	NA	0.0104298
FBgn0020440	Focal adhesion kinase	Fak	NA	NA	0.00949899	NA
FBgn0020445	Early gene at 23	E23	0.00544168	NA	0.0121817	NA
FBgn0020493	Daughters against dpp	Dad	NA	NA	NA	NA
FBgn0020497	embargoed	emb	0.0150225	NA	0.0371635	NA
FBgn0020503	Cytoplasmic linker protein 190	CLIP-190	NA	0.000371342	0.0397544	0.0110061
FBgn0020506	Amyrel	Amyrel	0.000645441	0.00418492	NA	0.00624265
FBgn0020509	Accessory gland protein 62F	Acp62F	NA	4.45e-07	NA	NA
FBgn0020513	PAICS bifunctional enzyme	Paics	0.00438124	0.0210528	NA	NA
FBgn0020521	piopio	pio	0.00959424	2.16e-05	0.0186537	8.09e-05
FBgn0020545	kraken	kraken	0.00865116	NA	NA	NA
FBgn0020618	Receptor of activated protein kinase C 1	Rack1	0.000421927	NA	NA	NA
FBgn0020620	Related to the N terminus of tre oncogene	RN-tre	NA	NA	0.016833	NA
FBgn0020622	Pi3K21B	Pi3K21B	NA	0.0273042	0.0123691	NA
FBgn0020626	Oxysterol binding protein	Osbp	NA	NA	NA	NA
FBgn0020633	Minichromosome maintenance 7	Mcm7	0.000580117	NA	NA	NA
FBgn0020637	Lcp65Ag2	Lcp65Ag2	2.29e-07	NA	NA	NA
FBgn0020638	Lcp65Af	Lcp65Af	2.29e-07	NA	0.000162716	0.000246267
FBgn0020642	Lcp65Ac	Lcp65Ac	NA	NA	0.0136156	NA
FBgn0020655	ADP-ribosylation factor GTPase activating protein 1	ArfGAP1	0.00963975	NA	NA	NA
FBgn0020660	eukaryotic translation initiation factor 4B	eIF4B	NA	NA	NA	NA
FBgn0020762	ABC transporter expressed in trachea	Atet	0.00947695	0.000239442	0.0230677	0.037291
FBgn0020764	Aminolevulinate synthase	Alas	NA	0.000127158	NA	NA
FBgn0020765	Adult cuticle protein 65Aa	Acp65Aa	0.0178089	0.0286286	NA	0.0309784
FBgn0020767	Sprouty-related protein with EVH-1 domain	Spred	NA	NA	0.0138995	NA
FBgn0020906	Jonah 25Bi	Jon25Bi	4.73e-06	0.0432125	0.00341909	NA
FBgn0020907	Sarcoplasmic calcium-binding protein 2	Scp2	0.0100803	NA	NA	NA
FBgn0020908	Sarcoplasmic calcium-binding protein 1	Scp1	0.0124025	1.94e-06	NA	NA
FBgn0020909	Rtc1	Rtc1	0.00882002	NA	0.0411796	NA
FBgn0020912	Ptx1	Ptx1	0.0438432	NA	NA	NA
FBgn0020930	Diacyl glycerol kinase epsilon	Dgkepsilon	NA	NA	0.0318231	NA
FBgn0021750	Seryl-tRNA synthetase, mitochondrial	SerRS-m	NA	NA	0.0267546	NA
FBgn0021760	chromosome bows	chb	NA	5.87e-06	0.0297811	NA
FBgn0021764	sidekick	sdk	0.0101685	NA	0.00987487	NA
FBgn0021765	scully	scu	0.00843103	NA	NA	NA
FBgn0021768	nudC	nudC	0.00343242	NA	0.0104512	NA
FBgn0021795	Translocon-associated protein delta	Tapdelta	NA	NA	0.0302499	NA
FBgn0021814	Vacuolar protein sorting 28	Vps28	NA	0.0149876	NA	NA
FBgn0021818	connector enhancer of ksr	cnk	0.0408456	NA	0.0135606	NA
FBgn0021825	Dynactin 2, p50 subunit	DCTN2-p50	0.0186218	NA	NA	NA
FBgn0021847	Tetratricopeptide repeat domain 7	Ttc7	0.00244326	NA	NA	NA
FBgn0021856	lethal (2) k14505	l(2)k14505	0.00483499	NA	NA	NA
FBgn0021874	Notchless	Nle	0.0303649	NA	0.0188476	NA
FBgn0021875	Zinc finger protein RP-8	Zfrp8	0.000134213	NA	NA	NA
FBgn0021895	yantar	ytr	0.0238586	NA	NA	NA
FBgn0021944	Coproporphyrinogen oxidase	Coprox	0.0100803	NA	0.0364815	NA
FBgn0021979	lethal (2) k09913	l(2)k09913	NA	0.0184373	NA	NA
FBgn0021995	Rs1	Rs1	0.0034791	NA	0.0252898	NA
FBgn0022023	eukaryotic translation initiation factor 3 subunit h	eIF3h	0.004603	NA	NA	NA
FBgn0022027	Vacuolar protein sorting 25	Vps25	0.0309167	NA	0.0140199	NA
FBgn0022069	Nnp-1	Nnp-1	0.00247369	NA	0.0333688	NA
FBgn0022097	Vacuolar H[+] ATPase 36kD subunit 1	Vha36-1	NA	NA	0.0282253	NA
FBgn0022160	Glycerophosphate oxidase 1	Gpo1	0.0427334	7.33e-05	0.0365772	4.52e-05
FBgn0022288	lethal (2) 09851	l(2)09851	0.00222851	NA	NA	NA
FBgn0022338	deoxyribonucleoside kinase	dnk	4.53e-05	NA	0.0126932	NA
FBgn0022343	-	CG3760	0.0140428	NA	0.0314543	NA
FBgn0022344	-	CG10340	NA	0.00397948	NA	NA
FBgn0022355	Transferrin 1	Tsf1	0.00742573	0.000206289	NA	0.0279273
FBgn0022361	Purine-rich binding protein-alpha	Pur-alpha	NA	0.00388806	0.0234618	NA
FBgn0022382	Protein kinase, cAMP-dependent, regulatory subunit type 2	Pka-R2	NA	NA	NA	0.032972
FBgn0022699	D19B	D19B	0.0183504	NA	NA	NA
FBgn0022700	Chitinase 4	Cht4	0.0221363	NA	NA	NA
FBgn0022702	Chitinase 2	Cht2	0.0314598	0.0166703	0.0365163	NA
FBgn0022709	Adenylate kinase 1	Ak1	NA	2.5e-06	NA	0.00191934
FBgn0022710	Adenylyl cyclase 13E	Ac13E	NA	NA	0.0166766	NA
FBgn0022768	Protein phosphatase 2C	Pp2C1	0.0335687	NA	0.0159637	NA
FBgn0022770	Peritrophin A	Peritrophin-A	0.000206589	4.92e-08	NA	4.42e-07
FBgn0022772	Origin recognition complex subunit 1	Orc1	0.00114581	NA	0.0115874	NA
FBgn0022786	Hira	Hira	0.000970311	NA	NA	NA
FBgn0022787	Helicase 89B	Hel89B	NA	NA	0.0188231	NA
FBgn0022800	Cadherin 96Ca	Cad96Ca	0.005908	9.42e-06	NA	2.08e-05
FBgn0022893	Decondensation factor 31	Df31	0.000809012	NA	0.0113677	NA
FBgn0022936	Cyclin H	CycH	0.00161168	NA	NA	NA
FBgn0022943	cap binding protein 20	Cbp20	0.00196967	NA	0.0402918	NA
FBgn0022959	ypsilon schachtel	yps	0.0258056	NA	NA	NA
FBgn0022981	ripped pocket	rpk	0.000264993	NA	0.010405	NA
FBgn0022984	quaking related 58E-3	qkr58E-3	0.000151723	NA	NA	NA
FBgn0022986	quaking related 58E-1	qkr58E-1	0.00442171	0.0303895	NA	NA
FBgn0023000	methuselah	mth	NA	0.0128537	0.0185109	NA
FBgn0023001	melted	melt	0.0108027	0.000216145	NA	0.0118962
FBgn0023076	Clock	Clk	NA	4.05e-05	NA	0.00914027
FBgn0023090	defective transmitter release	dtr	NA	5.5e-08	NA	0.0253749
FBgn0023094	cycle	cyc	0.000369846	NA	NA	NA
FBgn0023129	astray	aay	NA	NA	NA	NA
FBgn0023167	Small ribonucleoprotein particle protein SmD3	SmD3	NA	NA	0.0121009	NA
FBgn0023170	Ribosomal protein L39	RpL39	0.00283171	NA	0.009783	NA
FBgn0023171	ribonuclease H1	rnh1	0.0127365	NA	NA	NA
FBgn0023174	Proteasome beta2 subunit	Prosbeta2	0.0133149	0.0186409	NA	NA
FBgn0023175	Proteasome alpha7 subunit	Prosalpha7	0.00884868	NA	0.0354507	NA
FBgn0023177	Protein phosphatase 19C	Pp4-19C	0.00117288	NA	0.016005	NA
FBgn0023178	Pigment-dispersing factor	Pdf	NA	NA	NA	NA
FBgn0023179	amontillado	amon	NA	NA	NA	NA
FBgn0023180	Origin recognition complex subunit 6	Orc6	0.00414569	NA	0.0189226	NA
FBgn0023181	Origin recognition complex subunit 4	Orc4	0.00010912	NA	0.0135367	NA
FBgn0023212	Elongin B	EloB	0.00404145	0.0129273	0.0284885	NA
FBgn0023214	ETS-domain lacking	edl	NA	NA	NA	0.032247
FBgn0023415	Accessory gland protein 32CD	Acp32CD	NA	4.89e-07	NA	5.81e-06
FBgn0023416	Adenylate cyclase 3	Ac3	0.0422821	NA	NA	NA
FBgn0023441	fusilli	fus	NA	NA	0.0108552	NA
FBgn0023458	Rabconnectin-3A	Rbcn-3A	0.0448248	NA	0.0102702	NA
FBgn0023477	Transaldolase	Taldo	NA	0.00671655	0.0280465	NA
FBgn0023479	Tequila	teq	NA	0.021417	NA	0.0416973
FBgn0023507	D-2-hydroxyglutaric acid dehydrogenase	D2hgdh	NA	0.00331601	NA	NA
FBgn0023508	Oculocerebrorenal syndrome of Lowe	Ocrl	NA	NA	0.00854393	NA
FBgn0023509	Myb-interacting protein 130	mip130	0.0373111	NA	0.0101205	NA
FBgn0023510	Rabconnectin-3B	Rbcn-3B	0.0454186	NA	0.00977353	NA
FBgn0023511	ER degradation enhancer, mannosidase alpha-like 1	Edem1	NA	0.00404446	NA	NA
FBgn0023512	eukaryotic translation initiation factor 2B subunit epsilon	eIF2Bepsilon	0.00573884	NA	0.0156274	NA
FBgn0023513	-	CG14803	0.00075892	NA	NA	NA
FBgn0023514	-	CG14805	0.0123995	NA	0.00818914	NA
FBgn0023517	Phosphoglycerate mutase 5	Pgam5	0.00341355	NA	0.0227898	NA
FBgn0023518	trithorax-related	trr	0.0103689	NA	0.00771479	NA
FBgn0023521	-	CG3587	0.000113579	NA	0.0139246	NA
FBgn0023522	-	CG11596	0.000412759	NA	0.00565794	NA
FBgn0023526	-	CG2865	0.0280028	NA	0.0119638	NA
FBgn0023527	-	CG3071	0.00414479	NA	0.0145032	NA
FBgn0023528	-	CG2924	0.0416796	NA	0.0114295	NA
FBgn0023529	-	CG2918	NA	NA	NA	0.00728959
FBgn0023530	-	CG3740	NA	NA	0.0267125	NA
FBgn0023531	-	CG32809	NA	0.016969	NA	NA
FBgn0023535	arginase	arg	0.000966214	0.000136943	NA	0.0303423
FBgn0023536	-	CG3156	0.00662674	NA	NA	NA
FBgn0023540	-	CG3630	NA	2.25e-05	NA	0.00644691
FBgn0023545	Phosphatidylinositol glycan anchor biosynthesis class K	PIG-K	0.000330966	NA	0.0100335	NA
FBgn0023549	Monocarboxylate transporter 1	Mct1	NA	0.0043456	NA	0.0401818
FBgn0023550	Fatty acyl-CoA reductase in oenocytes	FarO	NA	0.000886427	0.0110954	NA
FBgn0024150	Adenylyl cyclase 78C	Ac78C	0.0111368	NA	0.0168275	NA
FBgn0024177	zero population growth	zpg	6.44e-06	NA	NA	NA
FBgn0024179	wishful thinking	wit	NA	NA	0.040991	NA
FBgn0024187	sunday driver	syd	NA	NA	0.0164427	NA
FBgn0024188	separation anxiety	san	0.000151959	NA	0.024522	NA
FBgn0024189	sticks and stones	sns	NA	NA	NA	NA
FBgn0024191	septin interacting protein 1	sip1	NA	NA	0.0155595	0.0328101
FBgn0024194	rasp	rasp	0.0267567	NA	0.018032	NA
FBgn0024196	roadblock	robl	NA	NA	0.0223285	NA
FBgn0024222	I-kappaB kinase beta	IKKbeta	NA	0.0269982	0.00814926	NA
FBgn0024227	aurora B	aurB	0.00349795	NA	0.0128277	NA
FBgn0024244	drumstick	drm	0.0226302	8.41e-06	NA	5.99e-06
FBgn0024245	doughnut on 2	dnt	0.00350898	NA	NA	NA
FBgn0024250	brinker	brk	0.000158125	0.0162524	NA	NA
FBgn0024273	WASp	WASp	NA	NA	0.0285459	NA
FBgn0024277	trio	trio	0.0493455	NA	0.0123455	NA
FBgn0024285	Splicing regulatory protein 54	Srp54	0.012129	NA	NA	NA
FBgn0024289	Sorbitol dehydrogenase 1	Sodh-1	NA	1.24e-05	NA	0.0430788
FBgn0024291	Sirtuin 1	Sirt1	0.00811201	NA	0.0102178	NA
FBgn0024293	Serpin 43Ab	Spn43Ab	0.000696999	8.3e-05	NA	NA
FBgn0024314	Phospholipase A2 activator protein	Plap	0.0337741	NA	0.00985457	NA
FBgn0024321	NK7.1	NK7.1	0.0112288	0.0284854	NA	0.0407309
FBgn0024326	MAP kinase kinase 4	Mkk4	NA	0.0137579	0.0180112	NA
FBgn0024329	Mekk1	Mekk1	NA	NA	0.0148274	NA
FBgn0024330	Mediator complex subunit 6	MED6	NA	NA	0.0114219	NA
FBgn0024332	Minichromosome maintenance 3	Mcm3	0.00135254	NA	0.0147997	NA
FBgn0024352	Stress induced phosphoprotein 1	Stip1	0.0104671	NA	NA	NA
FBgn0024360	mitochondrial poly(A) polymerase	MTPAP	0.00637187	NA	0.0341473	NA
FBgn0024361	Tetraspanin 2A	Tsp2A	0.0423214	0.00315968	0.015718	NA
FBgn0024364	-	CG11417	0.0178247	NA	0.0180112	NA
FBgn0024365	-	CG12773	0.0131161	NA	NA	NA
FBgn0024371	E2F transcription factor 2	E2f2	0.0023289	NA	NA	NA
FBgn0024432	Dynein light chain 90F	Dlc90F	NA	NA	0.0124677	NA
FBgn0024491	Bicoid interacting protein 1	Bin1	0.0151583	NA	0.0350303	NA
FBgn0024509	Secretory 13	Sec13	0.0123369	NA	NA	NA
FBgn0024542	Neosin	Neos	0.005105	NA	0.0131482	NA
FBgn0024556	mitochondrial translation elongation factor Tu 1	mEFTu1	0.0350762	0.0157382	NA	NA
FBgn0024558	Diphthamide methyltransferase	Dph5	0.00191052	NA	NA	NA
FBgn0024689	four way stop	fws	0.00538463	NA	NA	NA
FBgn0024698	Cleavage and polyadenylation specificity factor 160	Cpsf160	0.000633537	NA	0.0108308	NA
FBgn0024732	DNA fragmentation factor-related protein 1	Drep1	0.00448506	NA	0.01553	NA
FBgn0024733	Ribosomal protein L10	RpL10	0.00289085	NA	NA	NA
FBgn0024754	Flotillin 1	Flo1	0.0157426	0.0285306	NA	NA
FBgn0024804	Dead box protein 80	Dbp80	NA	NA	0.0126932	NA
FBgn0024807	DISCO Interacting Protein 1	DIP1	NA	NA	0.0223643	NA
FBgn0024811	Crk oncogene	Crk	0.0221363	NA	0.0121592	NA
FBgn0024814	Clathrin light chain	Clc	NA	NA	0.0386209	NA
FBgn0024833	Adaptor Protein complex 1, mu subunit	AP-1mu	0.023133	NA	0.0204705	NA
FBgn0024836	starry night	stan	0.0067713	NA	NA	NA
FBgn0024841	pterin-4a-carbinolamine dehydratase	Pcd	0.000622449	NA	0.0112264	NA
FBgn0024846	p38b MAP kinase	p38b	NA	NA	0.0279681	NA
FBgn0024887	kin17	kin17	0.00062892	0.0155625	NA	NA
FBgn0024897	b6	b6	NA	1.3e-05	NA	0.003237
FBgn0024909	TBP-associated factor 7	Taf7	0.00464625	NA	NA	NA
FBgn0024912	O-6-alkylguanine-DNA alkyltransferase	agt	0.0311715	NA	0.0101481	NA
FBgn0024913	Activin-beta	Actbeta	NA	0.00144103	NA	0.00897259
FBgn0024920	Thymidylate synthase	Ts	0.00323955	NA	0.0264681	NA
FBgn0024945	Nitrilase and fragile histidine triad fusion protein	NitFhit	0.00474802	NA	0.021375	NA
FBgn0024947	NTPase	NTPase	NA	0.00020683	NA	0.00234125
FBgn0024956	Menage a trois 1	Mat1	0.00120935	NA	NA	NA
FBgn0024957	Iron regulatory protein 1B	Irp-1B	NA	0.00667423	NA	NA
FBgn0024958	Iron regulatory protein 1A	Irp-1A	NA	NA	0.0451303	NA
FBgn0024963	GluClalpha	GluClalpha	NA	NA	NA	NA
FBgn0024973	-	CG2701	0.00860791	NA	0.016697	NA
FBgn0024975	-	CG2712	0.0169091	NA	0.000461386	NA
FBgn0024983	-	CG4293	0.0315284	NA	0.0145179	NA
FBgn0024984	-	CG3457	0.000497849	NA	0.0432371	NA
FBgn0024985	Rab interacting lysosomal protein like	Rilpl	NA	NA	0.0301905	NA
FBgn0024986	-	CG3719	NA	NA	0.0335774	NA
FBgn0024987	sister-of-Sex-lethal	ssx	NA	NA	0.012805	NA
FBgn0024989	-	CG3777	0.00104661	4.63e-08	NA	1.83e-06
FBgn0024991	-	CG2694	0.00237092	NA	NA	NA
FBgn0024992	Paraplegin	Spg7	0.00438122	0.0308087	NA	NA
FBgn0024993	-	CG2662	0.0185307	NA	0.0115782	NA
FBgn0024994	UDP-galactose transporter	Ugalt	0.000876206	0.000319763	NA	NA
FBgn0024995	-	CG2680	0.000335327	0.000537652	NA	NA
FBgn0024996	eukaryotic translation initiation factor 2B subunit beta	eIF2Bbeta	0.0498447	0.00210934	0.0404557	NA
FBgn0024997	-	CG2681	0.000265243	0.0122279	NA	NA
FBgn0024998	-	CG2685	0.00782974	NA	0.0254437	NA
FBgn0025109	Bem46	Bem46	NA	NA	0.0217645	NA
FBgn0025111	Adenine nucleotide translocase 2	Ant2	NA	1.33e-06	NA	0.0136954
FBgn0025115	Acylphosphatase	Acyp	NA	8.57e-08	NA	0.0100601
FBgn0025118	transfer RNA:Proline-CGG 3-1	tRNA:Pro-CGG-3-1	NA	NA	NA	NA
FBgn0025286	Ribosomal protein L31	RpL31	0.000410377	NA	0.0420102	NA
FBgn0025336	-	CG4882	0.016845	NA	NA	NA
FBgn0025352	Mitochondrial trifunctional protein beta subunit	Mtpbeta	0.0283807	0.0409856	NA	NA
FBgn0025360	Optix	Optix	NA	0.000126942	NA	0.00395274
FBgn0025366	Intronic Protein 259	Ip259	0.000243578	NA	0.0487554	NA
FBgn0025378	-	CG3795	NA	4.15e-06	NA	0.0027018
FBgn0025382	Rab27	Rab27	NA	NA	0.0159097	NA
FBgn0025387	Alstrom syndrome 1b	Alms1b	NA	3.55e-07	NA	0.00467962
FBgn0025388	Alstrom syndrome 1a	Alms1a	NA	2.3e-06	0.0301252	NA
FBgn0025454	Cytochrome P450 6g1	Cyp6g1	0.00679653	0.00866218	NA	0.0243759
FBgn0025463	Brahma associated protein 60kD	Bap60	0.00549764	NA	0.0298069	NA
FBgn0025469	saliva	slv	NA	NA	0.0311722	NA
FBgn0025519	fidipidine	fidipidine	NA	NA	0.00817749	NA
FBgn0025525	bric a brac 2	bab2	0.000214295	3.87e-05	0.0449021	NA
FBgn0025549	unc-119	unc-119	NA	NA	0.0101476	NA
FBgn0025571	Splicing factor 1	SF1	0.019707	NA	NA	NA
FBgn0025573	Protein phosphatase N at 58A	PpN58A	NA	1.1e-07	NA	0.0038508
FBgn0025574	Pellino	Pli	0.012243	NA	NA	NA
FBgn0025582	eukaryotic translation initiation factor 3 subunit e	eIF3e	0.00237092	NA	NA	NA
FBgn0025583	Bomanin Short 2	BomS2	NA	0.0273042	NA	0.000191794
FBgn0025592	Glycerol kinase 1	Gk1	0.0102724	0.00324889	NA	NA
FBgn0025595	Adipokinetic hormone receptor	AkhR	0.00228691	NA	NA	NA
FBgn0025608	Fas-associated factor 2	Faf2	0.0373515	NA	0.00817819	NA
FBgn0025612	-	CG3062	NA	8.71e-06	NA	0.0243205
FBgn0025615	Torsin	Torsin	0.0020349	NA	0.0185334	NA
FBgn0025616	-	CG13359	NA	0.000224619	3.88e-05	5.7e-06
FBgn0025620	-	CG13360	NA	0.00392702	NA	NA
FBgn0025626	-	CG4281	0.0101189	NA	0.00896752	NA
FBgn0025628	-	CG4199	NA	NA	0.0148351	NA
FBgn0025629	-	CG4045	0.00705305	NA	NA	NA
FBgn0025630	RNA 3'-terminal phosphate cyclase	Rtca	0.0393813	NA	0.029831	NA
FBgn0025631	moody	moody	0.045854	0.00946898	NA	NA
FBgn0025633	split discs	spdi	0.0102886	NA	0.0126832	NA
FBgn0025634	-	CG13367	0.00820583	NA	0.0174672	NA
FBgn0025635	Histone H4 transcription factor	Hinfp	0.00111209	NA	NA	NA
FBgn0025637	SKP1-related A	SkpA	0.00227121	NA	0.0354623	NA
FBgn0025638	Regulator of cullins 1a	Roc1a	0.00646966	0.0421667	NA	NA
FBgn0025639	Histone methyltransferase 4-20	Hmt4-20	NA	NA	0.0102665	NA
FBgn0025640	-	CG13369	0.00122446	NA	0.0109731	NA
FBgn0025641	Dishevelled Associated Activator of Morphogenesis	DAAM	NA	NA	0.0129599	NA
FBgn0025643	-	CG3588	NA	NA	NA	NA
FBgn0025674	Cyclin K	CycK	0.00393037	NA	NA	NA
FBgn0025678	calcium-binding protein 1	CaBP1	NA	NA	NA	NA
FBgn0025680	cryptochrome	cry	NA	0.00132077	NA	NA
FBgn0025682	supercoiling factor	scf	NA	0.015904	NA	0.0400299
FBgn0025687	Lysine ketoglutarate reductase/saccharopine dehydrogenase	LKRSDH	0.0294896	0.000205967	NA	NA
FBgn0025693	Zinc transporter 41F	ZnT41F	NA	NA	0.0063666	0.0404196
FBgn0025697	scavenger receptor acting in neural tissue and majority of rhodopsin is absent	santa-maria	NA	NA	NA	NA
FBgn0025700	-	CG5885	0.000651595	NA	NA	NA
FBgn0025702	Serine-arginine protein kinase at 79D	Srpk79D	NA	0.000282907	NA	NA
FBgn0025709	Concentrative nucleoside transporter 2	CNT2	2.94e-06	NA	0.000535865	NA
FBgn0025712	-	CG13920	NA	0.00337528	NA	NA
FBgn0025716	Brahma associated protein 55kD	Bap55	0.00220892	NA	0.0256428	NA
FBgn0025720	Arginyltransferase 1	Ate1	0.00518819	NA	NA	NA
FBgn0025724	Coat Protein (coatomer) beta'	beta'COP	NA	NA	NA	NA
FBgn0025726	unc-13	unc-13	NA	0.000273797	0.0020481	5.99e-05
FBgn0025739	partner of numb	pon	NA	NA	0.0135367	NA
FBgn0025740	Plexin B	PlexB	NA	NA	0.00817819	NA
FBgn0025742	myotubularin	mtm	0.044212	NA	NA	NA
FBgn0025743	mushroom bodies tiny	mbt	0.00819346	NA	0.00884634	NA
FBgn0025781	Cell division cycle 16	Cdc16	0.000468762	NA	NA	NA
FBgn0025807	Rad9	Rad9	0.00276533	NA	NA	NA
FBgn0025808	Rad17	Rad17	0.000958096	NA	0.0266704	NA
FBgn0025815	Minichromosome maintenance 6	Mcm6	0.000127592	NA	NA	NA
FBgn0025820	JTBR	JTBR	0.000669527	NA	0.004847	NA
FBgn0025821	inhibitor-t	I-t	NA	1.39e-06	NA	0.00605582
FBgn0025832	Flap endonuclease 1	Fen1	0.00618343	NA	0.0169071	NA
FBgn0025835	-	CG17707	0.0107767	7.07e-07	NA	9.24e-05
FBgn0025836	Rho GTPase activating protein at 1A	RhoGAP1A	NA	NA	0.00604985	NA
FBgn0025837	-	CG17636	NA	NA	NA	NA
FBgn0025838	-	CG2652	NA	NA	NA	NA
FBgn0025839	NADH dehydrogenase (ubiquinone) B14.5 A subunit	ND-B14.5A	NA	NA	0.0131238	NA
FBgn0025864	Calmodulin-binding protein related to a Rab3 GDP/GTP exchange protein	Crag	NA	NA	0.00553947	NA
FBgn0025865	Cortactin	Cortactin	NA	0.00649922	0.0426503	NA
FBgn0025866	Calpain-B	CalpB	NA	6.04e-05	NA	NA
FBgn0025878	wrapper	wrapper	NA	NA	0.0170783	NA
FBgn0025885	myo-inositol-1-phosphate synthase	Inos	NA	0.00316591	NA	NA
FBgn0026015	Topoisomerase 3beta	Top3beta	0.00684618	NA	0.00574133	NA
FBgn0026056	Ral interacting protein	Rlip	NA	NA	0.010405	NA
FBgn0026059	Myosin heavy chain-like	Mhcl	0.0175772	0.000305568	0.0199761	0.0489335
FBgn0026077	Gasp	Gasp	0.00019521	3.22e-09	NA	4.25e-06
FBgn0026079	NOP2-Sun domain family, member 2	Nsun2	0.00121144	NA	NA	NA
FBgn0026080	Tat interactive protein 60kDa	Tip60	NA	0.0196922	NA	NA
FBgn0026084	ciboulot	cib	NA	0.00531585	0.00721042	NA
FBgn0026085	dim gamma-tubulin 4	dgt4	0.0121574	NA	0.0328551	NA
FBgn0026086	Adenosine deaminase acting on RNA	Adar	0.0493455	NA	0.0495697	NA
FBgn0026088	-	CG14818	NA	NA	0.0228934	NA
FBgn0026089	-	CG14817	NA	NA	0.0213153	NA
FBgn0026136	Casein kinase II beta2 subunit	CkIIbeta2	NA	3.75e-06	NA	NA
FBgn0026141	Cytoplasmic dynein light chain 2	Cdlc2	NA	4.32e-08	NA	0.033873
FBgn0026144	sarcoplasmic calcium-binding protein	CBP	0.000149063	NA	NA	NA
FBgn0026147	Tubulin tyrosine ligase-like 4A	TTLL4A	NA	1.83e-06	NA	0.0182417
FBgn0026148	-	CG12253	0.0107589	NA	NA	NA
FBgn0026149	BCL7-like	BCL7-like	0.00181676	NA	NA	NA
FBgn0026160	tonalli	tna	0.00672673	0.00557968	NA	NA
FBgn0026169	-	snoRNA:Psi18S-1820	0.00709873	NA	0.0298974	NA
FBgn0026174	SKP1-related D	SkpD	NA	0.00261802	NA	0.0202613
FBgn0026176	SKP1-related B	SkpB	NA	0.0310287	NA	0.030685
FBgn0026179	schizo	siz	NA	NA	0.0160174	NA
FBgn0026181	Rho kinase	Rok	0.0372138	0.00525457	0.0193125	NA
FBgn0026189	prominin-like	promL	NA	0.00409997	0.0332861	NA
FBgn0026196	nop5	nop5	0.000299547	NA	NA	NA
FBgn0026206	meiotic P26	mei-P26	0.0112313	NA	0.0156274	NA
FBgn0026207	members only	mbo	0.00351536	NA	NA	NA
FBgn0026238	gustavus	gus	0.000177959	NA	NA	NA
FBgn0026239	GUK-holder	gukh	NA	NA	0.0135367	NA
FBgn0026250	eukaryotic translation initiation factor 1A	eIF1A	0.0266886	NA	0.0194093	NA
FBgn0026255	clumsy	clumsy	0.0195476	NA	NA	NA
FBgn0026257	caravaggio	cav	0.0033545	0.0068359	0.0168275	NA
FBgn0026263	bip1	bip1	3.03e-05	NA	0.0281377	NA
FBgn0026309	adrift	aft	0.00693527	NA	NA	NA
FBgn0026313	X11L	X11L	NA	NA	0.0213604	NA
FBgn0026314	UDP-glycosyltransferase family 35 member B1	Ugt35B1	NA	NA	NA	0.0461313
FBgn0026316	Ubiquitin conjugating enzyme 10	Ubc10	NA	NA	0.00928993	NA
FBgn0026317	Tsc1	Tsc1	NA	NA	0.0148351	NA
FBgn0026319	TNF-receptor-associated factor 4	Traf4	0.0290201	0.000140186	0.00234686	0.00602041
FBgn0026320	Twin of m4	Tom	0.0023634	NA	0.0250611	NA
FBgn0026324	TBP-associated factor 10b	Taf10b	0.00833848	NA	NA	NA
FBgn0026361	Septin 5	Septin5	0.0027683	NA	0.016697	NA
FBgn0026371	Sak kinase	SAK	0.00703834	0.000256476	NA	NA
FBgn0026372	Ribosomal protein L23A	RpL23A	0.000442988	NA	NA	NA
FBgn0026373	RNA polymerase II subunit C	Polr2C	0.0003383	NA	0.0209501	NA
FBgn0026374	Rhophilin	Rhp	0.0122153	0.04307	NA	0.0148198
FBgn0026375	Rho GTPase activating protein p190	RhoGAPp190	NA	NA	0.0131775	NA
FBgn0026376	Ral guanine nucleotide dissociation stimulator-like	Rgl	NA	0.00164798	NA	NA
FBgn0026379	Phosphatase and tensin homolog	Pten	0.0085126	NA	0.0338888	NA
FBgn0026380	Proteasome beta3 subunit	Prosbeta3	0.0206719	NA	NA	NA
FBgn0026389	Odorant receptor 43a	Or43a	NA	NA	0.0454015	0.00717652
FBgn0026400	Noa36	Noa36	0.00528572	NA	0.0101342	NA
FBgn0026402	Nuclear inhibitor of Protein phosphatase 1	NiPp1	0.00445201	NA	NA	NA
FBgn0026403	Nidogen	Ndg	0.0151058	0.00013507	NA	0.00398821
FBgn0026404	Death regulator Nedd2-like caspase	Dronc	NA	0.000174709	NA	NA
FBgn0026418	Hsc70Cb	Hsc70Cb	0.0259165	NA	NA	NA
FBgn0026427	Su(var)2-HP2	Su(var)2-HP2	0.0382289	NA	0.0103946	NA
FBgn0026428	Histone deacetylase 6	HDAC6	0.000421927	9.49e-05	NA	NA
FBgn0026430	Gamma-tubulin ring protein 84	Grip84	8.99e-05	NA	NA	NA
FBgn0026431	Grip75	Grip75	0.000134213	NA	0.0121611	NA
FBgn0026433	Grip128	Grip128	0.000767484	NA	NA	NA
FBgn0026439	Excitatory amino acid transporter 1	Eaat1	NA	0.00210889	NA	0.00645297
FBgn0026562	Secreted protein, acidic, cysteine-rich	SPARC	NA	0.0120961	NA	NA
FBgn0026563	-	CG1979	NA	7.19e-08	NA	0.0299155
FBgn0026565	Argininosuccinate synthase	Ass	0.000838288	0.0160258	0.0334142	NA
FBgn0026566	-	CG1307	0.00479394	NA	0.00854393	NA
FBgn0026570	-	CG5704	0.0131161	0.00457141	0.00037315	NA
FBgn0026573	ADD domain-containing protein 1	ADD1	NA	NA	0.0103698	NA
FBgn0026575	hangover	hang	0.0125537	NA	0.00902293	NA
FBgn0026576	Phosphatidylserine decarboxylase	Pisd	0.0193603	0.0393817	NA	NA
FBgn0026577	-	CG8677	0.0408714	NA	0.00982839	NA
FBgn0026582	High mobility group protein 2	Hmg-2	0.0389923	NA	0.00790134	NA
FBgn0026593	-	CG5707	0.000411147	0.00138216	NA	NA
FBgn0026598	Adenomatous polyposis coli 2	Apc2	0.000386479	NA	NA	NA
FBgn0026602	Adenosine kinase 3	Adk3	0.00711708	0.0466155	0.0142041	NA
FBgn0026616	alpha-Mannosidase class II b	alpha-Man-IIb	NA	NA	0.00987487	NA
FBgn0026620	transforming acidic coiled-coil protein	tacc	NA	0.00149989	NA	0.000353049
FBgn0026634	Component of oligomeric golgi complex 2	Cog2	NA	NA	NA	NA
FBgn0026666	Magnetic receptor	MagR	NA	NA	NA	NA
FBgn0026679	Integrator 4	IntS4	0.0003383	NA	0.00433127	NA
FBgn0026702	POP1 ribonuclease P/MRP subunit	Pop1	0.00244326	NA	0.0458312	NA
FBgn0026718	1-Acylglycerol-3-phosphate O-acyltransferase 2	Agpat2	0.036555	0.00178317	NA	NA
FBgn0026721	fat-spondin	fat-spondin	0.00658471	0.000657666	NA	NA
FBgn0026737	-	CG6171	0.00487201	NA	0.011854	NA
FBgn0026738	-	CG7857	0.00963357	NA	0.00433889	NA
FBgn0026749	Yippee	Yippee	0.00520085	NA	NA	NA
FBgn0026751	XRCC1	XRCC1	0.0127244	NA	0.0438586	NA
FBgn0026755	UDP-glycosyltransferase family 37 member B1	Ugt37B1	0.00143404	0.00160172	NA	NA
FBgn0026756	UDP-glycosyltransferase family 37 member A1	Ugt37A1	NA	NA	NA	NA
FBgn0026761	Trap1	Trap1	NA	0.0242986	NA	NA
FBgn0026777	Rad23	Rad23	0.0206331	0.02302	NA	NA
FBgn0026869	Thymine DNA glycosylase	Tdg	NA	NA	0.0167763	NA
FBgn0026876	-	CG11403	7.99e-05	NA	NA	NA
FBgn0026878	-	CG4325	NA	NA	NA	NA
FBgn0026879	-	CG13364	0.00174902	NA	0.0130026	NA
FBgn0027052	STIP1 homology and U-box containing protein 1	STUB1	0.0390438	NA	NA	NA
FBgn0027054	COP9 signalosome subunit 4	CSN4	0.000901333	NA	0.0170116	NA
FBgn0027066	Eb1	Eb1	NA	0.0204114	NA	NA
FBgn0027070	UDP-glycosyltransferase family 36 member E1	Ugt36E1	0.014222	NA	NA	NA
FBgn0027074	UDP-glycosyltransferase family 36 member F1	Ugt36F1	0.0372745	0.000338927	NA	NA
FBgn0027080	Tyrosyl-tRNA synthetase	TyrRS	0.00471693	NA	NA	NA
FBgn0027081	Threonyl-tRNA synthetase	ThrRS	0.00399285	NA	NA	NA
FBgn0027082	Prolyl-tRNA synthetase, mitochondrial	ProRS-m	0.0197142	NA	0.0150303	NA
FBgn0027083	Methionyl-tRNA synthetase, mitochondrial	MetRS-m	NA	NA	0.00193077	NA
FBgn0027084	Lysyl-tRNA synthetase	LysRS	0.00212671	NA	NA	NA
FBgn0027086	Isoleucyl-tRNA synthetase	IleRS	0.000713912	NA	NA	NA
FBgn0027087	Histidyl-tRNA synthetase	HisRS	0.0338768	NA	0.0254805	NA
FBgn0027088	Glycyl-tRNA synthetase	GlyRS	0.00230678	NA	NA	NA
FBgn0027090	Glutaminyl-tRNA synthetase	GlnRS	0.0027683	NA	0.0445809	NA
FBgn0027093	Arginyl-tRNA synthetase	ArgRS	0.0018317	NA	NA	NA
FBgn0027094	Alanyl-tRNA synthetase	AlaRS	0.00243906	NA	NA	NA
FBgn0027095	Mesencephalic astrocyte-derived neurotrophic factor	Manf	NA	NA	NA	NA
FBgn0027101	Dual-specificity tyrosine phosphorylation-regulated kinase 3	Dyrk3	NA	NA	0.0349977	NA
FBgn0027106	Innexin 7	Inx7	NA	0.0489835	NA	NA
FBgn0027108	Innexin 2	Inx2	NA	0.0226792	0.0182724	NA
FBgn0027109	neuropeptide F	NPF	NA	0.00632916	NA	NA
FBgn0027111	midkine and pleiotrophin 1	miple1	NA	0.0466255	NA	0.00342786
FBgn0027259	kinetochore Mis12-Ndc80 network component 1	Kmn1	0.00171801	NA	0.0223339	NA
FBgn0027279	lethal (1) G0196	l(1)G0196	NA	NA	0.0248638	NA
FBgn0027280	orion	orion	NA	NA	NA	NA
FBgn0027287	Golgi microtubule-associated protein	Gmap	NA	0.00271216	0.0153586	0.000205767
FBgn0027291	Isocitrate dehydrogenase 3a	Idh3a	NA	0.00175995	NA	0.00242743
FBgn0027329	Chaperonin containing TCP1 subunit 6	CCT6	0.00151042	NA	0.0297694	NA
FBgn0027334	lethal (1) G0004	l(1)G0004	6.06e-06	NA	0.00818914	NA
FBgn0027335	Rab11 interacting protein	Rip11	NA	0.0496017	0.00927566	NA
FBgn0027338	karyopherin alpha3	Kap-alpha3	0.0148096	NA	NA	NA
FBgn0027339	jim	jim	0.0110847	NA	NA	0.0137648
FBgn0027341	Glutamine:fructose-6-phosphate aminotransferase 1	Gfat1	0.00249332	1.49e-05	NA	4.99e-05
FBgn0027342	frizzled 4	fz4	0.000351334	NA	0.00769414	NA
FBgn0027348	bubblegum	bgm	0.000458086	0.00262074	NA	NA
FBgn0027356	Amphiphysin	Amph	NA	0.0277106	NA	NA
FBgn0027359	Tim8	Tim8	0.00417197	NA	NA	NA
FBgn0027364	Six4	Six4	0.000325415	NA	0.0423314	NA
FBgn0027376	rha	rha	NA	1.71e-07	NA	0.0206598
FBgn0027378	MORF-related gene 15	MRG15	0.000584915	NA	NA	NA
FBgn0027453	DNZDHHC/NEW1 zinc finger protein 11	Dnz1	NA	NA	NA	NA
FBgn0027490	D12	D12	0.00437277	NA	0.000541746	0.00017031
FBgn0027491	Cdk5 activator-like protein	Cdk5alpha	NA	0.0269178	NA	0.0038508
FBgn0027494	Ribosomal protein S10a	RpS10a	NA	0.00288716	NA	0.00462708
FBgn0027495	SET and MYND domain containing, class 4, member 4	Smyd4-4	NA	0.00836974	NA	NA
FBgn0027496	Coat Protein (coatomer) epsilon	epsilonCOP	NA	NA	0.0386209	NA
FBgn0027497	MLF1-adaptor molecule	Madm	NA	NA	NA	NA
FBgn0027505	Rab3 GTPase activating protein	Rab3-GAP	NA	4.3e-07	NA	NA
FBgn0027507	-	CG1344	NA	NA	NA	NA
FBgn0027509	tubulin folding cofactor D	TBCD	0.0121303	NA	NA	NA
FBgn0027512	-	CG10254	0.00209317	NA	0.0136156	NA
FBgn0027513	anastral spindle 2	ana2	0.0431332	NA	NA	NA
FBgn0027518	WD repeat domain 24	Wdr24	0.0493498	NA	NA	NA
FBgn0027524	-	CG3909	0.0128577	NA	NA	NA
FBgn0027525	LTV1 ribosome biogenesis factor	LTV1	0.00249941	NA	NA	NA
FBgn0027526	Ubiquitin-like domain-containing C-terminal domain phosphatase 1	Ublcp1	0.00163198	NA	NA	NA
FBgn0027527	Osiris 6	Osi6	0.000245331	NA	0.00830857	NA
FBgn0027528	gone early	goe	NA	NA	0.0365772	NA
FBgn0027529	tapas	tapas	NA	NA	0.0126505	NA
FBgn0027537	Nucleoporin 93kD-1	Nup93-1	0.00140258	NA	NA	NA
FBgn0027538	beta1,4-N-acetylgalactosaminyltransferase A	beta4GalNAcTA	0.0309167	NA	0.0186401	NA
FBgn0027539	lilipod	lili	0.012243	6.07e-05	0.00928993	0.00736829
FBgn0027547	-	CG1927	0.0185671	NA	NA	NA
FBgn0027549	Nuclear localized protein 1	Nulp1	NA	0.0206225	0.0115817	NA
FBgn0027550	-	CG6495	0.00254597	NA	NA	0.000342008
FBgn0027552	-	CG10863	NA	NA	NA	NA
FBgn0027553	NELF-B	NELF-B	0.000139271	NA	NA	NA
FBgn0027554	-	CG8042	NA	1.3e-06	NA	0.012421
FBgn0027556	-	CG4928	NA	NA	NA	0.0115749
FBgn0027558	Polypeptide N-Acetylgalactosaminyltransferase 3	Pgant3	NA	NA	NA	NA
FBgn0027560	Trehalose-6-phosphate synthase 1	Tps1	0.00157915	0.00110183	NA	NA
FBgn0027562	-	CG10345	NA	0.00465514	NA	NA
FBgn0027564	-	CG3149	NA	NA	0.0121817	NA
FBgn0027569	ceramide transfer protein	cert	NA	NA	0.0201633	NA
FBgn0027570	Neprilysin 2	Nep2	0.00347446	NA	NA	NA
FBgn0027572	acyl-CoA oxidase 1	ACOX1	NA	0.00042096	NA	NA
FBgn0027574	-	CG5815	NA	0.00573609	NA	NA
FBgn0027575	metabotropic GABA-B receptor subtype 2	GABA-B-R2	NA	NA	NA	NA
FBgn0027578	Neprilysin-like 21	Nepl21	0.01223	0.00353018	NA	NA
FBgn0027579	minotaur	mino	0.00535184	8e-05	NA	NA
FBgn0027580	Pyruvate carboxylase	PCB	NA	0.00152886	0.0338427	0.0130773
FBgn0027582	-	CG6230	NA	3.52e-07	0.0398123	0.0379364
FBgn0027583	-	CG7601	NA	NA	NA	NA
FBgn0027584	-	CG4757	0.00237558	0.00139937	0.000154223	7.03e-05
FBgn0027585	-	CG8740	NA	NA	NA	NA
FBgn0027586	-	CG5867	NA	0.00687888	NA	0.00419011
FBgn0027592	Mediator complex subunit 15	MED15	0.000486995	0.0232601	0.0417638	NA
FBgn0027594	draper	drpr	NA	NA	0.0295433	NA
FBgn0027597	-	CG17712	NA	NA	0.00646186	NA
FBgn0027600	obstructor-B	obst-B	0.000635293	2.3e-08	NA	1.83e-06
FBgn0027602	-	CG8611	0.000157042	NA	NA	NA
FBgn0027608	-	CG2082	NA	NA	0.0157968	NA
FBgn0027611	Lysosomal alpha-mannosidase II	LManII	NA	0.036513	NA	NA
FBgn0027615	OXA1L mitochondrial inner membrane protein	OXA1L	0.0083828	2.23e-06	NA	NA
FBgn0027616	YTH domain containing 1	Ythdc1	NA	NA	0.0147535	NA
FBgn0027617	-	CG5808	NA	NA	0.00876078	NA
FBgn0027619	eukaryotic translation initiation factor 3 subunit j	eIF3j	NA	NA	NA	NA
FBgn0027620	ATP-dependent chromatin assembly factor large subunit	Acf	0.000393708	NA	0.0063666	NA
FBgn0027621	6-phosphofructo-2-kinase	Pfrx	NA	0.0047	NA	NA
FBgn0027654	jdp	jdp	NA	NA	NA	NA
FBgn0027657	globin 1	glob1	NA	NA	NA	NA
FBgn0027660	bloated tubules	blot	0.0310763	NA	0.00928993	NA
FBgn0027779	Vacuolar H[+]-ATPase SFD subunit	VhaSFD	NA	0.00166195	0.000670994	8.21e-06
FBgn0027784	Prp18	Prp18	0.0240474	NA	0.00818914	NA
FBgn0027790	GV1	GV1	0.0360079	0.00586094	NA	0.0022631
FBgn0027791	O-fucosyltransferase 2	O-fut2	0.00244326	NA	0.0161143	NA
FBgn0027793	-	CG14787	NA	0.00793033	NA	NA
FBgn0027795	-	CG14785	NA	7.85e-07	NA	0.000790942
FBgn0027835	Dodeca-satellite-binding protein 1	Dp1	NA	NA	0.0122719	NA
FBgn0027836	Dgp-1	Dgp-1	NA	NA	0.0185109	NA
FBgn0027841	Cleavage stimulation factor 64 kD subunit	CstF64	0.00114856	NA	0.0460773	NA
FBgn0027843	Carbonic anhydrase 2	CAH2	NA	NA	NA	NA
FBgn0027865	Tetraspanin 96F	Tsp96F	NA	0.00120208	NA	NA
FBgn0027868	Nucleoporin 107kD	Nup107	0.00345218	NA	0.0357152	NA
FBgn0027885	cassowary	cass	NA	NA	0.0220481	NA
FBgn0027889	ballchen	ball	0.000110383	NA	0.04055	NA
FBgn0027903	DNA polymerase delta subunit 2	PolD2	0.00286501	NA	0.0381201	NA
FBgn0027934	alpha-Est4aPsi	alpha-Est4aPsi	NA	NA	NA	NA
FBgn0027945	pumpless	ppl	0.00927668	0.00156874	NA	NA
FBgn0027949	msb1l	msb1l	0.00733054	NA	NA	NA
FBgn0027950	Methyl-CpG binding domain protein-like	MBD-like	0.000210152	NA	NA	NA
FBgn0028292	ric8a	ric8a	NA	NA	0.00896752	NA
FBgn0028325	Pyruvate dehydrogenase E1 alpha subunit	Pdha	NA	0.00108167	NA	0.000408032
FBgn0028327	lethal (1) G0320	l(1)G0320	NA	NA	NA	NA
FBgn0028336	Fumarase 1	Fum1	NA	0.00515049	NA	NA
FBgn0028341	Protein tyrosine phosphatase Meg2	Ptpmeg2	NA	NA	0.00424189	NA
FBgn0028343	Ankle2	Ankle2	0.00163198	NA	NA	NA
FBgn0028360	Cdc7 kinase	Cdc7	NA	0.00438576	0.015862	NA
FBgn0028369	kin of irre	kirre	0.0307975	NA	NA	NA
FBgn0028371	jitterbug	jbug	NA	0.0132538	NA	0.0185413
FBgn0028372	Kip1 ubiquitination-promoting complex subunit 2	Kpc2	NA	9.9e-08	NA	0.042813
FBgn0028374	Hugin	Hug	NA	NA	0.0070712	0.0127042
FBgn0028375	heixuedian	heix	NA	NA	0.0341108	NA
FBgn0028379	farinelli	fan	NA	7.55e-09	NA	0.00226631
FBgn0028380	falten	fal	0.0107121	0.000265117	NA	NA
FBgn0028381	Death executioner caspase related to Apopain/Yama	Decay	0.0321718	0.000584352	NA	NA
FBgn0028382	cyclophilin-33	cyp33	0.00184336	NA	0.0265557	NA
FBgn0028387	chameau	chm	0.0395611	NA	0.0152526	NA
FBgn0028397	Transducer of ERBB2	Tob	0.000444479	NA	NA	NA
FBgn0028398	TBP-associated factor 10	Taf10	NA	0.0207348	NA	NA
FBgn0028400	Synaptotagmin 4	Syt4	NA	NA	0.0239413	0.00317041
FBgn0028402	RNA polymerase III subunit E	Polr3E	0.00946776	NA	NA	NA
FBgn0028406	DNA fragmentation factor-related protein 4	Drep4	NA	NA	NA	NA
FBgn0028407	DNA fragmentation factor-related protein 3	Drep3	NA	0.000467805	NA	NA
FBgn0028408	DNA fragmentation factor-related protein 2	Drep2	0.00123157	NA	NA	NA
FBgn0028411	NTF2-related export protein 1	Nxt1	0.000398176	NA	NA	NA
FBgn0028412	Mst33A	Mst33A	NA	3.93e-08	NA	0.0268551
FBgn0028416	Met75Ca	Met75Ca	NA	0.00289028	NA	NA
FBgn0028421	Kinesin associated protein 3	Kap3	0.0340532	NA	0.00701237	NA
FBgn0028424	Juvenile hormone-inducible protein 26	JhI-26	NA	0.0070524	0.00876078	0.00199606
FBgn0028425	Juvenile hormone Inducible-21	JhI-21	0.000639091	NA	NA	NA
FBgn0028426	Ribonuclease Z	RNaseZ	0.00884714	NA	NA	NA
FBgn0028427	Integrin linked kinase	Ilk	0.0468957	0.0272893	NA	NA
FBgn0028430	Hemese	He	NA	0.0131707	NA	NA
FBgn0028436	ECSIT	ECSIT	NA	NA	0.0214185	NA
FBgn0028468	tetracycline resistance	rtet	0.0138868	NA	0.0488765	NA
FBgn0028473	Novel nucleolar protein 1	Non1	0.000522407	NA	NA	NA
FBgn0028474	-	CG4119	0.00138976	NA	NA	NA
FBgn0028475	HMG-coA reductase degradation 3	Hrd3	0.0205374	2.6e-05	NA	NA
FBgn0028479	Mitochondrial trifunctional protein alpha subunit	Mtpalpha	0.00285354	0.0374689	NA	NA
FBgn0028480	-	CG17841	0.00729883	0.0163682	NA	NA
FBgn0028482	borderless	bdl	NA	0.0232979	NA	0.00238019
FBgn0028484	Activated Cdc42 kinase	Ack	NA	0.00354388	0.0495527	NA
FBgn0028487	flyers-cup	f-cup	NA	2.29e-07	NA	NA
FBgn0028490	-	CG31705	NA	NA	NA	NA
FBgn0028494	-	CG6424	NA	0.000326167	NA	0.000844076
FBgn0028496	-	CG30116	0.0314645	NA	0.0439794	0.0020708
FBgn0028497	Myotubularin related protein 6	Mtmr6	NA	NA	NA	NA
FBgn0028499	-	CG7985	0.037013	NA	0.0136622	NA
FBgn0028500	RIC1 homolog	Rich	NA	NA	0.00818914	NA
FBgn0028504	-	CG12182	0.0066384	NA	0.00419318	NA
FBgn0028506	-	CG4455	0.0267281	0.0160183	0.0150449	NA
FBgn0028507	-	CG3793	NA	0.000425812	0.0142041	NA
FBgn0028513	-	CG9254	NA	1.98e-05	NA	NA
FBgn0028516	Zinc transporter 35C	ZnT35C	0.0397401	0.00139249	NA	NA
FBgn0028518	-	CG18480	NA	NA	NA	NA
FBgn0028519	heimdall	hll	0.0133685	0.036669	0.00606731	NA
FBgn0028520	-	CG4891	NA	NA	NA	0.0149277
FBgn0028523	-	CG5888	NA	0.0103366	NA	NA
FBgn0028525	crossover suppressor on 2 of Manheim	c(2)M	1.66e-05	NA	NA	NA
FBgn0028526	-	CG15293	0.0108027	0.00137814	NA	0.025551
FBgn0028527	-	CG18507	NA	0.00570094	NA	0.00426302
FBgn0028530	mitochondrial transcription termination factor	mTTF	0.0355082	NA	NA	NA
FBgn0028531	-	CG15286	NA	1.79e-10	NA	0.000139856
FBgn0028532	-	CG7968	0.0305515	NA	NA	NA
FBgn0028533	-	CG7953	0.000115815	0.00234297	NA	NA
FBgn0028534	-	CG7916	0.000298148	0.000412801	NA	NA
FBgn0028537	-	CG31775	0.0166609	4.89e-06	NA	NA
FBgn0028538	Secretory 71	Sec71	NA	NA	0.0139082	NA
FBgn0028540	-	CG9008	0.0125721	5.77e-05	NA	NA
FBgn0028543	Nimrod B2	NimB2	0.0272109	0.00543747	NA	NA
FBgn0028544	-	Vajk3	0.00202168	5.25e-08	0.0365808	1.07e-07
FBgn0028546	icarus	ics	NA	5.36e-05	NA	NA
FBgn0028550	Activating transcription factor 3	Atf3	0.0227701	NA	NA	NA
FBgn0028554	x16 splicing factor	x16	0.00206217	NA	0.0256957	NA
FBgn0028560	sugar transporter 4	sut4	NA	5.74e-08	NA	NA
FBgn0028561	sugar transporter 3	sut3	NA	4.86e-06	NA	NA
FBgn0028562	sugar transporter 2	sut2	NA	NA	NA	NA
FBgn0028563	sugar transporter 1	sut1	0.000846925	NA	0.0155595	NA
FBgn0028567	robl62A	robl62A	NA	7.95e-08	NA	0.000278846
FBgn0028569	robl37BC	robl37BC	NA	0.00804889	NA	NA
FBgn0028570	robl22E	robl22E	NA	1.38e-05	NA	0.00590285
FBgn0028572	quick-to-court	qtc	NA	0.00165097	NA	NA
FBgn0028573	pericardin	prc	0.0438432	4.02e-06	0.0248968	0.000316388
FBgn0028577	half pint	hfp	NA	NA	NA	NA
FBgn0028579	phtf	phtf	NA	1.43e-05	NA	NA
FBgn0028583	la costa	lcs	5.69e-05	3.51e-08	NA	0.00485286
FBgn0028622	quasimodo	qsm	0.00558757	2.53e-07	0.0230303	6.91e-07
FBgn0028644	beaten path Ic	beat-Ic	NA	NA	NA	NA
FBgn0028645	beaten path Ib	beat-Ib	NA	NA	NA	NA
FBgn0028646	aralar1	aralar1	NA	0.0450453	NA	NA
FBgn0028648	mitochondrial ribosomal protein L50	mRpL50	0.000991555	0.0425932	NA	NA
FBgn0028662	Vacuolar H[+] ATPase PPA1 subunit 1	VhaPPA1-1	NA	NA	NA	NA
FBgn0028663	Vacuolar H[+] ATPase M9.7 subunit b	VhaM9.7-b	NA	0.0376181	0.0445809	NA
FBgn0028664	Vacuolar H[+] ATPase M9.7 subunit c	VhaM9.7-c	NA	NA	0.00565794	NA
FBgn0028667	Vacuolar H[+] ATPase 16kD subunit 3	Vha16-3	NA	0.0149223	NA	0.00735396
FBgn0028668	Vacuolar H[+] ATPase 16kD subunit 2	Vha16-2	NA	0.00134884	0.00789438	0.00558373
FBgn0028669	Vacuolar H[+] ATPase 100kD subunit 3	Vha100-3	NA	1.4e-07	NA	0.0013369
FBgn0028670	Vacuolar H[+] ATPase 100kD subunit 2	Vha100-2	NA	NA	0.0281377	NA
FBgn0028675	Sulfonylurea receptor	Sur	0.00716702	NA	0.0109731	NA
FBgn0028683	spt4	spt4	0.00900276	NA	0.0175641	NA
FBgn0028684	Regulatory particle triple-A ATPase 5	Rpt5	0.0378526	1.29e-05	NA	NA
FBgn0028685	Regulatory particle triple-A ATPase 4	Rpt4	NA	5.37e-05	NA	NA
FBgn0028686	Regulatory particle triple-A ATPase 3	Rpt3	NA	0.000146811	NA	NA
FBgn0028687	Regulatory particle triple-A ATPase 1	Rpt1	0.00920549	2.89e-05	NA	NA
FBgn0028688	Regulatory particle non-ATPase 7	Rpn7	0.0298801	0.00135319	0.0272056	NA
FBgn0028689	Regulatory particle non-ATPase 6	Rpn6	NA	0.0133705	NA	NA
FBgn0028690	Regulatory particle non-ATPase 5	Rpn5	NA	9.18e-06	NA	NA
FBgn0028691	Regulatory particle non-ATPase 9	Rpn9	NA	2.98e-06	NA	NA
FBgn0028692	Regulatory particle non-ATPase 2	Rpn2	NA	5.81e-05	NA	NA
FBgn0028693	Regulatory particle non-ATPase 12	Rpn12	0.00666781	NA	0.0405527	NA
FBgn0028694	Regulatory particle non-ATPase 11	Rpn11	0.0158167	5.84e-05	NA	NA
FBgn0028695	Regulatory particle non-ATPase 1	Rpn1	NA	2.1e-05	NA	NA
FBgn0028697	Ribosomal protein L15	RpL15	0.00171992	NA	NA	NA
FBgn0028699	Rh50	Rh50	NA	0.00534079	NA	0.0328823
FBgn0028700	Replication factor C 38kD subunit	RfC38	0.00413007	NA	0.0136193	NA
FBgn0028703	Na[+]/H[+] hydrogen exchanger 3	Nhe3	NA	0.0195273	0.000972976	0.000131535
FBgn0028704	Nckx30C	Nckx30C	NA	0.000181636	0.000570664	3.26e-06
FBgn0028707	Methyltransferase 2	Mt2	0.0427334	NA	0.0106498	NA
FBgn0028717	Lnk	Lnk	0.0274493	NA	0.0242604	NA
FBgn0028734	Fmr1	Fmr1	NA	NA	NA	NA
FBgn0028737	eukaryotic translation elongation factor 1 beta	eEF1beta	0.00067544	NA	0.0214608	NA
FBgn0028744	-	CG5033	0.000260175	NA	NA	NA
FBgn0028746	-	CG18508	NA	0.00131872	0.0377613	NA
FBgn0028789	Dorsocross1	Doc1	NA	1.64e-05	NA	0.000294633
FBgn0028833	Cytidine/uridine monophosphate kinase 1	Cmpk	0.0107909	NA	0.0256428	NA
FBgn0028836	COP9 signalosome subunit 7	CSN7	0.00684618	NA	NA	NA
FBgn0028837	COP9 signalosome subunit 6	CSN6	0.00217705	NA	0.0396158	NA
FBgn0028838	COP9 signalosome subunit 1a	CSN1a	NA	2.18e-08	NA	0.0173286
FBgn0028841	juvenile hormone acid methyltransferase	jhamt	NA	6.59e-05	NA	NA
FBgn0028844	-	CG15283	NA	2.57e-06	NA	0.00568547
FBgn0028847	-	CG9014	NA	6.95e-08	NA	0.0207766
FBgn0028848	Glycerophosphate oxidase 3	Gpo3	NA	3.72e-07	NA	0.0185856
FBgn0028850	-	CG15260	NA	1.25e-06	NA	0.00624833
FBgn0028853	-	CG15263	0.0250728	0.00442643	NA	0.0416104
FBgn0028855	-	CG15282	NA	NA	0.0301905	NA
FBgn0028856	-	CG18063	NA	7.2e-07	NA	0.00432629
FBgn0028857	-	CG12448	NA	1.11e-07	NA	0.00175322
FBgn0028858	-	CG10839	NA	4.48e-07	NA	NA
FBgn0028862	down and out	dao	NA	NA	NA	NA
FBgn0028863	stolid	stol	NA	NA	NA	NA
FBgn0028868	-	CG4701	NA	1.69e-06	NA	0.0201292
FBgn0028870	-	CG4691	NA	8.05e-06	NA	NA
FBgn0028872	-	CG18095	NA	0.000165653	0.000636239	1.44e-05
FBgn0028875	nicotinic Acetylcholine Receptor alpha5	nAChRalpha5	NA	0.00715979	NA	NA
FBgn0028879	-	CG15270	0.00242684	NA	NA	NA
FBgn0028880	-	CG15256	NA	8.66e-08	NA	NA
FBgn0028884	-	CG4892	NA	1.24e-07	NA	NA
FBgn0028886	-	CG15279	0.0219279	0.00025881	NA	0.00211385
FBgn0028892	-	CG4161	NA	1.87e-08	NA	0.0371425
FBgn0028893	-	CG31819	NA	1.87e-08	NA	9.92e-05
FBgn0028894	Glia maturation factor	GMF	NA	NA	0.0121009	NA
FBgn0028895	-	CG17328	0.0220567	NA	NA	NA
FBgn0028896	-	CG17329	NA	4.41e-05	NA	NA
FBgn0028897	-	CG4935	NA	0.0263349	0.0276494	NA
FBgn0028899	-	CG31817	NA	3.34e-07	NA	NA
FBgn0028901	testis-specific gamma-tubulin ring protein 91	t-Grip91	NA	5.09e-07	NA	0.00745372
FBgn0028902	Tektin A	Tektin-A	NA	2.31e-07	NA	0.0302273
FBgn0028903	-	CG13243	NA	4.37e-08	NA	NA
FBgn0028913	-	CG3473	NA	1.87e-06	NA	NA
FBgn0028919	-	CG16865	5.48e-05	NA	0.00524221	NA
FBgn0028920	-	CG8997	0.000275145	0.000731731	NA	NA
FBgn0028926	Negative Cofactor 2beta	NC2beta	NA	NA	NA	NA
FBgn0028931	-	CG16863	NA	NA	NA	NA
FBgn0028935	-	CG7653	NA	2.18e-06	NA	0.0441819
FBgn0028936	Nimrod B5	NimB5	0.0269888	NA	NA	NA
FBgn0028938	-	Vajk1	0.000497924	6.25e-05	NA	0.0250436
FBgn0028939	Nimrod C2	NimC2	0.00564914	0.000106034	NA	0.000821242
FBgn0028940	Cytochrome P450 28a5	Cyp28a5	NA	0.0379761	NA	0.035403
FBgn0028941	-	CG16853	NA	7.66e-06	NA	3.49e-06
FBgn0028942	-	CG16852	NA	7.19e-08	NA	0.00186933
FBgn0028943	-	CG15638	NA	0.000148039	NA	NA
FBgn0028945	-	CG7631	NA	0.0381638	0.0439794	NA
FBgn0028949	-	CG15254	NA	NA	NA	0.0284317
FBgn0028952	Kinetochore and EB1 associated basic protein	Kebab	0.0130538	0.0018234	NA	NA
FBgn0028953	-	CG14478	NA	NA	0.0118772	NA
FBgn0028965	-	CG9933	0.0024141	NA	NA	NA
FBgn0028968	Coat Protein (coatomer) gamma	gammaCOP	NA	NA	0.040991	NA
FBgn0028969	Coat Protein (coatomer) delta	deltaCOP	NA	NA	0.0339704	NA
FBgn0028970	Rab geranylgeranyltransferase subunit beta	RabGGTb	NA	NA	0.0146952	NA
FBgn0028978	tribbles	trbl	NA	0.0200744	NA	NA
FBgn0028979	tiptop	tio	NA	NA	NA	0.0427426
FBgn0028980	tantalus	tant	NA	8.67e-06	NA	0.0139192
FBgn0028984	Serpin 88Ea	Spn88Ea	NA	NA	NA	NA
FBgn0028986	Serpin 38F	Spn38F	NA	0.00158573	NA	0.000114724
FBgn0028987	Serpin 28F	Spn28F	NA	3.99e-08	NA	0.000154627
FBgn0028988	Serpin 42Dd	Spn42Dd	NA	0.000564303	NA	0.00352232
FBgn0028990	Serpin 27A	Spn27A	NA	NA	NA	NA
FBgn0028992	sds22	sds22	0.000297939	0.0210839	NA	NA
FBgn0028993	scarecrow	scro	0.0013205	0.00933903	NA	0.0131068
FBgn0028996	onecut	onecut	NA	0.0184741	NA	NA
FBgn0028997	nmdyn-D7	nmdyn-D7	NA	8.58e-07	NA	0.0230983
FBgn0028999	nervous fingers 1	nerfin-1	0.00236206	0.0446763	NA	NA
FBgn0029002	midkine and pleiotrophin 2	miple2	NA	4.31e-06	NA	NA
FBgn0029006	SMAD specific E3 ubiquitin protein ligase	Smurf	NA	NA	0.0154553	NA
FBgn0029067	Dullard	Dd	0.0451762	0.0451942	0.00325114	NA
FBgn0029079	icln	icln	0.00555793	NA	NA	NA
FBgn0029082	hibris	hbs	0.0357345	0.0287056	NA	NA
FBgn0029084	gomdanji	gom	NA	5.14e-08	NA	0.00461127
FBgn0029088	dispatched	disp	0.0173054	NA	0.012805	NA
FBgn0029091	Chitin synthase 2	Chs2	NA	NA	NA	NA
FBgn0029092	ced-6	ced-6	0.0293365	NA	0.00760678	NA
FBgn0029094	anti-silencing factor 1	asf1	0.000669527	NA	0.0235433	NA
FBgn0029113	Ubiquitin-like activating enzyme 2	Uba2	0.000965715	NA	NA	NA
FBgn0029114	Tollo	Tollo	0.00504827	NA	NA	NA
FBgn0029117	Surfeit 1	Surf1	NA	NA	0.0267184	NA
FBgn0029118	Succinyl-coenzyme A synthetase beta subunit, GDP-forming	ScsbetaG	NA	NA	0.0288133	NA
FBgn0029121	severas	Sras	NA	NA	0.0223339	NA
FBgn0029123	SoxNeuro	SoxN	0.000268708	NA	NA	NA
FBgn0029128	trynity	tyn	0.0073583	NA	NA	0.0355398
FBgn0029133	Proteasome regulator gamma	REG	0.00122597	NA	0.00520806	NA
FBgn0029134	Proteasome beta5 subunit	Prosbeta5	0.0157729	NA	0.0186401	NA
FBgn0029147	NtR	NtR	0.0173157	0.000738203	NA	NA
FBgn0029148	NHP2	NHP2	0.000912165	NA	NA	NA
FBgn0029155	Malic enzyme b	Men-b	0.00576301	0.000576096	NA	NA
FBgn0029157	slingshot	ssh	NA	0.00588616	0.0232519	NA
FBgn0029158	Lipoic acid synthase	Las	NA	NA	0.034623	NA
FBgn0029167	Hemolectin	Hml	0.0015445	NA	NA	NA
FBgn0029172	Fad2	Fad2	7.92e-07	NA	0.0177179	NA
FBgn0029173	piragua	prg	0.00107349	NA	NA	NA
FBgn0029174	FK506-binding protein 59kD	Fkbp59	0.00379718	NA	0.033843	NA
FBgn0029175	sister of tout-velu	sotv	NA	NA	NA	NA
FBgn0029176	eukaryotic translation elongation factor 1 gamma	eEF1gamma	0.0021978	NA	NA	NA
FBgn0029501	Caldesmon-related protein	Crtp	NA	9.64e-08	1.72e-05	4.25e-06
FBgn0029502	Coenzyme Q7	Coq7	NA	NA	0.043588	NA
FBgn0029504	Checkpoint suppressor 1-like	CHES-1-like	NA	NA	0.0134332	NA
FBgn0029507	Tetraspanin 42Ed	Tsp42Ed	NA	NA	NA	0.00227842
FBgn0029508	Tetraspanin 42Ea	Tsp42Ea	NA	0.00106446	0.0431742	NA
FBgn0029512	Activator of SUMO 1	Aos1	0.0309086	NA	NA	NA
FBgn0029514	-	CG9166	NA	NA	0.018571	NA
FBgn0029524	-	CG3176	NA	NA	NA	NA
FBgn0029525	-	CG18273	0.000811788	NA	NA	NA
FBgn0029529	-	CG13365	NA	NA	0.00899275	NA
FBgn0029535	-	CG14635	NA	1.58e-05	NA	0.0235363
FBgn0029539	-	CG11663	NA	3.08e-09	NA	9.86e-05
FBgn0029568	-	CG11381	0.00182866	NA	NA	NA
FBgn0029580	-	CG14778	NA	8.03e-05	NA	0.0185754
FBgn0029588	-	CR14798	0.00476127	NA	0.0122033	NA
FBgn0029594	Cytochrome c oxidase assembly factor 8	Coa8	NA	NA	NA	NA
FBgn0029603	-	CG14053	NA	0.000270452	0.000697993	7.46e-06
FBgn0029606	-	CG14052	NA	4.1e-08	NA	NA
FBgn0029629	eukaryotic translation initiation factor 3 subunit g1	eIF3g1	0.000698745	NA	0.0244224	NA
FBgn0029648	-	CG3603	NA	NA	0.0136622	NA
FBgn0029656	-	CG10793	NA	6.72e-05	NA	NA
FBgn0029657	-	CG12535	NA	1.7e-06	NA	0.00495364
FBgn0029658	-	CG14269	NA	1.36e-06	NA	0.000456427
FBgn0029659	-	CG16782	NA	1.19e-07	NA	0.0235187
FBgn0029660	-	CG10801	NA	0.000130181	NA	NA
FBgn0029661	-	CG16781	NA	4.55e-06	NA	0.0270494
FBgn0029662	-	CG12206	NA	3.8e-05	NA	NA
FBgn0029664	-	CG10802	NA	0.00457141	0.0288527	NA
FBgn0029665	-	CG14270	0.00882002	NA	0.0125626	NA
FBgn0029667	Growth arrest specific protein 8	Gas8	NA	2.31e-05	NA	0.0340699
FBgn0029669	-	CG13021	NA	0.000736635	NA	NA
FBgn0029676	Hsc/Hsp70-interacting protein related	HIP-R	0.00113959	NA	0.00876269	NA
FBgn0029679	-	CG2901	NA	0.00087661	NA	0.0495693
FBgn0029685	-	CG2938	NA	NA	0.00127376	NA
FBgn0029686	Gaulos	Glos	0.000686271	0.0459113	0.00974589	NA
FBgn0029688	lava lamp	lva	0.0371727	NA	0.00883916	NA
FBgn0029693	Cap methyltransferase 1	Cmtr1	0.0155103	NA	NA	NA
FBgn0029696	-	CG15571	0.00134294	NA	NA	NA
FBgn0029697	-	CG15570	0.000151959	NA	0.00347157	NA
FBgn0029700	-	CG15576	NA	1.6e-06	NA	0.00864307
FBgn0029701	-	CG12691	NA	0.0496436	NA	NA
FBgn0029702	-	CG15572	NA	1.58e-07	NA	0.00910594
FBgn0029703	-	CG12692	NA	1.39e-08	NA	0.00852827
FBgn0029705	-	CG12693	NA	1.39e-07	NA	0.047033
FBgn0029708	-	CG3556	NA	NA	NA	NA
FBgn0029709	CHOp24	CHOp24	NA	NA	0.0146747	NA
FBgn0029710	-	CG3568	0.0239335	0.000421106	0.0333688	0.0238923
FBgn0029712	-	CG15912	NA	NA	0.00940415	NA
FBgn0029714	-	CG3527	0.0246082	NA	0.0427508	NA
FBgn0029715	-	CG11444	0.0175542	NA	0.0180968	NA
FBgn0029717	-	CG12684	NA	1.32e-07	NA	5.92e-05
FBgn0029718	mitochondrial ribosomal protein L30	mRpL30	0.0373515	NA	0.0214619	NA
FBgn0029722	-	CG7024	NA	1.53e-05	NA	NA
FBgn0029723	Proctolin receptor	Proc-R	NA	0.0455612	NA	NA
FBgn0029724	-	CG15472	NA	7.34e-05	NA	NA
FBgn0029725	-	CG2871	NA	2.85e-07	NA	NA
FBgn0029726	-	CG15471	NA	0.00991986	NA	0.0035444
FBgn0029729	-	CG12682	NA	1.3e-06	NA	0.000944142
FBgn0029730	boilerman	boil	NA	4.81e-07	NA	0.00114767
FBgn0029733	-	CG6927	0.0162727	NA	0.0242946	NA
FBgn0029737	-	CG6903	0.0124261	0.000995421	NA	NA
FBgn0029740	-	CG12680	NA	0.00230318	NA	NA
FBgn0029745	Regulatory particle non-ATPase 13-related	Rpn13R	NA	0.00142468	NA	0.0251151
FBgn0029747	-	CG5062	NA	2.9e-06	NA	0.000420136
FBgn0029750	-	CG3323	NA	4.88e-08	NA	0.00276413
FBgn0029751	-	CG17764	NA	0.00119902	NA	0.0105061
FBgn0029752	Thioredoxin T	TrxT	NA	4.68e-06	NA	0.000387755
FBgn0029753	-	CG4198	NA	7.17e-07	NA	NA
FBgn0029755	Something about silencing 10	Sas10	0.00183133	NA	0.0113506	NA
FBgn0029756	-	CG3309	0.000846925	NA	NA	NA
FBgn0029761	small conductance calcium-activated potassium channel	SK	0.0360821	NA	NA	0.0362217
FBgn0029762	Nutrient Amino Acid Transporter 1	NAAT1	0.00509879	0.00138381	NA	0.0378933
FBgn0029763	Ubiquitin specific protease 16/45	Usp16-45	0.00242351	NA	NA	NA
FBgn0029765	-	CG16756	0.00597901	0.0161282	NA	NA
FBgn0029766	-	CG15784	0.000903838	0.00063465	NA	0.000291172
FBgn0029768	Sex peptide receptor	SPR	NA	NA	NA	NA
FBgn0029769	fra mauro	frma	6.63e-05	0.000103879	NA	NA
FBgn0029771	-	CG12730	NA	NA	NA	NA
FBgn0029778	Rho GTPase activating protein at 5A	RhoGAP5A	0.016403	NA	0.0228919	NA
FBgn0029783	Sirtuin 4	Sirt4	NA	NA	0.029831	NA
FBgn0029785	Ribosomal protein L35	RpL35	0.000242091	NA	NA	NA
FBgn0029789	Post-GPI attachment to proteins 1	PGAP1	0.000782163	NA	0.0112264	NA
FBgn0029791	ADAM metallopeptidase with thrombospondin type 1 motif B	AdamTS-B	NA	NA	NA	0.0463138
FBgn0029798	Regulator of telomere elongation helicase 1	Rtel1	0.0401135	NA	0.0142041	NA
FBgn0029799	-	CG15772	NA	NA	NA	NA
FBgn0029800	lin-52	lin-52	0.0125901	NA	0.0157968	NA
[truncated: 7,658 more rows]
