# Supplementary material for: Genetic and genomic analyses of Drosophila melanogaster models of chromatin modification disorders
Source: Genetics. 2023 Apr 10;224(4):iyad061. doi: 10.1093/genetics/iyad061 (PMC10411607; doi:10.1093/genetics/iyad061)
Supplement: iyad061_Supplementary_Data [file iyad061_supplementary_data.zip › Table_S7_GENETICS-2023-306034.xlsx]

## Sheet: (A)fclog2_bysex_all_maxmin
Table S7. k-means threshold. (A) Average log2 fold change values for each differentially expressed gene for each set of samples, as well as maximum, minimum across all samples. (B) Determination of threshold by ranking, indexing and fitting lines to fold change plots. fc: log2 fold change; f: females, m: males.
Flybase_id	Gene_symbol	brm_fc_f	brm_fc_m	osa_fc_f	osa_fc_m	SMC1_fc_f	SMC1_fc_m	SMC3_fc_f	SMC3_fc_m	Snr1_fc_f	Snr1_fc_m	vtd_fc_f	vtd_fc_m	maximum	minimum	ABS(Diff)
FBgn0000008	a	-0.144882	-0.0528334	-0.144763	0.383326	-0.761804	-0.0874877	-0.293832	0.0946255	-0.178903	0.221108	0.15661	0.123443	0.383326	-0.761804	0.761804
FBgn0000014	abd-A	0.195692	-0.281889	-0.352777	-0.234827	-0.81514	-0.412118	-0.874873	-0.167208	0.990694	0.577427	-0.0114639	-0.00525292	0.990694	-0.874873	0.990694
FBgn0000015	Abd-B	0.308206	-0.11009	0.0801322	0.0457521	-0.527271	-0.172464	-0.268793	0.17912	0.734553	0.17882	-0.21745	0.306604	0.734553	-0.527271	0.734553
FBgn0000024	Ace	0.0388675	0.216443	-0.026899	0.102169	-0.521143	0.0485277	-0.777427	0.23634	0.746985	0.0327325	0.128798	0.208229	0.746985	-0.777427	0.777427
FBgn0000032	Acph-1	0.0113161	-0.151419	-0.0667112	-0.11801	0.414887	-0.148981	0.470124	-0.0132766	-0.550473	-0.0532972	0.283327	-0.0547193	0.470124	-0.550473	0.550473
FBgn0000036	nAChRalpha1	0.0549614	0.254493	-0.288882	0.148873	-0.00227027	-0.00815306	-0.944184	0.20142	0.877981	0.017894	-0.00787402	0.301424	0.877981	-0.944184	0.944184
FBgn0000037	mAChR-A	0.0610291	0.303381	-0.0651779	0.24332	-0.535042	0.110347	-0.911271	0.277574	0.675419	-0.210395	-0.253229	0.333183	0.675419	-0.911271	0.911271
FBgn0000038	nAChRbeta1	0.075541	0.467756	0.136216	0.100234	-0.519703	0.177313	-0.651602	0.219686	0.849446	-0.237538	0.288755	0.334338	0.849446	-0.651602	0.849446
FBgn0000042	Act5C	0.0199172	-0.103403	-0.0757743	0.122783	0.233381	-0.182522	0.389949	0.0415101	-0.120071	0.638365	0.215195	0.164013	0.638365	-0.182522	0.638365
FBgn0000043	Act42A	0.183849	0.166705	0.000919236	0.0290742	0.0858807	0.0836358	0.622048	0.0307324	-0.0117785	0.497218	0.150549	0.427464	0.622048	-0.0117785	0.622048
FBgn0000044	Act57B	0.03066	-0.524981	-0.507536	-0.376918	-1.23485	-0.617888	-0.369155	-0.294869	0.624402	0.335832	-0.0544715	-0.208329	0.624402	-1.23485	1.23485
FBgn0000045	Act79B	-0.0320048	-0.798653	-1.12687	-0.9732	-1.6594	-0.959795	-1.29854	-0.74293	1.06506	0.495967	-0.139894	-0.575848	1.06506	-1.6594	1.6594
FBgn0000046	Act87E	0.436357	-0.0757257	-0.113156	-0.0797817	-0.807042	-0.166424	-0.319956	-0.0678807	1.11482	0.707758	0.31117	0.240304	1.11482	-0.807042	1.11482
FBgn0000047	Act88F	-0.752102	-2.20927	-2.01746	-3.30561	-1.56778	-3.9096	-3.28759	-2.2039	1.04433	0.0269038	-0.371468	-2.35521	1.04433	-3.9096	3.9096
FBgn0000052	Pfas	-0.245397	-0.399813	0.118968	0.653981	-0.233857	0.0762632	-0.0172743	-0.484114	-0.35452	-0.403409	0.142021	-0.32098	0.653981	-0.484114	0.653981
FBgn0000053	Gart	-0.149367	-0.652597	0.107251	0.797025	0.261086	-0.0165404	0.158937	-0.708092	0.197668	0.92511	0.203087	-0.900553	0.92511	-0.900553	0.92511
FBgn0000055	Adh	-1.14027	-1.12196	0.0265185	-0.125897	0.536431	-0.334049	-1.23333	-1.33329	-1.38904	-3.01467	0.528978	-0.0418911	0.536431	-3.01467	3.01467
FBgn0000057	adp	0.028797	0.154064	0.300623	0.327964	0.601672	0.39028	0.425399	0.212474	-0.103041	-0.148327	0.402179	0.185033	0.601672	-0.148327	0.601672
FBgn0000071	Ama	0.365254	-0.944401	-2.08627	-0.873959	0.829437	-0.811908	-0.469871	-0.439796	-1.04607	1.61512	-0.686407	-0.629145	1.61512	-2.08627	2.08627
FBgn0000075	amd	-0.282062	-0.994313	-1.45736	-0.784265	-0.218676	-0.806306	0.530759	-0.315385	-0.859554	-0.439213	-0.285732	-1.17244	0.530759	-1.45736	1.45736
FBgn0000077	amx	0.239313	0.00401312	0.0903419	0.00780279	1.17084	0.286948	0.554193	-0.00473937	-0.503203	0.213825	0.38838	0.109216	1.17084	-0.503203	1.17084
FBgn0000078	Amy-d	-0.487404	0.610088	1.00177	0.605702	0.621766	0.436258	-0.216716	0.0817292	0.065401	-0.679046	0.853966	0.204929	1.00177	-0.679046	1.00177
FBgn0000084	AnxB10	0.106585	-0.0817793	0.138668	-0.083796	0.723512	0.0164257	0.548652	0.109777	-0.0598564	-0.276899	0.259138	0.00750585	0.723512	-0.276899	0.723512
FBgn0000092	dyw	0.763149	-2.33715	-0.0941374	-4.70219	0.0672905	-4.63992	-2.39559	-3.21985	2.35528	1.09816	0.395078	-3.7157	2.35528	-4.70219	4.70219
FBgn0000094	Anp	-0.855961	0.210148	1.54976	-1.04731	0.267485	-0.0227007	2.30604	0.917994	-1.35884	-1.19936	1.20075	0.910578	2.30604	-1.35884	2.30604
FBgn0000097	aop	-0.0656181	-0.270273	-0.355755	-0.234183	-0.91939	-0.570101	-0.662776	-0.573003	0.360341	1.16137	0.088198	-0.273962	1.16137	-0.91939	1.16137
FBgn0000100	RpLP0	0.165101	-0.0548806	0.0810017	0.131661	0.64907	-0.0116706	0.63455	-0.133905	-0.695356	0.107157	0.244827	0.00915031	0.64907	-0.695356	0.695356
FBgn0000108	Appl	0.245861	0.271352	-0.000434151	0.185372	-0.376649	0.173803	-0.64758	0.302553	0.797883	0.0974971	0.223472	0.443679	0.797883	-0.64758	0.797883
FBgn0000114	bru1	-0.19117	0.30495	-0.315911	-0.25069	-0.196989	0.198186	-0.154255	-0.0673215	-0.488666	-1.09471	0.128666	-0.158093	0.30495	-1.09471	1.09471
FBgn0000115	Arl1	-0.0481303	-0.00546721	0.109841	0.045814	0.89023	0.132871	0.608988	-0.00317489	-0.405769	0.173864	0.234139	0.119979	0.89023	-0.405769	0.89023
FBgn0000117	arm	0.182617	-0.0825058	0.0469665	0.0190853	0.698413	-0.00706239	0.47218	-0.0370721	-0.332908	0.204623	0.300914	0.107848	0.698413	-0.332908	0.698413
FBgn0000119	arr	-0.373678	-0.354092	-0.345216	-0.138982	-0.827263	-0.278861	-0.674759	-0.351863	-0.0762056	0.0547453	-0.176906	-0.306522	0.0547453	-0.827263	0.827263
FBgn0000120	Arr1	0.237598	0.332786	-0.0271234	-0.00851438	0.488313	0.312352	0.453672	0.185264	-0.29203	-0.400198	0.0646854	0.323458	0.488313	-0.400198	0.488313
FBgn0000121	Arr2	0.229726	0.353178	0.168006	0.355826	0.373813	0.393877	0.442645	0.313622	-0.0393835	-0.181368	0.265331	0.510158	0.510158	-0.181368	0.510158
FBgn0000137	ase	-0.241027	-1.38159	-0.563002	-0.760784	-2.22444	-2.32088	-0.49869	-0.0494006	1.21113	1.40019	-1.21147	-1.72622	1.40019	-2.32088	2.32088
FBgn0000139	ash2	0.058938	0.144102	0.0861359	0.244806	0.150201	0.146372	0.493544	0.137038	-0.525369	0.0330839	0.229655	0.104199	0.493544	-0.525369	0.525369
FBgn0000146	aub	0.0396225	-0.190211	-0.0961337	-0.0786488	-0.0392122	0.315412	0.217215	0.202283	-0.513962	0.488383	0.128921	-0.196418	0.488383	-0.513962	0.513962
FBgn0000147	aurA	0.0822455	0.308581	-0.278608	0.431362	0.504906	0.476766	0.147124	-0.0260934	-0.654044	-0.322573	0.138896	0.0661516	0.504906	-0.654044	0.654044
FBgn0000150	awd	0.36404	-0.119667	0.430269	0.190675	1.2853	0.0468921	0.994261	-0.0283331	-0.57423	-0.286188	0.503197	0.0437943	1.2853	-0.57423	1.2853
FBgn0000153	b	-0.438462	-0.833649	0.127458	-0.827014	-0.329113	-0.646034	-0.558037	-0.516355	0.750171	0.386537	-0.0490547	-0.90886	0.750171	-0.90886	0.90886
FBgn0000157	Dll	1.02526	0.708356	0.616736	0.969727	-6.55865	-6.14864	0.973151	0.34027	0.665345	1.44414	0.432292	0.704903	1.44414	-6.55865	6.55865
FBgn0000158	bam	-0.0885118	-0.503191	0.418854	-0.0273974	0.807512	-0.399537	0.553322	0.0948454	-0.333832	0.27818	0.437794	0.118895	0.807512	-0.503191	0.807512
FBgn0000163	baz	-0.158464	-0.219968	-0.352844	-0.206031	-0.352378	-0.238653	-0.375327	-0.132367	0.0448493	0.0570804	0.0196746	-0.138845	0.0570804	-0.375327	0.375327
FBgn0000166	bcd	-0.907023	-1.67069	-1.15256	-1.82541	-1.2126	-1.07785	-1.07491	-0.76628	-0.538992	-0.333797	-0.0444368	-1.11823	-1.82541	-1.82541	1.82541
FBgn0000173	ben	0.283043	-0.124521	0.168783	-0.0215549	0.757982	-0.0111512	0.544004	0.072695	0.0264817	0.306516	0.391021	0.0368672	0.757982	-0.124521	0.757982
FBgn0000179	bi	0.306745	-0.169912	0.219865	-0.148644	-0.00831689	-0.427065	-0.154291	-0.14094	1.53018	0.207413	-0.0442099	0.0886814	1.53018	-0.427065	1.53018
FBgn0000181	bic	0.672301	0.381001	0.74543	0.508258	1.58924	0.451893	0.988168	0.425196	-0.0993656	0.390572	0.815008	0.431533	1.58924	-0.0993656	1.58924
FBgn0000212	brm	-0.366584	-0.223944	-0.503022	0.105773	-1.31253	0.0832267	-0.679344	0.0605633	-0.176287	0.274551	0.0279563	0.0603325	0.274551	-1.31253	1.31253
FBgn0000216	Brd	1.20486	-1.82809	-0.691154	-0.759748	1.52578	-1.69076	0.05317	0.2881	0.924915	1.43302	-0.000216484	-2.23972	1.52578	-2.23972	2.23972
FBgn0000221	brn	0.297639	-0.404593	0.467273	0.609206	1.57716	-0.235449	1.02216	-0.301244	0.161759	0.672995	0.461276	-0.0660335	1.57716	-0.404593	1.57716
FBgn0000227	Elba1	-1.4722	-2.15096	-2.30106	-1.63292	-1.83726	-0.939794	-2.36703	-0.120345	-1.68224	-1.75866	-1.18683	-1.69175	-2.36703	-2.36703	2.36703
FBgn0000228	Bsg25D	-0.508855	-0.00152717	-0.581537	0.0557985	-1.01758	0.181248	-0.817329	0.129223	-0.178202	0.142024	0.00448379	0.157675	0.181248	-1.01758	1.01758
FBgn0000233	btd	3.48277	1.91223	1.97627	3.61045	3.19352	-0.0391396	4.4154	1.02619	6.08834	5.72384	2.20783	1.65966	6.08834	-0.0391396	6.08834
FBgn0000239	bur	-0.113997	-0.0374008	-0.0642769	0.0884493	0.178272	0.0836864	0.0482375	-0.0841394	-0.569274	-0.00243483	0.143846	-0.0491677	0.178272	-0.569274	0.569274
FBgn0000246	c(3)G	0.126469	-0.102606	-0.167311	-0.0950834	-0.0379945	-0.229898	0.257104	0.227116	-0.545609	-0.117819	0.0340845	-0.206334	0.257104	-0.545609	0.545609
FBgn0000253	Cam	0.40421	0.166134	0.225404	0.0752608	0.322193	0.00818045	0.233528	0.321376	0.50605	0.261908	0.441697	0.259365	0.50605	0.00818045	0.50605
FBgn0000256	capu	-0.105456	0.407447	0.0513254	0.014782	-0.358264	0.353124	-0.08913	2.08e-05	0.00346949	-1.18692	0.201865	0.0330863	2.08e-05	-1.18692	1.18692
FBgn0000257	car	0.143036	-0.13207	0.20538	-0.0812439	1.02574	-0.0353642	0.545434	-0.0877957	-0.466535	0.00554683	0.360337	-0.243163	1.02574	-0.466535	1.02574
FBgn0000273	Pka-C1	-0.00306854	0.0137638	-0.26011	0.00397761	-0.76526	-0.0926956	-0.573114	0.0716739	0.452366	0.29212	0.100395	0.13037	0.452366	-0.76526	0.76526
FBgn0000274	Pka-C2	-1.23464	0.487978	-0.774645	-0.14393	-0.816142	0.304991	-0.693335	0.0297897	-0.450112	-1.38178	-1.04271	-0.164384	0.487978	-1.38178	1.38178
FBgn0000276	CecA1	2.60639	1.36129	0.609776	0.591795	1.54701	0.973039	2.69679	1.87747	3.45223	0.433226	2.97584	2.35064	3.45223	0.433226	3.45223
FBgn0000277	CecA2	-0.818541	0.779784	-0.956104	-0.238233	-3.54623	-0.462054	0.0741809	1.02033	1.62514	-0.133415	1.38882	1.71846	1.71846	-3.54623	3.54623
FBgn0000283	Cp190	-0.309372	0.110143	-0.386452	1.24032	-1.10688	0.125415	-0.513805	0.275668	0.303491	1.29432	0.131441	0.367979	1.29432	-1.10688	1.29432
FBgn0000286	Cf2	-0.195277	0.296353	-0.22088	0.349675	-0.243028	0.398989	-0.502035	0.460628	0.0769339	-0.0883788	0.202622	0.416033	0.460628	-0.502035	0.502035
FBgn0000287	salr	-0.14435	0.122573	-0.248079	-0.422103	0.0126853	-0.0727554	2.6086	0.961017	0.528282	-0.740711	-0.252382	-0.236413	2.6086	-0.740711	2.6086
FBgn0000299	Col4a1	0.0085838	-0.808668	-0.140178	-0.590681	-0.463964	-0.950151	-0.334374	-0.68288	0.299272	0.238923	0.185282	-0.527637	0.299272	-0.950151	0.950151
FBgn0000303	ChAT	0.207134	-0.189497	-0.0506511	-0.280943	-0.44413	-0.26963	-0.568429	-0.148324	0.880859	-0.0190679	0.195938	-0.0189475	0.880859	-0.568429	0.880859
FBgn0000308	chic	0.471241	0.379601	0.311174	0.405924	0.718136	0.385574	0.616468	0.482968	0.263752	0.631513	0.511723	0.623482	0.718136	0.263752	0.718136
FBgn0000316	cin	0.0326108	-0.0968646	0.0354157	0.066996	0.434439	-0.0523203	0.368179	0.0182334	-0.525616	0.216938	0.266801	0.132609	0.434439	-0.525616	0.525616
FBgn0000317	ck	-0.768563	-0.469164	-0.819327	-0.327601	-1.13339	-0.404478	-0.734857	-0.304319	-0.433428	-0.0846005	-0.239964	-0.372146	-1.13339	-1.13339	1.13339
FBgn0000318	cl	0.30141	0.260154	0.439769	0.295376	1.17188	0.276274	0.957756	0.328187	-0.125493	0.169232	0.622432	0.323959	1.17188	-0.125493	1.17188
FBgn0000326	clt	-0.340153	-0.277388	-0.135918	-0.119001	0.0251077	-0.129568	0.183724	0.0410182	-0.365784	0.135865	-0.0701502	-0.035185	0.183724	-0.365784	0.365784
FBgn0000330	cm	0.0805714	-0.302263	0.0664625	-0.0536325	0.678632	-0.34207	0.491273	-0.105745	-0.271766	0.101711	0.147243	-0.0444362	0.678632	-0.34207	0.678632
FBgn0000339	cni	0.161422	0.0014145	0.0192438	0.0224508	1.28186	-0.043382	0.36634	0.0579454	-0.287948	0.381638	0.261026	0.0270924	1.28186	-0.287948	1.28186
FBgn0000351	cort	-0.152848	-0.831896	-0.292936	-0.790291	-0.0924515	-0.515748	0.521924	-0.130186	-0.661531	-1.38267	0.150681	-0.318902	0.521924	-1.38267	1.38267
FBgn0000352	cos	-0.565768	-0.177445	-0.407035	-0.0857704	-0.584021	-0.159403	-0.608576	-0.188847	-0.347905	0.0336112	-0.0462717	-0.105521	0.0336112	-0.608576	0.608576
FBgn0000355	Cp15	-0.364405	-2.06161	-2.58903	-2.25513	0.618051	0.378698	0.67619	-2.73326	-0.964039	-0.771656	-0.0575899	-0.170367	0.67619	-2.73326	2.73326
FBgn0000356	Cp16	-0.278711	-2.70243	-2.31436	-2.48406	0.855926	0.898802	0.673756	-2.76407	-1.18354	-0.539549	0.136563	-0.630129	0.898802	-2.76407	2.76407
FBgn0000357	Cp18	-0.665424	-2.29682	-2.39505	-2.40696	0.194386	0.0900128	0.117189	-2.59012	-1.58376	-1.12978	-0.267585	-0.901179	0.194386	-2.59012	2.59012
FBgn0000358	Cp19	-0.0453136	-2.87946	-2.19847	-2.82126	0.479771	-0.0257965	0.515988	-3.60364	-0.819859	-1.44034	0.282491	-0.995802	0.515988	-3.60364	3.60364
FBgn0000359	Cp36	-0.999692	-2.85741	-2.07969	-2.79475	0.20279	-0.287508	0.0209784	-2.98432	-1.74434	-1.43592	-0.525102	-1.24576	0.20279	-2.98432	2.98432
FBgn0000360	Cp38	-0.745883	-2.75242	-1.97032	-2.80376	0.30051	-0.183208	-0.041186	-3.30843	-1.35144	-1.39101	-0.314754	-0.859916	0.30051	-3.30843	3.30843
FBgn0000370	crc	0.259978	0.150102	0.386554	0.259145	0.202544	0.375088	0.387941	0.349331	0.0558317	0.21845	0.521187	0.299737	0.521187	0.0558317	0.521187
FBgn0000377	crn	0.201639	0.0249324	0.173441	0.167004	0.520279	-0.024363	0.4875	0.159871	-0.326306	0.200519	0.362138	0.239699	0.520279	-0.326306	0.520279
FBgn0000384	cta	0.00242961	0.140738	-0.231062	0.302207	0.430082	0.20583	0.107199	0.178434	-0.303152	0.505669	0.163472	0.11882	0.505669	-0.303152	0.505669
FBgn0000394	cv	-0.0870411	-0.352266	0.0143811	-0.147912	-0.170383	-0.206954	0.0523516	-0.078724	0.141911	0.419145	0.147606	-0.0105809	0.419145	-0.352266	0.419145
FBgn0000395	cv-2	0.10389	-0.376282	0.0243452	0.0874639	-0.330717	-0.257155	-0.474566	-0.329199	0.348711	-0.0348782	-0.0160398	-0.0911731	0.348711	-0.474566	0.474566
FBgn0000404	CycA	-0.413924	0.0146812	-0.485898	-0.455286	-0.240769	0.271953	-0.247203	0.108595	-0.741233	-0.186808	0.21788	-0.0884257	0.271953	-0.741233	0.741233
FBgn0000405	CycB	-0.536219	-0.159519	-0.601304	-0.31544	-0.384427	0.166968	-0.508701	-0.533374	-0.677799	-0.389673	0.0685905	-0.197963	0.166968	-0.677799	0.677799
FBgn0000406	Cyt-b5-r	-0.498945	-0.793988	1.20914	0.683527	0.719051	0.151834	0.111746	-0.285146	-0.643344	-1.11733	0.429296	-0.598452	1.20914	-1.11733	1.20914
FBgn0000412	D1	0.203212	0.342502	0.0930551	0.209327	0.685801	0.248978	0.478654	0.311504	-0.394753	0.258577	0.418333	0.424235	0.685801	-0.394753	0.685801
FBgn0000414	Dab	-0.447863	0.0149248	-0.46652	0.182416	-1.38186	0.0888569	-1.06906	0.0516153	0.0823885	-0.1438	-0.122971	0.0866577	0.182416	-1.38186	1.38186
FBgn0000422	Ddc	-0.168301	-0.0604319	0.244191	-0.364075	-0.553387	-0.312598	-0.593476	-0.34512	0.501527	0.066689	-0.0781514	-0.320828	0.501527	-0.593476	0.593476
FBgn0000426	SmF	0.473241	-0.0122394	0.20734	0.0677451	1.29381	0.436145	1.10508	0.442263	-0.572557	-0.193191	0.735073	0.275408	1.29381	-0.572557	1.29381
FBgn0000427	dec	-0.661721	-2.44711	-1.77582	-2.29386	-0.928136	-0.484354	0.207486	-2.28053	-0.80364	-1.20468	-0.0152113	-1.21684	0.207486	-2.44711	2.44711
FBgn0000447	Dhod	0.133311	0.42532	0.265718	0.0927801	0.808923	0.339703	0.82499	-0.0175583	-0.573967	-0.721196	0.317219	0.0593333	0.82499	-0.721196	0.82499
FBgn0000454	Dip-B	0.0166626	-0.112209	0.158954	0.21782	0.463725	0.050918	0.700397	-0.0778412	-0.525338	0.211929	0.217028	0.0133884	0.700397	-0.525338	0.700397
FBgn0000455	Dip-C	0.0338429	-0.403996	0.143592	-0.104193	0.718991	-0.323137	0.493579	-0.448115	-0.0599632	0.0996041	0.125621	-0.4251	0.718991	-0.448115	0.718991
FBgn0000463	Dl	-0.319295	-0.499425	-0.57943	-0.58996	-0.167521	-0.5207	-0.563286	-0.303301	-0.33116	0.427863	0.00337425	-0.519034	0.427863	-0.58996	0.58996
FBgn0000464	Lar	-0.231612	0.161246	-0.353641	0.0292154	-0.383778	-0.0561167	-0.696568	0.0216562	0.367382	-0.269823	-0.0075008	0.114614	0.367382	-0.696568	0.696568
FBgn0000473	Cyp6a2	5.82e-05	0.0871119	0.661683	0.0866263	1.3513	1.41364	0.879613	0.752109	2.1096	0.776528	1.77597	1.53363	5.82e-05	5.82e-05	5.82e-05
FBgn0000477	DNaseII	-0.0942642	-0.726506	0.57646	-0.232634	0.76012	-0.327864	0.154545	-0.343019	0.0397976	-0.0667686	0.204566	-0.95781	0.76012	-0.95781	0.95781
FBgn0000489	Pka-C3	0.295894	0.513725	-0.197537	0.30656	-0.659761	0.47781	-0.103147	0.414268	0.278042	0.405456	0.0853988	0.560614	0.560614	-0.659761	0.659761
FBgn0000499	dsh	0.158399	0.146844	0.100507	-0.0662542	0.721999	0.0877233	0.393749	-0.108121	-0.262749	-0.343527	0.260511	0.00303318	0.721999	-0.343527	0.721999
FBgn0000500	Dsk	0.0727118	0.621196	-0.275476	-0.252306	0.418738	0.697063	0.210193	0.781529	-0.314736	-0.0599269	0.172684	0.756994	0.781529	-0.314736	0.781529
FBgn0000504	dsx	-0.20347	0.231235	-0.431609	0.372804	-0.386525	0.547598	-0.673211	0.469403	0.166709	-0.0213939	-0.0208428	0.609487	0.609487	-0.673211	0.673211
FBgn0000520	dwg	0.266568	-0.0868167	0.262343	-0.115355	1.25297	-0.022392	0.648045	-0.0915741	-0.346944	-0.15958	0.422984	-0.0335251	1.25297	-0.346944	1.25297
FBgn0000527	e	0.656678	-1.46418	0.456454	-2.4468	0.513125	-2.76177	-1.2604	-2.21164	2.68502	1.49765	0.471913	-2.37668	2.68502	-2.76177	2.76177
FBgn0000533	ea	0.314348	-0.416811	0.275342	-0.377444	1.24622	-0.458539	0.693536	-0.00314779	-0.296817	-0.501564	0.429808	-0.507974	1.24622	-0.507974	1.24622
FBgn0000535	eag	0.155551	0.169172	0.109514	0.0913851	-0.0619156	0.0159076	-0.50575	0.152803	0.983595	-0.318386	0.0815116	0.302568	0.983595	-0.50575	0.983595
FBgn0000542	ec	-0.00678322	-1.01006	-0.469356	-1.00918	-0.826827	-1.12331	-0.590687	-0.93845	0.690419	0.309209	-0.150003	-0.747825	0.690419	-1.12331	1.12331
FBgn0000543	ecd	0.157378	-0.190026	0.152996	-0.0460422	0.615448	0.0203668	0.69505	-0.112694	-0.441298	0.00283424	0.234293	-0.0366595	0.69505	-0.441298	0.69505
FBgn0000547	ed	-0.062465	-0.296647	-0.330536	-0.308464	-0.653224	-0.449885	-0.55597	-0.234862	0.0566487	0.228441	0.00892445	-0.176356	0.228441	-0.653224	0.653224
FBgn0000557	eEF1alpha2	0.285023	-0.0358408	0.27569	0.020849	0.0863594	0.0158373	-0.0387572	0.0049314	0.884572	0.167011	0.327266	0.130335	0.884572	-0.0387572	0.884572
FBgn0000564	Eh	0.478788	-0.47897	-0.0322553	-0.874958	-3.64371	-4.33041	-0.578427	-0.151139	-0.145348	0.163229	-1.4542	-0.955707	0.478788	-4.33041	4.33041
FBgn0000565	MsrA	0.0357479	0.0257124	-0.0273348	-0.0767926	0.762067	0.0530283	0.506955	0.150035	-0.146844	-0.0757136	0.416945	0.0509067	0.762067	-0.146844	0.762067
FBgn0000566	Eip55E	0.0824123	-0.159752	-0.0185926	0.353	0.396641	0.150183	0.411628	0.131202	-0.30842	0.907381	0.239169	0.179114	0.907381	-0.30842	0.907381
FBgn0000567	Eip74EF	0.0372014	-0.587747	-0.397799	-0.495702	-0.572746	-0.577933	-0.594547	-0.460297	0.847364	0.562148	0.0361588	-0.482065	0.847364	-0.594547	0.847364
FBgn0000575	emc	0.110305	0.239175	-0.235042	0.150632	-0.107016	0.1332	-0.100778	0.261211	0.127054	0.353771	0.223845	0.284666	0.353771	-0.235042	0.353771
FBgn0000578	ena	-0.0620665	-0.245967	-0.297003	-0.231606	-0.643074	-0.389848	-0.460021	-0.175201	0.234459	0.720331	0.114441	-0.0163513	0.720331	-0.643074	0.720331
FBgn0000581	E(Pc)	-0.483255	0.158569	-0.685079	0.140965	-1.37364	0.122429	-0.97233	0.102382	-0.201579	0.0804997	-0.00155226	0.184471	0.184471	-1.37364	1.37364
FBgn0000588	esc	-0.379977	-0.164211	-0.460276	0.0308126	-0.168324	-0.174396	-0.230156	-0.370995	-0.628724	-0.606226	-0.0642585	-0.155146	0.0308126	-0.628724	0.628724
FBgn0000592	Est-6	-0.144074	-0.432107	0.346604	-0.843773	-0.879113	-0.316934	-0.0645013	0.244226	0.102897	-1.01506	0.0470452	0.404205	0.404205	-1.01506	1.01506
FBgn0000615	exu	-0.0908805	0.570737	-0.526478	-0.140094	0.567163	0.472001	0.53841	-0.0115207	-1.20289	-1.26776	0.0115424	0.0908628	0.570737	-1.26776	1.26776
FBgn0000617	Taf9	0.0956739	-0.420149	-0.203787	-0.204908	0.401903	-0.180074	0.48489	0.0197831	-0.49983	0.038727	0.141619	-0.224037	0.48489	-0.49983	0.49983
FBgn0000618	e(y)2	0.286354	0.250839	0.0391348	-0.320321	1.62401	0.0814196	0.816116	0.00541294	-0.590034	-0.0386866	0.411116	0.128068	1.62401	-0.590034	1.62401
FBgn0000635	Fas2	0.11342	-0.236559	0.0748298	-0.123121	-0.386464	-0.2109	-0.261158	-0.197342	0.869363	0.241718	0.112194	-0.0176589	0.869363	-0.386464	0.869363
FBgn0000636	Fas3	0.301218	-0.210126	0.0859594	-0.12182	-0.0327442	-0.25831	0.168536	0.0115576	0.367118	0.208554	0.16637	0.38518	0.38518	-0.25831	0.38518
FBgn0000639	Fbp1	1.28417	-3.90595	-2.1204	-4.30736	2.75661	-3.77853	-1.98195	-1.10879	4.30053	2.65328	1.83476	-1.37814	4.30053	-4.30736	4.30736
FBgn0000640	Fbp2	0.699411	-3.41999	-2.33119	-3.78321	3.59175	-3.51898	-1.91324	-1.09504	4.38878	2.57711	1.92083	-1.45612	4.38878	-3.78321	4.38878
FBgn0000644	Fcp3C	-0.0989051	-1.95596	-0.954451	-1.21438	0.214187	-0.49622	0.9763	-1.05205	-0.928934	-1.56377	0.672329	-0.975836	0.9763	-1.95596	1.95596
FBgn0000658	fj	0.0658335	-1.62312	-0.485411	-1.45006	-0.227328	-2.01773	-0.542746	-1.31589	1.22058	0.136955	-0.307393	-1.43899	1.22058	-2.01773	2.01773
FBgn0000659	fkh	0.325845	0.33583	0.330692	0.498163	-0.709538	0.324683	-0.330255	0.512232	1.09136	0.806072	-0.00741184	0.463179	1.09136	-0.709538	1.09136
FBgn0000662	fl(2)d	-0.106343	0.191836	-0.201328	0.166771	-0.309996	0.0661532	-0.196432	0.121658	-0.216072	0.0119405	0.211388	0.274205	0.274205	-0.309996	0.309996
FBgn0000667	Actn	-0.10247	-0.739352	-0.600778	-0.888542	-0.953744	-0.865992	-0.6956	-0.724167	0.622472	0.119169	-0.0769862	-0.672992	0.622472	-0.953744	0.953744
FBgn0000723	FER	0.0798201	0.106656	-0.0826832	0.0961194	-0.591884	0.130186	-0.387294	0.119677	0.517236	0.11481	-0.0562589	0.251207	0.517236	-0.591884	0.591884
FBgn0000808	gd	0.045648	-0.854195	-0.0445236	-0.917865	0.791732	-0.534608	0.306328	0.0781329	-0.297528	-0.907093	0.219101	-1.28386	0.791732	-1.28386	1.28386
FBgn0000826	png	0.263101	-1.99267	-0.0678535	-2.53852	0.731385	-1.10288	0.570165	-0.56155	-0.77631	-1.40454	0.268027	-1.86182	0.731385	-2.53852	2.53852
FBgn0000927	fs(1)Ya	-0.0926102	-1.28464	-0.252461	-1.0188	0.475528	-0.261892	0.18228	-0.82422	-0.764958	-0.165614	0.124445	-0.558728	0.475528	-1.28464	1.28464
FBgn0000964	tj	-0.308089	-0.389161	-0.517194	-0.175235	-0.552047	-0.0460001	-0.356191	0.201785	-0.557358	0.486529	-0.176147	-0.183235	0.486529	-0.557358	0.557358
FBgn0001075	ft	-0.0636045	-1.09558	-0.998636	-1.37345	-0.915696	-1.44552	-1.09604	-1.2092	1.11119	0.141109	-0.587761	-1.03594	1.11119	-1.44552	1.44552
FBgn0001079	fu	-0.242421	-0.447405	-0.205085	-0.12921	-0.506606	-0.342043	-0.170974	0.00224133	-0.392261	0.0432515	0.0512409	-0.187352	0.0512409	-0.506606	0.506606
FBgn0001083	fw	-0.119531	-1.28978	-0.636839	-1.2214	-0.133379	-1.68112	-0.628273	-1.02863	0.815506	-0.180514	-0.402653	-1.19375	0.815506	-1.68112	1.68112
FBgn0001084	fy	0.195847	-0.325948	0.030745	-0.0787717	0.906818	-0.170517	0.38109	0.0530247	-0.366381	0.0210293	0.254169	-0.18748	0.906818	-0.366381	0.906818
FBgn0001085	fz	-0.671724	-0.163706	-0.801939	-0.229659	-0.646894	-0.3804	-0.783087	-0.275707	-0.644532	0.191146	-0.263831	-0.171733	0.191146	-0.801939	0.801939
FBgn0001086	fzy	0.0763049	-0.0459567	-0.0923956	-0.0879605	0.402796	0.0821559	0.23772	-0.262506	-0.648677	-0.460089	0.25093	-0.15898	0.402796	-0.648677	0.648677
FBgn0001089	Gal	-0.360241	-1.03008	0.987072	-0.180097	-0.541744	-0.927397	-0.607913	-0.721857	1.00799	-0.37207	0.110371	-0.908611	1.00799	-1.03008	1.03008
FBgn0001090	bnb	0.290924	-0.298738	-0.411619	-0.492002	-0.658288	-0.456342	-0.609962	-0.0423454	0.783133	0.379008	0.0996541	-0.222948	0.783133	-0.658288	0.783133
FBgn0001091	Gapdh1	-0.366496	-0.881801	-0.329022	-1.03271	-0.217305	-0.701001	-0.173982	-0.616007	0.0213274	-0.425441	-0.0584376	-1.02004	0.0213274	-1.03271	1.03271
FBgn0001099	gdl	0.109084	0.725116	-0.446226	0.435224	-0.609659	0.718545	-0.611084	0.430632	-0.0164027	-0.597974	-0.723223	0.576324	0.725116	-0.723223	0.725116
FBgn0001104	Galphai	-0.250233	-0.252437	-0.248229	-0.0240275	-0.19553	-0.115004	-0.113393	-0.0877425	-0.446645	0.00460274	0.235144	0.0806222	0.235144	-0.446645	0.446645
FBgn0001105	Gbeta13F	0.21377	0.000102562	0.0725563	0.000963295	0.764507	-0.0316414	0.324204	0.103816	-0.0386216	0.351476	0.339621	0.100565	0.764507	-0.0386216	0.764507
FBgn0001108	DCTN1-p150	-0.250455	-0.298596	-0.293664	-0.272276	-0.0736835	-0.184825	0.0636738	-0.132445	-0.363787	-0.00169869	0.0778871	-0.227385	0.0778871	-0.363787	0.363787
FBgn0001112	Gld	0.610814	-0.0278004	1.03912	-0.717536	0.215374	0.134141	0.641709	0.51316	1.42035	-0.933461	0.773411	0.940188	1.42035	-0.933461	1.42035
FBgn0001114	Glt	-0.199313	-1.23131	0.610104	-0.23451	-0.174162	-0.714159	-0.440472	-0.798015	0.859744	0.123076	0.340364	-1.03957	0.859744	-1.23131	1.23131
FBgn0001120	gnu	0.554353	0.0415122	-0.0330579	0.347732	0.358711	-6.51145	0.490405	-0.585901	-0.161828	0.744729	-0.0204461	-0.325025	0.744729	-6.51145	6.51145
FBgn0001122	Galphao	0.141115	0.138679	-0.115475	0.0838981	-0.729779	-0.00443121	-0.540472	0.215837	0.56894	0.207338	0.294205	0.253559	0.56894	-0.729779	0.729779
FBgn0001123	Galphas	0.0452744	-0.00484996	0.0874911	0.0397533	-0.329835	-0.0981852	-0.130756	0.110388	0.327898	0.10946	0.174902	0.206244	0.327898	-0.329835	0.329835
FBgn0001124	Got1	0.0114817	0.0720769	0.501686	0.273271	0.322137	0.153173	0.420466	-0.100793	-0.135978	-0.470411	0.273348	-0.0593711	0.501686	-0.470411	0.501686
FBgn0001125	Got2	0.103465	-0.0564576	0.617647	0.753189	0.67095	0.384943	0.630046	-0.204009	-0.0865157	-0.226799	0.238985	-0.244204	0.753189	-0.244204	0.753189
FBgn0001128	Gpdh1	-0.430653	-1.26541	-0.306322	-1.17356	-0.370071	-1.26481	-0.610338	-0.993417	0.262815	-0.213258	-0.136094	-1.24034	0.262815	-1.26541	1.26541
FBgn0001133	grau	-0.00572009	-0.21106	0.0254126	0.000331808	0.580829	-0.0314021	0.193149	0.0226327	-0.309572	0.113086	0.265524	-0.128578	0.580829	-0.309572	0.580829
FBgn0001139	gro	-0.00222231	0.200428	-0.0835158	0.105114	0.0339857	0.194818	-0.00566553	0.215877	-0.289541	0.235067	0.238108	0.206806	0.238108	-0.289541	0.289541
FBgn0001142	Gs1	0.0349203	-0.395981	0.0225065	0.0173689	0.678213	-0.37365	0.226625	-0.229936	-0.130767	0.721569	0.288126	-0.292051	0.721569	-0.395981	0.721569
FBgn0001145	Gs2	-0.245605	-0.398862	-0.398094	-0.528402	-0.524851	-0.290512	-0.446818	-0.0382677	0.263206	0.0662065	-0.0252978	-0.410591	0.263206	-0.528402	0.528402
FBgn0001149	GstD1	0.425083	-0.0075736	0.430418	0.141259	1.37208	0.0331532	1.09449	0.270344	-0.260235	0.0342236	0.514974	0.315954	1.37208	-0.260235	1.37208
FBgn0001168	h	0.0840196	0.249567	0.203639	0.338432	-0.204161	0.587153	-0.293531	0.555925	0.297992	0.291763	0.0872546	0.631536	0.631536	-0.293531	0.631536
FBgn0001180	hb	-0.906537	-0.106339	-1.08481	-0.247412	-1.68239	0.169827	-1.22135	0.0763771	-0.40991	0.124277	-0.118373	0.0878141	0.169827	-1.68239	1.68239
FBgn0001187	Hex-C	-0.239267	-0.503463	1.40709	0.794603	0.981986	0.247776	0.452748	-0.188936	-0.0445424	-0.298105	0.536864	-0.20822	1.40709	-0.503463	1.40709
FBgn0001197	His2Av	0.315602	0.193429	0.178393	0.148584	0.433149	0.30345	0.617812	0.184149	-0.44886	0.277938	0.509882	0.249391	0.617812	-0.44886	0.617812
FBgn0001202	hook	-0.0917883	-0.0259608	-0.0457629	-0.0810595	0.377364	-0.0727744	0.117251	-0.00803219	-0.385588	-0.0634582	0.197034	0.0219908	0.377364	-0.385588	0.385588
FBgn0001208	Hn	-0.315361	-0.87584	1.03201	0.248968	0.167983	-0.539302	0.234996	-0.401509	0.400638	-0.150398	0.282906	-0.800174	1.03201	-0.87584	1.03201
FBgn0001215	Hrb98DE	-0.182846	0.41072	-0.311044	0.178344	-0.18819	0.404567	-0.206737	0.279569	-0.352759	-0.0851508	0.181197	0.323557	0.41072	-0.352759	0.41072
FBgn0001216	Hsc70-1	-0.0871505	0.00964622	0.0407699	-0.376711	-0.240372	0.0283663	-0.36508	-0.13725	0.625287	-0.246963	-0.0453511	-0.132207	0.625287	-0.376711	0.625287
FBgn0001217	Hsc70-2	-0.323538	0.780922	0.470891	-0.218855	0.599402	0.479144	0.277143	0.128859	0.428632	-1.60431	-0.351594	0.0859592	0.780922	-1.60431	1.60431
FBgn0001218	Hsc70-3	-0.358534	-0.267885	-0.440307	-0.218764	-0.506537	-0.161503	-0.00260843	0.0249216	-0.33228	0.0569698	-0.0206915	0.175535	0.175535	-0.506537	0.506537
FBgn0001222	Hsf	-0.0540131	0.107984	-0.00537899	0.173454	0.499335	0.234471	0.227074	0.188269	-0.539704	0.188245	0.297692	0.21915	0.499335	-0.539704	0.539704
FBgn0001224	Hsp23	0.392826	-0.279599	-0.388522	-0.446194	1.29951	-0.710064	0.812536	-0.0723269	0.933017	1.49179	0.416125	-0.238886	1.49179	-0.710064	1.49179
FBgn0001225	Hsp26	0.871293	0.334039	0.457011	0.708884	1.49348	0.718469	1.40501	0.453598	-0.402145	0.635804	0.704377	0.637255	1.49348	-0.402145	1.49348
FBgn0001226	Hsp27	0.710054	0.29593	0.180932	0.215332	1.39061	0.27912	1.3586	0.42887	-0.439858	0.619625	0.77709	0.422446	1.39061	-0.439858	1.39061
FBgn0001228	CG4456	-0.0999532	1.09514	-0.961294	0.194762	-1.69696	0.957993	-0.497993	0.928014	NaN	-0.910502	-48.5277	0.96924	NaN	NA	#VALUE!
FBgn0001229	Hsp67Bc	0.0219728	-1.21427	-0.132992	-0.711531	-0.390956	-1.1897	-0.236087	-0.972555	0.239254	-0.328993	-0.550735	-0.889939	0.239254	-1.21427	1.21427
FBgn0001233	Hsp83	-0.205911	-0.9297	-0.2801	-0.665461	-0.262942	-0.294726	0.104631	-0.322544	-0.752002	-0.310602	0.024255	-0.638825	0.104631	-0.9297	0.9297
FBgn0001235	hth	0.253897	0.138746	-0.0727081	0.166012	-0.8309	-0.729353	-0.340265	-0.11342	0.549667	0.558728	0.0372165	0.0476709	0.558728	-0.8309	0.8309
FBgn0001250	if	-0.216818	-0.425842	-0.10896	-0.210559	-0.71642	-0.330507	-0.598624	-0.331892	0.340263	-0.0376941	-0.170107	-0.202941	0.340263	-0.71642	0.71642
FBgn0001255	ImpE3	-0.0488198	-0.356424	-0.18162	0.0168054	-0.915579	-0.14402	-0.216378	0.13206	0.996038	0.149095	0.19911	-0.0392427	0.996038	-0.915579	0.996038
FBgn0001256	ImpL1	0.452428	-1.90677	-1.38992	-1.41769	0.283062	-1.71718	0.892347	0.0861996	-1.11285	-0.522449	-0.983557	-0.855504	0.892347	-1.90677	1.90677
FBgn0001257	ImpL2	-0.0548486	0.298446	-0.338516	-0.0379566	-0.631658	-0.209538	0.055782	0.107852	-0.0219453	0.346657	0.273845	0.273616	0.346657	-0.631658	0.631658
FBgn0001258	Ldh	-0.0536833	-0.113872	0.48042	0.140906	-0.300127	-0.2077	-0.149465	-0.0996887	0.537716	-0.0797799	0.017745	-0.0713861	0.537716	-0.300127	0.537716
FBgn0001259	in	0.0749969	-1.21608	0.180987	-1.18869	-0.186834	-1.27963	-0.549456	-0.948965	1.02864	0.622951	-0.0933458	-1.44731	1.02864	-1.44731	1.44731
FBgn0001276	ix	-0.0249335	-0.105235	0.284484	0.234597	0.0828863	0.232451	0.649846	0.407893	0.155271	0.589791	0.260386	0.0260128	0.649846	-0.105235	0.649846
FBgn0001280	janA	0.325732	0.350907	0.0747875	0.0931628	0.813736	0.369564	0.810929	0.265684	-0.43562	-0.318177	0.543485	0.232288	0.813736	-0.43562	0.813736
FBgn0001281	janB	-0.0760805	0.444185	0.889102	-0.214808	0.931859	0.293744	-0.726627	-0.0260479	-0.289106	-1.61229	-1.70375	0.0858642	0.931859	-1.70375	1.70375
FBgn0001285	Jon44E	0.0163253	0.501851	-2.64417	-2.20898	-0.214752	-0.384237	-0.278901	-0.408237	-2.6923	-3.26579	-1.32788	-1.93589	0.501851	-3.26579	3.26579
FBgn0001291	Jra	0.0152027	0.325471	-0.0349022	0.140501	0.16652	0.189275	0.293962	0.188968	-0.264335	0.135695	0.283397	0.276761	0.325471	-0.264335	0.325471
FBgn0001296	kar	-0.177202	0.183005	-0.278011	-0.500493	-0.176315	-0.351644	0.0434526	-0.0969977	-0.507616	-0.150262	0.0718178	0.127796	0.183005	-0.507616	0.507616
FBgn0001297	kay	0.199525	0.243754	0.0789511	0.231041	-0.420704	0.38988	-0.327056	0.426874	0.710574	0.346348	0.148812	0.407802	0.710574	-0.420704	0.710574
FBgn0001301	kel	-0.304182	-0.0212183	-0.377084	-0.0214693	-0.57346	-0.280269	-0.504192	-0.260019	-0.124221	0.151508	-0.0274663	-0.113969	0.151508	-0.57346	0.57346
FBgn0001308	Khc	0.0120074	-0.209447	-0.0881425	-0.168578	-0.17361	-0.228288	0.248115	0.262113	-0.135411	0.313253	0.113014	-0.0406826	0.313253	-0.228288	0.313253
FBgn0001311	kkv	0.255803	-2.007	-1.31556	-2.98704	-0.505656	-3.36622	-1.27902	-2.14159	1.67585	0.548647	-0.0561457	-2.19549	1.67585	-3.36622	3.36622
FBgn0001313	kl-2	0.107759	0.133114	-0.109242	0.329555	-1.10397	0.0941638	-0.0274915	0.120548	-0.718438	-0.61956	-1.28894	0.107994	0.329555	-1.28894	1.28894
FBgn0001316	klar	-0.260486	-0.0140608	-0.400686	-0.0190845	-0.939785	-0.0858822	-0.748603	-0.00779758	-0.0062311	0.295804	0.126157	0.0611433	0.295804	-0.939785	0.939785
FBgn0001321	knk	0.790144	-1.01179	-0.401361	-1.24644	0.243139	-1.43385	-0.758886	-0.965091	1.38563	0.873037	0.0271966	-0.939054	1.38563	-1.43385	1.43385
FBgn0001323	knrl	-0.129965	-0.318105	-0.196653	-0.164629	-0.320764	-0.3751	-0.702245	-0.00695772	0.559927	0.273859	-0.31884	-0.0175409	0.559927	-0.702245	0.702245
FBgn0001325	Kr	0.0417672	0.0303128	-0.921379	0.0470704	-0.605204	-0.237667	-0.806119	0.484478	0.121966	0.395482	-1.00136	-0.36776	0.484478	-1.00136	1.00136
FBgn0001330	kz	0.069506	-0.154015	-0.0233964	0.0734446	0.0908962	-0.0869656	0.243803	-0.107528	-0.34502	0.282354	0.3222	0.110333	0.3222	-0.34502	0.34502
FBgn0001341	Mybbp1A	-0.297407	-0.129489	-0.288433	0.0934126	-0.593874	0.0224233	-0.268069	0.0659431	-0.616701	0.389947	0.017685	0.210008	0.389947	-0.616701	0.616701
FBgn0001404	egh	-0.0591275	0.265841	-0.0265393	0.302987	-0.609116	0.252407	-0.358882	0.40007	0.363409	0.330415	0.266992	0.434061	0.434061	-0.609116	0.609116
FBgn0001491	l(1)10Bb	0.460391	0.315439	0.227927	0.182708	1.7754	0.0826424	0.866424	0.227676	-0.685023	0.0221203	0.443977	0.0670647	1.7754	-0.685023	1.7754
FBgn0001565	Hlc	0.332112	0.0718475	0.431292	0.564413	0.461791	0.336349	0.539146	0.147425	-0.339955	0.0566641	0.341788	0.15593	0.564413	-0.339955	0.564413
FBgn0001624	dlg1	-0.0330989	-0.109768	-0.178263	-0.126999	-0.432267	-0.123317	-0.0652144	0.263161	0.350974	0.364531	0.134766	0.0443242	0.364531	-0.432267	0.432267
FBgn0001941	ifc	0.00158288	0.329299	0.212741	0.550796	0.147932	0.348079	0.111861	0.509935	0.0359976	0.739652	0.301763	0.529142	0.739652	0.00158288	0.739652
FBgn0001942	eIF4A	0.29482	0.0040527	0.416468	0.246544	0.662799	0.127698	0.596224	0.0138638	-0.410792	0.183277	0.359162	0.0832203	0.662799	-0.410792	0.662799
FBgn0001974	Rnmt	0.165534	0.278142	0.169616	0.236778	0.624459	0.184109	0.387896	0.00806001	-0.381558	0.557916	0.369727	0.228767	0.624459	-0.381558	0.624459
FBgn0001978	stc	-0.142278	0.0399868	-0.352752	-0.0202694	-0.333415	0.0158203	-0.0546686	-0.0932031	-0.555826	-0.173319	0.0796823	0.0189823	0.0796823	-0.555826	0.555826
FBgn0001981	esg	0.148404	0.0126218	-0.220904	0.185033	-0.140478	-0.488929	-0.317722	0.165497	0.309718	0.7668	-0.0526416	0.064072	0.7668	-0.488929	0.7668
FBgn0001983	wor	0.610572	-0.304738	-0.30227	-0.0789822	-0.401386	-3.55986	0.264393	0.344328	0.935505	1.20423	-0.810673	-0.0538362	1.20423	-3.55986	3.55986
FBgn0001987	Gli	0.0714075	-0.399103	-0.06787	-0.371953	0.0601268	-0.517274	0.344156	-0.216626	0.171904	0.0184678	0.104726	-0.162959	0.344156	-0.517274	0.517274
FBgn0001990	wek	0.116196	-0.136428	0.183028	0.134423	0.317396	0.0337953	0.291013	0.0561914	-0.299665	0.161121	0.358818	0.0702077	0.358818	-0.299665	0.358818
FBgn0001991	Ca-alpha1D	-0.162262	-0.178072	-0.488649	-0.325856	-1.16683	-0.326226	-1.17941	-0.253855	0.752244	-0.0449905	-0.0901645	-0.25273	0.752244	-1.17941	1.17941
FBgn0001995	mRpL4	0.269859	-0.313971	0.0994821	-0.150691	1.27657	-0.281488	0.4839	-0.107774	-0.651976	-0.215096	0.00987737	-0.368846	1.27657	-0.651976	1.27657
FBgn0002021	l(2)37Bb	0.12143	-0.0827751	0.204883	-0.107541	0.805966	0.0784284	0.597628	-0.0994117	-0.195354	-0.0287584	0.172327	-0.156727	0.805966	-0.195354	0.805966
FBgn0002022	Catsup	0.0324527	-0.0830952	0.193574	-0.0225976	0.593338	0.0190303	0.373322	-0.0392318	-0.240738	0.128467	0.208353	0.126563	0.593338	-0.240738	0.593338
FBgn0002023	Lim3	0.2476	0.0755504	0.465302	0.0559686	-0.113351	0.0838534	-0.160655	-0.0299663	1.00954	-0.333322	0.0506315	-0.0832089	1.00954	-0.333322	1.00954
FBgn0002031	l(2)37Cc	0.247303	0.0586062	0.147325	0.053868	0.955487	0.115699	0.752269	-0.00565134	-0.454164	-0.00618396	0.334903	0.0369062	0.955487	-0.454164	0.955487
FBgn0002036	CG10561	0.237905	0.296821	0.357121	-0.359202	0.493676	0.182537	0.370227	-0.145714	0.231408	-0.793034	0.269637	-0.180042	0.493676	-0.793034	0.793034
FBgn0002044	swm	-0.49677	-0.331232	-0.667339	-0.215758	-1.04134	-0.107283	-0.618416	-0.18824	-0.2737	-0.00939828	-0.0546234	-0.138315	-1.04134	-1.04134	1.04134
FBgn0002069	AspRS	0.183674	-0.208139	0.134364	0.0352404	0.143793	-0.372751	0.393833	-0.0967472	-0.286684	0.61184	0.388118	-0.00132261	0.61184	-0.372751	0.61184
FBgn0002174	CG5504	0.295169	0.493665	0.346024	0.136456	0.375467	-0.0749725	0.219808	-0.252492	-0.335782	-0.573135	-0.0406458	-0.31549	0.493665	-0.573135	0.573135
FBgn0002283	l(3)73Ah	-0.0525575	0.223832	-0.0416023	-0.0240015	0.213405	0.206415	0.121538	0.0801221	-0.405239	-0.114727	0.415365	0.30133	0.415365	-0.405239	0.415365
FBgn0002284	Prosbeta6	0.300332	-0.0820477	0.147957	-0.348415	0.959632	-0.255917	0.856577	-0.316268	-0.43296	0.372638	0.246265	-0.291344	0.959632	-0.43296	0.959632
FBgn0002306	sas	0.19348	-0.756348	-0.502287	-0.842774	-0.773869	-0.915988	-0.602641	-0.375508	1.23998	0.285876	0.0589271	-0.531597	1.23998	-0.915988	1.23998
FBgn0002354	l(3)87Df	-0.0499831	0.0866725	-0.201932	-0.308044	0.558583	-0.0181838	0.501396	-0.0953148	-0.588864	-0.151038	0.163854	-0.174156	0.558583	-0.588864	0.588864
FBgn0002413	dco	-0.295402	-0.0584438	-0.394752	0.00223442	-0.440427	-0.0433679	-0.220492	-0.068806	-0.372069	0.394375	0.205005	0.0932377	0.394375	-0.440427	0.440427
FBgn0002440	l(3)mbn	0.723365	-2.17167	-0.480937	-3.80405	1.14316	-4.439	-1.13271	-2.14108	1.96854	1.06696	0.00724531	-4.40718	1.96854	-4.439	4.439
FBgn0002466	sti	-0.681498	-0.140191	-0.773749	-0.0335565	-1.3421	-0.133689	-0.886265	0.0182351	-0.714337	0.463579	-0.168461	-0.177176	0.463579	-1.3421	1.3421
FBgn0002521	pho	0.218494	0.278703	-0.119409	0.100539	1.1067	0.244105	0.185378	0.191163	-0.403969	0.157551	0.226084	0.224247	1.1067	-0.403969	1.1067
FBgn0002524	lace	-0.253846	0.0168991	-0.242125	0.138617	-0.377529	0.0677796	-0.123959	0.112725	-0.327422	0.529538	0.125862	0.0875678	0.529538	-0.377529	0.529538
FBgn0002526	LanA	-0.165321	-0.6901	-0.280256	0.943763	-0.842729	-0.659547	-0.239629	-0.412879	0.558922	1.05342	-0.12911	-0.420821	1.05342	-0.842729	1.05342
FBgn0002531	Lcp1	-0.398406	-0.85301	0.225336	-1.07129	-0.169585	-1.49252	-0.286366	-1.17212	1.38104	0.792289	-0.533635	-0.866946	1.38104	-1.49252	1.49252
FBgn0002535	Lcp4	0.669503	-0.574392	0.263451	0.0461284	-2.51376	-5.44134	0.610343	-0.859126	0.832078	0.675487	-0.405723	-0.494283	0.832078	-5.44134	5.44134
FBgn0002542	lds	0.149571	0.0171669	-0.0634576	0.0414237	0.524598	0.186134	0.415373	0.0471304	-0.610544	-0.0097565	0.319032	0.0875095	0.524598	-0.610544	0.610544
FBgn0002543	robo2	-0.0830006	-0.316359	-0.670203	-0.0510077	-0.757055	-0.450092	-0.586553	-0.416782	-0.0408793	0.214468	-0.351474	-0.227629	0.214468	-0.757055	0.757055
FBgn0002562	Lsp1alpha	0.283068	-2.99691	-1.79539	-3.13281	2.60761	-3.00949	-2.09177	-1.24526	3.33749	1.44797	0.832644	-1.43504	3.33749	-3.13281	3.33749
FBgn0002563	Lsp1beta	0.599503	-2.13598	0.00572833	-0.815046	1.8432	-0.50928	-0.272551	0.803976	3.52024	1.47898	0.815696	-1.35836	3.52024	-2.13598	3.52024
FBgn0002564	Lsp1gamma	-0.326606	-1.82027	-2.17076	-2.31232	0.0375064	-2.18435	-1.91156	-1.43392	1.91845	1.30067	0.0482748	-1.38226	1.91845	-2.31232	2.31232
FBgn0002565	Lsp2	0.927082	-2.78231	0.858882	-0.563269	2.51566	-1.20259	0.417047	-0.875871	5.05214	2.23816	1.36041	-1.55909	5.05214	-2.78231	5.05214
FBgn0002567	Rab32	-0.186251	-0.169441	-0.439257	-0.114632	-0.534562	-0.180638	-0.253106	-0.209793	-0.0518917	0.289428	0.0302943	-0.0189474	0.289428	-0.534562	0.534562
FBgn0002569	Mal-A2	0.66299	0.844807	2.14073	1.51376	0.549605	0.377333	0.466151	0.631292	1.86674	1.31004	0.8135	0.453852	2.14073	0.377333	2.14073
FBgn0002570	Mal-A1	1.39548	0.537066	4.31867	1.50476	1.7783	0.311765	1.54593	0.718853	3.99537	1.51488	1.90052	0.108626	4.31867	0.108626	4.31867
FBgn0002571	Mal-A3	0.0648002	1.40327	1.98941	1.95884	0.726216	1.16587	0.0386168	1.24909	1.31852	1.09402	0.870007	0.895282	1.98941	0.0386168	1.98941
FBgn0002578	Kaz-m1	-0.693457	0.106868	-0.687532	0.140761	-0.494112	-0.386088	-0.559921	0.123225	-0.462399	0.611654	-0.108425	-0.0222851	0.611654	-0.693457	0.693457
FBgn0002579	RpL36	1.29691	0.525209	1.278	0.51824	2.90652	0.662385	1.6003	0.697158	0.186893	0.783831	1.55803	0.540015	2.90652	0.186893	2.90652
FBgn0002590	RpS5a	0.0860741	-0.2253	0.211072	-0.0263234	0.397058	-0.212952	0.409231	-0.199813	-0.473358	0.143695	0.269845	-0.164368	0.409231	-0.473358	0.473358
FBgn0002593	RpLP1	0.231346	0.0598655	0.253983	0.0326484	0.493464	-0.116515	0.715856	-0.187185	-0.792902	0.102979	0.442934	-0.032509	0.715856	-0.792902	0.792902
FBgn0002607	RpL19	0.43583	-0.132064	0.455886	0.0990229	0.995589	-0.0287554	0.921233	-0.111409	-0.596373	0.189786	0.488896	-0.0459027	0.995589	-0.596373	0.995589
FBgn0002609	E(spl)m3-HLH	0.20569	-0.802944	0.341719	-0.490048	0.943601	-1.14897	0.760577	-0.284486	0.0389348	-0.0699185	0.19457	-0.953	0.943601	-1.14897	1.14897
FBgn0002622	RpS3	0.515615	-0.0342185	0.610215	0.146521	1.54049	-0.0161815	1.07626	-0.0333471	-0.555345	0.155354	0.625572	0.0319068	1.54049	-0.555345	1.54049
FBgn0002626	RpL32	0.444635	0.00834688	0.503874	0.128235	0.938143	0.0302241	0.98458	-0.0444918	-0.54032	0.288259	0.463089	0.0559238	0.98458	-0.54032	0.98458
FBgn0002638	Rcc1	0.0266492	0.0154494	0.0418408	0.0421824	0.817584	0.19461	0.366103	-0.0976571	-0.684025	0.0760563	0.350679	0.00723062	0.817584	-0.684025	0.817584
FBgn0002641	mal	-0.0448019	-0.402179	0.0189261	0.0236635	0.610686	-0.158649	0.213592	0.00151293	-0.346634	0.155067	0.25543	-0.112864	0.610686	-0.402179	0.610686
FBgn0002643	mam	-0.263834	-0.212403	-0.587924	-0.22226	-0.853749	-0.249188	-0.771724	-0.164878	0.145104	0.133081	-0.038144	-0.188628	0.145104	-0.853749	0.853749
FBgn0002673	twe	-0.138231	0.539787	-0.138413	0.251695	0.265057	0.468581	0.139366	0.197704	-0.627115	-0.595935	0.270043	0.40943	0.539787	-0.627115	0.627115
FBgn0002707	mei-9	0.103018	-0.319278	0.0975574	-0.145781	0.112608	-0.315923	0.404233	-0.129636	-0.452614	0.267722	0.221522	-0.249265	0.404233	-0.452614	0.452614
FBgn0002709	mei-218	0.134958	0.436286	0.169297	0.667489	0.00993618	-1.82664	0.0776099	0.564265	-0.224334	1.24454	-0.2168	0.353352	1.24454	-1.82664	1.82664
FBgn0002715	mei-S332	0.0173818	0.097406	0.0268603	-0.0483023	0.0372613	0.324196	0.304075	-0.166245	-0.522117	-0.873076	0.126798	-0.246087	0.324196	-0.873076	0.873076
FBgn0002733	E(spl)mbeta-HLH	0.0532485	-0.539219	-0.0304714	-0.56252	0.36618	-0.730587	0.653961	-0.303754	-0.381186	0.033562	-0.155864	-0.438459	0.653961	-0.730587	0.730587
FBgn0002735	E(spl)mgamma-HLH	-0.140006	-1.33854	-1.75549	-0.91763	0.508647	-1.67246	-0.435625	-0.401638	0.657256	1.80314	-0.637422	-1.56932	1.80314	-1.75549	1.80314
FBgn0002736	mago	0.481181	0.0184943	0.366115	0.0808605	1.05228	0.0148069	0.761871	0.0619768	-0.517384	0.307598	0.53406	0.0808475	1.05228	-0.517384	1.05228
FBgn0002772	Mlc1	0.0287127	-0.957425	-0.804468	-1.26984	-0.676401	-1.33339	-0.930799	-0.838939	1.02006	0.341179	0.109391	-0.892025	1.02006	-1.33339	1.33339
FBgn0002773	Mlc2	-0.103565	-1.09796	-0.851569	-1.30004	-1.04376	-1.41905	-1.14447	-1.07372	1.14822	0.368722	-0.0825749	-1.0292	1.14822	-1.41905	1.41905
FBgn0002775	msl-3	-0.0118176	0.0771521	-0.156896	0.145208	0.511797	0.152582	0.118631	0.0956975	-0.625164	0.191456	0.192576	-0.0184772	0.511797	-0.625164	0.625164
FBgn0002778	mnd	-0.384268	-0.303414	-0.630798	-0.133408	-0.109516	0.0189019	0.0131163	-0.203865	-0.819447	-0.317302	0.00447779	-0.172566	0.0189019	-0.819447	0.819447
FBgn0002780	mod	-0.015927	-0.261027	-0.0344809	-0.0310478	-0.312174	-0.13692	0.12956	-0.159672	-0.595693	0.523349	0.214331	0.0496603	0.523349	-0.595693	0.595693
FBgn0002787	Rpn8	0.207157	-0.189209	-0.0153396	-0.375851	0.548575	-0.277715	0.571323	-0.25115	-0.174591	0.634686	0.334674	-0.284255	0.634686	-0.375851	0.634686
FBgn0002789	Mp20	0.349024	-0.291639	-0.10141	-0.190218	0.211557	-0.312459	0.206731	0.00301589	0.671355	0.657014	0.360675	0.0228878	0.671355	-0.312459	0.671355
FBgn0002791	mr	0.0989822	0.239049	0.0791861	0.166408	0.404173	0.396868	0.418097	0.170974	-0.589685	-0.070557	0.218849	0.156376	0.418097	-0.589685	0.589685
FBgn0002842	sa	-0.227203	0.147084	-0.757763	0.333035	-1.5343	0.0098735	-2.74702	0.178598	0.44602	-0.584587	-0.346018	-0.0154598	0.44602	-2.74702	2.74702
FBgn0002855	Acp26Aa	0.0873959	0.445681	1.06357	0.131723	0.366369	0.518986	0.58137	0.635694	-0.889294	-0.237545	0.520485	0.823377	1.06357	-0.889294	1.06357
FBgn0002856	Acp26Ab	0.0479677	0.953659	0.701339	0.724573	0.20112	1.25359	-0.454601	1.1458	-1.64834	0.126681	-0.4751	1.49204	1.49204	-1.64834	1.64834
FBgn0002862	Mst87F	-0.194941	1.18575	2.1591	0.262773	-0.588626	0.57501	0.294941	0.368378	1.50737	-1.36855	0.676304	0.384867	2.1591	-1.36855	2.1591
FBgn0002865	Mst98Ca	-0.155576	0.549966	2.35743	-0.0353107	1.37238	0.310861	0.694135	-0.110015	0.71147	-1.85016	0.503268	0.0010479	2.35743	-1.85016	2.35743
FBgn0002868	MtnA	-0.500388	-0.0636412	0.30331	0.0966789	1.12244	0.194347	0.398715	0.207004	-0.504656	-0.174002	-0.0940909	0.187196	1.12244	-0.504656	1.12244
FBgn0002873	mud	-0.748821	0.392999	-1.05649	0.12451	-1.8077	0.352475	-1.38382	0.158536	-0.401492	-0.67884	-0.144551	0.137172	0.392999	-1.8077	1.8077
FBgn0002891	PolZ1	-0.456703	-0.332143	-0.51119	0.0446103	-1.0614	-0.229591	-0.68816	-0.110519	-0.349896	-0.0550796	-0.185315	-0.23062	0.0446103	-1.0614	1.0614
FBgn0002901	mus304	-0.245186	-0.615021	-0.118183	-0.100568	-0.311839	-0.0597544	0.10031	-0.266999	-0.616192	-0.331616	0.0418792	-0.447479	0.10031	-0.616192	0.616192
FBgn0002905	PolQ	-0.551918	-0.446642	-0.620982	-0.270053	-1.0247	-0.262869	-0.588502	-0.100561	-0.419306	-0.0600862	-0.19852	-0.325171	-1.0247	-1.0247	1.0247
FBgn0002917	na	-0.162936	-0.268379	-0.013366	-0.230191	-0.604792	-0.168542	-0.528749	-0.0849961	0.65502	-0.59908	-0.165877	-0.0563778	0.65502	-0.604792	0.65502
FBgn0002921	Atpalpha	-0.0679615	-0.159818	-0.30791	-0.202501	-0.767123	-0.168541	-0.532067	0.0137347	0.405646	-0.0230745	0.0762245	0.0366823	0.405646	-0.767123	0.767123
FBgn0002924	ncd	0.0938029	-0.264557	-0.0508896	-0.361489	0.0470707	-0.0908287	0.192814	-0.416173	-0.705915	-0.205342	0.126533	-0.438195	0.192814	-0.705915	0.705915
FBgn0002926	ndl	-0.368594	0.045194	-1.12862	0.840373	-1.00425	-1.83555	0.083353	-0.0954402	-0.275801	0.826754	0.0657234	-0.111867	0.840373	-1.83555	1.83555
FBgn0002930	nec	-0.0735763	-0.471492	0.717266	0.175248	-0.163828	-0.196017	-0.077299	-0.138469	0.532272	-0.13511	0.203393	-0.312338	0.717266	-0.471492	0.717266
FBgn0002932	neur	0.138827	-0.0584838	-0.210618	-0.107029	0.186508	-0.445323	-0.146772	0.0488258	0.140312	0.26096	0.326844	-0.115291	0.326844	-0.445323	0.445323
FBgn0002937	ninaB	0.34502	-0.061415	0.738932	0.118867	0.246675	0.190416	0.298879	0.198713	0.989239	-0.279908	0.255585	-0.107593	0.989239	-0.279908	0.989239
FBgn0002939	ninaD	-0.596328	-1.46994	1.13837	0.0891399	0.289137	-0.727983	-1.03491	-0.32089	0.479635	-0.202951	0.563565	-1.19434	1.13837	-1.46994	1.46994
FBgn0002940	ninaE	0.41912	0.619223	0.472651	0.629575	0.668676	0.763182	0.700297	0.682847	0.146051	-0.109281	0.44315	0.776922	0.776922	-0.109281	0.776922
FBgn0002945	nkd	0.305311	0.186955	-0.169388	0.203359	-0.438686	0.234822	-0.374685	0.261767	0.404221	0.195408	0.0016807	0.298739	0.404221	-0.438686	0.438686
FBgn0002948	nod	-0.0357492	-0.179727	-0.145421	-0.190822	0.630046	-0.359888	0.470056	-0.2121	-0.86759	-0.620081	0.213526	-0.148707	0.630046	-0.86759	0.86759
FBgn0002962	nos	0.30089	-1.0429	-0.000572091	-0.873518	1.34997	0.167545	0.856544	-0.74041	-0.986568	0.394532	0.362231	-0.318077	1.34997	-1.0429	1.34997
FBgn0002973	numb	-0.248359	0.168762	-0.374062	0.111973	-0.67754	0.013275	-0.326809	0.027909	0.16581	0.273423	0.0809839	0.167164	0.273423	-0.67754	0.67754
FBgn0002985	odd	-0.322024	0.252023	-0.292546	0.289124	-0.235161	0.31763	-0.618154	0.524693	0.154308	0.360088	-0.0649223	0.513357	0.524693	-0.618154	0.618154
FBgn0002989	okr	0.0471423	-0.39052	0.0696782	-0.0795126	0.580032	-0.224285	0.403733	-0.203334	-0.338055	-0.0256038	0.343753	-0.268243	0.580032	-0.39052	0.580032
FBgn0003008	or	-0.00913005	-0.0470284	-0.0988473	-0.191744	0.224073	-0.0335383	0.308744	-0.150892	-0.336317	0.130231	-0.202822	-0.0611727	0.308744	-0.336317	0.336317
FBgn0003009	ord	-0.0696533	0.33245	0.252331	0.547451	-0.679159	0.396728	0.0452657	0.049927	0.268298	-0.440532	-0.541134	0.332523	0.547451	-0.679159	0.679159
FBgn0003011	ort	0.11161	-0.205577	0.479748	-0.0547171	-1.29212	-1.02625	-0.018383	-0.28284	0.736753	-0.349872	-0.635676	-0.252937	0.736753	-1.29212	1.29212
FBgn0003015	osk	-0.5623	-2.03514	-0.743652	-1.82604	-0.628894	-0.126002	-0.941998	-1.82495	-0.337336	0.214619	0.0568324	-0.653084	0.214619	-2.03514	2.03514
FBgn0003016	osp	0.0137639	-0.139101	-0.15828	0.123325	-0.3836	-0.132465	-0.288459	-0.0757567	0.382314	0.222045	0.203164	0.0517254	0.382314	-0.3836	0.3836
FBgn0003023	otu	-0.577053	-1.2265	-0.746089	-1.14856	-0.946113	-0.282781	-0.471667	-0.958291	-0.543149	-0.257889	0.0465975	-0.529534	0.0465975	-1.2265	1.2265
FBgn0003028	ovo	-0.219645	-0.512648	-0.46505	-0.371447	-0.621514	-0.308734	-0.317239	-0.242006	-0.45523	-0.0214198	0.0554444	-0.140177	0.0554444	-0.621514	0.621514
FBgn0003034	SP	-0.0312008	0.909479	1.06347	0.103971	-0.725474	0.678647	0.661052	0.790685	-1.1431	-0.469493	0.436412	0.846715	1.06347	-1.1431	1.1431
FBgn0003041	pbl	-0.509912	0.105034	-0.650453	0.00365092	-0.808292	0.0897872	-0.597843	0.0298378	-0.587323	0.10098	-0.0585496	0.00846875	0.105034	-0.808292	0.808292
FBgn0003048	pcx	-0.443017	-0.164053	-0.60245	-0.0899709	-1.30574	-0.205083	-1.03039	-0.144759	0.0956496	0.32206	-0.057477	-0.104357	0.32206	-1.30574	1.30574
FBgn0003062	Fib	0.292867	-0.303676	0.0614246	-0.23652	0.905892	-0.272191	0.658296	-0.442344	-0.569846	0.18999	0.384708	-0.17575	0.905892	-0.569846	0.905892
FBgn0003065	CG2150	2.49465	-1.96547	0.199757	-2.29123	0.695105	-2.06262	1.77768	-1.77741	0.893397	0.148964	-0.134065	-1.7817	2.49465	-2.29123	2.49465
FBgn0003068	per	0.321374	-0.11792	0.49333	-0.120496	-0.137503	-0.485096	-0.165192	-0.464562	0.738134	-0.0993021	0.0510233	-0.0416475	0.738134	-0.485096	0.738134
FBgn0003071	Pfk	-0.280626	-0.588104	-0.347566	-0.808999	-0.449588	-0.556904	-0.390113	-0.616346	0.269047	-0.372174	-0.10078	-0.797471	0.269047	-0.808999	0.808999
FBgn0003076	Pgm1	-0.186525	-0.627818	0.573425	0.306866	0.494779	-0.164138	0.159065	-0.545714	-0.682467	-0.90289	0.238261	-0.471496	0.573425	-0.90289	0.90289
FBgn0003082	phr	0.1605	-0.0295936	0.14345	0.110801	0.87141	0.123464	0.442324	-0.130709	-0.460129	0.2471	0.315133	0.0281879	0.87141	-0.460129	0.87141
FBgn0003086	Pig1	0.157252	-0.464106	-0.157273	-0.589314	-0.879693	-1.24436	-0.040332	0.266098	0.43256	1.15156	-1.16498	-0.946271	1.15156	-1.24436	1.24436
FBgn0003087	pim	0.342374	-0.174425	0.219809	-0.068153	0.425665	0.101137	0.731825	-0.13298	-0.955275	-0.782901	0.395308	0.0573058	0.731825	-0.955275	0.955275
FBgn0003090	pk	0.199648	-0.534559	-0.0350624	-0.127022	-0.213791	-0.551698	-0.463377	-0.46135	1.04895	0.467518	-0.215033	-0.256276	1.04895	-0.551698	1.04895
FBgn0003093	Pkc98E	0.0242423	0.16687	-0.0538237	1.80753	0.193662	0.0166141	0.488106	0.285436	1.86196	1.90932	-0.0903862	0.364903	1.90932	-0.0903862	1.90932
FBgn0003114	plu	0.480165	0.131971	0.0225598	0.243892	1.24345	-0.707037	0.857785	0.130018	-0.700145	1.12708	0.456262	0.0971308	1.24345	-0.707037	1.24345
FBgn0003116	pn	0.0323025	-0.238431	0.203323	0.0707517	0.526974	-0.0339221	0.27114	-0.335708	-0.562877	-0.626306	0.0965738	-0.401962	0.526974	-0.626306	0.626306
FBgn0003117	pnr	-0.242444	-0.410737	-0.197401	-0.162707	-0.225889	-0.598961	-0.69071	-0.171093	0.273458	0.0665097	-0.479376	-0.29761	0.273458	-0.69071	0.69071
FBgn0003118	pnt	0.0363917	0.227732	-0.142663	0.409226	-0.612636	0.00662429	-0.261736	0.346233	0.395835	0.599873	0.0970569	0.386719	0.599873	-0.612636	0.612636
FBgn0003124	polo	-0.154927	0.245781	-0.292432	0.00450439	-0.160737	0.236063	0.0934179	-0.0522882	-0.748512	-0.755639	0.19187	0.0121973	0.245781	-0.755639	0.755639
FBgn0003132	Pp1-13C	0.0503055	0.236748	-0.215226	-0.0975898	-2.31525	0.130257	-0.95452	-0.0908694	-0.847322	-1.15397	-2.24039	-0.180608	0.236748	-2.31525	2.31525
FBgn0003134	Pp1alpha-96A	0.0324623	0.000650076	0.460362	0.348573	0.166923	0.311561	0.17558	0.27676	-0.111586	0.0619386	0.367587	0.135772	0.460362	-0.111586	0.460362
FBgn0003137	Ppn	-0.373252	-0.632548	-0.0150808	-0.379031	-0.649331	-0.306211	-0.711038	-0.598127	0.525919	0.116822	-0.115376	-0.507756	0.525919	-0.711038	0.711038
FBgn0003139	PpV	-0.0315664	-0.0630384	-0.0876553	0.204089	0.0352539	0.117359	0.261132	0.0807691	-0.340668	0.501435	0.208895	0.187772	0.501435	-0.340668	0.501435
FBgn0003140	PpY-55A	0.0576751	0.33323	1.50787	-0.0247639	-3.02167	0.240521	-0.455094	-0.253632	0.655176	-1.65379	-2.45004	-0.0325886	1.50787	-3.02167	3.02167
FBgn0003141	pr	0.0808409	-0.583565	0.0388743	-0.580604	0.0912291	-0.534364	0.19616	-0.274977	0.333378	0.347672	0.412065	-0.442735	0.412065	-0.583565	0.583565
FBgn0003145	prd	-0.0778922	0.486408	0.0487596	0.450278	-0.83241	0.581238	-0.244047	0.455028	0.604255	0.249602	-0.969218	0.827132	0.827132	-0.969218	0.969218
FBgn0003149	Prm	-0.0969073	-0.782804	-0.759908	-0.859305	-1.44618	-0.881202	-1.20706	-0.634015	0.997666	0.348618	-0.129166	-0.619961	0.997666	-1.44618	1.44618
FBgn0003159	CG2841	-0.49614	0.200404	-0.645922	0.00159488	-1.24627	0.144332	-0.700312	0.0711505	-0.248542	-0.224479	-0.127687	0.0307447	0.200404	-1.24627	1.24627
FBgn0003162	Pu	0.348732	-0.652369	0.0831964	-0.895382	0.132651	-0.971838	-0.343423	-0.500655	1.06206	0.484451	0.288567	-0.529187	1.06206	-0.971838	1.06206
FBgn0003169	put	-0.264455	-0.181406	-0.34663	-0.0660063	0.0287956	-0.0872058	-0.119127	-0.11191	-0.422771	0.11686	0.0921037	-0.173547	0.11686	-0.422771	0.422771
FBgn0003187	qua	0.845656	0.575063	0.430308	1.04958	-3.20268	-4.02451	0.816899	0.132066	0.743924	1.4925	0.176771	0.542554	1.4925	-4.02451	4.02451
FBgn0003189	r	-0.243416	-0.400442	-0.108467	-0.0286475	-0.412735	-0.380501	-0.178708	-0.484732	-0.533867	0.4996	-0.0162284	-0.387334	0.4996	-0.533867	0.533867
FBgn0003204	ras	-0.196142	-0.225787	-0.316945	-0.0162335	-0.101446	-0.113534	0.00708287	-0.166658	-0.705805	0.0157532	0.00861453	-0.199554	0.0157532	-0.705805	0.705805
FBgn0003206	Ras64B	0.0692274	-0.128575	-0.102961	-0.0735732	-0.329454	-0.0451821	-0.0735966	0.0691595	0.172675	0.226073	0.19257	0.113658	0.226073	-0.329454	0.329454
FBgn0003209	raw	-0.0332368	0.190793	-0.0895846	0.229245	-0.931259	-0.0350563	-0.530569	0.0681395	0.251444	0.339611	0.105889	0.301695	0.339611	-0.931259	0.931259
FBgn0003248	Rh2	0.234661	0.308109	0.329339	0.0671342	0.840975	0.232337	0.231494	0.251824	-0.114141	-0.0938573	0.355	0.302375	0.840975	-0.114141	0.840975
FBgn0003249	Rh3	0.395347	0.172704	0.318786	0.0675523	0.378737	-0.117368	0.471777	0.6041	0.623647	0.79752	0.566854	0.0875418	0.79752	-0.117368	0.79752
FBgn0003254	rib	0.263849	0.321775	-1.29761	0.186662	-0.0988825	0.316823	-0.0518404	-0.094873	-0.655335	-1.01955	-1.08471	0.0988179	0.321775	-1.29761	1.29761
FBgn0003255	rk	0.0804996	-0.80026	0.027501	-0.794911	-0.438839	-1.57806	-0.560538	-0.75965	0.93686	0.264596	-0.30189	-0.9591	0.93686	-1.57806	1.57806
FBgn0003256	rl	0.186938	0.0480863	-0.063297	0.20642	0.892426	0.0952064	0.300815	0.134364	-0.328986	0.206126	0.19889	0.159471	0.892426	-0.328986	0.892426
FBgn0003257	r-l	-0.051227	-0.585362	-0.0669832	-0.304925	0.451774	-0.125704	0.34621	-0.480267	-0.712403	0.119815	0.167042	-0.265794	0.451774	-0.712403	0.712403
FBgn0003261	Rm62	0.111085	0.199468	0.118491	0.333083	0.496106	0.186494	0.201558	0.0937807	-0.539481	0.111283	0.294868	0.28962	0.496106	-0.539481	0.539481
FBgn0003274	RpLP2	0.641108	-0.200824	0.562631	0.00112283	2.22892	-0.0765295	1.13098	-0.25909	-0.679469	0.112246	0.659838	-0.160213	2.22892	-0.679469	2.22892
FBgn0003275	Polr2F	0.765124	0.477943	0.425937	-0.127202	2.45857	0.264465	1.27744	0.239735	-0.315841	-0.61589	0.808962	-0.0491462	2.45857	-0.61589	2.45857
FBgn0003278	Polr1B	-0.0251088	0.079215	-0.0828462	0.248961	-0.368993	0.125066	-0.105328	0.108946	-0.45952	0.804541	0.144963	0.538535	0.804541	-0.45952	0.804541
FBgn0003285	rst	-0.582929	-0.596795	-0.933555	-0.609617	-1.10941	-0.854347	-0.924623	-0.494981	-0.166698	0.155536	-0.372456	-0.572737	0.155536	-1.10941	1.10941
FBgn0003292	rt	-0.174306	-1.55511	-0.163447	-1.43889	0.129825	-1.34373	-0.0871167	-1.23703	-0.348422	0.211118	0.222863	-1.11245	0.222863	-1.55511	1.55511
FBgn0003301	rut	-0.142514	-0.0141534	-0.160549	-0.0752613	-0.906038	0.0107366	-0.646331	-0.00173391	0.453967	-0.110548	-0.0260859	0.0403016	0.453967	-0.906038	0.906038
FBgn0003302	rux	-0.239373	0.627261	0.026394	0.376509	0.909032	0.544571	0.155137	0.341096	-0.443405	-0.625488	0.302181	0.353482	0.909032	-0.625488	0.909032
FBgn0003308	ry	-0.625658	-0.69808	0.194179	0.0740851	-0.165041	-0.113453	-0.332161	-0.405433	0.484734	0.276906	0.0586151	-0.345725	0.484734	-0.69808	0.69808
FBgn0003310	S	-0.47772	0.177323	-0.412757	0.162227	-0.756562	0.160181	-0.559458	0.191269	-0.0631884	0.202939	0.11627	0.180387	0.202939	-0.756562	0.756562
FBgn0003319	Sb	0.972051	0.810345	0.738846	0.801465	-2.299	-4.70036	0.84819	0.391057	0.764468	1.873	0.470622	0.596472	1.873	-4.70036	4.70036
FBgn0003321	sbr	-0.0277799	0.250946	-0.181909	0.224303	-0.231778	0.280391	-0.24771	0.191861	-0.319229	-0.251078	0.139507	0.184407	0.280391	-0.319229	0.319229
FBgn0003328	scb	0.167974	0.0170961	0.242519	0.0967022	-0.200362	-0.246535	0.122565	-0.0303194	0.560369	0.845721	0.15672	0.305657	0.845721	-0.246535	0.845721
FBgn0003330	Sce	0.00252775	-0.246552	-0.0759216	0.00735488	0.607242	-0.0352906	0.335275	-0.0830989	-0.5757	-0.116037	0.212848	-0.0220985	0.607242	-0.5757	0.607242
FBgn0003339	Scr	0.552813	-0.00404471	0.507672	1.36697	0.486443	-0.110561	0.855097	-0.169005	1.84442	1.49104	0.134371	0.0795101	1.84442	-0.169005	1.84442
FBgn0003345	sd	0.128741	0.1136	-0.199587	0.0384806	-0.726152	-0.0522548	-0.533818	0.122678	0.432638	0.309797	0.0660424	0.23942	0.432638	-0.726152	0.726152
FBgn0003346	RanGAP	0.170648	-0.250229	-0.0870352	-0.0422447	0.476519	-0.131949	0.51079	-0.208966	-0.655115	-0.0224842	0.211651	-0.116821	0.51079	-0.655115	0.655115
FBgn0003356	Jon99Cii	-0.769984	-0.102466	-1.67642	-1.30182	-0.150547	-0.367166	-0.223891	-0.104145	-2.37079	-2.28367	0.181726	-0.394163	0.181726	-2.37079	2.37079
FBgn0003357	Jon99Ciii	-0.460596	0.400553	-1.44775	-0.831269	0.202578	0.194776	-0.145373	0.449299	-2.03244	-1.78093	0.310068	0.162858	0.449299	-2.03244	2.03244
FBgn0003358	Jon99Ci	-1.03445	-0.0165266	-0.0861039	0.0880891	0.516566	-0.278032	-0.399806	-0.364796	-0.535652	-0.854303	0.686192	-0.399476	0.686192	-1.03445	1.03445
FBgn0003360	sesB	0.00477602	-0.792532	-0.0926187	-0.83565	0.441775	-0.805468	0.138645	-0.716246	0.191591	-0.181461	0.175697	-0.820502	0.441775	-0.83565	0.83565
FBgn0003366	sev	0.0566271	0.051721	0.279815	0.113448	-0.140919	0.10683	-0.0390407	-0.0835419	0.0501355	-0.228947	-0.154223	-0.0504721	0.279815	-0.228947	0.279815
FBgn0003372	Sgs1	0.0563249	-0.137465	0.184203	0.247927	0.242388	-0.582038	-0.0237712	0.351128	2.08206	3.1638	-0.847353	-0.554197	3.1638	-0.847353	3.1638
FBgn0003374	Sgs4	0.937643	0.432695	-0.471445	0.380427	1.07325	-0.420823	0.686354	0.338678	3.53747	4.70114	0.541542	0.303874	4.70114	-0.471445	4.70114
FBgn0003375	Sgs5	-0.427416	-1.33229	-0.472532	-1.85124	-0.650931	-1.40434	-0.024395	-0.276543	3.01655	4.77119	-1.3779	-2.77634	4.77119	-2.77634	4.77119
FBgn0003380	Sh	0.202788	0.234005	-0.309414	0.123312	-0.503149	-0.0200387	-1.06536	0.249316	1.08774	-0.0956459	0.324049	0.369629	1.08774	-1.06536	1.08774
FBgn0003386	Shaw	0.17977	0.46306	0.138498	0.307562	-0.214644	0.24859	-0.578253	0.356206	0.876214	0.176277	0.117142	0.450306	0.876214	-0.578253	0.876214
FBgn0003390	shf	-0.42937	-0.688925	0.199607	-0.275372	-0.238802	-0.597575	-0.570772	-0.252998	-0.150523	-0.447475	-0.0563882	-0.493628	0.199607	-0.688925	0.688925
FBgn0003391	shg	-0.103806	-0.318443	-0.308063	-0.147497	-0.411597	-0.283501	-0.320251	-0.205953	0.122046	0.348298	0.0721527	-0.114089	0.348298	-0.411597	0.411597
FBgn0003396	shn	-0.212609	0.0221607	-0.285175	0.677683	-1.28588	0.100775	-0.916545	0.144913	0.7644	0.660607	0.0483849	0.231196	0.7644	-1.28588	1.28588
FBgn0003401	shu	0.159835	-0.905751	0.00958188	-0.715677	0.400399	-0.211249	0.373433	0.0384651	-0.461866	0.29631	0.289064	-0.375174	0.400399	-0.905751	0.905751
FBgn0003410	sina	-0.253914	0.182413	-0.40168	0.0353104	-0.551646	0.0840754	-0.370671	-0.0304353	-0.266753	-0.113445	0.137584	0.00752075	0.182413	-0.551646	0.551646
FBgn0003411	sisA	0.243824	-0.533411	0.221466	-0.488378	-0.27809	-0.884515	0.29216	-0.557052	-0.326038	0.798952	-0.313738	-0.291124	0.798952	-0.884515	0.884515
FBgn0003415	skd	-0.580258	0.0875296	-0.790016	0.116101	-1.4374	0.0915896	-1.17005	0.0443395	-0.120944	0.0806323	-0.00777123	0.139912	0.139912	-1.4374	1.4374
FBgn0003416	sl	-0.395711	-0.168724	-0.345113	-0.0186537	-0.309684	-0.13635	-0.31901	-0.0809558	-0.368167	0.164421	0.0393793	-0.0184707	0.164421	-0.395711	0.395711
FBgn0003429	slo	0.169196	0.162819	-0.101023	0.0941536	-0.27619	0.0616603	-0.866253	0.0881271	0.717816	-0.309866	0.179389	0.156192	0.717816	-0.866253	0.866253
FBgn0003435	sm	0.19902	0.466408	-0.215705	0.307597	-0.414146	0.411176	-0.599117	0.309314	0.691418	-0.21012	0.146147	0.412051	0.691418	-0.599117	0.691418
FBgn0003447	sn	0.26813	0.0473325	-0.01504	0.0443255	1.17923	0.217777	0.667432	0.192577	-0.30657	0.241633	0.409009	0.16469	1.17923	-0.30657	1.17923
FBgn0003450	snk	0.346957	-1.27925	0.3851	-0.557226	1.23244	-0.613177	0.714325	-0.533087	-0.180133	-0.47906	0.213872	-1.75659	1.23244	-1.75659	1.75659
FBgn0003460	so	0.140266	0.00861876	0.0945577	0.0408698	-0.204386	0.14562	2.03592	1.06999	0.741403	-0.208704	-0.00669188	-0.016474	2.03592	-0.208704	2.03592
FBgn0003462	Sod1	0.443119	0.1251	0.566291	0.0801235	1.79097	0.0238513	1.27672	0.229969	-0.201333	-0.159052	0.743432	0.143573	1.79097	-0.201333	1.79097
FBgn0003463	sog	0.100353	-0.111142	0.383085	0.0367168	0.0149124	-0.00445589	-0.0681331	0.172349	0.74943	0.201897	0.259157	0.0666911	0.74943	-0.111142	0.74943
FBgn0003475	spir	-0.264161	0.456164	-0.24195	0.244762	-0.86136	0.389714	-0.559672	0.312411	0.0831757	-0.229811	0.192556	0.399965	0.456164	-0.86136	0.86136
FBgn0003479	spn-A	0.234766	-0.411877	0.0619832	-0.340361	1.23019	-0.389522	0.684392	-0.128487	-0.552812	-0.216702	0.370271	-0.303956	1.23019	-0.552812	1.23019
FBgn0003480	spn-B	0.640426	-0.644753	0.546081	-0.464958	2.18087	-0.222345	1.26663	-0.0161453	-0.469037	-0.0862535	0.713676	-0.495347	2.18087	-0.644753	2.18087
FBgn0003482	spn-D	-0.181995	-1.48996	-0.322546	-0.865546	0.812236	-1.11075	-0.0868907	0.395426	-0.777205	-0.32611	0.0637484	-1.39715	0.812236	-1.48996	1.48996
FBgn0003486	spo	-0.799427	-1.63806	-0.733829	-1.16602	-0.860304	-2.00754	-0.529015	0.249712	-0.795552	-1.68458	-0.539576	-1.45193	0.249712	-2.00754	2.00754
FBgn0003499	sr	0.544953	0.103896	-0.125733	-0.298474	-0.0912623	-0.414452	-0.727744	-0.385999	0.831886	0.135155	0.169938	0.116923	0.831886	-0.727744	0.831886
FBgn0003502	Btk29A	-0.319406	-0.510875	-0.43664	-0.407025	-0.668952	-0.436142	-0.396023	-0.309792	-0.161152	0.437781	0.103698	-0.284796	0.437781	-0.668952	0.668952
FBgn0003507	srp	-0.295102	0.00290138	-0.249514	0.29476	-0.596325	0.127327	0.231173	0.751528	-0.170906	-0.0586944	-0.00130712	0.153716	0.751528	-0.596325	0.751528
FBgn0003512	Sry-delta	0.126456	-0.610847	0.116358	-0.287462	1.0503	-0.0340928	0.720536	-0.183438	-0.482451	-0.468629	0.388553	-0.235556	1.0503	-0.610847	1.0503
FBgn0003514	sqh	0.330256	0.163519	0.207066	0.183338	0.300323	0.165329	0.61329	0.310267	0.327869	0.721791	0.412354	0.440362	0.721791	0.163519	0.721791
FBgn0003515	st	-0.432907	-0.32346	0.233878	0.0916541	0.0489566	0.00864926	0.336018	0.00960253	0.350358	0.415164	-0.0220481	-0.179893	0.415164	-0.432907	0.432907
FBgn0003517	sta	0.281958	0.224268	0.29184	0.356751	0.922579	0.223848	0.862825	0.0555732	-0.664251	0.301455	0.397655	0.198074	0.922579	-0.664251	0.922579
FBgn0003520	stau	-0.227415	0.115823	-0.423002	0.194422	-0.837817	0.222789	-0.745792	0.162099	0.245493	0.39358	0.100353	0.255752	0.39358	-0.837817	0.837817
FBgn0003527	stil	0.371566	0.11562	0.226813	-0.262086	1.07832	0.53076	0.77564	-0.230858	-0.251236	-0.264508	0.449269	-0.030165	1.07832	-0.264508	1.07832
FBgn0003545	sub	0.284092	0.417514	0.0187652	0.0328029	1.22499	0.339956	0.451777	-0.00689783	-0.897434	-0.816609	0.294671	0.10367	1.22499	-0.897434	1.22499
FBgn0003557	Su(dx)	-0.190045	0.125301	-0.231146	0.123226	-0.709757	0.0284029	-0.357173	0.0826859	-0.0364064	0.250253	0.191245	0.179845	0.250253	-0.709757	0.709757
FBgn0003607	Su(var)205	0.177276	0.0958367	-0.121963	0.142662	0.58139	0.164703	0.65479	0.116436	-0.674947	0.168509	0.225234	0.0475626	0.65479	-0.674947	0.674947
FBgn0003638	su(w[a])	-0.238055	0.385188	-0.181137	0.00333961	-0.721918	0.263743	-0.5038	0.307027	-0.0170544	-0.363705	0.161539	0.49876	0.49876	-0.721918	0.721918
FBgn0003654	sw	0.288434	0.206746	0.280901	0.174299	0.0719614	0.254587	0.538123	0.218108	0.179338	0.307092	0.502543	0.331803	0.538123	0.0719614	0.538123
FBgn0003655	swa	-0.135618	-1.43069	-0.121768	-1.42076	0.248246	-0.143132	0.120781	-1.81568	-0.626782	-0.773034	0.414014	-0.819394	0.414014	-1.81568	1.81568
FBgn0003660	Syb	0.345805	0.189352	0.304119	0.231613	0.918437	0.170592	0.53599	0.453095	0.152412	0.316464	0.524678	0.359104	0.918437	0.152412	0.918437
FBgn0003676	CCT1	0.207057	-0.402464	0.144094	-0.0548413	1.02742	-0.113229	0.649799	-0.101137	-0.631715	0.400529	0.304936	-0.00268019	1.02742	-0.631715	1.02742
FBgn0003687	Tbp	-0.289797	-0.370142	-0.496356	-0.0223979	-0.610595	0.183599	-0.192261	0.00224885	-0.697639	0.331928	-0.0736859	-0.112883	0.331928	-0.697639	0.697639
FBgn0003710	tipE	0.285665	0.103655	0.210396	-0.0743873	-0.787999	0.00855318	-0.634169	0.110728	0.912242	0.117646	0.0214179	0.271656	0.912242	-0.787999	0.912242
FBgn0003714	tko	0.532	-0.363956	0.312531	-0.23217	2.02347	-0.246052	1.07377	-0.140229	-0.384146	0.171465	0.575926	-0.247963	2.02347	-0.384146	2.02347
FBgn0003721	Tm1	-0.214483	-0.916594	-0.76981	-1.11647	-0.525649	-1.26833	-0.499773	-0.950355	0.400333	0.186566	-0.0524742	-0.83912	0.400333	-1.26833	1.26833
FBgn0003731	Egfr	-0.421256	-0.438455	-0.165617	-0.0252574	-0.637503	-0.10575	-0.475386	-0.18397	-0.411858	-0.480658	-0.116685	-0.290985	-0.637503	-0.637503	0.637503
FBgn0003733	tor	-0.500475	-0.0656383	-0.614811	-0.207352	-0.640335	-0.198019	-0.527994	-0.0729577	-0.722342	-0.69628	0.114107	-0.39222	0.114107	-0.722342	0.722342
FBgn0003741	tra	-0.0936061	-0.0372731	0.222643	-0.361062	0.408829	0.233099	-0.183613	0.28479	-0.214825	-0.81189	0.0661954	0.0936293	0.408829	-0.81189	0.81189
FBgn0003742	tra2	0.161078	0.317074	0.0449498	0.330024	0.750126	0.392739	0.594099	0.278034	-0.305552	0.134493	0.50377	0.329201	0.750126	-0.305552	0.750126
FBgn0003751	trk	0.490134	0.076517	0.328895	-0.297336	0.840954	0.116135	0.621635	1.31057	-0.5489	0.0442399	0.411445	-0.166638	1.31057	-0.5489	1.31057
FBgn0003862	trx	-0.271057	0.0795664	-0.638649	0.139538	-1.48622	-0.00282234	-1.33449	0.0133264	0.219012	0.153902	-0.0494126	0.193577	0.219012	-1.48622	1.48622
FBgn0003866	tsh	0.0781778	-0.171873	-0.214194	-0.172524	-0.804853	-0.227852	-0.284211	-0.129411	0.297779	0.304977	-0.124092	-0.179948	0.304977	-0.804853	0.804853
FBgn0003867	tsl	-0.142348	-0.806392	0.417976	-0.281452	0.176439	-0.376902	-0.100109	-0.731996	-0.133486	-0.223429	-0.00167114	-0.798997	0.417976	-0.806392	0.806392
FBgn0003870	ttk	-0.34949	-0.206638	-0.56465	0.0228818	-0.751612	-0.0701249	-0.445175	-0.0579173	-0.118249	0.107482	0.0140747	-0.00889237	0.107482	-0.751612	0.751612
FBgn0003885	alphaTub84D	0.284129	0.180137	0.079481	-0.0423134	0.0832845	0.225736	0.317537	-0.0180796	-0.13767	-0.663573	0.240482	0.0476652	0.317537	-0.663573	0.663573
FBgn0003886	alphaTub85E	-0.236835	-0.922229	-0.462663	-1.20965	-0.129263	-0.873802	-0.367155	-1.00107	0.303742	-1.97872	-1.00318	-1.01392	0.303742	-1.97872	1.97872
FBgn0003888	betaTub60D	0.209525	0.307746	0.157219	0.369015	0.176706	0.53505	0.518519	0.419419	0.316733	0.0717152	0.223074	0.685857	0.685857	0.0717152	0.685857
FBgn0003889	betaTub85D	0.301893	0.485439	2.27781	0.244892	-0.791311	0.528624	0.561482	0.0391284	0.280924	-1.19678	0.0557948	0.187361	2.27781	-1.19678	2.27781
FBgn0003890	betaTub97EF	-0.306009	-0.489039	0.0896613	-0.422315	-0.279593	-0.620285	-0.10658	-0.451909	0.098807	-0.0312053	-0.0518976	-0.561201	0.098807	-0.620285	0.620285
FBgn0003891	tud	-0.238879	-0.00149271	-0.335254	0.163129	-1.21298	0.031045	-0.769826	-0.00253617	0.142651	0.278158	-0.0760585	-0.0181189	0.278158	-1.21298	1.21298
FBgn0003892	ptc	-0.455209	-0.264888	-0.310044	-0.0667333	-0.377287	-0.192808	2.42981	2.04093	0.0622388	-0.214934	-0.443285	-0.228744	2.42981	-0.455209	2.42981
FBgn0003900	twi	0.131988	0.474068	0.319467	-0.640197	-0.938137	0.538544	-0.117214	0.234392	0.976244	-1.48706	-0.374972	-0.599482	0.976244	-1.48706	1.48706
FBgn0003920	snRNA:U2:14B	0.507264	-0.173928	-0.00951319	-0.285469	1.93312	-0.252079	1.75338	-1.79483	-1.3966	0.529187	0.739811	-1.59508	1.93312	-1.79483	1.93312
FBgn0003930	snRNA:U4:39B	-1.1663	-0.697887	-0.530713	-1.53146	0.790029	-1.73629	-0.513099	-2.48219	-2.11921	-1.21596	-1.21192	-1.55896	0.790029	-2.48219	2.48219
FBgn0003941	RpL40	0.334805	-0.103153	0.399168	-0.0600998	0.651076	0.0487785	0.646308	-0.205805	-0.538832	0.159252	0.396698	-0.0935846	0.651076	-0.538832	0.651076
FBgn0003942	RpS27A	0.387318	-0.071231	0.434811	-0.00493864	1.34507	-0.169042	0.99626	-0.130522	-0.675673	0.235549	0.557481	-0.0348511	1.34507	-0.675673	1.34507
FBgn0003943	Ubi-p63E	0.35142	0.0938015	0.0252193	-0.097351	0.780212	-0.234952	0.179247	-0.170361	0.217468	-0.0911458	0.394754	-0.0792339	0.780212	-0.234952	0.780212
FBgn0003944	Ubx	-0.0487374	-0.228679	0.0204548	0.153266	-0.0593088	0.0662577	-0.381361	-0.089701	-0.686073	-0.386069	-0.0589505	0.0277142	0.153266	-0.686073	0.686073
FBgn0003961	Uro	-0.609582	-0.355669	-0.663448	-0.0600619	0.151965	0.0884239	0.173373	0.0588513	0.137096	-0.47471	0.285338	0.789981	0.789981	-0.663448	0.789981
FBgn0003965	v	-0.187058	0.969117	0.728713	0.875098	0.548821	0.981835	0.526418	1.84425	-0.438151	0.349966	0.277631	1.12217	1.84425	-0.438151	1.84425
FBgn0003969	vap	-0.239678	-0.0500092	-0.44337	-0.0366311	-0.529953	0.00238922	-0.111578	0.0350581	-0.416551	0.096918	0.0183785	0.0765111	0.096918	-0.529953	0.529953
FBgn0003975	vg	-0.011194	-0.23565	-0.105033	-0.380613	-0.152391	-0.23271	-0.44193	-0.269713	0.70009	0.00130045	-0.263918	-0.355216	0.70009	-0.44193	0.70009
FBgn0003978	vls	0.101983	-0.0805682	0.067685	0.101437	0.702232	0.428758	0.736493	-0.0362321	-0.50358	0.433359	0.330838	0.154575	0.736493	-0.50358	0.736493
FBgn0003979	Vm26Aa	-0.139685	-2.99846	-1.14859	-3.1216	-0.253399	-0.331643	1.04263	-3.57921	-0.46947	-0.986662	0.420355	-1.38265	1.04263	-3.57921	3.57921
FBgn0003980	Vm26Ab	-0.0231846	-3.38571	-0.866927	-3.18995	-0.27253	-0.301835	0.973699	-3.78435	0.0857385	-0.779721	0.608961	-1.36163	0.973699	-3.78435	3.78435
FBgn0003983	Vm34Ca	-0.0704884	-2.89101	-1.25761	-3.09242	-0.140395	-0.25714	1.25516	-3.67572	-0.470628	-1.06799	0.59967	-1.24501	1.25516	-3.67572	3.67572
FBgn0003984	vn	0.085355	-0.124052	-0.138933	-0.0561246	-0.590834	-0.113114	-0.495416	0.0345713	0.99651	0.376151	-0.0447941	0.0334564	0.99651	-0.590834	0.99651
FBgn0003996	w	-0.249166	-0.507788	-0.133498	-0.30354	-0.152109	-0.507431	-0.00376887	-0.360779	0.268951	0.330296	-0.0944357	-0.3373	0.330296	-0.507788	0.507788
FBgn0003997	hid	0.228382	-0.620258	0.0378897	-0.64643	0.362333	-0.943591	-0.247771	-0.763008	0.723202	1.15105	0.112036	-0.675734	1.15105	-0.943591	1.15105
FBgn0004003	wbl	-0.76815	-0.113953	-1.25196	-0.526995	0.0925641	-0.183848	0.358462	-0.024002	-0.244342	-0.257428	-0.282003	0.244336	0.358462	-1.25196	1.25196
FBgn0004045	Yp1	-0.543392	-1.37857	-0.266864	-1.66873	0.0478277	-0.359514	0.176906	-1.72939	-1.84109	1.01	0.351621	-0.0638579	1.01	-1.84109	1.84109
FBgn0004047	Yp3	-0.744369	-1.25815	-0.847792	-1.21199	0.210085	-0.368223	0.297542	-1.14539	-1.03312	1.57605	0.196523	0.114894	1.57605	-1.25815	1.57605
FBgn0004049	yrt	-0.370863	-0.0951051	-0.431332	-0.132331	-1.0054	-0.103463	-0.630663	-0.0403103	-0.138703	-0.00112674	0.0483033	-0.0312252	0.0483033	-1.0054	1.0054
FBgn0004050	z	-0.138279	0.0232502	-0.197208	-0.0295362	0.0948753	0.104053	0.0356503	0.0462353	-0.289715	-0.0308191	0.260211	0.0327896	0.260211	-0.289715	0.289715
FBgn0004054	zen2	0.177431	-0.548225	-0.179615	0.139199	-3.682	-3.91168	-0.81935	0.521909	-0.585131	0.666152	-1.57468	-0.28319	0.666152	-3.91168	3.91168
FBgn0004055	uzip	-0.0326954	-0.249087	-0.219416	-0.231477	-0.50967	-0.205631	-0.215082	-0.105232	0.137736	0.104944	0.0180495	-0.104351	0.137736	-0.50967	0.50967
FBgn0004057	Zw	-0.60049	-0.453778	-0.00804932	0.226175	-0.695617	-0.303315	-0.403153	-0.26169	0.297734	-0.0596494	-0.254687	-0.340985	0.297734	-0.695617	0.695617
FBgn0004066	Prosalpha4	0.257011	-0.292444	-0.0183318	-0.436296	0.643412	-0.516928	0.788523	-0.347138	-0.38034	0.361001	0.312643	-0.285302	0.788523	-0.516928	0.788523
FBgn0004087	Dhfr	0.618749	-0.621284	0.398724	-0.112492	2.46722	-0.675859	1.48139	-0.566474	-0.894934	-0.684507	0.841596	-0.620529	2.46722	-0.894934	2.46722
FBgn0004101	bs	-0.0531926	-0.3695	-0.183981	-0.393577	-0.676613	-0.433408	-0.196715	-0.277828	0.171201	0.163303	0.0864584	-0.142068	0.171201	-0.676613	0.676613
FBgn0004106	Cdk1	0.294266	-0.0510864	0.000743569	-0.0715969	0.356213	0.362481	0.633092	-0.258798	-0.77289	-0.0370806	0.239787	-0.0267808	0.633092	-0.77289	0.77289
FBgn0004108	Nrt	-0.240911	0.0360325	-0.719563	0.0646307	-0.54152	-0.162342	-0.49632	0.0852773	-0.359398	0.177154	-0.190724	0.0443385	0.177154	-0.719563	0.719563
FBgn0004117	Tm2	-0.0622783	-0.655532	-0.680627	-0.794158	-0.921577	-0.802797	-0.723942	-0.606785	0.84934	0.382565	-0.0119126	-0.50452	0.84934	-0.921577	0.921577
FBgn0004133	blow	0.0434396	-0.0576081	0.196535	-0.125589	-0.297206	-0.0144788	0.194861	-0.0390042	0.412607	0.0959719	0.113058	0.178176	0.412607	-0.297206	0.412607
FBgn0004167	kst	-0.156196	0.0532486	-0.186594	0.336668	-1.09917	-0.0556367	-0.622471	0.120238	0.221426	0.176447	-0.0176204	0.101821	0.336668	-1.09917	1.09917
FBgn0004168	5-HT1A	0.0610723	-0.0944872	0.180044	-0.00979996	-0.239139	-0.0686559	-0.576935	0.0790987	0.97566	-0.193651	-0.184223	0.0476727	0.97566	-0.576935	0.97566
FBgn0004169	up	-0.00409508	-0.707763	-0.697778	-0.901391	-1.05007	-1.0253	-0.79198	-0.547867	0.839584	0.473548	0.0350101	-0.498882	0.839584	-1.05007	1.05007
FBgn0004171	Mst98Cb	-0.977218	0.179577	0.795927	-0.47901	-0.0655422	0.0532924	-0.490052	-0.438907	-1.30001	-2.07806	-0.999746	-0.359068	0.795927	-2.07806	2.07806
FBgn0004173	Mst84Db	0.427901	0.462656	2.74232	0.0190441	-0.698273	0.176054	0.444299	-0.153641	-0.342735	-1.31085	0.31753	-0.0123993	2.74232	-1.31085	2.74232
FBgn0004174	Mst84Dc	0.71367	0.889534	2.57779	0.0194182	0.198379	0.404505	1.0936	0.057042	-0.330266	-1.09506	-0.213009	0.184453	2.57779	-1.09506	2.57779
FBgn0004175	Mst84Dd	-0.0230625	0.8649	1.09617	0.19812	0.241259	0.469508	-0.357646	0.31707	-0.389678	-0.868067	-0.361912	0.4018	1.09617	-0.868067	1.09617
FBgn0004177	mts	0.310468	-0.0554221	0.173689	0.0260841	0.585901	-0.0216998	0.467544	0.118888	-0.134286	0.438081	0.380545	0.107505	0.585901	-0.134286	0.585901
FBgn0004179	Csp	-0.144844	0.0770811	-0.323353	0.0370139	-0.501598	-0.00287509	-0.440082	0.0467541	0.097122	0.210056	0.148752	0.124077	0.210056	-0.501598	0.501598
FBgn0004181	Ebp	0.175317	0.102414	2.48507	-0.106408	0.0118588	0.34402	1.23787	0.486744	-0.704605	-0.0907609	1.4905	0.600128	2.48507	-0.704605	2.48507
FBgn0004183	snRNA:U1:82Eb	0.663403	0.17913	0.826048	-0.243273	2.0781	0.0207191	0.980307	-0.791996	-0.686907	-0.260088	0.653788	0.0989164	2.0781	-0.791996	2.0781
FBgn0004185	snRNA:U1:95Ca	0.462849	0.732199	0.546652	-0.202588	1.51562	0.000694543	0.895012	-0.517176	-0.803583	0.370815	0.327882	0.483637	1.51562	-0.803583	1.51562
FBgn0004186	snRNA:U1:95Cb	0.69022	0.669668	0.363191	0.181786	1.57768	0.401776	0.955072	-0.529013	-0.636465	-0.296084	0.179706	0.649553	1.57768	-0.636465	1.57768
FBgn0004188	snRNA:U6:96Aa	-0.35937	0.181918	-0.218691	-0.119134	0.826488	-0.0364245	0.0279755	-0.591764	-1.08654	-0.195614	-0.32095	-0.117046	0.826488	-1.08654	1.08654
FBgn0004191	snRNA:U2:34ABa	0.884886	0.222097	-0.876436	-1.12624	1.86143	-1.00882	1.62491	-0.643855	-1.32108	-0.85675	0.178779	-0.952927	1.86143	-1.32108	1.86143
FBgn0004192	snRNA:U2:34ABb	0.626255	-0.438669	-0.239134	-0.951398	1.70832	-0.731531	1.05543	-1.31515	-0.327805	-0.798068	0.47232	-0.300429	1.70832	-1.31515	1.70832
FBgn0004197	Ser	-0.134453	-0.307676	-0.300263	-0.519691	0.0268565	-0.381289	-0.486053	-0.42899	0.579677	-0.201492	-0.581387	-0.790621	0.579677	-0.790621	0.790621
FBgn0004198	ct	0.161939	0.0603288	-0.164859	0.0997662	-0.666222	0.0416356	-0.750542	0.11738	0.732153	0.0984867	0.0375943	0.238544	0.732153	-0.750542	0.750542
FBgn0004237	Hrb87F	0.0580391	0.35806	-0.11097	0.318059	0.0751446	0.314507	0.236415	0.347806	-0.136787	0.576119	0.353269	0.365474	0.576119	-0.136787	0.576119
FBgn0004240	DptA	-0.0202018	-0.844014	1.66628	-0.315547	0.321554	-0.803159	2.50403	0.516638	3.68083	-0.146587	2.48659	1.0798	3.68083	-0.844014	3.68083
FBgn0004242	Syt1	0.105685	0.170549	-0.189772	0.0266361	-0.273411	0.0290358	-0.891072	0.245782	0.760034	-0.00815555	0.187816	0.255245	0.760034	-0.891072	0.891072
FBgn0004244	Rdl	0.234404	0.304253	-0.294572	0.117516	-0.860092	0.0386337	-1.40706	0.234586	1.17002	-0.100226	0.209138	0.368799	1.17002	-1.40706	1.40706
FBgn0004360	Wnt2	0.0474711	-0.0796089	-0.0139499	-0.200691	-0.151583	-0.311732	-0.391758	0.0482073	-0.0467096	-0.872962	-0.524771	0.302094	0.302094	-0.872962	0.872962
FBgn0004362	HmgD	0.371029	0.207549	0.0964718	0.275179	0.619522	0.210412	0.677007	0.0741253	-0.401073	0.869807	0.437609	0.26762	0.869807	-0.401073	0.869807
FBgn0004363	porin	0.316601	-0.192273	0.293752	-0.0865252	1.33515	0.0100883	0.813114	-0.00273736	-0.131332	-0.0729463	0.489781	-0.0636583	1.33515	-0.192273	1.33515
FBgn0004364	18w	-0.250147	-0.599205	-0.143925	-0.137128	-0.689743	-0.36346	-0.254208	-0.214103	0.307513	0.0595749	-0.0658421	-0.478928	0.307513	-0.689743	0.689743
FBgn0004367	mei-41	-0.488331	-0.751158	-0.467509	-0.100786	-0.380021	-0.279189	-0.25725	-0.282825	-0.614791	-0.15824	-0.158983	-0.481392	-0.751158	-0.751158	0.751158
FBgn0004368	Ptp4E	-0.547242	-0.0940477	-0.505954	-0.119172	-0.948052	-0.0372869	-0.754875	-0.0886215	-0.139389	-0.0171234	-0.0634733	-0.0175665	-0.948052	-0.948052	0.948052
FBgn0004369	Ptp99A	-0.0375484	0.113698	-0.187847	0.154626	-0.839579	0.086468	-0.536239	0.153	0.340058	0.114991	0.124188	0.216089	0.340058	-0.839579	0.839579
FBgn0004370	Ptp10D	-0.22465	-0.2724	-0.427924	-0.33348	-0.584913	-0.272898	-0.59899	-0.215088	0.212391	0.173472	0.0556295	-0.185158	0.212391	-0.59899	0.59899
FBgn0004373	fwd	-0.493278	-0.0677935	-0.588205	0.00974708	-1.14788	-0.0242254	-0.958415	-0.105921	-0.0456425	-0.0477549	-0.120253	-0.00308126	0.00974708	-1.14788	1.14788
FBgn0004374	neb	-0.16419	-0.138816	-0.0960108	-0.0347322	0.718281	-0.132422	0.294902	-0.376948	-0.704024	-0.687211	0.182392	-0.401543	0.718281	-0.704024	0.718281
FBgn0004378	Klp61F	-0.32644	-0.0887612	-0.438146	-0.0837114	-0.865683	0.159234	-0.179725	0.12783	-0.746686	0.246224	0.0103774	-0.266419	0.246224	-0.865683	0.865683
FBgn0004379	Klp67A	-0.221936	0.355777	-0.205074	-0.106407	-0.326713	0.13108	0.0412909	0.00814239	-0.5624	-0.693025	0.175376	-0.0155553	0.355777	-0.693025	0.693025
FBgn0004381	Klp68D	-0.361725	-0.282953	-0.217577	-0.140557	-0.433103	-0.238997	-0.352449	-0.234672	-0.351098	0.163292	-0.000901203	-0.10184	0.163292	-0.433103	0.433103
FBgn0004395	unk	0.255772	0.415891	-0.0727093	0.364349	0.309066	0.279119	-0.0802537	0.287252	-0.0179908	0.222652	0.237517	0.456224	0.456224	-0.0802537	0.456224
FBgn0004396	CrebA	-0.162236	0.0653547	-0.549459	-0.0297726	-0.609478	-0.00811961	-0.43525	0.177765	0.503285	0.498252	-0.0106814	0.443997	0.503285	-0.609478	0.609478
FBgn0004397	Vinc	-0.154385	-0.459909	-0.119397	-0.326445	-0.163145	-0.481104	-0.0232216	-0.429562	0.150561	0.23466	0.0150984	-0.236598	0.23466	-0.481104	0.481104
FBgn0004400	rhi	0.284887	-0.972411	0.130913	-0.956275	1.00035	-1.41431	0.581714	-0.998037	-0.442062	0.206219	0.419055	-1.1404	1.00035	-1.41431	1.41431
FBgn0004401	Pep	-0.0880156	0.0796111	-0.0790531	0.242798	-0.547442	0.274936	-0.114932	0.179759	-0.361017	0.298458	0.205214	0.274534	0.298458	-0.547442	0.547442
FBgn0004403	RpS14a	0.367584	-0.0894473	0.231149	-0.021946	0.954297	-0.0588977	0.968985	-0.233027	-0.678176	0.105947	0.336512	-0.161693	0.968985	-0.678176	0.968985
FBgn0004404	RpS14b	0.509744	0.159111	0.557473	0.290529	1.17637	0.211408	1.05704	-0.0926291	-0.464408	0.177013	0.507122	0.0287281	1.17637	-0.464408	1.17637
FBgn0004406	PolG1	-0.244431	-0.314361	0.125692	-0.0504036	-0.0201944	-0.0496462	0.195952	-0.107589	-0.459749	-0.396365	0.183083	-0.0995448	0.195952	-0.459749	0.459749
FBgn0004414	msopa	-0.0949079	0.327576	1.10383	-0.955451	-0.199339	-0.00306889	1.17748	0.565762	-0.77636	-0.113311	0.626857	0.687691	1.17748	-0.955451	1.17748
FBgn0004419	me31B	0.0485613	-0.124619	-0.285995	-0.162547	0.0631315	0.00946624	0.523917	-0.140335	-0.755398	0.111231	0.227938	-0.0180007	0.523917	-0.755398	0.755398
FBgn0004425	LysB	-1.43138	-0.392615	-2.79126	-0.973934	-1.0366	-1.17485	-0.882651	-0.702791	-1.28442	-1.10359	-0.0761729	-0.697216	-2.79126	-2.79126	2.79126
FBgn0004426	LysC	-0.464104	0.439643	-0.480929	-0.2958	-0.545122	-0.801418	0.254912	0.574806	-0.0553971	0.22391	0.242928	0.0294431	0.574806	-0.801418	0.801418
FBgn0004428	LysE	-1.30937	-0.0266775	-1.42011	1.29329	-0.732611	-0.291389	-0.804052	-0.15018	0.894362	1.23314	-0.768414	0.186859	1.29329	-1.42011	1.42011
FBgn0004429	LysP	0.276725	-1.23478	-1.37048	-2.0796	0.0689242	-1.39883	0.84484	0.337961	-1.13563	0.154145	-0.323986	-1.99207	0.84484	-2.0796	2.0796
FBgn0004431	LysX	2.65082	2.64302	0.616648	1.6023	1.25965	0.429195	4.22676	3.53603	2.20509	1.53892	2.39433	0.725502	4.22676	0.429195	4.22676
FBgn0004432	Cyp1	0.345099	-0.00756372	0.374874	0.377807	0.916589	0.193161	0.758779	0.355048	-0.272027	0.302882	0.474339	0.255642	0.916589	-0.272027	0.916589
FBgn0004436	Ubc6	0.206724	-0.0852932	0.0272547	-0.127375	-0.136437	-0.0337656	0.120929	0.0861521	0.209492	0.29356	0.310909	0.0831565	0.310909	-0.136437	0.310909
FBgn0004449	Ten-m	-0.17404	-0.344393	-0.308595	-0.239036	-0.929347	-0.376418	-0.955689	-0.285775	0.737183	0.10678	-0.00170101	-0.144241	0.737183	-0.955689	0.955689
FBgn0004463	Polr3B	-0.0438876	-0.131905	-0.113295	0.0280011	-0.0313187	0.113206	0.144632	1.95e-05	-0.407112	0.317055	0.0848433	0.067271	1.95e-05	-0.407112	0.407112
FBgn0004465	Su(P)	0.352719	-0.249305	0.264537	-0.131708	1.57932	-0.335771	0.928373	-0.308535	-0.525619	0.084554	0.362092	-0.214373	1.57932	-0.525619	1.57932
FBgn0004507	GlyP	-0.203806	-0.893161	-0.143106	-0.924662	-0.607789	-0.877085	-0.430927	-0.953097	0.0286084	-0.502342	0.0154906	-0.943353	0.0286084	-0.953097	0.953097
FBgn0004510	Ets97D	0.0458504	0.0629373	0.0707535	0.239944	0.84389	0.240437	0.308073	0.325633	-0.41726	0.400913	0.376615	0.143977	0.84389	-0.41726	0.84389
FBgn0004512	Mdr49	-0.0180625	0.129949	0.808707	0.451795	0.128375	0.0334106	-0.106135	-0.126245	0.968569	0.357994	0.282126	0.0936562	0.968569	-0.126245	0.968569
FBgn0004513	Mdr65	-0.508939	-0.811302	-0.471938	-0.51915	-0.330114	-0.729077	-0.521194	-0.446878	0.274137	0.267646	-0.296937	-0.680543	0.274137	-0.811302	0.811302
FBgn0004516	Gad1	0.0946044	-0.155425	-0.460885	-0.456279	-0.790008	-0.260342	-0.596176	-0.253248	0.608261	0.128262	0.0926567	-0.110721	0.608261	-0.790008	0.790008
FBgn0004552	Akh	0.165899	0.51283	0.415304	-0.989881	0.880166	0.137864	0.629512	0.675897	0.809846	-0.204152	0.253056	-0.746206	0.880166	-0.989881	0.989881
FBgn0004554	Edg91	-1.51464	-0.734962	-0.139586	-0.424599	1.36214	-0.524527	-0.526955	-0.466339	1.16038	1.15355	-0.886637	-0.235774	1.36214	-1.51464	1.51464
FBgn0004556	Dbp73D	0.0911624	-0.164522	0.0533617	0.0400156	0.0131943	0.208093	0.297141	-0.000393271	-0.499919	0.0671398	0.39681	0.100871	0.39681	-0.499919	0.499919
FBgn0004569	aos	-0.236767	-0.810108	-0.513118	-0.704692	-0.422773	-0.489213	-0.410001	-0.384425	0.41777	0.278867	-0.0859092	-0.703582	0.41777	-0.810108	0.810108
FBgn0004575	Syn	0.404384	0.390773	0.358357	1.67423	0.0536156	0.258445	0.324255	0.406217	2.08147	1.42704	0.290381	0.580065	2.08147	0.0536156	2.08147
FBgn0004577	Pxd	0.337291	-2.47707	-1.04495	-4.01207	-1.15477	-5.99686	-2.18095	-2.96246	1.72772	0.673933	-0.229116	-3.24979	1.72772	-5.99686	5.99686
FBgn0004580	Cbp53E	0.132427	-0.16742	-0.366698	-0.459836	-0.689682	-0.325845	-0.840445	-0.299767	0.720853	0.297173	-0.0854212	-0.277657	0.720853	-0.840445	0.840445
FBgn0004581	bgcn	0.13614	0.00550803	0.427719	0.15645	-0.0504359	0.330092	0.01598	-0.059332	1.13082	-0.527448	-1.15909	-0.160632	1.13082	-1.15909	1.15909
FBgn0004583	ex	-0.0503235	0.118354	-0.340043	0.115996	-1.44704	0.056661	-0.780322	0.197292	0.263841	0.099331	0.126008	0.37713	0.37713	-1.44704	1.44704
FBgn0004595	pros	0.293304	0.525562	-0.102428	0.534811	-0.711959	0.369783	-1.05199	0.435352	1.37209	0.193981	0.372	0.681257	1.37209	-1.05199	1.37209
FBgn0004598	Fur2	-0.379327	-0.379621	-0.514132	-0.296225	-0.744741	-0.399713	-0.549281	-0.402181	-0.361839	0.318826	0.0290432	-0.271967	0.318826	-0.744741	0.744741
FBgn0004606	zfh1	-0.354608	-0.151766	-0.551988	0.0183273	-1.40415	-0.162662	-1.12344	0.0367761	0.509008	0.230209	-0.147183	0.233482	0.509008	-1.40415	1.40415
FBgn0004607	zfh2	0.196209	0.217388	-0.221281	0.211525	-0.600411	0.169808	-0.847513	0.418525	1.07682	0.330262	-0.0314292	0.27715	1.07682	-0.847513	1.07682
FBgn0004611	Plc21C	-0.280992	0.106629	-0.321474	0.170544	-0.950315	0.0932831	-0.78622	-0.00886519	0.217861	0.0348206	0.0707963	0.17518	0.217861	-0.950315	0.950315
FBgn0004620	GluRIIA	0.116849	-0.25519	-0.0789627	-0.279245	-0.682327	-0.340114	-0.328668	-0.268917	0.276466	0.499833	-0.209678	-0.364065	0.499833	-0.682327	0.682327
FBgn0004629	Cys	0.574894	-1.03493	0.184875	-1.04831	0.0638116	-1.1706	0.466551	-0.347656	1.44237	0.113238	0.277652	-0.930442	1.44237	-1.1706	1.44237
FBgn0004635	rho	0.136466	0.293135	0.131157	0.259596	0.022221	0.219974	-0.340512	0.339055	1.02568	0.64362	0.0355641	0.351361	1.02568	-0.340512	1.02568
FBgn0004636	Rap1	0.100968	-0.0330969	0.10103	0.0915778	0.228597	-0.00487333	0.016935	0.193437	0.123449	0.439278	0.411482	0.201493	0.439278	-0.0330969	0.439278
FBgn0004643	Zw10	-0.0425731	-0.244961	-0.0781073	-0.0307577	0.420604	0.0502805	0.398589	-0.145727	-0.538005	0.142367	0.200153	0.129543	0.420604	-0.538005	0.538005
FBgn0004647	N	-0.603687	-0.633236	-0.821696	-0.661319	-0.950756	-0.715892	-0.857506	-0.47236	-0.349399	0.179601	-0.149024	-0.482291	0.179601	-0.950756	0.950756
FBgn0004650	fs(1)N	-0.686461	-0.0163864	-0.663014	-0.0780381	-0.848813	-0.0191186	-0.668436	-0.177077	-0.523697	-0.896664	-0.0269012	-0.101606	-0.896664	-0.896664	0.896664
FBgn0004652	fru	0.0911576	0.182183	-0.318606	0.0883128	-0.551837	0.158182	-0.69693	0.128864	0.520723	-0.113575	-0.0475546	0.246182	0.520723	-0.69693	0.69693
FBgn0004654	Pgd	-0.146631	-0.565035	0.00522497	-0.180235	0.896693	-0.440994	0.488575	-0.320589	-0.408116	-0.325947	0.112877	-0.411635	0.896693	-0.565035	0.896693
FBgn0004655	wapl	-0.586809	-0.0766038	-0.710109	-0.0710545	-1.18098	-0.040184	-0.831055	-0.136756	-0.391193	-0.0880988	-0.00946624	-0.0177558	-1.18098	-1.18098	1.18098
FBgn0004656	fs(1)h	-0.341969	0.0974312	-0.566359	0.136649	-1.00006	0.0714074	-0.927583	0.150108	0.0172959	0.174011	0.0138737	0.201361	0.201361	-1.00006	1.00006
FBgn0004657	mys	-0.0124482	-0.244098	-0.0552034	-0.184087	-0.649425	-0.390688	-0.325122	-0.111841	0.349256	0.388153	0.129115	0.00462849	0.388153	-0.649425	0.649425
FBgn0004666	sim	-0.297263	-0.141801	-0.435951	-0.349782	-0.476494	0.0211394	0.0104613	0.0760894	-0.859369	-0.300662	0.0147852	0.355076	0.355076	-0.859369	0.859369
FBgn0004782	Ccp84Ab	-0.0416775	-2.9127	-2.39297	-4.40552	-1.6943	-5.49534	-2.5751	-2.94496	0.876845	-0.327029	-1.05457	-2.77286	0.876845	-5.49534	5.49534
FBgn0004783	Ccp84Aa	0.294593	-2.1486	-1.59039	-3.99193	-0.673615	-4.78996	-1.81793	-1.95767	0.674264	-0.0161138	-1.12922	-1.69991	0.674264	-4.78996	4.78996
FBgn0004795	retn	-0.566433	0.272191	-0.720373	0.261464	-0.99209	0.320036	-0.766308	0.182749	-0.454898	0.0622744	0.117223	0.474876	0.474876	-0.99209	0.99209
FBgn0004797	mdy	-0.297359	-0.601569	0.437792	0.158238	0.430621	-0.452835	0.196479	-0.391747	-0.411238	-0.176986	0.258144	-0.732094	0.437792	-0.732094	0.732094
FBgn0004811	fs(2)ltoPP43	0.022519	0.230264	0.0475168	0.346604	0.713268	0.295869	0.370427	0.265029	-0.619425	-0.222998	0.333062	0.100437	0.713268	-0.619425	0.713268
FBgn0004828	His3.3B	0.304512	0.0880586	0.0903158	0.24838	1.01456	0.193137	0.471079	0.246331	-0.0869896	0.3404	0.335021	0.285683	1.01456	-0.0869896	1.01456
FBgn0004832	Xpac	0.381193	-0.0360739	0.196539	0.028203	1.04598	0.0693957	0.958225	-0.0365458	-0.406155	-0.298171	0.408509	-0.00738253	1.04598	-0.406155	1.04598
FBgn0004837	Su(H)	-0.286833	-0.0473615	-0.312915	-0.0751226	-0.628733	-0.0860572	-0.337761	-0.144045	-0.0772682	-0.128798	0.22449	0.0282611	0.22449	-0.628733	0.628733
FBgn0004838	Hrb27C	0.0960314	0.0675143	-0.0826859	0.250356	0.277494	0.0253311	0.0111134	0.201383	-0.158335	0.37079	0.260797	0.263355	0.37079	-0.158335	0.37079
FBgn0004839	otk	0.315387	-0.0326365	0.168486	0.369102	-0.212636	0.0529743	0.200712	-0.00597971	0.962568	0.538927	-0.142435	0.0581674	0.962568	-0.212636	0.962568
FBgn0004852	Ac76E	-0.18321	-0.0307349	-0.249237	-0.10243	-0.725672	-0.0352548	-0.611678	-0.075569	0.072858	-0.327243	-0.0668149	-0.123753	0.072858	-0.725672	0.725672
FBgn0004856	Bx42	0.229913	0.0570405	0.171893	0.266863	1.1749	0.243461	0.469877	0.165364	-0.448241	0.361177	0.447524	0.183028	1.1749	-0.448241	1.1749
FBgn0004859	ci	0.0448455	-0.431483	-0.104794	-0.128819	-0.596139	-0.396006	-0.603857	-0.206619	0.139098	0.146539	-0.126739	-0.323497	0.146539	-0.603857	0.603857
FBgn0004860	ph-d	-0.263325	0.156448	-0.288081	0.270946	-1.09147	0.228808	-0.515121	0.181972	0.0740986	0.0168893	0.106414	0.137397	0.270946	-1.09147	1.09147
FBgn0004861	ph-p	-0.153361	-0.0227611	-0.232414	0.144132	-1.18136	0.0348767	-0.696432	0.166341	0.54862	0.33537	0.0404383	0.117255	0.54862	-1.18136	1.18136
FBgn0004865	Eip78C	0.158706	-0.352663	-0.0965422	-0.17642	-0.515789	-0.503539	-0.310384	-0.0965879	0.796705	0.108457	-0.181268	-0.249383	0.796705	-0.515789	0.796705
FBgn0004867	RpS2	0.228187	-0.0195837	0.0605583	0.0826062	1.31492	-0.0366734	0.834559	-0.224779	-0.86847	0.0613	0.311016	-0.0598034	1.31492	-0.86847	1.31492
FBgn0004868	Gdi	0.209139	-0.140871	0.230738	0.046442	1.07435	-0.0599262	0.810783	0.0362976	-0.362035	0.0376709	0.347913	0.0791376	1.07435	-0.362035	1.07435
FBgn0004875	enc	-0.18025	0.136527	-0.474093	0.0405341	-0.991276	0.106588	-0.649991	0.117068	0.072423	0.164165	0.140808	0.180877	0.180877	-0.991276	0.991276
FBgn0004876	cdi	-0.330507	0.121205	-0.496187	0.214023	-1.00089	0.262112	-0.671936	0.0310754	-0.174597	-0.0747919	-0.0915971	0.109948	0.262112	-1.00089	1.00089
FBgn0004878	cas	0.0523822	-1.00569	-0.226369	-0.19321	-0.0213519	-2.28801	-0.219757	-0.458689	1.85431	1.21443	-0.412402	-0.710173	1.85431	-2.28801	2.28801
FBgn0004880	scrt	0.700601	0.495072	0.426614	0.729789	-3.20675	-1.68446	0.502017	0.231892	0.569178	0.883299	0.214201	0.487945	0.883299	-3.20675	3.20675
FBgn0004882	orb	-0.297119	0.748434	-0.56051	-0.0765032	-0.82172	0.430768	-0.569109	0.148657	-0.437299	-1.14135	0.0795986	0.207593	0.748434	-1.14135	1.14135
FBgn0004885	tok	-0.118559	-0.510121	0.102172	-0.214195	-0.289085	-0.496259	-0.547546	-0.614651	0.627796	0.552135	-0.0799373	-0.67273	0.627796	-0.67273	0.67273
FBgn0004888	Scsalpha1	-0.119101	-0.777789	0.068056	-0.470467	0.312671	-0.730658	0.16208	-0.715432	-0.058318	-0.173555	0.130265	-0.65985	0.312671	-0.777789	0.777789
FBgn0004893	bowl	0.280896	0.0980956	0.131233	0.344086	-0.371217	0.130835	-0.298416	0.147017	0.531741	0.333553	0.0589598	0.112946	0.531741	-0.371217	0.531741
FBgn0004901	Prat	-0.172534	-0.340755	-0.0941503	-0.202355	0.0375279	-0.417085	0.12688	-0.146358	-0.437387	0.362866	0.200431	-0.0860806	0.362866	-0.437387	0.437387
FBgn0004903	Rb97D	0.0395495	0.393385	-0.0846293	0.374052	0.124817	0.58946	0.119689	0.41788	-0.11187	0.203327	0.338227	0.448616	0.58946	-0.11187	0.58946
FBgn0004908	Arl2	0.16328	0.323119	-0.131706	0.135436	1.62863	0.565425	0.769875	-0.0064568	-0.408042	-0.157751	0.397864	0.301287	1.62863	-0.408042	1.62863
FBgn0004910	Eip63F-1	0.165538	0.108686	0.152569	0.413785	0.260147	0.310812	-0.0364609	0.397452	0.364205	0.188419	0.0924422	0.405451	0.413785	-0.0364609	0.413785
FBgn0004913	Gnf1	0.0334873	-0.0423433	-0.137005	-0.13322	0.153279	0.214448	0.2945	-0.00560992	-0.655029	-0.296918	0.15819	-0.0746962	0.2945	-0.655029	0.655029
FBgn0004915	TfIIB	0.186529	-0.0866585	0.010879	0.11138	0.555045	0.276653	0.772716	0.464473	-0.560069	-0.116207	0.22815	0.0174089	0.772716	-0.560069	0.772716
FBgn0004919	gol	0.0775803	-0.253816	-0.319786	-0.402786	-0.407518	-0.433862	-0.569286	-0.547256	0.661982	-0.0123474	-0.12836	-0.175098	0.661982	-0.569286	0.661982
FBgn0004921	Ggamma1	0.309027	0.145053	0.141424	0.12401	0.447259	0.0962037	0.039292	0.303166	0.417168	0.183184	0.340828	0.269602	0.447259	0.039292	0.447259
FBgn0004924	Top1	-0.316726	-0.0738354	-0.358574	0.0262774	-0.232439	-0.00996128	-0.17697	0.0169074	-0.382191	0.143094	0.221877	0.0663548	0.221877	-0.382191	0.382191
FBgn0004926	eIF2beta	0.0929982	0.0286153	-0.0467781	-0.0926717	0.441623	-0.0829065	0.491111	-0.0218979	-0.608446	0.0673789	0.327862	0.0587709	0.491111	-0.608446	0.608446
FBgn0004956	upd1	0.0321733	-0.343976	0.0940261	-0.533201	-0.502972	-0.534335	-0.366405	-0.491291	1.91967	0.254738	-0.790454	-0.625998	1.91967	-0.790454	1.91967
FBgn0004957	por	-0.401593	-0.428983	0.0302457	1.67479	0.145152	-0.342409	0.0234726	-0.390993	1.41983	2.49668	-0.0349609	-0.166283	2.49668	-0.428983	2.49668
FBgn0005198	gig	-0.292691	-0.207071	-0.215747	0.0271484	-0.841872	-0.0361969	-0.425758	-0.0257273	0.0968764	0.255169	0.00617667	-0.0271171	0.255169	-0.841872	0.841872
FBgn0005278	Sam-S	-0.160393	-0.292056	-0.131405	0.200795	-0.160399	-0.0912478	-0.136703	-0.229102	-0.421368	-0.0363349	0.0367098	-0.130084	0.200795	-0.421368	0.421368
FBgn0005355	Su(fu)	0.579066	-0.362247	0.576019	-0.0386405	1.22083	0.0224026	0.89781	-0.0714073	0.105985	-0.0411026	0.716982	0.0630464	1.22083	-0.362247	1.22083
FBgn0005386	ash1	-0.63828	0.153739	-0.739726	0.116397	-1.69142	0.180415	-1.1139	0.157185	-0.254113	-0.173921	-0.0316619	0.151927	0.180415	-1.69142	1.69142
FBgn0005390	fs(1)M3	-0.705255	-1.75007	-0.676061	-1.60495	-0.840741	-0.619658	-0.595357	-0.923527	-0.629563	0.065659	-0.054706	-1.04598	0.065659	-1.75007	1.75007
FBgn0005391	Yp2	-0.688919	-1.83039	-1.14732	-1.88206	-0.328435	-0.417282	0.112564	-1.95066	-1.73321	0.733433	0.089321	-0.219246	0.733433	-1.95066	1.95066
FBgn0005411	U2af50	0.473829	0.00959779	0.386627	0.111395	1.44259	0.195817	0.849005	0.0938898	-0.636236	-0.087483	0.462678	0.0561189	1.44259	-0.636236	1.44259
FBgn0005533	RpS17	0.730737	0.222321	0.966755	0.281954	1.59133	0.240809	1.1989	0.326695	-0.114119	0.492826	0.964454	0.298125	1.59133	-0.114119	1.59133
FBgn0005536	Mbs	-0.0768838	0.118531	-0.242583	0.139231	-0.711055	0.147343	-0.50604	0.128626	0.172457	-0.0681726	0.0926543	0.197581	0.197581	-0.711055	0.711055
FBgn0005561	sv	0.266909	0.19586	0.0859693	0.215098	-0.262014	-0.600394	0.0288816	0.231411	0.521892	0.204593	0.0267917	0.253794	0.521892	-0.600394	0.600394
FBgn0005564	Shal	0.789805	0.561831	0.453493	0.801642	-4.33072	-3.927	0.582456	0.102328	0.548328	1.10216	0.212001	0.443599	1.10216	-4.33072	4.33072
FBgn0005585	Calr	-0.120049	-0.0962497	-0.110365	-0.0643878	0.180517	-0.03678	0.364888	0.177955	-0.243618	0.121877	0.192167	0.335089	0.364888	-0.243618	0.364888
FBgn0005586	Rab3	0.268363	0.195755	-0.137107	0.123414	-0.856627	0.0605746	-0.745878	0.131688	0.805063	0.00707455	0.13973	0.263198	0.805063	-0.856627	0.856627
FBgn0005592	btl	0.186959	-0.278754	0.0808272	-0.163011	-0.137814	-0.765087	-0.0265773	-0.190791	0.43575	0.263261	-0.118165	-0.322064	0.43575	-0.765087	0.765087
FBgn0005593	RpL7	0.396855	-0.137501	0.540074	0.109929	0.725615	-0.0702886	0.61899	-0.0273179	-0.357312	0.262471	0.455295	0.0229511	0.725615	-0.357312	0.725615
FBgn0005612	Sox14	0.470295	-0.350427	0.201501	-0.286514	-0.418712	-0.378432	-0.115997	-0.136384	0.784605	0.785422	0.294093	-0.318375	0.785422	-0.418712	0.785422
FBgn0005614	trpl	0.0884974	0.274384	-0.35671	-0.17179	-0.409678	0.208957	0.0236137	0.142444	-0.00660201	-0.485953	0.178648	0.444783	0.444783	-0.485953	0.485953
FBgn0005616	msl-2	-0.220527	-0.188517	-0.140168	0.210957	-0.423054	0.207792	-0.281854	0.119448	0.271677	0.185271	-0.045014	0.0933556	0.271677	-0.423054	0.423054
FBgn0005624	Psc	-0.509445	-0.278337	-0.72775	-0.0552117	-1.27365	-0.318205	-0.801457	0.00875371	-0.0452551	0.644445	-0.0381706	-0.0852286	0.644445	-1.27365	1.27365
FBgn0005626	ple	0.54111	-1.527	-0.130641	-2.53842	0.072174	-2.21888	-1.40177	-1.91554	2.53149	1.71031	0.245643	-2.12629	2.53149	-2.53842	2.53842
FBgn0005631	robo1	-0.0311462	0.114849	-0.328273	0.0835928	-0.92736	0.0526509	-0.77939	0.0806982	0.482595	0.0457975	-0.24341	0.177859	0.482595	-0.92736	0.92736
FBgn0005633	fln	-1.01017	-2.82192	-1.26954	-4.2873	-1.46106	-4.64639	-3.69152	-2.5124	1.41659	-0.187872	-0.10705	-3.4184	1.41659	-4.64639	4.64639
FBgn0005638	slbo	0.326823	-0.433794	-0.294185	-0.114696	0.410393	-0.0171123	1.03727	-0.13377	0.529784	-0.699209	-0.510304	-0.299152	1.03727	-0.699209	1.03727
FBgn0005640	Eip63E	0.0637824	0.134044	-0.00677277	0.147136	-0.356	-0.0391748	-0.223812	0.12871	0.142253	0.383515	0.200063	0.216329	0.383515	-0.356	0.383515
FBgn0005642	wdn	-0.33891	0.184514	-0.25905	0.24213	-0.488726	0.34947	-0.414379	0.155582	-0.517319	0.144443	0.199995	0.317989	0.34947	-0.517319	0.517319
FBgn0005648	Pabp2	0.100356	0.103417	0.0131198	0.248003	0.473691	0.102872	0.247397	0.273772	-0.201649	0.514766	0.322161	0.318692	0.514766	-0.201649	0.514766
FBgn0005655	PCNA	0.168471	-0.536521	-0.0685238	-0.423576	0.487198	-0.336138	0.609361	-0.400887	-0.89482	0.751514	0.067009	-0.790804	0.751514	-0.89482	0.89482
FBgn0005659	Ets98B	0.150451	-0.228893	0.019945	-0.38546	-0.13223	-0.239419	-0.49061	-0.118715	0.810213	0.0116639	0.206373	0.0161059	0.810213	-0.49061	0.810213
FBgn0005664	Crys	0.998886	0.320663	0.393187	0.709583	0.328223	0.228548	0.693291	0.319271	1.89846	1.50845	0.569913	0.479273	1.89846	0.228548	1.89846
FBgn0005666	bt	-0.214155	-0.606828	-1.10248	-0.561389	-1.7454	-0.600581	-1.62198	-0.39439	0.809135	0.117787	-0.250721	-0.377861	0.809135	-1.7454	1.7454
FBgn0005672	spi	0.195131	0.38345	-0.0221027	0.29522	0.387058	0.228467	-0.109285	0.361907	0.0651914	0.0584984	0.280816	0.383742	0.387058	-0.109285	0.387058
FBgn0005695	gcl	-0.381805	-0.304312	-0.496522	-0.175923	-0.693092	0.0271782	-0.398333	-0.245106	-0.638531	0.25363	0.0390208	-0.2069	0.25363	-0.693092	0.693092
FBgn0005696	PolA2	0.347721	-1.25164	0.291325	-0.574577	1.28136	-0.668497	0.896283	-0.755515	-0.785722	-0.0265741	0.485271	-1.287	1.28136	-1.287	1.287
FBgn0005775	Con	0.285784	0.164559	0.0319062	0.25686	-0.43467	-0.00634174	-0.537589	0.131795	0.775498	0.131088	-0.248079	0.206502	0.775498	-0.537589	0.775498
FBgn0005777	PpD3	-0.0536871	0.13879	-0.134687	0.022687	0.234092	0.207396	0.245515	0.0122174	-0.486201	-0.0390955	0.218614	-0.0143956	0.245515	-0.486201	0.486201
FBgn0005778	PpD5	0.291766	-0.0509461	0.101908	0.187041	0.204299	0.169025	-0.248055	-0.0601428	0.798074	-0.886867	-2.63222	-0.0278112	0.798074	-2.63222	2.63222
FBgn0005779	PpD6	-0.331208	0.771942	0.608769	-0.164764	-0.468046	0.162895	-1.16991	0.204991	1.10395	-0.95952	-0.951003	0.019643	1.10395	-1.16991	1.16991
FBgn0010015	CanA1	-0.0309715	-0.402301	-0.0274129	-0.346927	-0.297434	-0.328639	-0.542695	-0.284854	0.654159	0.185053	-0.0277018	-0.371589	0.654159	-0.542695	0.654159
FBgn0010019	Cyp4g1	-0.105632	0.448482	-0.0894349	0.128362	-0.707232	0.10821	0.0369605	0.0339669	-0.490545	-1.00678	0.00105146	0.220279	0.448482	-1.00678	1.00678
FBgn0010038	GstD2	-0.772312	-0.229391	-0.469644	0.395404	0.192147	-1.20856	-0.21758	1.12126	-0.562914	-0.412949	-0.786961	1.01505	1.12126	-1.20856	1.20856
FBgn0010039	GstD3	0.867942	0.934976	0.711403	0.825901	1.7391	1.18143	1.36041	0.954877	0.0795231	-0.497952	1.18631	1.05403	1.7391	-0.497952	1.7391
FBgn0010041	GstD5	-0.308448	0.57249	0.405862	1.12431	0.495294	1.41143	0.469347	2.36402	1.31814	0.97122	-0.134149	2.67709	2.67709	-0.308448	2.67709
FBgn0010044	GstD8	0.195772	0.026518	0.586627	0.81735	-1.07486	-0.69777	0.431356	0.548278	0.242097	1.13714	-0.552622	-0.117985	1.13714	-1.07486	1.13714
FBgn0010051	Itpr	-0.327389	-0.203933	-0.362289	-0.0598566	-0.893073	-0.170214	-0.563209	-0.177486	-0.110356	-0.20053	-0.0673833	-0.0188317	-0.893073	-0.893073	0.893073
FBgn0010052	Jhe	-0.548091	-1.06104	-0.838537	-1.14798	-0.120448	-0.875818	-0.373888	-0.501631	0.923179	0.593736	0.00657159	-0.340812	0.923179	-1.14798	1.14798
FBgn0010078	RpL23	0.792591	0.258322	0.780175	0.330382	2.2395	0.3095	1.2943	0.186502	-0.432439	0.5192	1.08008	0.261832	2.2395	-0.432439	2.2395
FBgn0010097	gammaTub37C	0.237118	-2.19155	-0.0401399	-2.50442	0.609761	-1.01681	0.825132	-1.20487	-0.655022	-1.74706	0.156232	-1.44647	0.825132	-2.50442	2.50442
FBgn0010100	mAcon1	-0.535152	-0.784052	-0.302526	-0.767763	-1.1158	-0.543823	-0.748601	-0.546856	0.252085	-0.257491	-0.200127	-0.774243	0.252085	-1.1158	1.1158
FBgn0010105	comm	-0.037654	0.297027	-0.14171	0.305402	-0.663514	0.298105	-0.347481	0.334316	0.0222277	0.216433	-0.0291571	0.378692	0.378692	-0.663514	0.663514
FBgn0010113	hdc	-0.1271	0.43866	-0.351529	0.729656	-0.875174	0.469143	-0.710439	0.582648	0.639232	0.880296	0.0700054	0.680754	0.880296	-0.875174	0.880296
FBgn0010114	hig	0.0781727	0.210136	-0.0274119	0.0159602	-0.322042	-0.0087205	-0.338085	0.0773914	0.61204	0.253475	-0.0551632	0.226865	0.61204	-0.338085	0.61204
FBgn0010173	RpA-70	0.176602	-0.0120086	-0.00598844	0.0968818	0.414366	0.134666	0.422507	0.0186578	-0.597018	0.00415552	0.226728	0.119391	0.422507	-0.597018	0.597018
FBgn0010194	Wnt5	-0.176618	-0.191867	-0.348161	-0.191421	-0.533883	-0.131008	-0.449914	-0.0367964	0.260802	0.095632	0.0147286	-0.0356732	0.260802	-0.533883	0.533883
FBgn0010197	Gyc32E	0.770973	0.604118	0.459568	0.880595	-5.47037	-7.42732	0.580245	0.0443684	0.588459	1.14941	0.138884	0.434854	1.14941	-7.42732	7.42732
FBgn0010198	RpS15Aa	0.324269	-0.209538	0.450378	-0.0504084	1.00094	-0.199957	0.725124	-0.244481	-0.594244	-0.00895601	0.443908	-0.280012	1.00094	-0.594244	1.00094
FBgn0010215	alpha-Cat	0.142761	0.0223376	0.00249614	0.146272	0.587512	0.0805022	0.247369	0.16639	-0.278729	0.236141	0.295412	0.205717	0.587512	-0.278729	0.587512
FBgn0010217	ATPsynbeta	-0.261173	-1.05926	-0.245787	-1.10459	-0.0214736	-0.967517	0.0880712	-0.931271	-0.225005	-0.447161	-0.0867271	-1.13762	0.0880712	-1.13762	1.13762
FBgn0010220	Dbp45A	0.37371	0.0589807	0.349502	0.314335	0.641788	0.237301	0.571348	0.190326	-0.324263	0.498018	0.395645	0.507543	0.641788	-0.324263	0.641788
FBgn0010222	Nmdmc	0.0803695	-0.399108	0.857183	0.288903	0.834756	-1.01843	0.327176	-0.82623	-0.130542	-0.195728	0.176612	-0.640416	0.857183	-1.01843	1.01843
FBgn0010225	Gel	-0.277224	-0.610891	0.604431	0.172973	0.379856	-0.0983833	0.0626463	-0.264183	0.281314	-0.0600899	0.144113	-0.39349	0.604431	-0.610891	0.610891
FBgn0010226	GstS1	-0.450336	-1.4063	-1.35416	-1.7275	-1.30058	-1.72334	-1.76404	-1.46816	1.15029	0.0860576	-0.232205	-1.42435	1.15029	-1.76404	1.76404
FBgn0010228	HmgZ	0.730153	0.294156	0.599876	0.275257	1.03205	0.263816	0.659674	0.389468	0.774177	0.673471	0.668931	0.363008	1.03205	0.263816	1.03205
FBgn0010235	Klc	0.14228	-0.0166756	0.00148741	0.075856	0.253868	-0.0127941	0.446495	0.0596302	-0.238968	0.19409	0.234819	0.116024	0.446495	-0.238968	0.446495
FBgn0010238	Lac	0.200991	-0.197922	0.0217839	-0.243885	0.0863751	-0.119393	0.405171	-0.0989395	0.161787	0.354699	0.282772	0.312809	0.405171	-0.243885	0.405171
FBgn0010241	Mdr50	-1.08787	-0.268254	-0.863748	0.040177	-0.891086	-0.166935	-0.762286	-0.0226996	-1.0404	-0.794251	-0.395877	0.00655713	0.040177	-1.08787	1.08787
FBgn0010263	Rbp9	0.117388	0.210986	0.235815	0.856811	-0.634869	0.206046	-0.399915	0.131191	1.56793	0.911123	0.236126	0.33432	1.56793	-0.634869	1.56793
FBgn0010265	RpS13	0.313884	-0.153213	0.468624	0.0593339	0.696241	-0.158088	0.769132	-0.150178	-0.517753	0.127156	0.557159	-0.107882	0.769132	-0.517753	0.769132
FBgn0010269	Dsor1	-0.0767428	-0.274588	-0.242973	-0.173457	-0.0582773	0.0415687	0.0651274	-0.168894	-0.302095	0.303175	0.231588	0.0119613	0.303175	-0.302095	0.303175
FBgn0010278	Ssrp	0.0283526	0.00489527	-0.135224	0.176041	-0.162455	0.269079	0.206281	0.383077	-0.373876	0.585757	0.257019	0.365949	0.585757	-0.373876	0.585757
FBgn0010287	Trf	0.113938	-0.136949	0.350069	-0.0715899	1.08425	-0.0463876	0.738597	-0.0613471	-0.674764	-0.767558	0.434092	-0.475364	1.08425	-0.767558	1.08425
FBgn0010288	Uch	0.268695	0.200054	-0.0159355	-0.162284	0.253431	0.0445747	0.781148	-0.151743	-0.287189	0.0560233	0.228371	-0.0994541	0.781148	-0.287189	0.781148
FBgn0010292	bys	0.0518583	-0.245724	-0.00578485	-0.117379	0.482261	-0.0555206	0.417109	-0.0577592	-0.621461	0.209964	0.320192	-0.0183603	0.482261	-0.621461	0.621461
FBgn0010294	ng2	-0.0603932	-1.47148	0.536283	0.187918	0.791198	-1.16847	1.03471	0.341349	2.04676	4.64215	-0.439676	-0.475541	4.64215	-1.47148	4.64215
FBgn0010300	brat	-0.522673	-0.236163	-0.864283	-0.137391	-1.0016	-0.168459	-0.87616	-0.11271	-0.268066	0.789499	-0.0428972	-0.0217666	0.789499	-1.0016	1.0016
FBgn0010303	hep	-0.214022	0.0827432	-0.147235	0.16715	-0.696	0.0813725	-0.438572	0.0886372	0.287575	0.420048	0.161729	0.210827	0.420048	-0.696	0.696
FBgn0010309	pigeon	-0.544184	0.109586	-0.667723	0.0409497	-0.606753	0.0384564	-0.452165	-0.130795	-0.445272	-0.4742	0.0184359	0.0274774	0.109586	-0.667723	0.667723
FBgn0010315	CycD	-0.0803491	-0.303105	-0.160291	-0.0548624	0.427238	-0.0612925	0.0865319	-0.0392144	-0.564045	0.289482	0.34033	-0.186294	0.427238	-0.564045	0.564045
FBgn0010316	dap	-0.169359	0.15638	-0.493895	0.269921	0.120359	0.0982111	-0.232573	0.0479596	-0.714197	0.0852274	0.0404758	0.308063	0.308063	-0.714197	0.714197
FBgn0010329	Tbh	0.315717	0.111993	0.0909909	0.0603323	-0.509954	0.054273	-0.249256	0.0681425	0.663387	-0.1926	-0.0987849	0.0366484	0.663387	-0.509954	0.663387
FBgn0010333	Rac1	0.178452	-0.0271226	0.118506	0.169741	0.388437	0.14143	0.283736	0.28532	-0.110237	0.279393	0.346951	0.261902	0.388437	-0.110237	0.388437
FBgn0010339	128up	-0.0995545	-0.0442709	-0.0547227	-0.0979739	0.785088	-0.003206	0.534723	-0.189365	-0.743974	0.0137736	0.287813	-0.0711527	0.785088	-0.743974	0.785088
FBgn0010341	Cdc42	0.0974305	0.160188	-0.0453329	0.324058	0.0203484	0.180808	0.186478	0.327566	0.0546051	0.687676	0.320034	0.390819	0.687676	-0.0453329	0.687676
FBgn0010348	Arf79F	0.90063	0.600225	0.510085	0.930572	-3.0297	-3.94333	0.740938	0.259724	0.617278	1.25435	0.310861	0.580763	1.25435	-3.94333	3.94333
FBgn0010352	Ogdh	-0.602197	-0.764982	-0.0971098	-0.371593	-0.742205	-0.208879	-0.646316	-0.311944	0.0300419	-0.444051	-0.181969	-0.462158	0.0300419	-0.764982	0.764982
FBgn0010356	Taf5	-0.0564766	-0.5169	-0.161826	-0.354027	0.251091	-0.339833	0.162801	-0.263164	-0.71908	0.0250931	0.0131039	-0.339165	0.251091	-0.71908	0.71908
FBgn0010358	deltaTry	-1.76337	-1.32443	-3.53727	-2.76895	-2.11522	-2.86918	-0.30161	-0.382009	-4.78927	-5.44206	-0.959344	-1.42341	-5.44206	-5.44206	5.44206
FBgn0010359	gammaTry	-1.44622	-0.791677	-2.25699	-1.63454	-2.00912	-1.91548	-0.679967	-0.457752	-2.41753	-1.79125	-1.34122	-1.74901	-2.41753	-2.41753	2.41753
FBgn0010382	CycE	-0.0378819	0.643326	-0.229738	0.804152	-0.819575	-2.55066	-0.154028	0.142177	-0.356932	1.27413	0.125264	0.492601	1.27413	-2.55066	2.55066
FBgn0010383	Cyp18a1	-0.0577541	-0.449891	0.187095	0.0344	-0.405535	-0.220385	-0.270145	-0.124829	-0.984548	-1.40246	0.08633	-0.500803	0.187095	-1.40246	1.40246
FBgn0010385	Def	1.56728	1.40111	-0.718125	0.945295	2.2025	1.81703	1.23388	3.11363	0.227951	1.25071	1.16763	3.19047	3.19047	-0.718125	3.19047
FBgn0010388	Dro	1.06837	0.0594269	1.29708	0.427441	0.532117	-0.344342	1.99416	0.786444	3.72045	1.35158	2.64199	1.19775	3.72045	-0.344342	3.72045
FBgn0010389	htl	0.0273552	0.0759817	-0.0867861	0.16127	-0.257546	0.207369	-0.409489	0.151277	0.107809	-0.272584	-0.245264	0.262671	0.262671	-0.409489	0.409489
FBgn0010391	SrpRalpha	0.0960618	-0.0224481	0.0374839	-0.0959492	0.980606	0.033869	0.613852	-0.0805362	-0.351093	0.183295	0.283487	0.121449	0.980606	-0.351093	0.980606
FBgn0010395	Itgbn	0.117464	0.429395	0.274864	0.63039	-0.27336	0.296871	0.0654245	0.5807	0.321346	0.617821	-0.0339135	0.92824	0.92824	-0.27336	0.92824
FBgn0010397	LamC	-0.0591681	-0.301093	-0.0358029	-0.149649	-0.305603	-0.303046	-0.0222677	-0.175869	0.298492	0.137964	0.0235801	-0.237122	0.298492	-0.305603	0.305603
FBgn0010398	Lrr47	0.240021	0.0304288	0.0592177	0.0914834	0.897079	0.135041	0.454869	0.00624845	-0.633148	0.0161987	0.108917	-0.0728387	0.897079	-0.633148	0.897079
FBgn0010408	RpS9	0.860635	0.0143699	0.89686	-0.0403415	2.3844	-0.00569669	1.32787	-0.163279	-0.529476	0.220321	1.04075	-0.137122	2.3844	-0.529476	2.3844
FBgn0010409	RpL18A	0.454453	0.0771066	0.580506	0.20766	0.88649	0.132255	0.819723	0.0753375	-0.433493	0.260601	0.565407	0.0920137	0.88649	-0.433493	0.88649
FBgn0010411	RpS18	0.497056	-0.204172	0.630013	0.127706	1.52256	-0.0590516	1.06704	-0.0769568	-0.537399	0.176383	0.617426	-0.0499481	1.52256	-0.537399	1.52256
FBgn0010412	RpS19a	0.534294	0.00769519	0.648785	0.181666	1.27857	0.000587599	0.913693	0.106135	-0.37658	0.349363	0.655445	0.0704624	1.27857	-0.37658	1.27857
FBgn0010415	Sdc	0.223922	0.0633053	0.431898	0.396832	0.389514	0.153177	0.0763509	0.297321	0.350639	0.355201	0.330598	0.222767	0.431898	0.0633053	0.431898
FBgn0010416	TH1	0.00746523	-0.0754704	0.030619	0.213398	0.50296	0.042038	0.291027	0.105331	-0.432007	0.210132	0.237031	0.132583	0.50296	-0.432007	0.50296
FBgn0010417	Taf6	0.331596	-0.0985186	0.387294	0.158133	0.515943	0.0774815	0.586121	-0.0328903	-0.261051	0.0181462	0.339996	-0.138779	0.586121	-0.261051	0.586121
FBgn0010421	TfIIFbeta	0.166916	0.136789	0.109201	0.162379	0.429428	0.275676	0.493103	0.131462	-0.179569	0.13846	0.543893	0.390832	0.543893	-0.179569	0.543893
FBgn0010423	TpnC47D	0.258244	-0.62867	-0.602219	-0.56221	-0.32657	-0.869892	0.162045	-0.140518	0.522119	0.733307	0.0222581	-0.220961	0.733307	-0.869892	0.869892
FBgn0010424	TpnC73F	0.322049	-0.564698	-0.0889595	-0.640329	-0.77718	-0.860883	-0.0926381	-0.393275	1.01456	0.595505	0.215607	-0.210257	1.01456	-0.860883	1.01456
FBgn0010425	epsilonTry	-0.827363	0.329693	-2.21971	-1.4103	-0.191578	-0.73472	-1.12971	-0.0270542	-1.95272	-0.966924	-0.102298	-0.440031	0.329693	-2.21971	2.21971
FBgn0010431	mtrm	0.366844	-0.908444	0.0279377	-1.19768	0.635133	0.0268866	0.708748	-0.984525	-0.868873	-0.388668	0.276088	-0.200027	0.708748	-1.19768	1.19768
FBgn0010434	cora	0.131267	0.0450957	0.0506852	0.0831423	-0.771275	0.0371597	-0.171915	0.16159	0.457174	0.101181	0.0165609	0.154764	0.457174	-0.771275	0.771275
FBgn0010435	emp	0.110601	-0.0659034	0.169267	0.398428	-0.33071	-0.0476999	0.183635	0.107109	1.47849	0.535847	0.0549517	0.0316037	1.47849	-0.33071	1.47849
FBgn0010441	pll	-0.194202	-0.000746733	0.0106097	0.0308121	0.438211	-0.0776621	0.0653188	0.040565	-0.433923	0.155492	0.237649	-0.0122241	0.438211	-0.433923	0.438211
FBgn0010452	trn	0.0157325	0.0469395	-0.462747	0.204788	-0.686155	0.0322671	-0.303205	-0.00469502	0.436298	0.439334	-0.1817	0.0161457	0.439334	-0.686155	0.686155
FBgn0010470	Fkbp14	0.0334105	0.153229	0.173701	0.261895	0.128302	0.0982109	0.338044	0.131056	-0.134758	-0.122783	0.122398	0.192208	0.338044	-0.134758	0.338044
FBgn0010473	tutl	0.279678	0.161053	-0.0207972	0.0115006	-0.594343	-0.0297003	-0.744975	0.0758669	0.769085	-0.207624	0.200564	0.140452	0.769085	-0.744975	0.769085
FBgn0010482	hlk	-0.0461205	-0.544702	-0.584623	-0.580902	-1.33019	-0.70864	-1.16626	-0.342972	1.02672	0.492934	-0.124655	-0.419077	1.02672	-1.33019	1.33019
FBgn0010497	dmGlut	-0.97334	-0.42326	-1.37197	-0.101593	-0.777825	-0.351015	-0.920512	-0.415583	-1.08595	-0.113159	-0.433481	-0.126183	-1.37197	-1.37197	1.37197
FBgn0010501	Dcp-1	0.142007	0.130843	0.00811229	-0.0567816	-0.168988	0.12958	0.157109	0.16334	-0.517005	0.233646	0.282439	0.0513277	0.282439	-0.517005	0.517005
FBgn0010504	kermit	-0.126988	0.581292	-0.0290281	0.162587	-0.310212	0.475607	-0.0599648	0.219912	0.0140781	-0.46531	0.0919288	0.207026	0.581292	-0.46531	0.581292
FBgn0010520	Bka	0.207197	-0.265691	0.00920983	-0.0802155	0.895517	-0.200307	0.584972	-0.137982	-0.498147	0.188763	0.351593	0.0603074	0.895517	-0.498147	0.895517
FBgn0010531	Ccs	0.0206564	0.0954171	0.171204	0.0570757	1.07695	0.103276	0.728001	0.301468	-0.208223	0.314668	0.386066	0.243979	1.07695	-0.208223	1.07695
FBgn0010549	l(2)03659	-0.108238	1.17702	0.459167	2.17767	-0.000950587	1.18825	0.552797	-0.162055	-0.139568	1.18542	-0.163889	0.109357	2.17767	-0.163889	2.17767
FBgn0010551	Phb2	-0.0237041	0.109018	-0.104281	0.0101354	0.595682	0.0543457	0.415546	-0.0898983	-0.575006	-0.296472	0.156894	-0.073026	0.595682	-0.575006	0.595682
FBgn0010575	sbb	-0.433924	-0.0354868	-0.640692	-0.0208246	-1.35756	-0.0364887	-0.941291	-0.119447	-0.0879646	0.096429	-0.0436996	0.0431688	0.096429	-1.35756	1.35756
FBgn0010591	Sply	-0.313179	-0.256267	-0.200769	-0.0190092	-0.298151	-0.230562	-0.1085	-0.147544	-0.67432	-0.115544	0.00336778	0.0444291	0.0444291	-0.67432	0.67432
FBgn0010602	lwr	0.0438725	-0.197855	-0.0954529	-0.104957	-0.0574913	-0.0593051	0.425255	-0.229167	-0.434777	0.288308	0.0920679	-0.10377	0.425255	-0.434777	0.434777
FBgn0010607	l(2)05714	0.308236	0.303667	0.0542206	0.553274	0.446711	-0.747628	0.488074	0.344801	-0.40442	0.904689	0.229194	0.397665	0.904689	-0.747628	0.904689
FBgn0010611	Hmgs	-0.311685	-0.111305	-0.0101315	-0.013504	0.142616	0.403532	0.0686154	0.226985	-0.525615	-0.420151	0.163154	0.251008	0.403532	-0.525615	0.525615
FBgn0010620	CG10939	-0.123455	-0.0711949	-0.266454	-0.156294	-0.353128	0.0373615	0.128267	0.191673	-0.147078	-0.0379789	0.09717	0.362329	0.362329	-0.353128	0.362329
FBgn0010621	CCT5	0.116996	-0.313895	0.00193157	0.00168129	0.654566	-0.0668825	0.704483	-0.00201383	-0.596174	0.425134	0.272354	0.109945	0.704483	-0.596174	0.704483
FBgn0010638	Sec61beta	-0.141312	-0.153615	-0.422917	-0.339912	0.270216	-0.235694	0.502083	-0.119977	-0.468428	0.0747352	0.100507	0.000777753	0.502083	-0.468428	0.502083
FBgn0010651	MFS14	-0.133214	0.291019	0.540803	0.67275	0.420701	0.357146	0.229829	0.576301	0.493038	0.61135	0.137731	0.690387	0.690387	-0.133214	0.690387
FBgn0010741	Pfdn2	0.273017	-0.0530555	0.0825267	-0.138322	1.2076	-0.0159598	0.718169	-0.121717	-0.531085	0.564184	0.373349	0.165582	1.2076	-0.531085	1.2076
FBgn0010747	Srp54k	-0.106286	-0.0863903	-0.0611194	-0.0688106	0.0501791	-0.000519094	0.313301	-0.0386524	-0.352979	-0.0947921	0.188021	-0.0273483	0.313301	-0.352979	0.352979
FBgn0010750	atms	0.343923	0.193883	0.246214	0.156824	0.842102	0.21855	0.839372	0.0149087	-0.525214	-0.103481	0.325347	0.13462	0.842102	-0.525214	0.842102
FBgn0010770	ppan	0.272062	0.00607544	0.167486	-0.0290546	0.431068	0.0484196	0.343067	0.213224	-0.262106	0.179105	0.437774	0.0494984	0.437774	-0.262106	0.437774
FBgn0010774	Ref1	0.233095	0.267254	0.141513	0.124929	1.01292	0.172717	0.545506	0.233428	-0.446295	0.115449	0.511665	0.199025	1.01292	-0.446295	1.01292
FBgn0010786	l(3)02640	-0.409002	-0.237775	-0.426722	-0.334109	-0.133939	-0.062975	-0.109823	-0.482954	-0.45661	-0.515037	-0.0187145	-0.258948	-0.515037	-0.515037	0.515037
FBgn0010803	TrpRS	0.232898	0.188008	0.13437	0.171638	0.77899	0.0922277	0.690751	0.0919464	-0.485295	-0.0927145	0.308064	0.109257	0.77899	-0.485295	0.77899
FBgn0010812	unc-45	-0.0639506	-0.403156	-0.0070799	-0.150317	0.101386	-0.384446	0.235531	-0.242502	-0.234061	0.127248	0.131145	-0.209199	0.235531	-0.403156	0.403156
FBgn0010825	Gug	-0.131814	0.203607	-0.38882	0.702345	-0.851077	0.209012	-0.564315	0.171799	0.848463	1.48523	0.138716	0.308639	1.48523	-0.851077	1.48523
FBgn0010894	sinu	0.187573	0.0299401	-0.0506452	0.0917057	0.31213	0.0971681	0.067642	0.203288	0.243637	0.39068	0.335162	0.367524	0.39068	-0.0506452	0.39068
FBgn0010905	Spn	-0.491896	-0.183585	-0.693576	0.205582	-1.1696	-0.21243	-0.703314	-0.150417	0.0411641	0.487383	-0.120325	-0.00616917	0.487383	-1.1696	1.1696
FBgn0010909	msn	-0.0496686	-0.256469	-0.317941	-0.251084	-0.636005	-0.365194	-0.370263	-0.27561	0.113409	0.424456	0.0660889	-0.149225	0.424456	-0.636005	0.636005
FBgn0010926	l(3)07882	-0.112169	-0.109519	-0.0422113	0.143333	-0.51329	0.0976065	-0.0786956	0.203502	-0.385383	0.466065	0.233955	0.0940992	0.466065	-0.51329	0.51329
FBgn0011016	SsRbeta	-0.225265	-0.216948	-0.311524	-0.171207	0.139102	-0.290747	0.325214	-0.237778	-0.368942	-0.0502517	0.0730123	-0.115444	0.325214	-0.368942	0.368942
FBgn0011020	Sas-4	-0.293316	0.00631987	-0.337742	-0.178107	-1.00421	0.353628	-0.398319	0.0598054	-0.560162	0.128628	-0.0470794	-0.187599	0.353628	-1.00421	1.00421
FBgn0011202	dia	-0.102076	0.0932637	-0.223877	0.112793	-0.621389	-0.022242	-0.296623	0.0640161	-0.104092	0.0270315	0.0259028	0.112768	0.112793	-0.621389	0.621389
FBgn0011204	cue	-0.37781	-0.357798	-0.275767	-0.156727	-0.55843	-0.229478	-0.436748	-0.475313	-0.461634	-0.386771	0.0787215	-0.0494686	0.0787215	-0.55843	0.55843
FBgn0011205	fbl	0.0495982	0.464259	-0.0929946	0.126833	-0.666555	0.126228	-0.142106	0.272424	-0.339899	-0.181669	0.185771	0.508304	0.508304	-0.666555	0.666555
FBgn0011206	bol	0.252329	0.683114	0.0244924	0.168812	-0.34252	0.444019	-0.759862	0.398915	0.794115	-0.297207	0.268759	0.384803	0.794115	-0.759862	0.794115
FBgn0011207	pelo	-0.0251706	0.219465	-0.0313274	0.296913	0.179362	0.312011	0.0905432	0.354143	-0.240773	0.381294	0.285209	0.299728	0.381294	-0.240773	0.381294
FBgn0011211	blw	-0.446582	-1.06389	-0.425781	-1.01432	-0.91046	-0.946809	-0.493437	-0.904412	0.0936733	-0.441441	-0.176263	-1.03315	0.0936733	-1.06389	1.06389
FBgn0011217	eff	0.35437	0.392695	0.179227	0.0844857	0.701247	0.234861	0.546266	0.286567	0.088974	0.327313	0.58543	0.265373	0.701247	0.0844857	0.701247
FBgn0011225	jar	-0.141198	0.15634	-0.054763	0.00753571	-0.382906	0.214473	-0.1326	-0.011569	-0.0781394	-0.528591	0.0537659	0.00271707	0.214473	-0.528591	0.528591
FBgn0011230	poe	0.0437472	-0.105945	-0.11203	0.276926	-1.07392	0.125635	-0.443753	0.00401785	0.268941	0.262755	-0.0852945	-0.14283	0.276926	-1.07392	1.07392
FBgn0011236	ken	-0.122216	-0.388672	-0.440591	-0.48327	-0.855458	-0.418993	-0.562269	-0.406233	0.0804923	0.322772	0.176775	-0.301282	0.322772	-0.855458	0.855458
FBgn0011239	ms(2)35Ci	-0.0735444	0.662723	0.256955	0.111176	-0.157389	0.522034	-0.499922	0.0732351	-0.0752559	-1.22926	-1.00045	0.207062	0.662723	-1.22926	1.22926
FBgn0011241	CG46338	0.258487	0.236132	0.230039	0.0357164	0.928991	0.710724	0.440265	0.342042	-0.263263	0.477093	0.087158	0.0590443	0.928991	-0.263263	0.928991
FBgn0011244	Hsp60B	0.129608	0.963039	1.46471	-0.140693	0.522563	0.53336	0.114562	0.0766347	1.0231	-1.44091	-0.495321	0.152824	1.46471	-1.44091	1.46471
FBgn0011259	Sema1a	0.0957906	0.282629	-0.37313	0.289279	-0.667659	0.126421	-0.786528	0.30226	0.602613	0.188081	0.107061	0.432045	0.602613	-0.786528	0.786528
FBgn0011270	Pglym87	-0.0880813	0.857693	1.17654	-0.0215104	0.361544	0.494715	0.40838	0.20031	1.05404	-1.46422	-1.37041	0.205488	1.17654	-1.46422	1.46422
FBgn0011272	RpL13	0.310916	-0.1678	0.37392	0.0637212	0.751058	-0.104311	0.796672	-0.167864	-0.625483	0.164052	0.455784	-0.0723655	0.796672	-0.625483	0.796672
FBgn0011274	Dif	0.0359112	-0.250324	0.258491	-0.0621883	-0.557308	-0.207	-0.499988	-0.147303	0.451675	0.0824387	0.0991813	-0.0736359	0.451675	-0.557308	0.557308
FBgn0011284	RpS4	0.176429	-0.228025	0.269401	-0.0605707	0.422267	-0.215715	0.616076	-0.306036	-0.724096	0.100716	0.237672	-0.179137	0.616076	-0.724096	0.724096
FBgn0011286	RyR	-0.188987	-0.526523	-0.546626	0.0651828	-0.90646	-0.485534	-0.765805	-0.442572	2.14141	1.2389	-0.24898	-0.297527	2.14141	-0.90646	2.14141
FBgn0011289	TfIIA-L	0.0939749	0.106438	0.109097	0.0188788	0.36076	0.169132	0.421194	0.0962803	-0.356318	0.0338251	0.29493	0.133988	0.421194	-0.356318	0.421194
FBgn0011290	Taf12	0.222007	0.0896611	0.0401408	-0.0688048	0.267982	0.0665354	0.532323	0.22114	-0.286787	0.147746	0.45561	0.11761	0.532323	-0.286787	0.532323
FBgn0011291	Taf11	0.540905	-0.194894	0.570843	-0.0936866	1.71476	-0.142987	1.23914	-0.048213	-0.43292	-0.241755	0.773247	-0.230884	1.71476	-0.43292	1.71476
FBgn0011296	l(2)efl	0.00368776	0.312753	-0.239401	0.465269	-0.413016	0.053235	0.177667	0.235488	-0.00735414	0.080672	0.00989623	0.638479	0.638479	-0.413016	0.638479
FBgn0011297	Alg3	0.39894	0.296036	0.604034	0.461624	0.811094	-0.0479069	0.39757	0.0765628	-0.540908	-0.132227	0.125246	-0.0535108	0.811094	-0.540908	0.811094
FBgn0011305	Rsf1	0.344562	0.271578	0.161539	0.164672	0.793374	0.28602	0.34295	0.313998	-0.0787449	0.257227	0.321038	0.262651	0.793374	-0.0787449	0.793374
FBgn0011327	Uch-L5	0.598911	0.497696	0.254346	-0.01817	1.33493	0.23165	1.06674	0.0611113	-0.166483	0.290542	0.552356	0.0769889	1.33493	-0.166483	1.33493
FBgn0011335	vers	0.0218327	-0.133961	-0.167789	0.0246744	0.0486282	0.119839	0.195209	0.151572	-0.538901	0.311339	0.205659	0.0558733	0.311339	-0.538901	0.538901
FBgn0011361	ND-ACP	0.00482564	-0.643511	-0.0350255	-0.788484	0.281509	-0.654714	0.188218	-0.566744	0.127379	-0.169639	0.240766	-0.699983	0.281509	-0.788484	0.788484
FBgn0011474	PR-Set7	-0.271798	-0.255281	-0.447393	-0.311978	-1.08126	-0.317832	-0.640031	-0.181172	-0.252612	0.643833	0.0589548	-0.171081	0.643833	-1.08126	1.08126
FBgn0011476	l(3)neo43	0.50824	0.0189175	0.334652	-0.081441	1.85117	0.0817639	1.00279	0.0895986	-0.265844	-0.400409	0.599009	0.0446775	1.85117	-0.400409	1.85117
FBgn0011509	SrpRbeta	-0.0277194	-0.155968	0.100311	-0.193326	0.185576	-0.268357	0.408246	0.056854	-0.326229	0.0666421	0.3717	0.0894357	0.408246	-0.326229	0.408246
FBgn0011555	thetaTry	-0.930668	-0.608684	-1.59606	-0.967515	-0.523255	-0.600539	-0.578615	-0.0992476	-2.01043	-0.801717	-0.410012	-0.296119	-2.01043	-2.01043	2.01043
FBgn0011556	zetaTry	0.70746	0.573159	0.416844	0.839823	1.64576	0.813659	0.826667	0.724491	-0.702471	0.148421	0.710654	0.852304	1.64576	-0.702471	1.64576
FBgn0011559	Acp36DE	-0.0822654	0.408498	1.37514	0.12635	-0.213258	0.665904	0.798028	0.666924	-0.337031	-0.669075	1.04609	0.805854	1.37514	-0.669075	1.37514
FBgn0011566	Smyd3	-0.00467059	-0.363007	-0.142092	-0.0329127	0.271968	-0.252929	0.273579	-0.303698	-0.445086	0.110269	0.111718	-0.341224	0.273579	-0.445086	0.445086
FBgn0011570	cpb	0.103551	-0.0712167	-0.0151488	0.00694496	0.266496	0.0163746	0.378463	0.0647827	-0.103976	0.431804	0.192397	0.247957	0.431804	-0.103976	0.431804
FBgn0011573	Cdc37	0.0879876	-0.0219794	0.0224694	-0.0818359	0.592654	-0.0688903	0.565585	-0.0459501	-0.416959	-0.302582	0.339564	-0.104808	0.592654	-0.416959	0.592654
FBgn0011581	Ms	0.506892	0.402659	0.35643	0.167662	0.15646	0.326172	0.298755	0.389588	0.646692	-0.0469969	0.0248037	0.480931	0.646692	-0.0469969	0.646692
FBgn0011582	Dop1R1	-0.0737387	0.107483	-0.102163	0.214534	-1.10261	-0.181993	-1.11139	0.107283	0.872276	-0.158283	-0.422838	-0.0413103	0.872276	-1.11139	1.11139
FBgn0011584	Trp1	-0.146138	-0.0157101	-0.130202	-0.122227	0.0346814	-0.0722147	0.0871269	0.116596	-0.263169	-0.0428095	0.11446	0.258479	0.258479	-0.263169	0.263169
FBgn0011586	e(r)	0.147164	0.232969	0.181759	0.288956	0.590823	0.383238	0.373622	0.529649	-0.148169	0.475202	0.543437	0.521249	0.590823	-0.148169	0.590823
FBgn0011591	fng	0.174659	-0.547205	-0.0568458	-0.687082	-0.579911	-0.738613	-0.131383	-0.545316	0.653927	0.203467	0.0971332	-0.351325	0.653927	-0.738613	0.738613
FBgn0011592	fra	0.06607	-0.0206392	-0.188514	-0.00975491	-0.603776	-0.151723	-0.365895	-0.0765528	0.140665	0.0938256	0.122386	-0.123129	0.140665	-0.603776	0.603776
FBgn0011596	fzo	-0.427874	0.253192	-0.718387	0.175285	-1.39414	0.243419	-1.41054	-0.0499007	0.256612	-0.878885	-0.318264	-0.0701147	0.256612	-1.41054	1.41054
FBgn0011603	ine	-0.276637	-0.322119	0.0454233	-0.220389	-0.407373	-0.128798	-0.184687	-0.0125965	0.344262	-0.0286265	-0.108658	-0.162168	0.344262	-0.407373	0.407373
FBgn0011606	Klp3A	-0.00255635	0.30174	-0.213709	-0.0576969	-0.541252	0.300285	-0.0585809	-0.108544	-0.444886	-1.34277	0.025925	-0.0147181	0.30174	-1.34277	1.34277
FBgn0011638	La	0.223197	-0.157343	0.089557	-0.0695781	1.01354	-0.0368	0.602706	-0.18226	-0.555069	0.300747	0.410162	0.0312531	1.01354	-0.555069	1.01354
FBgn0011640	lark	0.0313385	-0.133586	-0.0339794	-0.105969	0.00537047	0.0110894	0.291296	0.0256378	-0.333947	0.17321	0.206868	0.0602421	0.291296	-0.333947	0.333947
FBgn0011642	Zyx	0.370945	0.160344	0.287005	0.240867	0.679506	0.178606	0.374005	0.262587	-0.11164	0.208654	0.24207	0.258621	0.679506	-0.11164	0.679506
FBgn0011648	Mad	0.0940913	1.03488	-0.172347	1.71075	-0.0158574	0.414932	0.00362343	-0.0973424	-0.101063	0.476456	0.0361109	0.384354	1.71075	-0.172347	1.71075
FBgn0011656	Mef2	0.0351932	0.000449356	-0.21335	0.027384	-0.535404	-0.0525026	-0.536714	-0.00193429	0.433115	0.190281	0.102704	0.119969	0.433115	-0.536714	0.536714
FBgn0011659	Mlh1	0.0461816	0.115651	0.00875615	0.683507	0.598077	0.124488	0.468168	0.116343	-0.592443	0.485225	0.0996573	0.0729071	0.683507	-0.592443	0.683507
FBgn0011660	Pms2	0.033056	0.162532	-0.00219209	0.059242	-0.00502861	0.149158	0.0617648	-0.0278833	-0.38442	-0.307059	0.298562	-0.0364095	0.298562	-0.38442	0.38442
FBgn0011661	Moe	0.0990238	0.114273	-0.0309364	0.189374	0.00241347	0.114033	0.184766	0.29403	-0.0148684	0.431201	0.240522	0.429865	0.431201	-0.0309364	0.431201
FBgn0011668	Mst57Da	-0.564676	0.973898	1.47358	0.487695	0.879677	1.04458	1.14166	1.07368	-0.495321	-0.0952385	0.990461	1.1049	1.47358	-0.564676	1.47358
FBgn0011669	Mst57Db	0.203324	0.961007	1.48778	0.0677328	0.343287	0.859934	2.01756	1.06634	-0.342438	-0.293733	1.22053	1.0549	2.01756	-0.342438	2.01756
FBgn0011670	Mst57Dc	0.0208095	0.821911	1.80589	0.388632	-0.125949	0.732291	1.29751	0.977348	0.49311	-0.218857	1.32893	1.02745	1.80589	-0.218857	1.80589
FBgn0011672	Mvl	-0.242991	-0.307275	-0.24877	-0.314822	0.105725	-0.35141	-0.0260271	-0.173544	-0.173093	-0.0982056	0.0877794	0.0512591	0.105725	-0.35141	0.35141
FBgn0011674	insc	-0.0405204	-0.0452765	-0.212097	0.230084	-0.353932	-0.149513	-0.251004	0.184828	-0.296879	0.422423	0.112021	0.101533	0.422423	-0.353932	0.422423
FBgn0011692	pav	-0.142321	-0.0801219	-0.242415	-0.0699578	-0.130008	0.0560731	0.0329271	-0.0808382	-0.624374	0.47243	0.193514	-0.148173	0.47243	-0.624374	0.624374
FBgn0011693	Pdh	0.521508	-0.249975	0.496351	0.0681783	0.808018	0.11042	0.558948	0.337611	0.995101	0.294059	0.647734	0.0486314	0.995101	-0.249975	0.995101
FBgn0011695	EbpIII	0.423903	0.252841	0.14809	-0.468913	-0.357182	0.152074	0.566264	0.536585	0.811787	0.101051	0.400773	0.448362	0.811787	-0.468913	0.811787
FBgn0011701	repo	0.25814	0.168681	0.41654	0.327172	0.0447159	0.214962	-0.108243	0.0354602	0.803111	0.094903	0.366476	0.257479	0.803111	-0.108243	0.803111
FBgn0011703	RnrL	0.33876	-0.947495	-0.0273429	-0.556845	0.43608	-0.751715	0.64136	-0.592614	-0.843528	0.664281	0.185728	-0.463255	0.664281	-0.947495	0.947495
FBgn0011704	RnrS	0.236521	-0.298303	-0.0845718	0.307085	0.881773	-0.062597	0.380962	-0.0204059	-0.813491	0.670306	0.26578	-0.180286	0.881773	-0.813491	0.881773
FBgn0011705	rost	0.146642	-0.0594843	0.0218103	-0.0970494	1.14193	-0.428085	0.46486	-0.259319	-0.326098	0.721208	0.291835	-0.0318054	1.14193	-0.428085	1.14193
FBgn0011706	rpr	1.66185	0.151976	0.299588	0.103121	1.04409	0.260259	0.411554	0.267368	1.98216	0.478251	0.671236	-0.10311	1.98216	-0.10311	1.98216
FBgn0011710	Septin1	-0.0101114	-0.185975	-0.0361835	-0.080362	0.446506	0.0765126	0.30378	-0.0915098	-0.341113	0.220135	0.332171	0.0835941	0.446506	-0.341113	0.446506
FBgn0011715	Snr1	0.059735	-0.293152	0.101287	-0.116241	0.844799	-0.111963	0.617776	-0.208814	-0.898839	-0.915472	0.28057	-0.0457011	0.844799	-0.915472	0.915472
FBgn0011722	Tig	-0.14899	-0.805104	-0.521926	-0.851347	-0.812235	-1.04733	-0.568219	-0.737686	0.566995	0.0213036	-0.137644	-0.298949	0.566995	-1.04733	1.04733
FBgn0011725	twin	-0.197653	0.570591	-0.214935	0.035626	-0.353749	0.369323	-0.127704	0.156427	-0.449362	-1.03697	0.148143	0.172016	0.570591	-1.03697	1.03697
FBgn0011726	tsr	0.536251	-0.154067	0.250732	-0.10995	1.00607	-0.144269	1.09581	-0.0202284	-0.392326	0.646756	0.425434	0.140168	1.09581	-0.392326	1.09581
FBgn0011737	Wee1	-0.259152	0.247107	-0.262958	0.189981	-0.437113	0.289393	-0.230167	-0.0926305	-0.454903	-0.552253	0.0712614	0.0845009	0.289393	-0.552253	0.552253
FBgn0011741	Arp6	-0.0114817	-0.195957	0.0229434	0.0844517	0.626823	0.0431534	0.488927	-0.139488	-0.507821	0.345586	-0.250878	-0.946186	0.626823	-0.946186	0.946186
FBgn0011742	Arp2	-0.38646	0.129855	-0.458789	0.0209823	-0.765183	0.154643	-0.419784	0.118086	-0.236307	0.276518	0.0509022	0.205036	0.276518	-0.765183	0.765183
FBgn0011743	Arp53D	-0.409761	0.444024	0.1143	0.288807	0.212283	0.508557	-0.457797	0.0642582	-0.913269	-0.908464	-0.770089	0.121656	0.508557	-0.913269	0.913269
FBgn0011745	Arp1	0.21579	-0.316765	-0.0419734	-0.202126	0.834854	-0.250625	0.606654	-0.310808	-0.42043	0.265985	0.173591	-0.178784	0.834854	-0.42043	0.834854
FBgn0011746	ana	-0.028302	0.300165	-0.168912	0.28636	-0.324653	0.535483	-0.454065	0.242374	0.304434	-1.56383	0.0598336	0.34709	0.535483	-1.56383	1.56383
FBgn0011760	ctp	0.0546524	-0.0591915	-0.083966	-0.116284	-0.334315	-0.153152	0.11801	0.173843	0.290233	0.444164	0.300285	0.0427225	0.444164	-0.334315	0.444164
FBgn0011761	dhd	0.482224	-1.78075	-0.00492582	-2.07722	1.37069	0.282118	0.62968	-2.33695	-0.705781	-0.166377	0.306507	-0.39931	1.37069	-2.33695	2.33695
FBgn0011768	Fdh	0.265724	-0.273215	0.300706	0.0278785	1.37689	-0.14482	0.949514	-0.207746	-0.561357	-0.0256833	0.388477	-0.256305	1.37689	-0.561357	1.37689
FBgn0011770	Gip	-0.106468	-0.695815	0.612412	0.185382	1.13879	-0.444092	0.626375	-0.309389	0.0424557	-0.211366	0.208299	-0.61664	1.13879	-0.695815	1.13879
FBgn0011771	Hem	-0.324184	-0.235174	-0.263844	0.0752993	-0.753715	-0.0265823	-0.206537	0.0377902	-0.311125	0.285454	-0.0264028	0.0789919	0.285454	-0.753715	0.753715
FBgn0011774	Irbp	0.128228	0.315729	0.184268	0.4832	0.55467	0.472278	0.433438	0.344585	-0.615521	0.510792	0.243694	0.555685	0.555685	-0.615521	0.615521
FBgn0011787	mRpL12	0.119702	-0.226994	-0.0829379	-0.290668	0.395121	-0.125448	0.687797	-0.0843805	-0.495698	0.433974	0.450973	-0.188646	0.687797	-0.495698	0.687797
FBgn0011802	Gem3	0.0374536	0.48387	-0.195617	0.304007	-0.275735	0.51334	0.0531446	0.271453	-0.363215	-0.107219	0.249058	0.414698	0.51334	-0.363215	0.51334
FBgn0011817	nmo	-0.129658	0.305571	-0.47781	0.165964	-0.684022	0.225456	-0.642772	0.176854	0.0651772	0.149402	0.0669897	0.189092	0.305571	-0.684022	0.684022
FBgn0011818	oaf	-0.213741	0.155693	-0.291551	0.393277	-0.494652	0.385684	-0.359913	0.296028	-0.206729	0.273321	0.183563	0.263864	0.393277	-0.494652	0.494652
FBgn0011822	Pgcl	-0.186801	-0.333104	-0.743832	-0.342385	-1.09502	-1.13639	-0.518497	-0.162698	-0.759774	0.17304	-0.268504	-0.546011	0.17304	-1.13639	1.13639
FBgn0011824	CG4038	0.306927	0.0332959	0.0849232	0.111707	0.449064	0.102714	0.392333	-0.100413	-0.469521	0.517808	0.350903	0.245282	0.517808	-0.469521	0.517808
FBgn0011828	Pxn	-0.0830546	-0.284316	-0.359024	-0.229437	-0.706338	-0.16163	-0.46592	-0.196525	0.514766	-0.0627498	-0.163527	-0.286393	0.514766	-0.706338	0.706338
FBgn0011832	Ser12	-0.551958	-0.664381	-0.684005	-0.535078	-0.33056	-0.624881	0.1979	-0.748676	0.525599	-0.355335	-0.65106	-1.04713	0.525599	-1.04713	1.04713
FBgn0011834	Ser6	0.241676	0.29855	0.719384	0.640403	0.989731	0.247598	0.721805	0.111666	0.165784	0.585163	0.434045	0.021122	0.989731	0.021122	0.989731
FBgn0011836	Taf2	-0.112844	-0.160533	-0.107344	0.641045	0.0778091	0.195785	0.10404	0.135206	-0.138724	0.838775	0.191992	0.0605823	0.838775	-0.160533	0.838775
FBgn0011890	tRNA:Lys-CTT-1-5	-2.73258	-0.728911	-2.81785	-2.73714	0.0507164	-2.005	-1.3956	-1.65517	-1.34047	-2.23828	-1.87464	-1.33172	0.0507164	-2.81785	2.81785
FBgn0011893	tRNA:Lys-CTT-1-7	-2.07799	0.106064	-1.14712	0.706273	0.127671	-0.513476	-3.46443	-0.61541	0.0724313	-1.74364	-0.98705	-1.71184	0.706273	-3.46443	3.46443
FBgn0011909	tRNA:Leu-CAA-2-1	-1.13065	-0.147256	-2.37829	-1.45679	0.0638234	-2.89253	-0.566034	-3.0132	-0.312225	-0.000995725	-1.4911	-1.08026	0.0638234	-3.0132	3.0132
FBgn0011921	tRNA:iMet-CAT-2-1	-1.38531	0.502921	#NAME?	-0.315897	NaN	-3.97764	-2.78972	-1.09287	-0.693354	-1.10581	-1.30288	0.634137	NaN	NA	#VALUE!
FBgn0012034	AcCoAS	-0.197672	-0.148853	0.356923	0.377965	0.335988	-0.033918	-0.0181387	-0.174186	-0.537649	-0.650884	0.212136	-0.0667523	0.377965	-0.650884	0.650884
FBgn0012036	Aldh	-0.119142	-0.62947	-0.0294389	-0.711825	0.518826	-0.440583	0.304564	-0.712715	-0.559971	-1.08243	-0.00281555	-0.821858	0.518826	-1.08243	1.08243
FBgn0012042	AttA	0.125948	0.327281	-0.561275	-0.585673	-0.773165	-1.30277	0.00622423	0.169188	0.921341	0.178447	0.426484	1.43732	1.43732	-1.30277	1.43732
FBgn0012058	Cdc27	0.0743728	0.240108	-0.0933212	-0.0478493	-0.325148	0.187993	0.00497963	0.10303	-0.197537	-0.257323	0.273577	0.0041749	0.273577	-0.325148	0.325148
FBgn0012344	Dh44	0.429649	0.41266	0.234147	0.323859	-0.76417	-0.0148452	0.115822	0.389133	0.619221	0.314847	0.086417	0.317525	0.619221	-0.76417	0.76417
FBgn0013263	Trl	-0.119983	-0.219833	-0.115214	-0.15039	-0.804103	-0.274006	-0.187949	-0.256652	-0.00280418	0.0349672	0.110589	-0.00712349	0.110589	-0.804103	0.804103
FBgn0013269	Fkbp39	0.110284	-0.090703	-0.0680496	-0.0251381	0.495212	0.149376	0.531126	-6.72e-05	-0.687564	0.572264	0.27183	0.144093	0.572264	-0.687564	0.687564
FBgn0013272	Gp150	0.0105111	-0.46715	0.223776	-0.172759	-0.359517	-0.439977	-0.101777	-0.12094	0.390182	0.286967	0.0491541	-0.302847	0.390182	-0.46715	0.46715
FBgn0013277	Hsp70Ba	-0.497737	-1.04301	-0.559057	0.16202	-0.453316	-0.724836	-0.748675	-0.622826	0.225845	1.06572	-0.928411	-1.61462	1.06572	-1.61462	1.61462
FBgn0013279	Hsp70Bc	-0.5061	-1.87374	-0.825781	-0.46798	-0.876108	-1.84838	-0.582245	-1.18318	-0.0169018	0.17424	-1.42764	-1.44693	0.17424	-1.87374	1.87374
FBgn0013300	ProtA	-1.33734	0.397671	1.3903	0.206194	1.153	0.229557	-0.346507	-0.101534	-0.237936	-1.56204	0.130865	0.0573607	1.3903	-1.56204	1.56204
FBgn0013301	ProtB	0.260513	0.576915	1.79196	0.213152	0.259536	0.35702	0.842983	0.103874	-0.513257	-1.26662	0.775632	0.232838	1.79196	-1.26662	1.79196
FBgn0013307	Odc1	-0.867848	-0.671075	-1.11345	-0.711877	-0.173339	-0.510066	-0.329021	-0.611978	-2.98161	-2.68163	-0.321911	-0.27855	-2.98161	-2.98161	2.98161
FBgn0013308	Odc2	0.119708	0.293875	-1.15914	-0.232936	-0.00670825	-0.515359	-0.939906	-0.513582	-1.69269	-1.31582	-0.248567	0.285332	0.293875	-1.69269	1.69269
FBgn0013325	RpL11	0.34806	-0.195449	0.418733	-0.0252376	1.19922	-0.226879	0.780889	-0.305404	-0.718135	0.0898956	0.380041	-0.248614	1.19922	-0.718135	1.19922
FBgn0013334	Sap47	0.157089	0.0990943	-0.135419	-0.0307032	0.0446626	-0.034616	-0.368507	0.134606	0.572302	0.193196	0.22248	0.202876	0.572302	-0.368507	0.572302
FBgn0013342	nSyb	0.290705	0.257391	0.0599485	0.185893	-0.587589	0.223531	-0.426562	0.291957	0.774625	0.0254027	0.311264	0.443822	0.774625	-0.587589	0.774625
FBgn0013343	Syx1A	0.138667	0.159083	-0.189387	0.0665575	-0.721404	0.0780552	-0.688594	0.28326	0.731086	0.277462	0.253377	0.349498	0.731086	-0.721404	0.731086
FBgn0013347	TfIIA-S	0.347068	0.125332	0.435274	0.211646	0.830654	0.257087	0.821017	0.353934	-0.0515724	0.461619	0.561653	0.266542	0.830654	-0.0515724	0.830654
FBgn0013348	TpnC41C	0.113772	-0.594794	-0.802158	-0.708211	-0.277922	-0.856374	-0.632081	-0.611873	0.743759	0.367512	-0.112006	-0.522259	0.743759	-0.856374	0.856374
FBgn0013432	bcn92	0.472847	0.18644	0.418773	0.213952	0.89033	0.205223	0.585082	0.23242	0.147558	0.280227	0.785173	0.32327	0.89033	0.147558	0.89033
FBgn0013433	beat-Ia	0.433836	0.447136	0.250602	0.242885	0.270226	0.0819818	-0.447193	0.0599626	0.702886	-0.0261042	-0.125608	0.0925405	0.702886	-0.447193	0.702886
FBgn0013467	igl	0.451356	-0.112891	-0.131371	-0.358925	0.128095	-0.284029	-0.24934	-0.0881699	0.793571	0.176353	0.0185738	-0.363811	0.793571	-0.363811	0.793571
FBgn0013469	klu	0.371316	0.476429	0.401511	0.702742	-0.326382	0.277655	-0.501604	0.220467	0.593626	0.165741	0.205011	0.477532	0.702742	-0.501604	0.702742
FBgn0013531	MED20	0.750149	0.92665	0.428291	0.662041	-1.08631	-3.17325	0.540272	0.122092	0.179254	1.08078	0.371818	0.295836	1.08078	-3.17325	3.17325
FBgn0013548	l(2)dtl	-0.467932	-0.58579	-0.383066	-0.500731	-0.13833	-0.192598	-0.36217	-0.701308	-0.712977	-0.654833	0.123481	-0.234942	0.123481	-0.712977	0.712977
FBgn0013563	Pex1	-0.0672444	-0.931756	-0.196731	-1.0112	0.162572	-1.18902	-0.0658606	-0.950594	-0.0704987	0.112655	0.0453087	-0.861015	0.162572	-1.18902	1.18902
FBgn0013672	mt:ATPase6	0.847422	-0.266396	0.548421	-0.0942167	2.38722	-0.325532	1.34704	-0.156621	-0.129021	0.299393	0.910922	-0.291138	2.38722	-0.325532	2.38722
FBgn0013673	mt:ATPase8	1.77738	-0.182939	1.28054	0.194004	2.96564	0.0250253	1.33259	-0.19876	0.860812	0.116546	0.987834	-0.0644047	2.96564	-0.19876	2.96564
FBgn0013674	mt:CoI	0.156945	-0.47139	0.0120146	-0.289034	1.43286	-0.404469	0.272656	-0.334192	-0.268907	-0.0484567	0.0907608	-0.481495	1.43286	-0.481495	1.43286
FBgn0013675	mt:CoII	0.420101	-0.410807	0.120215	-0.265527	1.88574	-0.437266	0.744337	-0.434104	-0.385094	0.0160623	0.433662	-0.513363	1.88574	-0.513363	1.88574
FBgn0013676	mt:CoIII	0.495189	-0.229919	0.414007	-0.103372	1.99768	-0.134405	0.659846	-0.00579979	0.226069	0.394246	0.621609	-0.210638	1.99768	-0.229919	1.99768
FBgn0013678	mt:Cyt-b	0.792849	-0.106827	0.524892	-0.0257256	2.43319	-0.1338	1.22992	-0.0746302	0.00257309	0.451958	0.74028	-0.230661	2.43319	-0.230661	2.43319
FBgn0013679	mt:ND1	1.24191	-0.0695596	0.819441	0.0937145	3.2605	0.155395	1.05922	0.47346	0.578889	0.960425	0.970217	0.0953694	3.2605	-0.0695596	3.2605
FBgn0013680	mt:ND2	0.913484	-0.0122743	0.482198	0.498383	2.38799	0.150026	1.17528	0.00432619	0.0771714	0.777371	0.722045	0.116606	2.38799	-0.0122743	2.38799
FBgn0013681	mt:ND3	1.41842	0.335664	1.08856	0.214184	2.6453	0.0322047	1.63416	0.200244	0.40668	1.53519	1.28262	0.0806912	2.6453	0.0322047	2.6453
FBgn0013684	mt:ND5	0.946443	-0.290164	0.507091	0.0908746	2.82496	-0.0224074	1.13662	0.114564	0.237749	0.45591	0.661295	-0.0861217	2.82496	-0.290164	2.82496
FBgn0013688	mt:srRNA	1.43086	0.936898	0.481369	1.23277	2.79937	1.01349	1.86276	0.702372	0.319459	1.64196	0.959801	1.10254	2.79937	0.319459	2.79937
FBgn0013691	mt:tRNA:Asp-GTC	0.514234	-0.447829	1.80744	-0.726399	3.13472	-0.751882	0.179516	-1.20513	-0.902	-1.30862	-0.022819	0.593232	3.13472	-1.30862	3.13472
FBgn0013695	mt:tRNA:His-GTG	2.11903	50.8479	1.40893	Inf	3.85985	NaN	1.8008	NaN	1.32231	54.5256	0.823374	NaN	NaN	NA	#VALUE!
FBgn0013709	mt:tRNA:Trp-TCA	1.35015	0.533112	0.878403	1.06463	3.48993	0.933327	1.65708	-0.203062	0.20237	2.1479	0.918899	0.71726	3.48993	-0.203062	3.48993
FBgn0013710	mt:tRNA:Tyr-GTA	1.8953	3.19304	2.24364	3.66411	3.59527	2.5828	1.64738	2.81834	0.841394	4.06989	1.64194	3.26763	4.06989	0.841394	4.06989
FBgn0013717	not	-0.00401424	0.0855669	-0.0312914	0.0383601	0.552209	0.059747	0.342007	0.212561	-0.45134	0.178775	0.250625	0.136312	0.552209	-0.45134	0.552209
FBgn0013720	pck	-0.172281	-0.0782813	-0.150456	-0.111619	-0.0063607	0.0712329	0.0817696	0.0352881	-0.167575	0.277748	0.225811	0.379118	0.379118	-0.172281	0.379118
FBgn0013725	phyl	0.447904	0.519386	0.113011	0.405517	-0.0611904	0.460895	0.0345488	0.485002	1.06856	0.320656	-0.159843	0.613456	1.06856	-0.159843	1.06856
FBgn0013726	pnut	-0.0179793	0.0454006	-0.0859294	0.129712	0.184281	-0.0574298	0.154165	0.02926	-0.320198	0.36103	0.245882	0.259084	0.36103	-0.320198	0.36103
FBgn0013733	shot	-0.26947	-0.328477	-0.486405	-0.21623	-1.28518	-0.24442	-1.0383	-0.186566	0.512	-0.0772217	-0.132418	-0.12872	0.512	-1.28518	1.28518
FBgn0013746	alien	0.229875	-0.131983	0.102398	0.0809923	0.513625	-0.0240104	0.706819	0.133042	-0.424069	0.0915526	0.239028	-0.0210967	0.706819	-0.424069	0.706819
FBgn0013749	Arf102F	0.257672	-0.103639	-0.141206	-0.257815	1.47319	-0.280792	0.717221	-0.214382	-0.553929	-0.0555066	0.331974	-0.109909	1.47319	-0.553929	1.47319
FBgn0013750	Arf51F	0.0504932	0.0398234	-0.157509	0.00722012	0.33624	0.0445543	0.220539	0.0628758	-0.0423608	0.297965	0.302759	-0.0464927	0.33624	-0.157509	0.33624
FBgn0013753	Bgb	0.179125	-0.0539429	-0.0656636	-0.0876873	1.22022	-0.185168	0.430732	0.131405	-0.652013	0.435554	0.374597	-0.00922751	1.22022	-0.652013	1.22022
FBgn0013756	Mtor	-0.572597	-0.257146	-0.814383	0.0135276	-1.51525	0.0589244	-0.89905	0.094461	-0.303061	0.350195	-0.121063	0.0499167	0.350195	-1.51525	1.51525
FBgn0013762	Cdk5	0.351052	0.137208	0.324335	0.308898	1.40273	0.134205	0.743432	0.296344	-0.219226	0.469431	0.596862	0.185056	1.40273	-0.219226	1.40273
FBgn0013763	Idgf6	-0.136526	-0.412624	0.532377	0.499794	0.183403	0.119205	0.249439	-0.0564269	-0.307421	5.64e-05	0.162767	-0.0510364	5.64e-05	-0.412624	0.412624
FBgn0013764	Chi	0.13142	-0.0706409	0.0210657	-0.00340556	0.536971	0.0871871	0.333182	-0.111321	-0.306913	-0.0143904	0.365679	-0.0452871	0.536971	-0.306913	0.536971
FBgn0013765	cnn	-0.310884	0.151177	-0.382442	-0.00287014	-1.14081	0.123608	-0.485981	-0.0185657	-0.168069	-0.384533	0.0410383	0.00438088	0.151177	-1.14081	1.14081
FBgn0013767	Crz	0.203762	0.785677	-0.653532	0.462462	0.17522	0.210019	0.263272	0.939875	-0.791467	0.0517903	-0.500508	0.962968	0.962968	-0.791467	0.962968
FBgn0013770	Cp1	0.00546963	-0.533813	-0.0102793	-0.346281	0.22878	-0.509454	0.34076	-0.367631	-0.247696	-0.00751705	0.0620471	-0.420255	0.34076	-0.533813	0.533813
FBgn0013773	Cyp6a22	-0.112704	-0.812287	0.246978	-0.0109642	0.589747	-0.0115593	0.288585	-0.467814	-0.417069	0.169093	0.357842	-0.714176	0.589747	-0.812287	0.812287
FBgn0013810	Dhc36C	-0.442047	0.207982	-0.328037	0.0707413	-0.889247	0.200701	-0.598423	-0.226983	-0.0171444	-1.41668	-0.311332	-0.0117625	0.207982	-1.41668	1.41668
FBgn0013811	Dhc62B	-0.166544	-0.0393557	0.309907	0.173384	0.561125	0.073604	0.0628711	-0.183262	0.5175	-0.956915	-0.697532	-0.18585	0.561125	-0.956915	0.956915
FBgn0013813	Dhc98D	-0.331091	0.124851	0.287247	0.172364	-0.100125	0.281136	-0.291052	-0.136477	1.44407	-0.453831	-0.993296	0.0100738	1.44407	-0.993296	1.44407
FBgn0013949	Elal	-0.660827	-0.705964	-0.298372	-0.109288	0.622629	-0.113272	-0.0407284	-0.341834	-0.827323	-0.785819	0.210412	-0.510437	0.622629	-0.827323	0.827323
FBgn0013953	Esp	0.121451	-0.516317	0.00637052	-0.533773	0.00570563	0.029259	0.379176	-0.0301868	-0.376922	-0.583849	0.0502094	0.0433096	0.379176	-0.583849	0.583849
FBgn0013954	Fkbp12	0.441139	0.0411622	0.350933	0.255026	1.46616	0.142104	0.87859	0.227971	-0.254578	0.20796	0.579715	0.305858	1.46616	-0.254578	1.46616
FBgn0013973	Gycbeta100B	0.753523	0.5921	0.38791	0.779043	-3.49385	-2.64304	0.479053	0.0785622	0.530746	0.912314	0.169816	0.383576	0.912314	-3.49385	3.49385
FBgn0013981	His4r	0.910645	0.460318	0.63299	0.620718	2.67179	0.56286	1.31798	0.596461	-0.300135	0.4014	0.867512	0.519071	2.67179	-0.300135	2.67179
FBgn0013983	imd	-0.0971611	0.221542	-0.0894372	0.168939	0.361193	0.225403	0.266485	0.139898	-0.256539	0.0869592	0.247789	0.0951105	0.361193	-0.256539	0.361193
FBgn0013995	Calx	-0.261559	-0.0800855	-0.349735	-0.0806434	-0.0850569	-0.0223194	-0.401268	-0.178141	0.137338	-0.0642901	0.0292059	-0.0470517	0.137338	-0.401268	0.401268
FBgn0013997	Nrx-IV	-0.348224	-0.335637	-0.401266	-0.19482	-0.812069	-0.242223	-0.355089	-0.284376	-0.0891472	-0.0850814	-0.115528	-0.066392	-0.812069	-0.812069	0.812069
FBgn0014000	Hf	-0.493964	-1.03543	0.467387	-0.508669	0.628038	-0.584635	0.137322	-0.795034	-0.577581	-0.863057	0.208429	-0.999857	0.628038	-1.03543	1.03543
FBgn0014007	Ptp69D	-0.370945	-0.318527	-0.524383	-0.138316	-0.653487	-0.106136	-0.496351	-0.0555192	-0.221464	0.341921	0.00363041	-0.210932	0.341921	-0.653487	0.653487
FBgn0014009	Rab2	0.234176	0.230424	0.290798	0.25532	0.46902	0.245294	0.413001	0.374288	0.0611715	0.314313	0.393866	0.344103	0.46902	0.0611715	0.46902
FBgn0014010	Rab5	0.239393	0.131165	0.22005	0.243942	0.37084	0.167939	0.424399	0.313482	0.0736712	0.460355	0.388628	0.23804	0.460355	0.0736712	0.460355
FBgn0014011	Rac2	0.0613128	-0.0476069	-0.0904917	-0.179367	-0.29755	-0.300996	-0.230285	-0.037128	0.322961	0.429757	0.148946	0.0813829	0.429757	-0.300996	0.429757
FBgn0014018	Rel	0.39622	0.396995	0.510308	0.479145	-0.259759	-0.0984082	0.142039	0.0663313	0.275257	0.151586	0.416725	0.508556	0.510308	-0.259759	0.510308
FBgn0014020	Rho1	0.129902	0.267786	-0.0319765	0.110863	0.208529	0.23921	0.299778	0.35417	-0.0749098	0.216405	0.376269	0.418121	0.418121	-0.0749098	0.418121
FBgn0014022	Rlb1	0.0561707	-0.39079	-0.103871	0.00338894	-0.0215673	0.0253736	0.928211	1.54633	-0.234484	0.192998	0.310884	0.193147	1.54633	-0.39079	1.54633
FBgn0014023	mRpL47	0.345156	-0.217691	0.278022	-0.333109	1.60946	-0.0554738	0.895338	-0.0484292	-0.350131	0.0394206	0.487855	-0.115856	1.60946	-0.350131	1.60946
FBgn0014026	RpL7A	0.324163	-0.121147	0.348224	-0.0272662	0.959621	-0.124068	0.940637	-0.319703	-0.813938	0.0933942	0.353409	-0.135915	0.959621	-0.813938	0.959621
FBgn0014029	Septin2	0.217685	0.0291561	0.142451	0.166288	0.945277	0.095464	0.592205	0.122955	-0.199333	0.498292	0.411289	0.393165	0.945277	-0.199333	0.945277
FBgn0014031	Agxt	-0.621198	-0.990351	0.621752	0.224122	0.343711	-0.329273	0.0489228	-0.64274	-0.117589	-0.0598695	0.0772186	-0.960001	0.621752	-0.990351	0.990351
FBgn0014033	Sr-CI	-0.146208	-0.264928	1.31471	0.506564	-0.0232619	0.341994	-0.157492	0.278646	3.35706	2.31155	0.476193	0.073533	3.35706	-0.264928	3.35706
FBgn0014073	Tie	-0.0605391	-0.145743	-0.188668	-0.051726	-0.55272	0.0124328	-0.437534	-0.0431156	0.489466	0.0326711	-0.0237624	0.166285	0.489466	-0.55272	0.55272
FBgn0014076	Vm32E	-0.0251567	-2.45609	-1.32173	-2.36275	0.880725	-0.645193	1.53543	-3.10315	-0.622068	-1.34122	0.649639	-1.33181	1.53543	-3.10315	3.10315
FBgn0014092	CG4278	-0.074432	-0.20078	-0.122861	0.0780357	0.314779	-0.043631	0.542348	0.263848	-0.6569	-0.0319557	0.059923	0.207228	0.542348	-0.6569	0.6569
FBgn0014127	barr	0.000662659	0.162828	-0.260324	0.162735	-0.376172	0.359567	0.00484368	0.0297625	-0.680069	-0.34194	0.0864663	0.201698	0.359567	-0.680069	0.680069
FBgn0014133	bif	-0.435541	0.0357359	-0.517962	0.0144626	-0.710171	0.0784408	-0.548316	0.0929112	-0.235939	0.339828	0.0860616	0.164019	0.339828	-0.710171	0.710171
FBgn0014135	bnl	0.164996	-0.016281	0.16709	0.16199	-0.301005	0.0137369	-0.414554	0.141349	0.606116	0.413132	0.261595	0.319395	0.606116	-0.414554	0.606116
FBgn0014141	cher	-0.203013	-0.267257	-0.358463	-0.228645	-0.612077	-0.174552	-0.33464	-0.198111	0.00902956	0.11619	-0.1298	-0.00644868	0.11619	-0.612077	0.612077
FBgn0014143	croc	0.722094	0.00275427	0.322745	0.82715	-0.259091	-0.43286	0.799888	-0.141082	1.6631	0.767474	-0.478241	-0.17328	1.6631	-0.478241	1.6631
FBgn0014163	fax	0.0624116	-0.242226	-0.269158	-0.249627	0.117205	-0.29783	-0.234774	-0.0918471	0.255774	0.300321	0.219273	-0.143672	0.300321	-0.29783	0.300321
FBgn0014184	Oda	0.243873	0.0618939	0.190634	0.255415	1.02972	0.158302	0.348453	0.250501	-0.180542	0.0447833	0.223215	0.122814	1.02972	-0.180542	1.02972
FBgn0014189	Hel25E	0.278975	-0.162514	0.120159	0.101676	0.822407	0.0761191	0.672964	-0.0780173	-0.650376	0.147237	0.263892	0.0851849	0.822407	-0.650376	0.822407
FBgn0014269	prod	0.257609	0.0303984	0.132698	-0.0120369	0.761523	0.0391862	0.385891	0.0485526	-0.480054	0.0941346	0.321344	0.229148	0.761523	-0.480054	0.761523
FBgn0014342	mia	-0.04905	0.463137	0.157667	0.485846	-0.324143	0.501018	-0.00313928	0.542106	0.183009	-0.236609	-0.0323629	0.438917	0.542106	-0.324143	0.542106
FBgn0014343	mirr	0.0475503	-0.167529	-0.117713	-0.0883556	-0.770522	-0.0412213	-0.180107	-0.0138297	0.690552	0.180456	0.113715	0.00144475	0.690552	-0.770522	0.770522
FBgn0014366	noi	0.00969526	-0.0685993	0.0788612	0.266322	0.389593	0.115392	0.376748	0.0544268	-0.393117	0.174965	0.300557	0.040932	0.389593	-0.393117	0.393117
FBgn0014388	sty	0.405464	0.346474	-0.0317096	0.153255	0.225158	0.0235427	-0.305767	0.143736	0.467947	0.39404	0.119283	0.305459	0.467947	-0.305767	0.467947
FBgn0014391	sun	0.417114	-0.421935	0.326498	-0.546804	1.23894	-0.372887	0.719394	-0.145907	0.340898	0.0405762	0.629046	-0.420236	1.23894	-0.546804	1.23894
FBgn0014396	tim	0.399264	0.146678	0.620807	0.38097	0.0380453	0.226885	0.213719	0.355372	0.795392	0.434344	0.512495	0.223122	0.795392	0.0380453	0.795392
FBgn0014417	CG13397	-0.63437	-0.471551	-0.104626	0.543628	-0.480208	-0.12996	-0.703329	-0.211963	-1.57915	-0.142385	0.167937	0.142452	0.543628	-1.57915	1.57915
FBgn0014427	CG11899	-0.130521	-0.699726	0.126512	0.0767999	0.310964	-0.747733	0.495868	-0.889687	-0.416079	0.45233	-0.00595445	-0.796126	0.495868	-0.889687	0.889687
FBgn0014454	Acp1	-0.0751867	-1.96813	-2.41467	-2.63887	-2.1331	-3.82746	-2.94519	-1.73137	1.28967	-0.178257	-0.113554	-1.5479	1.28967	-3.82746	3.82746
FBgn0014455	Ahcy	0.411631	-0.318484	0.436255	0.163701	1.35762	0.0400094	0.758731	-0.150793	-0.492008	0.136315	0.50736	0.0305282	1.35762	-0.492008	1.35762
FBgn0014464	Cp7Fa	-0.712837	-3.08519	-2.66881	-3.35976	0.181309	-0.993033	-0.232989	-2.33354	-1.33126	-1.8302	-0.396955	-1.51715	0.181309	-3.35976	3.35976
FBgn0014465	Cp7Fb	-0.490937	-2.17306	-1.92964	-2.01684	-0.41356	-0.343837	0.0613007	-1.82825	-1.35523	-1.0256	-0.299618	-1.0665	0.0613007	-2.17306	2.17306
FBgn0014466	Cp7Fc	-0.474943	-3.11194	-1.28607	-2.68792	0.125656	-0.378464	0.293337	-2.79597	-1.1304	-1.47413	-0.0163724	-0.960698	0.293337	-3.11194	3.11194
FBgn0014851	Eig71Ek	0.159916	0.904091	1.27155	0.919767	4.08242	1.88255	8.4835	9.3762	-0.110942	0.729532	4.11157	2.10194	9.3762	-0.110942	9.3762
FBgn0014857	His3.3A	0.430357	0.217579	0.304114	0.377701	0.912522	0.373576	0.931231	0.284034	-0.256053	0.402574	0.421818	0.299797	0.931231	-0.256053	0.931231
FBgn0014859	Hr38	0.3949	-0.136963	-0.366263	-0.434402	-0.775684	-0.43811	-1.18305	-0.0624294	0.708114	-0.00111938	0.0605306	0.251347	0.708114	-1.18305	1.18305
FBgn0014861	Mcm2	0.0528879	-1.45881	-0.175354	-0.942532	-0.0641012	-0.814773	0.225489	-1.10723	-0.785792	0.0506032	0.0110571	-0.99615	0.225489	-1.45881	1.45881
FBgn0014863	Mlp84B	0.072432	-0.0513313	-0.312862	0.0051671	-0.235757	0.145775	-0.298589	0.168544	0.503642	0.215935	-0.0183759	0.245868	0.503642	-0.312862	0.503642
FBgn0014865	Mtk	-0.562195	1.1589	2.55177	1.59317	0.36677	0.672347	1.74557	2.1999	2.51082	0.926549	2.55316	2.55688	2.55688	-0.562195	2.55688
FBgn0014868	Ost48	0.209831	0.0141322	0.159486	-0.0515903	1.02346	0.00463427	0.77563	0.106364	-0.425954	-0.0542236	0.29	0.197502	1.02346	-0.425954	1.02346
FBgn0014869	Pglym78	-0.14399	-0.889328	-0.111003	-0.854349	-0.143678	-0.795064	0.130524	-0.602439	0.157411	-0.325471	0.0853784	-0.911268	0.157411	-0.911268	0.911268
FBgn0014877	Roe1	-0.0460937	0.452149	-0.0850539	-0.013246	-0.210875	0.319372	0.175452	0.207831	-0.361291	-0.549602	0.224711	0.203422	0.452149	-0.549602	0.549602
FBgn0014879	Set	0.152143	0.0360302	0.00726826	0.13009	0.128244	0.287358	0.306589	0.180437	-0.35634	0.320918	0.361063	0.151239	0.361063	-0.35634	0.361063
FBgn0014930	CG2846	-0.0203836	-0.195981	0.145379	-0.0767637	0.784016	-0.214956	0.460986	-0.0389387	-0.268769	0.44152	0.167114	-0.0987686	0.784016	-0.268769	0.784016
FBgn0014931	CG2678	0.3761	-0.825094	0.251057	-0.0903136	0.497114	-0.844024	0.361959	-0.0764359	-0.362373	-0.827509	0.518595	-0.854865	0.518595	-0.854865	0.854865
FBgn0015000	betaggt-I	-0.077679	0.0687171	-0.0315001	-0.0500877	0.0313362	0.168159	-0.0147335	0.238565	0.134132	0.538811	0.249138	0.342041	0.538811	-0.077679	0.538811
FBgn0015008	Actn3	-0.876545	0.566203	0.934688	0.229617	-2.07179	0.452374	-0.101819	0.149001	-0.28342	-0.901962	-0.988486	0.161673	0.934688	-2.07179	2.07179
FBgn0015010	Ag5r	-0.302725	0.689124	-1.16235	-0.0372298	-0.312647	0.20606	0.121574	0.8835	-0.901115	-0.147226	0.0355987	0.782135	0.8835	-1.16235	1.16235
FBgn0015011	AhcyL2	-0.137193	-0.679893	0.133668	-0.353272	-0.127822	-0.689965	0.0807428	-0.246336	0.304801	0.105302	-0.308066	-0.502462	0.304801	-0.689965	0.689965
FBgn0015019	CCT3	0.178709	-0.318278	0.0502163	-0.0159041	0.752049	-0.105159	0.650074	-0.0607125	-0.578287	0.397879	0.275858	0.0765395	0.752049	-0.578287	0.752049
FBgn0015024	CkIalpha	0.155202	-0.0386151	-0.0102805	0.0429196	0.460151	0.0371138	0.145218	0.183431	-0.0167062	0.225992	0.255193	0.13584	0.460151	-0.0386151	0.460151
FBgn0015025	CkIIalpha-i1	-0.0164789	0.0708653	0.0474936	0.0766999	0.10524	-0.0251943	0.264859	0.259899	-0.502263	0.68969	0.13731	0.184158	0.68969	-0.502263	0.68969
FBgn0015033	Cyp4d8	-0.00281478	-0.159664	0.747643	0.2136	0.281395	-0.122225	-0.315751	-0.16609	0.55327	0.248852	0.545926	-0.152521	0.747643	-0.315751	0.747643
FBgn0015034	Cyp4e1	-0.172486	-0.19089	0.0708647	-0.536351	-0.303231	-0.239868	0.12172	-0.0429749	0.00157986	-1.13201	-0.0624591	-0.353437	0.12172	-1.13201	1.13201
FBgn0015035	Cyp4e3	0.571164	-2.62951	-0.328166	-1.94938	-0.737842	-4.47585	-0.415629	-1.74766	2.21078	-0.509151	0.304215	-1.78024	2.21078	-4.47585	4.47585
FBgn0015037	Cyp4p1	1.05486	0.748354	0.627027	0.319289	0.0135377	0.0291437	0.757864	0.7167	0.890395	0.326915	0.21905	0.287	1.05486	0.0135377	1.05486
FBgn0015039	Cyp9b2	-0.560123	-0.126358	0.295864	0.268423	-0.273578	-0.116279	-0.0204016	0.328839	0.0577981	0.00802087	-0.386161	-0.481934	0.328839	-0.560123	0.560123
FBgn0015075	Ddx1	0.0549141	-0.0759284	-0.0775142	0.0656088	0.532397	0.108603	0.588395	-0.079708	-0.347971	5.18e-06	0.206149	-0.0355199	5.18e-06	-0.347971	0.347971
FBgn0015218	eIF4E1	0.152585	0.0186368	0.0215887	0.0158191	0.0916059	0.0407112	0.335288	0.0730106	-0.238521	0.00354824	0.37023	0.102688	0.37023	-0.238521	0.37023
FBgn0015221	Fer2LCH	0.0515075	0.193811	0.219469	0.393989	0.0696251	0.31894	0.576866	0.675537	0.0206086	0.199281	0.359994	0.35494	0.675537	0.0206086	0.675537
FBgn0015222	Fer1HCH	0.0793391	0.11712	0.175855	0.210772	0.552482	0.148837	0.576211	0.443292	-0.100695	0.0807748	0.30425	0.149439	0.576211	-0.100695	0.576211
FBgn0015229	glec	-0.194516	0.152321	-0.368827	0.150551	-0.574516	-0.101892	-0.528836	0.0651515	0.0505479	0.565383	0.305927	0.210772	0.565383	-0.574516	0.574516
FBgn0015230	Glut3	0.170048	0.427487	0.121513	-0.338625	-0.377252	-0.0393711	-0.0345269	-0.312319	0.556649	-1.59124	-2.08097	-0.440308	0.556649	-2.08097	2.08097
FBgn0015239	Hr78	0.0433195	-0.198083	-0.177785	-0.270581	0.461445	-0.187748	0.170884	-0.17099	-0.393396	-0.0866355	0.192226	-0.145058	0.461445	-0.393396	0.461445
FBgn0015245	Hsp60A	-0.0775662	-0.187763	-0.143108	-0.0296096	0.801128	0.00593593	0.412739	-0.154933	-0.636625	-0.165727	0.229215	-0.121155	0.801128	-0.636625	0.801128
FBgn0015247	Diap2	0.179782	0.157492	0.291769	0.0978528	0.984411	0.294111	0.549016	0.0542873	-0.159826	-0.178887	0.410534	0.161478	0.984411	-0.178887	0.984411
FBgn0015268	Nap1	0.580574	-0.00433762	0.529543	0.173426	1.60405	0.65646	0.925242	0.0303956	-0.39238	0.231167	0.606939	0.416824	1.60405	-0.39238	1.60405
FBgn0015269	Nf1	-0.22263	0.0674532	-0.481436	0.112783	-1.5391	0.123365	-0.865319	0.0806672	0.0769225	-0.149383	-0.0945334	0.13956	0.13956	-1.5391	1.5391
FBgn0015270	Orc2	0.0259147	-0.592426	0.0139629	-0.537763	0.755597	-0.668947	0.657294	-0.119177	-0.84558	-0.295483	0.228163	-0.608277	0.755597	-0.84558	0.84558
FBgn0015271	Orc5	0.0585726	-0.164269	-0.121262	0.114527	0.242916	0.00687923	0.576613	0.231836	-0.677355	0.132594	0.0915816	-0.355087	0.576613	-0.677355	0.677355
FBgn0015277	Pi3K59F	-0.0889559	-0.20522	-0.0576629	-0.138268	0.217456	-0.0161472	0.00150554	-0.247753	-0.424661	-0.221341	-0.0635659	-0.287913	0.217456	-0.424661	0.424661
FBgn0015278	Pi3K68D	-0.404517	-0.0332097	-0.454902	0.0456834	-0.979584	0.0709495	-0.64028	-0.0564639	-0.104402	-0.00853542	-0.0698755	-0.0612851	0.0709495	-0.979584	0.979584
FBgn0015282	Rpt2	0.250727	-0.454317	0.030029	-0.597181	0.66307	-0.507884	0.79711	-0.494057	-0.243522	0.422415	0.279539	-0.501062	0.79711	-0.597181	0.79711
FBgn0015283	Rpn10	0.362961	-0.28607	0.0740489	-0.396648	0.676347	-0.312628	0.674108	-0.349804	-0.147032	0.387247	0.352386	-0.296706	0.676347	-0.396648	0.676347
FBgn0015286	Rala	0.129804	0.232343	-0.0592715	0.236337	0.414328	0.17322	0.193982	0.354039	-0.0555833	0.508373	0.348615	0.460444	0.508373	-0.0592715	0.508373
FBgn0015288	RpL22	0.117536	0.0560508	0.323857	0.33526	0.0769128	0.151949	0.621264	0.0504612	-0.639334	0.128159	0.338415	0.16626	0.621264	-0.639334	0.639334
FBgn0015296	Shc	0.270096	-0.130208	0.1571	0.0206312	0.311246	-0.0492891	0.499714	-0.00414251	-0.265876	0.367401	0.26763	0.0683804	0.499714	-0.265876	0.499714
FBgn0015298	Srp19	0.109584	0.00298532	0.0250783	-0.158462	0.968409	-0.0528218	0.808939	0.0486497	-0.555047	0.397813	0.340473	0.155807	0.968409	-0.555047	0.968409
FBgn0015299	Ssb-c31a	0.722678	0.208632	0.49353	0.113649	2.33991	0.116881	1.60404	0.168773	-0.905137	0.338375	0.751919	0.116801	2.33991	-0.905137	2.33991
FBgn0015300	Ssl	-0.55429	0.378037	-0.249973	0.37253	-1.63102	0.476979	-1.21483	0.260786	-0.350035	-0.921262	-3.74599	0.280021	0.476979	-3.74599	3.74599
FBgn0015316	Try29F	1.41216	0.0750299	1.59712	-0.858975	0.637482	-0.820453	0.851119	-0.0500043	1.54842	1.2419	-0.842442	-0.940923	1.59712	-0.940923	1.59712
FBgn0015320	Ubc2	0.14455	0.177395	0.0288669	0.041771	0.640701	0.238908	0.415322	-0.0118002	-0.38962	-0.31649	0.261884	0.0817316	0.640701	-0.38962	0.640701
FBgn0015321	Ubc4	0.19433	0.367217	0.0348004	0.0381113	0.815864	0.277791	0.677053	0.126497	-0.620049	-0.262739	0.338267	0.0843337	0.815864	-0.620049	0.815864
FBgn0015331	abs	0.131122	0.0272836	0.289556	0.22704	0.287387	0.294086	0.417642	0.157925	0.0453534	-0.0812566	0.431967	0.0567598	0.431967	-0.0812566	0.431967
FBgn0015336	CG15865	0.126368	0.0693373	0.575174	0.136139	0.352306	-0.262892	0.306838	0.10481	0.464517	0.828334	0.159759	-0.0721444	0.828334	-0.262892	0.828334
FBgn0015338	CG5861	0.482311	0.212919	0.251312	0.177888	1.78211	0.280002	1.05928	0.243813	-0.590777	0.0900807	0.514566	0.240687	1.78211	-0.590777	1.78211
FBgn0015351	Mettl4	-0.423876	-0.156005	-0.401371	0.412856	0.154959	0.0940944	0.127007	0.732973	-0.301258	0.61549	0.0147933	0.371285	0.732973	-0.423876	0.732973
FBgn0015359	CG2034	-0.0562569	-0.0858136	-0.169531	-0.1559	0.398993	0.173897	0.403613	-0.202333	-0.635361	-0.522186	0.131939	-0.135592	0.403613	-0.635361	0.635361
FBgn0015360	oxt	-0.755173	-0.16385	-0.541597	-0.0996053	-0.830872	-0.0635146	-0.59903	-0.0974108	-0.610318	-0.077193	-0.189308	-0.185853	-0.830872	-0.830872	0.830872
FBgn0015372	RabX1	-0.208272	0.183167	0.0874893	0.258204	-0.0433706	0.283746	0.170835	0.34902	0.251687	0.336204	0.418607	0.528681	0.528681	-0.208272	0.528681
FBgn0015376	cutlet	-0.237916	-1.8141	-0.41313	-1.22827	0.106211	-1.91202	-0.0452948	-1.37604	-0.772343	-0.747731	-0.00729894	-1.59135	0.106211	-1.91202	1.91202
FBgn0015379	dod	0.283531	0.209833	0.226052	0.192946	1.02552	0.40804	0.945537	0.464107	-0.401464	0.0270237	0.495563	0.345999	1.02552	-0.401464	1.02552
FBgn0015380	drl	0.170724	0.0911382	-0.114262	0.203188	-0.783081	0.0748524	-0.400617	0.175985	0.32731	0.321432	-0.192868	0.0481028	0.32731	-0.783081	0.783081
FBgn0015381	dsf	0.961339	0.377948	0.610415	0.704914	-2.37512	-3.20107	0.747851	-0.0263928	0.818379	0.896856	0.166839	0.376452	0.961339	-3.20107	3.20107
FBgn0015393	hoip	0.264719	-0.505135	0.161116	-0.0910837	1.11227	-0.00104503	0.980901	-0.0671831	-0.743467	0.629937	0.551483	-0.234279	1.11227	-0.743467	1.11227
FBgn0015396	jumu	-0.323631	0.0620998	-0.555585	0.307536	-0.751878	0.153297	-0.460571	0.118586	-0.450586	0.788368	0.023871	-0.0728654	0.788368	-0.751878	0.788368
FBgn0015399	kek1	0.366474	0.0732124	0.266075	0.136872	-0.324663	0.0331139	-0.184823	0.0442028	0.503713	0.145581	0.253549	0.340035	0.503713	-0.324663	0.503713
FBgn0015400	kek2	0.0589069	0.231919	-0.00881167	0.340737	-0.754045	-0.0341581	-0.543123	-0.00727085	0.491485	0.106353	-0.103572	0.203668	0.491485	-0.754045	0.754045
FBgn0015402	ksr	-0.545037	0.0597311	-0.420346	0.117467	-1.09902	0.127033	-0.734409	0.0597763	-0.15171	-0.134743	-0.0115582	0.0913908	0.127033	-1.09902	1.09902
FBgn0015509	Cul1	-0.0932188	-0.0910539	-0.181572	-0.15623	0.110674	-0.072951	-0.0134515	-0.171748	-0.351849	0.133721	0.207428	-0.0867671	0.207428	-0.351849	0.351849
FBgn0015513	mbc	-0.460605	-0.20311	-0.385384	0.0342808	-1.29147	-0.115526	-0.938792	-0.0928218	-0.134768	-0.104904	-0.120448	-0.0267817	0.0342808	-1.29147	1.29147
FBgn0015520	nonA-l	0.113619	0.293912	0.0616022	0.312158	-0.0923491	0.643025	0.030981	0.458418	-0.266872	0.480444	0.392037	0.388148	0.643025	-0.266872	0.643025
FBgn0015521	RpS21	0.405006	-0.0164454	0.549593	-0.0583673	1.06217	-0.155919	1.02209	-0.0887976	-0.505678	0.257344	0.569049	-0.0183319	1.06217	-0.505678	1.06217
FBgn0015522	olf186-M	-0.202029	0.294068	-0.210674	0.632019	-0.026475	0.463412	-0.116505	0.26368	-0.724135	-0.18042	0.0702275	0.35419	0.632019	-0.724135	0.724135
FBgn0015527	peng	0.243811	-0.333078	0.192358	-0.0175493	0.761989	-0.142467	0.587812	-0.0276728	-0.671123	0.364277	0.349324	0.0206058	0.761989	-0.671123	0.761989
FBgn0015541	jus	-0.0800965	-0.543205	-0.245772	-0.505453	-0.941366	-0.646389	-0.550374	-0.423642	1.17379	0.660216	-0.230492	-0.498172	1.17379	-0.941366	1.17379
FBgn0015546	spel1	0.061612	-0.223151	0.00421973	-0.0130989	0.640523	-0.0616454	0.304643	-0.294142	-0.52777	-0.114115	0.254657	-0.211584	0.640523	-0.52777	0.640523
FBgn0015550	tap	-0.000185955	-1.86936	-0.140416	-1.09805	-0.162208	-1.74042	-0.0656946	-0.758926	0.999306	0.402965	-1.5162	-1.94846	0.999306	-1.94846	1.94846
FBgn0015553	tos	-0.316399	0.0457625	-0.181192	0.239029	0.0382719	0.285739	-0.102175	-0.0255077	-0.600452	0.000814814	0.287622	-0.0716108	0.287622	-0.600452	0.600452
FBgn0015558	tty	-0.340483	0.0913338	-0.452927	0.0248879	-0.671456	0.127026	-1.01084	-0.0299425	0.201834	-0.616188	-0.0962492	0.166841	0.201834	-1.01084	1.01084
FBgn0015568	alpha-Est1	0.27018	-0.403964	0.534071	0.0114481	1.31846	-0.295766	0.707359	-0.324012	-0.200903	-0.113931	0.563718	-0.334226	1.31846	-0.403964	1.31846
FBgn0015569	alpha-Est10	-0.309002	-0.140532	0.100585	0.107087	-0.716335	0.0835565	-0.0143125	0.30183	0.375178	-0.0381481	-0.265443	-0.0535694	0.375178	-0.716335	0.716335
FBgn0015570	alpha-Est2	-0.414024	-1.68908	0.510754	-0.211765	0.294989	-0.88163	0.271781	-0.849591	0.652319	-0.00670718	0.0235066	-1.18851	0.652319	-1.68908	1.68908
FBgn0015574	alpha-Est6	-0.778779	0.11971	0.447273	0.109007	-0.98457	0.0290097	-0.293268	-0.292169	0.468911	-1.00991	-0.711932	-0.300979	0.468911	-1.00991	1.00991
FBgn0015575	alpha-Est7	-0.545386	-1.02969	0.882682	-0.138452	0.149056	-0.447611	-0.16363	-0.56897	0.338835	-0.666843	0.164137	-0.902084	0.882682	-1.02969	1.02969
FBgn0015576	alpha-Est8	0.21699	-0.486864	0.316143	-0.198469	-0.31685	-0.579369	0.212027	-0.409422	0.677286	-0.0745868	0.211559	-0.48573	0.677286	-0.579369	0.677286
FBgn0015577	alpha-Est9	0.129797	0.0528608	0.0225624	0.184744	-0.220439	-0.0188629	-0.418266	-0.127726	0.15101	0.00293779	0.0886957	0.105294	0.184744	-0.418266	0.418266
FBgn0015582	dare	0.0160957	-0.2315	0.12065	0.134991	0.775376	-0.217423	0.548468	0.194346	-0.437847	0.227789	0.161686	-0.0454623	0.775376	-0.437847	0.775376
FBgn0015583	Acp29AB	0.2811	0.424174	0.093714	0.190588	-1.85511	0.532922	0.0543717	0.467487	-1.08954	-0.494248	-0.688937	0.799037	0.799037	-1.85511	1.85511
FBgn0015584	Acp53Ea	-0.0917113	0.413113	1.74445	0.0307296	-0.224328	0.485926	1.22225	0.555597	-0.289052	-0.532363	0.99112	0.723923	1.74445	-0.532363	1.74445
FBgn0015585	Acp63F	-0.75896	0.406967	0.0515145	-0.343889	-0.725781	0.150758	-0.618688	0.56341	-0.41614	-0.827186	-0.0949721	0.418448	0.56341	-0.827186	0.827186
FBgn0015586	Acp76A	0.702157	0.0805335	1.78414	-0.421941	1.32896	-0.0322642	1.0918	0.237393	0.97051	-0.722196	0.91719	0.449319	1.78414	-0.722196	1.78414
FBgn0015589	Apc	-0.31746	-0.0518518	-0.455473	0.0705779	-1.19985	-0.0135039	-0.738733	-0.0206285	-0.00637322	0.0560985	-0.0306752	0.0700051	0.0705779	-1.19985	1.19985
FBgn0015591	AstA	0.755389	0.452669	0.194335	0.166003	0.190485	0.358575	0.501939	0.619301	0.0501284	-0.0392567	0.0805293	0.28138	0.755389	-0.0392567	0.755389
FBgn0015600	toc	-0.414683	0.275375	-0.6379	0.0669279	-1.38257	0.1538	-0.9543	0.0512697	-0.0927727	-0.482445	-0.12243	0.154437	0.275375	-1.38257	1.38257
FBgn0015602	BEAF-32	0.0338099	-0.0776753	-0.0387576	-0.0188543	0.613911	0.0510226	0.268539	0.0940578	-0.506173	-0.135863	0.410588	0.0582189	0.613911	-0.506173	0.613911
FBgn0015609	CadN	0.197543	0.211539	-0.175231	0.253209	-0.477409	0.129666	-0.706099	0.0997706	1.83862	0.935265	0.0736084	0.288489	1.83862	-0.706099	1.83862
FBgn0015614	CanB2	0.068137	-0.102345	-0.112558	-0.121024	0.254259	0.0493078	0.267365	-0.0126051	-0.217992	0.184446	0.195384	0.037207	0.267365	-0.217992	0.267365
FBgn0015618	Cdk8	0.183101	-0.728929	0.0345489	-0.0291587	0.152533	-0.30381	0.422139	-0.019247	-0.299884	0.265761	0.156818	-0.215769	0.422139	-0.728929	0.728929
FBgn0015621	Clp	0.241613	-0.530201	0.107198	-0.180501	0.924972	-0.199664	0.664062	-0.0378806	-0.475034	-0.419417	0.37596	-0.119338	0.924972	-0.530201	0.924972
FBgn0015623	Cpr	-0.107023	0.162688	-0.231593	-0.178429	-0.363331	-0.21862	0.0236957	-0.0941776	-0.405715	-0.546572	0.0856998	0.012142	0.162688	-0.546572	0.546572
FBgn0015663	Ugt36A1	-0.0890965	-0.119131	0.451243	0.296885	-0.211091	-0.173513	0.281729	-0.0287226	0.588559	0.255993	0.17714	-0.178377	0.588559	-0.211091	0.588559
FBgn0015721	ktub	-0.0302882	0.0986332	-0.277982	-0.0683309	-0.0291701	0.46666	-0.636209	0.0346041	0.510612	-0.583573	-0.359747	0.0751034	0.510612	-0.636209	0.636209
FBgn0015754	Lis-1	0.224024	-0.00237922	0.0806659	0.0265772	0.839153	-0.0142246	0.466693	0.0713972	-0.233413	0.189544	0.288605	0.112075	0.839153	-0.233413	0.839153
FBgn0015756	RpL9	0.497185	-0.119599	0.491899	0.0272124	1.15157	-0.0182844	1.02433	-0.130684	-0.537556	0.281732	0.533264	-0.0778672	1.15157	-0.537556	1.15157
FBgn0015765	p38a	-0.102307	0.230713	-0.164518	0.400259	-0.336456	0.35697	0.0355753	0.174704	0.122496	0.988391	0.0452869	0.328359	0.988391	-0.336456	0.988391
FBgn0015766	Msr-110	-0.0439067	0.0106425	-0.0411696	0.134447	-0.809818	0.247065	-0.370272	0.186218	0.455346	0.0287497	0.0126136	0.303516	0.455346	-0.809818	0.809818
FBgn0015774	NetB	0.0605504	0.0590295	-0.0552819	0.0827265	-0.515101	-0.0641868	-0.509581	0.0287326	0.63116	0.154978	-0.0912392	-0.0458011	0.63116	-0.515101	0.63116
FBgn0015776	nrv1	-0.0689723	-0.282036	-0.21011	-0.235921	-0.0307685	-0.150529	0.0112902	-0.109662	0.118628	0.329941	-0.0088144	-0.136629	0.329941	-0.282036	0.329941
FBgn0015777	nrv2	0.11494	0.0615939	-0.0715429	-0.143028	0.158002	-0.0165507	-0.202162	0.0239884	0.550739	-0.284041	0.142993	-0.0494714	0.550739	-0.284041	0.550739
FBgn0015781	P5cr	0.0904325	-0.216317	0.202432	-0.085993	0.765443	0.0198445	0.590228	0.00911633	-0.306256	-0.0177296	0.283729	-0.0985918	0.765443	-0.306256	0.765443
FBgn0015789	Rab10	0.0390787	-0.0214784	-0.0219934	0.08206	0.35539	0.0662689	0.0968734	0.150752	-0.0813571	0.313936	0.341188	0.112135	0.35539	-0.0813571	0.35539
FBgn0015790	Rab11	0.257874	0.126757	0.126266	0.106875	0.801222	0.136607	0.49915	0.247571	-0.0723946	0.324541	0.440538	0.243466	0.801222	-0.0723946	0.801222
FBgn0015791	Rab14	0.0267092	0.275716	-0.0156125	0.0853128	0.0886788	0.381404	0.0243818	0.229811	-0.0487908	-0.159101	0.278052	0.241392	0.381404	-0.159101	0.381404
FBgn0015793	Rab19	0.0666413	-0.0402982	-0.0565921	-0.160541	0.619446	0.053995	0.450953	0.0524502	-0.118341	0.0525405	0.393407	-0.0458982	0.619446	-0.160541	0.619446
FBgn0015794	Rab18	0.232054	0.0109986	0.131518	-0.00307554	1.28968	0.00542814	0.559749	0.0522837	-0.468519	-0.298164	0.360737	0.105684	1.28968	-0.468519	1.28968
FBgn0015799	Rbf	-0.415134	-0.307298	-0.344394	-0.197352	-0.426713	-0.195906	-0.410457	-0.174571	-0.438974	-0.0830129	0.0691515	-0.125992	0.0691515	-0.438974	0.438974
FBgn0015801	Reg-5	0.315292	0.141137	0.228381	0.339497	-0.595218	-0.640151	0.371023	0.0877674	0.100323	0.272231	0.230817	0.176095	0.371023	-0.640151	0.640151
FBgn0015803	RtGEF	0.0477258	0.117119	-0.108511	0.124554	-0.559247	0.156294	-0.454506	0.112552	0.386393	0.378176	0.175903	0.219867	0.386393	-0.559247	0.559247
FBgn0015805	HDAC1	0.118767	-0.178182	0.0967481	0.128434	0.379633	0.0157109	0.379465	-0.117553	-0.514082	0.341564	0.27673	0.0259404	0.379633	-0.514082	0.514082
FBgn0015808	ScpX	-0.0467262	-0.516794	0.148633	-0.17024	0.646142	-0.455281	0.570331	-0.215544	-0.206825	-0.0111753	0.243915	-0.365452	0.646142	-0.516794	0.646142
FBgn0015818	Spx	0.246644	-0.00184146	0.210648	0.326217	0.3814	0.285347	0.312696	0.316791	-0.280042	0.313012	0.35222	0.149223	0.3814	-0.280042	0.3814
FBgn0015828	TfIIEalpha	0.363907	-0.134411	0.402628	-0.117958	1.71875	-0.0440883	0.923847	-0.0697562	-0.382736	0.0880748	0.604957	-0.0759508	1.71875	-0.382736	1.71875
FBgn0015829	TfIIEbeta	0.264744	0.217302	0.304005	0.135013	0.780012	0.309083	0.639837	0.18806	-0.178708	0.277576	0.371563	0.195442	0.780012	-0.178708	0.780012
FBgn0015831	Rtnl2	-0.457864	0.0236827	-0.426995	0.169481	-0.816376	0.323485	-0.723042	-0.20328	-1.60884	-0.844443	-2.05829	0.00772652	0.323485	-2.05829	2.05829
FBgn0015834	eIF3i	0.24867	-0.00357163	0.338113	0.30293	0.822176	0.258283	0.711768	0.0882573	-0.48077	0.163366	0.4354	0.167099	0.822176	-0.48077	0.822176
FBgn0015904	ara	-0.0707719	-0.417801	-0.1059	-0.301004	-0.00163467	-0.345046	-0.446493	-0.138967	0.292332	0.0985443	-0.364988	-0.378681	0.292332	-0.446493	0.446493
FBgn0015905	ast	-0.0607883	-0.0231098	0.0252901	-0.0116987	0.304955	-0.00593717	0.358889	-0.131446	-0.468223	-0.203184	0.157967	-0.194226	0.358889	-0.468223	0.468223
FBgn0015919	caup	0.128868	-0.0662844	0.0275698	-0.0612051	-0.756708	-0.217367	-0.475328	-0.0332348	0.611837	0.329241	-0.149942	0.0259757	0.611837	-0.756708	0.756708
FBgn0015925	csul	-0.123174	-0.22	-0.0954885	0.344621	-0.250755	-0.0707407	0.100133	-0.180574	-0.549408	0.439857	0.229204	-0.0154489	0.439857	-0.549408	0.549408
FBgn0015926	dah	-0.0600101	-1.12997	-0.00667334	-0.723575	0.975648	-0.645267	0.341169	-0.641404	-0.924453	-0.167771	0.281471	-1.08151	0.975648	-1.12997	1.12997
FBgn0015929	dpa	0.329353	-0.497448	0.199752	-0.583608	0.768027	-0.367144	0.713525	-0.510946	-0.759522	-0.221525	0.298449	-0.425346	0.768027	-0.759522	0.768027
FBgn0015946	grim	1.82896	-1.19167	1.37918	1.43692	-1.21286	0.475882	1.07971	-0.127355	1.83736	2.69317	0.0504828	1.23058	2.69317	-1.21286	2.69317
FBgn0016013	Faa	-0.470047	-0.491534	-0.102917	-0.469829	-0.834205	-0.663289	-0.705676	-0.625735	0.933436	0.151801	-0.204736	-0.837741	0.933436	-0.837741	0.933436
FBgn0016031	lama	-0.576164	-0.142168	-0.687672	-0.10068	-1.07086	-0.0683346	-0.77204	0.10492	-0.254913	0.11117	-0.131801	0.109524	0.11117	-1.07086	1.07086
FBgn0016034	mael	0.01107	-0.026662	-0.16029	-0.0338153	0.136614	0.189871	0.356042	-0.0910702	-0.633213	-0.0680787	0.152967	-0.0653142	0.356042	-0.633213	0.633213
FBgn0016036	mei-P22	-1.00735	-0.708469	-0.995088	-0.476382	-1.24333	-1.54363	-0.922994	-0.485161	-0.972649	-1.5448	-0.91477	-0.969291	-1.5448	-1.5448	1.5448
FBgn0016038	Vsp37A	0.080268	0.169077	0.174005	0.182993	0.579869	0.225068	0.698383	-0.107646	-0.376886	-0.262277	0.231641	-0.0318426	0.698383	-0.376886	0.698383
FBgn0016041	Tom40	0.0408275	-0.0131071	0.29758	0.413571	0.377695	0.107617	0.205546	-0.026896	-0.281592	0.077383	0.392012	0.0703259	0.413571	-0.281592	0.413571
FBgn0016053	pgc	0.565471	-1.5855	0.191214	-1.49391	2.32441	0.36046	1.04581	-1.07586	-0.900683	0.620505	0.579535	-0.10765	2.32441	-1.5855	2.32441
FBgn0016054	phr6-4	-0.190532	0.279529	-0.235482	-0.250514	-0.126185	0.282257	-0.131377	0.144779	-0.865734	-1.03405	-0.176412	-0.200969	0.282257	-1.03405	1.03405
FBgn0016059	Sema1b	-0.263841	-0.261805	-0.332462	-0.275007	-0.83834	-0.282026	-0.453695	-0.217976	-0.0836997	-0.0407242	0.00618754	-0.113154	0.00618754	-0.83834	0.83834
FBgn0016061	side	0.083455	0.2717	0.026279	0.225728	-0.351771	0.150337	-0.679785	0.152434	0.754557	-0.101794	-0.0662211	0.31589	0.754557	-0.679785	0.754557
FBgn0016070	smg	-0.818631	-0.0792129	-0.891483	0.0470795	-1.21764	0.0673227	-0.971043	-0.0674734	-0.561137	-0.145003	0.0452775	-0.0311194	0.0673227	-1.21764	1.21764
FBgn0016075	vkg	-0.0499729	-0.914773	-0.169718	-0.711903	-0.392693	-0.999749	-0.229734	-0.781765	0.0413877	-0.0780337	0.119662	-0.690851	0.119662	-0.999749	0.999749
FBgn0016076	vri	0.291832	0.394463	0.221736	0.433437	-0.293695	0.149467	-0.194231	0.0912826	0.423803	0.344454	0.340971	0.396151	0.433437	-0.293695	0.433437
FBgn0016080	xmas	-0.343841	0.671082	0.205442	-0.308273	-0.0724334	0.407388	-0.269612	0.0656458	0.284879	-1.30085	-0.350082	0.0169522	0.671082	-1.30085	1.30085
FBgn0016081	fry	-0.195784	-0.00337144	-0.277674	0.00561286	-0.951909	0.0364549	-0.532202	-0.0753215	0.0804453	-0.243387	-0.0979369	-0.00822592	0.0804453	-0.951909	0.951909
FBgn0016122	Acer	-0.359602	-0.228197	0.0753811	0.0419979	0.0919305	-0.0242991	0.0353331	-0.243986	-1.05209	-1.38413	0.0116951	-0.336277	0.0919305	-1.38413	1.38413
FBgn0016123	Alp4	-0.17101	-0.0125836	-0.314615	-0.109604	0.177059	-0.0822869	0.736725	0.182504	-0.252719	-0.165313	-0.0549139	0.421219	0.736725	-0.314615	0.736725
FBgn0016126	CaMKI	0.0959977	-0.207984	0.370587	0.0659431	0.627897	-0.186996	0.097517	-0.0821771	-0.105352	-0.261373	0.240773	-0.17917	0.627897	-0.261373	0.627897
FBgn0016131	Cdk4	-0.174752	-0.542925	-0.0131972	-0.412783	0.193831	-0.550175	0.0560591	-0.628289	-0.324788	-0.0383554	0.199491	-0.414655	0.199491	-0.628289	0.628289
FBgn0016641	PTP-ER	-0.326832	-0.0699026	-0.410151	0.0736733	-1.06138	0.10701	-0.747169	0.0346171	-0.163995	0.0685463	0.132799	0.038427	0.132799	-1.06138	1.06138
FBgn0016672	Ipp	-0.0898915	-0.0777515	-0.144756	-0.228495	0.436026	-0.0588398	0.0722286	-0.180236	-0.234785	-0.0871424	0.0951591	-0.0286636	0.436026	-0.234785	0.436026
FBgn0016684	NaPi-T	-0.687813	-0.142439	0.0692954	0.243052	-0.329134	-0.095064	-0.100591	0.0247396	0.307563	0.6061	0.0426359	-0.018006	0.6061	-0.687813	0.687813
FBgn0016685	Nlp	0.157141	0.176011	0.0557365	0.214049	0.338287	0.245131	0.499203	0.141781	-0.576111	0.664553	0.342679	0.344945	0.664553	-0.576111	0.664553
FBgn0016687	Nurf-38	0.195392	-0.151086	0.324017	0.342344	0.862505	0.0912053	0.772952	-0.105078	-0.648002	-0.322888	0.434708	-0.148761	0.862505	-0.648002	0.862505
FBgn0016697	Prosalpha5	0.543919	-0.270942	0.144434	-0.32998	1.86522	-0.135417	1.01067	-0.377393	-0.397868	0.35482	0.405346	-0.291237	1.86522	-0.397868	1.86522
FBgn0016698	Ptpa	0.250459	-0.031149	0.10522	-0.0319565	0.895249	0.107291	0.852236	-0.0305007	-0.43655	-0.152549	0.39734	0.092807	0.895249	-0.43655	0.895249
FBgn0016715	Reg-2	-0.342062	-0.693798	1.01343	0.361403	0.630552	-0.181198	0.217299	-0.0708185	1.40347	1.06461	0.396211	-0.514411	1.40347	-0.693798	1.40347
FBgn0016726	RpL29	1.01128	0.501351	1.27902	0.475673	1.78966	0.33116	1.8272	0.670496	0.0221136	0.63601	1.57145	0.589689	1.8272	0.0221136	1.8272
FBgn0016754	sba	0.116523	0.340268	-0.128788	0.194687	-0.721033	0.188426	-0.522504	0.241069	0.405142	0.00131595	0.171643	0.264475	0.405142	-0.721033	0.721033
FBgn0016762	angel	0.165951	0.0624519	0.0379061	-0.141809	0.41337	0.084058	0.316604	-0.0444075	-0.379187	0.080054	0.351478	-0.0290316	0.41337	-0.379187	0.41337
FBgn0016794	dos	0.0982854	-0.0338434	0.124643	-0.055946	0.551968	-0.266636	0.0988661	-0.0491303	-0.263011	0.320373	0.328171	0.171375	0.551968	-0.266636	0.551968
FBgn0016797	fz2	0.00551185	-0.33817	-0.107789	-0.133248	-0.236812	-0.312948	-0.384777	-0.311642	0.446621	0.179129	-0.111747	-0.333895	0.446621	-0.384777	0.446621
FBgn0016917	Stat92E	-0.248849	-0.380707	-0.112092	-0.0710966	-0.591121	-0.210212	-0.529292	-0.217663	-0.11543	-0.0885536	0.0830047	-0.272548	0.0830047	-0.591121	0.591121
FBgn0016919	nompB	-0.271292	0.550342	0.0711762	0.214997	0.406241	0.519957	0.171283	0.524672	-0.198087	-0.283648	-1.29023	0.697244	0.697244	-1.29023	1.29023
FBgn0016930	Dyrk2	0.0821793	-0.759153	-0.522717	-0.962364	-0.47205	-1.1377	-0.579814	-0.987053	0.610976	0.642003	0.0867845	-0.890664	0.642003	-1.1377	1.1377
FBgn0016970	l(2)k10201	0.913622	0.670584	0.686362	0.278237	2.38955	0.653073	1.3191	0.362811	-0.358289	0.115217	1.24571	0.518646	2.38955	-0.358289	2.38955
FBgn0016974	swaPsi	-0.857933	0.645969	-0.576644	0.0534056	-1.77856	0.590479	-0.481176	0.220918	-0.643469	-0.918513	-0.51818	0.181222	0.645969	-1.77856	1.77856
FBgn0016977	spen	-0.190981	0.0685855	-0.625849	0.139707	-1.53924	0.0569217	-1.31561	0.157937	0.45079	0.22636	0.0566314	0.235041	0.45079	-1.53924	1.53924
FBgn0016978	snRNP-U1-70K	0.17735	0.0239234	0.085207	-0.168954	1.41082	-0.114544	0.747528	-0.13038	-0.384181	-0.139334	0.4078	-0.0171754	1.41082	-0.384181	1.41082
FBgn0016983	smid	-0.0251711	0.0155818	-0.0339958	0.332602	0.406894	0.180845	0.324695	0.178658	-0.636011	0.455627	0.268386	0.255552	0.455627	-0.636011	0.636011
FBgn0017414	cag	0.0208128	0.0568282	0.0848685	-0.040732	0.794255	0.23882	0.258136	0.265224	-0.348857	0.171864	0.145184	-0.0529926	0.794255	-0.348857	0.794255
FBgn0017429	CG5989	0.254323	-0.148735	0.318889	-0.102217	0.614563	-0.0543588	0.372391	-0.250584	-0.0169335	0.19325	0.386299	-0.143248	0.614563	-0.250584	0.614563
FBgn0017430	Nelf-E	0.209504	0.251622	0.0192892	0.196226	0.779447	0.255229	0.551326	0.178105	-0.396146	-0.160334	0.380732	0.0509789	0.779447	-0.396146	0.779447
FBgn0017448	CG2187	1.9328	2.0576	1.91842	2.44257	1.86082	2.34055	2.0387	2.37547	2.10911	2.12592	2.13006	2.25801	2.44257	1.86082	2.44257
FBgn0017456	Ubc84D	0.405642	0.851401	0.704908	0.049159	0.227404	0.652786	-0.478245	0.384609	0.353421	-0.940939	0.153719	0.309997	0.851401	-0.940939	0.940939
FBgn0017457	U2af38	0.376619	0.2034	0.122269	0.252055	1.19118	0.276126	0.631326	0.238348	-0.497543	0.164961	0.407973	0.21802	1.19118	-0.497543	1.19118
FBgn0017482	T3dh	0.0246608	0.0256532	0.304274	0.40621	-0.150505	-0.448158	0.212845	0.216998	1.26776	0.835244	0.291462	0.0136464	1.26776	-0.448158	1.26776
FBgn0017545	RpS3A	0.391204	-0.231254	0.458936	0.104854	1.26649	-0.154388	0.82958	-0.216716	-0.634392	0.120554	0.560154	-0.110522	1.26649	-0.634392	1.26649
FBgn0017551	Rca1	0.371669	0.358419	0.231974	0.45067	0.930056	0.32676	0.731115	0.318641	-0.593659	-0.018513	0.46089	0.416214	0.930056	-0.593659	0.930056
FBgn0017556	Prosalpha4T2	-0.827146	0.585999	0.379404	0.0372124	1.27407	0.432796	-0.111999	0.0306947	0.387286	-1.06665	-0.647825	0.12099	1.27407	-1.06665	1.27407
FBgn0017558	Pdk	-0.0124015	0.0668691	0.289338	0.323236	-0.0212902	0.412771	0.0169291	0.286057	-0.023433	-0.0889906	0.121413	0.0610695	0.412771	-0.0889906	0.412771
FBgn0017561	Ork1	-0.713671	-0.275376	-0.542215	0.207216	-0.770906	0.0768837	-0.655137	-0.227651	-0.63216	-0.450406	-0.103909	-0.195957	0.207216	-0.770906	0.770906
FBgn0017567	ND-23	-0.367033	-0.618839	-0.0876966	-0.631999	-0.225342	-0.396879	-0.143593	-0.414512	-0.076927	-0.444353	-0.0992002	-0.626617	-0.631999	-0.631999	0.631999
FBgn0017577	Mcm5	0.267396	-0.817477	0.130131	-0.660214	0.966416	-0.477948	0.728376	-0.482108	-0.922957	0.534549	0.321055	-0.672891	0.966416	-0.922957	0.966416
FBgn0017578	Max	0.0702966	0.0173566	-0.0910889	-0.16101	0.137289	-0.107361	0.437358	-0.13261	-0.340201	-0.411938	0.0641537	-0.161988	0.437358	-0.411938	0.437358
FBgn0017579	RpL14	0.406682	-0.0327435	0.500335	0.123863	0.946666	0.00639707	0.950108	-0.0469544	-0.553298	0.248673	0.529615	0.00234695	0.950108	-0.553298	0.950108
FBgn0017581	Lk6	0.202483	0.596963	0.426566	0.827544	-0.255099	0.789416	-0.0810874	0.624823	0.109659	0.298083	0.339605	0.751084	0.827544	-0.255099	0.827544
FBgn0017590	klg	0.247894	0.188219	0.149368	0.295662	-0.120038	0.0510264	-0.422964	0.0793816	1.11725	0.154013	0.161725	0.22335	1.11725	-0.422964	1.11725
FBgn0019643	speck	-0.432617	-0.885624	-0.140527	-0.71436	-0.239879	-0.664802	-0.306192	-0.478345	0.283291	-0.164342	0.0147434	-0.737482	0.283291	-0.885624	0.885624
FBgn0019644	ATPsynB	-0.241142	-0.784742	-0.200537	-0.694202	0.109485	-0.568571	-0.0377998	-0.669363	-0.0652955	-0.316979	-0.0930238	-0.834879	0.109485	-0.834879	0.834879
FBgn0019650	toy	0.291728	0.264148	-0.0546962	0.197556	0.163239	0.160193	-0.182973	0.325672	0.688412	-0.0670285	0.177852	0.380373	0.688412	-0.182973	0.688412
FBgn0019661	lncRNA:roX1	0.370777	0.29254	-0.601673	0.542462	0.212542	0.430068	0.264427	0.255565	-1.02991	-0.0980961	-0.511564	0.383845	0.542462	-1.02991	1.02991
FBgn0019662	qm	-0.107098	0.0420287	-0.32987	-0.0124489	-0.398101	-0.028173	-0.20058	0.155757	-0.0236741	0.594983	0.0473433	0.0649647	0.594983	-0.398101	0.594983
FBgn0019686	lok	0.0978682	-0.566181	0.0576251	-0.0370635	0.548467	0.127768	0.307038	-0.310928	-0.654897	0.249795	0.37864	-0.247745	0.548467	-0.654897	0.654897
FBgn0019809	gcm2	0.401222	-0.117783	0.197905	0.457262	-0.0266939	-2.86394	0.452322	-0.204671	0.586821	0.661465	-0.32901	0.0466805	0.661465	-2.86394	2.86394
FBgn0019828	dj	-0.286014	1.11512	2.57487	-0.225099	0.348113	0.476261	1.41151	0.256431	0.562639	-1.24032	0.601973	0.241198	2.57487	-1.24032	2.57487
FBgn0019928	Ser8	0.142736	0.430165	0.596688	1.40874	1.35505	1.05422	1.61314	1.79235	0.769714	0.581522	0.840915	0.707898	1.79235	0.142736	1.79235
FBgn0019929	Ser7	-0.16804	-0.777526	0.918432	0.12459	0.58894	-0.167605	0.128682	-0.234033	-0.0334277	-0.756785	0.0237424	-0.398386	0.918432	-0.777526	0.918432
FBgn0019932	SamDC	0.406655	-0.0167049	0.393814	-0.00590755	1.66992	0.111566	0.850061	0.282851	-0.385532	-0.20846	0.465586	0.193882	1.66992	-0.385532	1.66992
FBgn0019936	RpS20	0.27771	-0.0710434	0.440651	0.140015	0.623933	0.0377745	0.617773	0.0324138	-0.499169	0.115355	0.429282	0.0441268	0.623933	-0.499169	0.623933
FBgn0019938	Polr1A	-0.313903	-0.328797	-0.200782	-0.0651959	-0.527466	-0.21412	-0.17576	-0.233737	-0.50281	0.320526	0.0211897	-0.0368137	0.320526	-0.527466	0.527466
FBgn0019949	Cdk9	0.102734	-0.0172061	0.214014	0.100325	0.201056	0.00943365	0.44222	0.0636032	-0.0449315	0.433918	0.423744	0.130296	0.44222	-0.0449315	0.44222
FBgn0019957	ND-42	-0.117389	-0.725328	-0.15895	-0.709612	0.434087	-0.616774	0.259961	-0.660976	-0.142559	-0.300229	0.0716018	-0.772202	0.434087	-0.772202	0.772202
FBgn0019960	Mitofilin	0.120427	0.00443088	0.122179	0.0348183	-0.342746	-0.580648	0.191906	-0.290507	0.0190238	-0.0137423	0.132928	-0.135461	0.191906	-0.580648	0.580648
FBgn0019968	Khc-73	-0.271192	0.0365104	-0.365315	0.0819355	-0.911221	0.0295086	-0.641662	-0.0207421	0.0990561	-0.00796822	0.0200491	0.105297	0.105297	-0.911221	0.911221
FBgn0019972	Drice	0.224229	-0.242833	0.025884	-0.325719	0.405155	-0.434109	0.372042	-0.322256	-0.100466	0.549135	0.271911	-0.286824	0.549135	-0.434109	0.549135
FBgn0019982	Gs1l	0.121955	-0.608698	0.111772	-0.445137	0.576957	-0.588319	0.387945	-0.58694	0.000316747	-0.0826565	0.143409	-0.675404	0.576957	-0.675404	0.675404
FBgn0019985	mGluR	0.16299	0.308314	-0.0665009	0.185274	-0.0909159	-0.251487	-0.43652	0.162263	0.61456	0.124732	0.131515	0.27119	0.61456	-0.43652	0.61456
FBgn0020018	Ppox	0.159531	0.25137	0.214454	0.259996	1.08384	0.26863	0.668771	0.0254926	-0.304152	-0.459998	0.349597	0.176617	1.08384	-0.459998	1.08384
FBgn0020224	Cbl	-0.248126	0.234321	-0.400909	0.350211	-0.618567	0.287767	-0.363537	0.259408	-0.0836101	0.128992	0.130663	0.270466	0.350211	-0.618567	0.618567
FBgn0020235	ATPsyngamma	-0.289107	-0.945799	-0.209742	-0.879689	-0.0583076	-0.789153	-0.05369	-0.706184	0.0488443	-0.380747	0.00223435	-0.906864	0.0488443	-0.945799	0.945799
FBgn0020236	ATPCL	-0.143129	-0.457843	0.375433	0.240507	0.145828	-0.207079	0.222078	-0.217549	-0.166133	-0.194022	0.12025	-0.331835	0.375433	-0.457843	0.457843
FBgn0020238	14-3-3epsilon	0.436707	0.251996	0.309389	0.320516	0.603686	0.297995	0.508679	0.390179	0.0560203	0.469099	0.488737	0.415205	0.603686	0.0560203	0.603686
FBgn0020248	stet	-0.289527	-0.655471	-0.506015	-0.122701	0.170442	-0.589137	-0.193587	-0.267977	-0.742629	-0.0509657	0.0334375	-0.534613	0.170442	-0.742629	0.742629
FBgn0020249	stck	-0.0490297	-0.31519	0.0745649	-0.315195	0.509332	-0.338762	0.218182	-0.26378	-0.39897	-0.13572	0.113326	-0.0776837	0.509332	-0.39897	0.509332
FBgn0020255	Ran	0.297813	0.15928	0.0801383	-0.00384995	0.550161	0.22972	0.595824	0.0822097	-0.457674	0.268899	0.37356	0.146712	0.595824	-0.457674	0.595824
FBgn0020257	Ppa	0.323893	0.0496816	-0.140763	0.0114436	-0.167112	0.0406651	-0.308214	0.17487	0.603501	0.308996	0.132804	0.112836	0.603501	-0.308214	0.603501
FBgn0020258	ppk	1.01076	1.10873	0.741476	0.94179	-4.31288	-4.21879	0.872906	0.588165	0.54884	1.4528	0.66025	0.80988	1.4528	-4.31288	4.31288
FBgn0020269	mspo	0.420971	-0.0225518	-0.122158	-0.0240684	0.165835	-0.213273	-0.317856	-0.065861	0.851202	0.320114	-0.0467942	0.00800637	0.851202	-0.317856	0.851202
FBgn0020270	mre11	0.281691	0.227184	0.199585	0.441461	0.6142	0.312097	0.584903	-0.105889	-0.600817	0.150571	0.281634	0.220273	0.6142	-0.600817	0.6142
FBgn0020272	mst	0.057964	-0.0143862	0.358172	3.17522	0.88142	0.141287	0.568498	0.581245	0.882411	3.21997	0.367075	0.745519	3.21997	-0.0143862	3.21997
FBgn0020278	loco	-0.35865	-0.141143	-0.494083	-0.139714	-0.909229	-0.352919	-0.378774	-0.226495	-0.127772	0.207908	-0.0406295	-0.0411192	0.207908	-0.909229	0.909229
FBgn0020280	laf	0.0348359	0.32343	0.131845	0.28394	-0.779398	0.331955	-0.106753	0.189564	-0.205138	-1.00183	-0.81468	0.0133312	0.331955	-1.00183	1.00183
FBgn0020294	ko	-0.112654	-0.465243	-0.134976	-0.341853	-0.681662	-0.350806	-0.775169	-0.30862	0.743504	0.251705	-0.155686	-0.305623	0.743504	-0.775169	0.775169
FBgn0020299	stumps	-0.0340099	-0.117148	-0.151478	-0.242856	-0.770386	-0.171036	-0.602845	-0.00966247	0.42146	0.119023	-0.0301721	-0.218817	0.42146	-0.770386	0.770386
FBgn0020300	geko	-0.133344	0.116149	0.411297	0.0966845	0.417965	0.265724	0.447851	0.212747	2.06444	0.694128	0.370384	0.0618948	2.06444	-0.133344	2.06444
FBgn0020304	drongo	-0.0540558	-0.291017	0.0238672	-0.35786	-0.631889	-0.332247	-0.350947	-0.281941	0.356352	0.546279	0.146616	-0.305892	0.546279	-0.631889	0.631889
FBgn0020305	dbe	0.196543	-0.00900909	0.0542102	-0.0716356	0.98613	-0.185669	0.622546	0.131589	-0.441705	0.165698	0.451865	-0.0598432	0.98613	-0.441705	0.98613
FBgn0020306	dom	-0.495414	-0.0133855	-0.677892	0.00641758	-1.43924	-0.106011	-0.91989	-0.21255	-0.393349	0.0060411	-0.0113399	0.00220927	0.00641758	-1.43924	1.43924
FBgn0020307	dve	-0.0870233	-0.0913284	-0.216674	0.218031	-0.87135	-0.0948366	-0.614848	0.2203	0.363496	0.295223	-0.248385	0.18044	0.363496	-0.87135	0.87135
FBgn0020309	crol	-0.170589	0.126435	-0.274096	0.127805	-0.833	0.0740556	-0.673868	0.138287	0.21052	0.21989	0.129214	0.18886	0.21989	-0.833	0.833
FBgn0020312	Tmtc3	-0.486262	-0.288219	-0.495965	-0.141104	-0.477906	-0.187343	-0.335178	-0.124338	-0.347464	0.0688851	-0.0958342	-0.146626	0.0688851	-0.495965	0.495965
FBgn0020369	Rpt6	0.276102	-0.444828	-0.0344563	-0.533332	1.2667	-0.565066	0.996295	-0.511857	-0.418149	0.494059	0.234861	-0.458837	1.2667	-0.565066	1.2667
FBgn0020370	TppII	0.0638505	-0.763141	-0.0953549	-0.677147	0.00740075	-0.689212	0.250175	-0.644518	-0.256528	0.700774	0.128241	-0.661285	0.700774	-0.763141	0.763141
FBgn0020371	Tim17b2	1.29109	0.499679	1.67677	0.0939077	-0.474692	0.345526	0.276782	0.0997772	2.6538	-1.32267	-0.231057	0.0208357	2.6538	-1.32267	2.6538
FBgn0020372	TM4SF	0.197398	-0.000136289	-0.119384	-0.34751	-0.361665	-0.347776	-0.240443	-0.292788	0.609049	0.152054	0.290575	0.00327146	0.609049	-0.361665	0.609049
FBgn0020378	Sp1	0.114297	-0.14795	0.125575	-0.241566	-0.160311	-0.124871	-0.570025	-0.214381	0.747474	-0.493539	-0.238604	-0.0706109	0.747474	-0.570025	0.747474
FBgn0020381	Dredd	0.039392	0.056982	0.116666	-0.139184	0.368201	-0.0578585	0.351045	-0.0232544	-0.294738	-0.168928	0.078705	0.161026	0.368201	-0.294738	0.368201
FBgn0020385	pug	-0.130742	-0.0496863	1.40414	1.45811	0.617604	0.550963	0.0825621	-0.223094	0.784328	0.458044	0.732619	0.0100256	1.45811	-0.223094	1.45811
FBgn0020386	Pdk1	-0.323792	0.23645	-0.659447	-0.0592977	-0.562675	-0.0408511	-0.641302	-0.0346217	-0.463034	-0.159216	-0.0173014	0.259928	0.259928	-0.659447	0.659447
FBgn0020388	Gcn5	0.0415591	-0.0624801	0.0637062	0.104162	0.341895	0.105033	0.222553	0.03218	-0.33596	-0.149603	0.232483	0.21669	0.341895	-0.33596	0.341895
FBgn0020389	Papss	-0.722618	-0.720043	-0.69497	-0.561242	-0.527241	-0.557812	-0.263434	-0.377	-0.507039	-0.0372573	-0.174627	-0.399467	-0.722618	-0.722618	0.722618
FBgn0020391	Nrk	0.212863	0.00895611	0.463887	0.250027	0.0820187	0.019454	0.0730794	-0.142751	0.660152	0.187621	0.0439366	0.0827077	0.660152	-0.142751	0.660152
FBgn0020392	Nmt	0.235334	-0.217627	0.0865492	0.00323013	0.425368	-0.0367909	0.549643	-0.0522273	-0.450374	0.634538	0.259601	-0.130495	0.634538	-0.450374	0.634538
FBgn0020399	Mst89B	0.0732605	0.375069	0.491676	0.126953	0.547248	0.445645	-0.0209931	0.0384394	-0.41302	-1.2959	-0.471187	0.106057	0.547248	-1.2959	1.2959
FBgn0020412	JIL-1	-0.384059	0.217949	-0.498445	0.161096	-0.814725	0.144248	-0.576135	0.0199181	-0.251612	-0.326489	0.00621866	0.117931	0.217949	-0.814725	0.814725
FBgn0020414	Idgf3	0.390346	-0.00207479	0.701674	0.0815244	0.246541	0.103995	0.680861	0.217385	0.662385	-0.26564	0.458152	0.424906	0.701674	-0.26564	0.701674
FBgn0020440	Fak	-0.340666	-0.0519414	-0.331223	-0.0511982	-0.773619	0.037389	-0.472466	0.131665	-0.174265	0.294377	0.0242285	0.153004	0.294377	-0.773619	0.773619
FBgn0020445	E23	-0.67842	-0.354002	-0.654275	-0.150211	-1.12206	-0.163948	-0.812288	-0.127565	-0.2718	0.213347	0.0658118	0.0228171	0.213347	-1.12206	1.12206
FBgn0020493	Dad	0.147627	0.144409	0.19034	0.36447	-0.286378	0.180427	-0.160331	0.186348	0.459856	0.323791	0.251493	0.314509	0.459856	-0.286378	0.459856
FBgn0020497	emb	-0.145969	-0.191241	-0.222704	0.0166957	-0.331602	0.0134175	0.00243241	-0.0369576	-0.430286	0.340655	0.135268	0.0314681	0.340655	-0.430286	0.430286
FBgn0020503	CLIP-190	-0.215112	0.284256	-0.116772	0.217056	-0.774972	0.344947	-0.432119	0.322442	0.0629584	-0.32228	0.0184577	0.401556	0.401556	-0.774972	0.774972
FBgn0020506	Amyrel	-0.914054	-0.743545	3.13096	1.51293	1.50211	1.4955	0.64905	0.174989	2.04856	-1.53051	-0.0824691	0.318145	3.13096	-1.53051	3.13096
FBgn0020509	Acp62F	-0.330674	-0.0816984	1.06502	-0.774656	-1.01242	0.0197744	0.733471	0.197764	-0.513276	-0.855081	0.53847	0.17602	1.06502	-1.01242	1.06502
FBgn0020513	Paics	-0.106127	-0.778476	0.906719	0.473552	0.277133	-0.164327	0.193935	-0.662688	-0.307595	-0.344055	0.227198	-1.0076	0.906719	-1.0076	1.0076
FBgn0020521	pio	-0.272873	-0.9485	-0.469158	-0.841611	-1.25507	-0.891773	-0.774206	-0.641787	0.556568	-0.18341	-0.219455	-0.653407	0.556568	-1.25507	1.25507
FBgn0020545	kraken	0.104229	0.0972793	0.116336	-0.0510364	0.896508	0.146676	0.46837	0.218639	-0.553086	-0.209307	0.233525	0.167728	0.896508	-0.553086	0.896508
FBgn0020618	Rack1	0.157924	-0.109025	0.163382	-0.0372578	0.384082	-0.107466	0.523222	-0.228463	-0.688914	0.0823519	0.304894	-0.144107	0.523222	-0.688914	0.688914
FBgn0020620	RN-tre	-0.0100159	0.247996	-0.0846192	0.117969	-0.349682	0.0412557	-0.249045	0.155493	0.0738811	0.3243	0.195557	0.199276	0.3243	-0.349682	0.349682
FBgn0020622	Pi3K21B	-0.170845	-0.202057	-0.319834	0.0488768	0.47995	-0.104904	-0.176796	-0.0196135	-0.200922	0.441075	0.16219	-0.0243853	0.47995	-0.319834	0.47995
FBgn0020626	Osbp	-0.0805783	0.0400078	0.00368341	0.0155364	0.166031	0.0929094	0.125873	0.0236303	0.0299639	0.152075	0.296028	0.148706	0.296028	-0.0805783	0.296028
FBgn0020633	Mcm7	0.138093	-0.0619114	-0.156614	-0.252074	0.520385	-0.243434	0.552092	0.0293719	-0.775438	0.93072	0.210947	-0.189463	0.93072	-0.775438	0.93072
FBgn0020637	Lcp65Ag2	2.4046	0.894045	0.145213	0.13301	1.19929	-0.0417294	-0.141701	1.05288	0.658237	-0.250016	-0.468317	0.362523	2.4046	-0.468317	2.4046
FBgn0020638	Lcp65Af	3.36023	0.744611	0.588359	1.0493	1.82763	-51.9167	0.848753	0.445847	0.28562	1.54846	-0.511501	1.04654	3.36023	-51.9167	51.9167
FBgn0020642	Lcp65Ac	0.399437	-1.63235	-0.448764	-1.78744	1.99005	-1.96437	-0.0228132	-1.15262	0.326302	-0.983145	0.191272	-2.10007	1.99005	-2.10007	2.10007
FBgn0020655	ArfGAP1	-0.224836	-0.252917	-0.253198	-0.297726	0.199333	-0.219523	0.150245	-0.196153	-0.513445	0.0154717	0.147507	-0.0183115	0.199333	-0.513445	0.513445
FBgn0020660	eIF4B	0.205562	0.0417828	0.0150807	0.13142	0.484341	0.254105	0.180776	0.204532	-0.05863	0.0851546	0.273998	0.179022	0.484341	-0.05863	0.484341
FBgn0020762	Atet	0.0150084	-0.264672	-0.0306535	-0.272567	-0.398918	-0.441494	-0.249221	-0.330051	0.491138	0.399972	0.147099	-0.166667	0.491138	-0.441494	0.491138
FBgn0020764	Alas	-0.173029	0.0636091	0.0223084	-0.112824	-0.472758	0.0142454	-0.0741825	-0.0707199	-0.202378	-0.750841	0.0453252	-0.0187176	0.0636091	-0.750841	0.750841
FBgn0020765	Acp65Aa	-0.282841	-0.755344	-1.2786	-1.61584	-2.29197	-4.65373	-1.26793	-0.638976	1.43114	0.628353	-0.429874	-0.709468	1.43114	-4.65373	4.65373
FBgn0020767	Spred	0.115645	0.0357798	-0.0392669	0.0281132	0.438084	-0.00854076	-0.0343082	-0.0129433	0.0491866	0.0878658	0.271918	0.164949	0.438084	-0.0392669	0.438084
FBgn0020906	Jon25Bi	-2.29445	-0.534765	-4.15416	-2.79643	-1.16921	-1.7203	-2.23923	-2.02232	-1.95941	-2.96667	-0.486339	-1.97952	-4.15416	-4.15416	4.15416
FBgn0020907	Scp2	-0.523252	-0.417363	-0.292317	-0.240081	-0.0813182	-0.17545	-0.411969	-0.140368	0.514972	-0.0117453	-0.0484982	-0.286705	0.514972	-0.523252	0.523252
FBgn0020908	Scp1	-0.127125	-0.642982	-1.11816	-0.689063	0.425012	-0.586406	-0.63242	-0.5227	0.24722	0.266757	-0.17183	-0.444231	0.425012	-1.11816	1.11816
FBgn0020909	Rtc1	0.316261	-0.0303646	0.167627	0.261707	1.3105	-0.0362152	0.672572	0.222145	-0.688655	0.693369	0.416645	0.043102	1.3105	-0.688655	1.3105
FBgn0020912	Ptx1	0.0160324	0.274528	0.0627089	0.354684	-0.815191	-0.00444164	-0.385694	0.051389	0.566442	0.436678	-0.0294335	0.269314	0.566442	-0.815191	0.815191
FBgn0020930	Dgkepsilon	0.135145	0.113382	0.237006	0.113943	0.812971	0.226321	0.430299	0.0713617	-0.182838	-0.0971462	0.359486	0.0715063	0.812971	-0.182838	0.812971
FBgn0021750	SerRS-m	-0.0732356	-0.183691	-0.118755	0.103283	-0.207786	-0.0964774	0.0834868	-0.0593751	-0.214294	0.192564	0.171133	-0.124905	0.192564	-0.214294	0.214294
FBgn0021760	chb	-0.309215	0.243728	-0.365452	-0.00383265	-0.919062	0.126169	-0.538344	-0.134822	-0.10019	-0.705904	0.0194625	-0.0525051	0.243728	-0.919062	0.919062
FBgn0021764	sdk	-0.490139	-0.189682	-0.654819	-0.129546	-0.997628	-0.223711	-0.891947	-0.13799	-0.173096	0.122536	-0.0545787	-0.131617	0.122536	-0.997628	0.997628
FBgn0021765	scu	0.186696	-0.627273	0.237809	-0.34152	0.932848	-0.594444	0.864504	-0.413851	-0.489839	-0.202385	0.368345	-0.496409	0.932848	-0.627273	0.932848
FBgn0021768	nudC	0.312727	0.200019	0.143551	0.386609	1.04622	0.332406	0.641127	0.187906	-0.398735	0.25529	0.429041	0.256057	1.04622	-0.398735	1.04622
FBgn0021795	Tapdelta	0.179395	-0.110723	0.109813	0.0851655	0.666712	0.123776	0.666335	0.283036	-0.228026	0.240622	0.423657	0.199308	0.666712	-0.228026	0.666712
FBgn0021814	Vps28	0.132287	0.254022	0.270271	0.196416	0.757071	0.181941	0.56898	0.0965595	-0.34996	-0.386269	0.305428	0.268918	0.757071	-0.386269	0.757071
FBgn0021818	cnk	-0.395626	-0.206847	-0.403806	-0.0730453	-1.09487	-0.0844834	-0.476264	-0.0759247	-0.0984187	0.077424	0.0148743	-0.0987113	0.077424	-1.09487	1.09487
FBgn0021825	DCTN2-p50	0.25346	-0.256104	0.041126	-0.211642	0.903298	-0.136868	0.837474	-0.0312438	-0.360455	0.0628302	0.28531	-0.0114254	0.903298	-0.360455	0.903298
FBgn0021847	Ttc7	-0.299154	-0.227642	-0.221017	-0.120495	0.0274315	0.0663505	-0.0259314	-0.12817	-0.482576	-0.189708	-0.0165311	-0.185914	0.0663505	-0.482576	0.482576
FBgn0021856	l(2)k14505	0.194282	-0.117065	-0.0380565	0.0143833	0.356121	-0.401112	0.352515	0.0293734	-0.345372	0.220752	-0.00508164	0.147774	0.356121	-0.401112	0.401112
FBgn0021874	Nle	0.337149	-0.259124	0.135839	-0.187338	1.12487	-0.316921	0.667944	-0.253531	-0.684852	0.27081	0.192438	-0.320559	1.12487	-0.684852	1.12487
FBgn0021875	Zfrp8	0.369413	0.273746	0.243743	0.211543	0.794588	0.108845	0.680449	0.346226	-0.629566	0.609809	0.4309	0.260373	0.794588	-0.629566	0.794588
FBgn0021895	ytr	0.256895	0.242445	0.209202	0.386405	0.123782	0.36854	0.310677	0.437237	-0.139659	0.422341	0.379507	0.490151	0.490151	-0.139659	0.490151
FBgn0021944	Coprox	0.0956641	0.105972	0.0934465	0.179867	0.708925	0.180055	0.488346	-0.0293488	-0.444553	-0.316126	0.314171	0.0110542	0.708925	-0.444553	0.708925
FBgn0021979	l(2)k09913	0.00815737	-0.239897	-0.0184194	-0.147539	-0.0184657	-0.253939	0.203126	-0.179561	-0.0801423	0.137974	0.137591	-0.16652	0.203126	-0.253939	0.253939
FBgn0021995	Rs1	0.295579	0.0827721	0.184092	0.175286	0.893741	0.290057	0.572256	0.0797199	-0.59579	0.392579	0.359026	0.0763589	0.893741	-0.59579	0.893741
FBgn0022023	eIF3h	0.299744	0.0957883	0.37246	0.298548	0.39825	0.210826	0.589204	0.155963	-0.258042	0.141223	0.460055	0.222779	0.589204	-0.258042	0.589204
FBgn0022027	Vps25	0.263989	-0.00807949	0.296291	0.176598	1.76048	0.201662	0.993065	0.0756883	-0.458654	0.308007	0.567421	0.014839	1.76048	-0.458654	1.76048
FBgn0022069	Nnp-1	0.154084	-0.105332	0.107067	0.0656344	0.653452	-0.105459	0.470602	-0.201183	-0.557593	0.261353	0.346465	0.032828	0.653452	-0.557593	0.653452
FBgn0022097	Vha36-1	0.349553	-0.249435	0.281709	-0.243292	1.60504	-0.258258	0.885624	-0.123604	-0.395974	0.131037	0.457767	-0.0581097	1.60504	-0.395974	1.60504
FBgn0022160	Gpo1	-0.619461	-1.14826	-0.690021	-1.1879	-0.944598	-1.08031	-1.05496	-0.916995	0.304204	-0.290598	-0.333826	-1.16961	0.304204	-1.1879	1.1879
FBgn0022288	l(2)09851	0.156199	-0.0907902	-0.0168857	0.0962812	0.484477	0.0789389	0.411933	-0.0953116	-0.528226	0.372429	0.255268	-0.0513008	0.484477	-0.528226	0.528226
FBgn0022338	dnk	0.522568	-0.249606	0.39108	-0.231817	1.13139	0.0471836	0.791121	-0.177982	-0.708448	0.187479	0.513828	-0.080389	1.13139	-0.708448	1.13139
FBgn0022343	CG3760	0.179439	0.0809368	0.0695084	-0.0377123	0.524278	-0.0113022	0.575845	0.0636078	-0.287395	0.122321	0.385824	0.154296	0.575845	-0.287395	0.575845
FBgn0022344	CG10340	0.0702921	-0.56349	0.0706169	-0.488273	0.320037	-0.360997	0.291151	-0.202617	-0.0349406	-0.108216	0.341225	-0.339999	0.341225	-0.56349	0.56349
FBgn0022355	Tsf1	0.123376	-0.249566	1.94823	1.11337	0.0158129	-0.180421	0.480632	0.317173	2.13182	0.132106	0.698878	0.554828	2.13182	-0.249566	2.13182
FBgn0022361	Pur-alpha	0.157322	-0.0558274	0.0394745	-0.177928	0.354246	-0.201698	-0.17599	0.000856308	0.460939	0.261026	0.129927	-0.0143424	0.460939	-0.201698	0.460939
FBgn0022382	Pka-R2	0.289118	0.181423	0.0643136	0.0361914	0.142061	0.144546	-0.0641854	0.246002	0.342708	0.166818	0.328377	0.316181	0.342708	-0.0641854	0.342708
FBgn0022699	D19B	-0.0255477	-0.395162	-0.0116401	-0.234998	-0.165368	-0.0227194	0.18426	-0.175007	-0.345553	-0.316189	0.066892	-0.0752988	0.18426	-0.395162	0.395162
FBgn0022700	Cht4	0.0066947	-0.0112543	0.371008	0.415502	0.158324	-0.0914651	-0.0945159	0.0855094	1.00038	0.321497	-0.630207	-0.0204921	1.00038	-0.630207	1.00038
FBgn0022702	Cht2	0.355723	-0.815368	0.0466725	-0.955331	1.09584	-1.2383	0.862993	-0.727668	-0.29045	0.557244	0.325201	-0.662611	1.09584	-1.2383	1.2383
FBgn0022709	Ak1	0.259211	-0.441449	-0.135778	-0.654331	-0.00681616	-0.440531	-0.248873	-0.514745	0.789885	0.553815	0.155841	-0.48312	0.789885	-0.654331	0.789885
FBgn0022710	Ac13E	-0.223595	-0.210539	-0.46688	-0.160288	-1.01785	-0.146735	-0.846843	-0.0610878	0.203701	-0.0705765	-0.101032	-0.069659	0.203701	-1.01785	1.01785
FBgn0022768	Pp2C1	-0.484066	0.225699	-0.513937	0.0443857	-0.751792	0.190734	-0.566875	0.112713	-0.224787	-0.120066	0.128338	0.131469	0.225699	-0.751792	0.751792
FBgn0022770	Peritrophin-A	0.0085185	-1.53001	-1.19527	-2.19142	-1.14964	-2.475	-0.926822	-1.6285	0.987069	-0.113507	-0.430778	-1.63644	0.987069	-2.475	2.475
FBgn0022772	Orc1	-0.189564	-1.59836	-0.108481	-1.27395	0.239106	-1.08576	-0.118669	-0.898395	-0.753515	-0.104494	0.209448	-1.18131	0.239106	-1.59836	1.59836
FBgn0022786	Hira	-0.020433	-0.276873	-0.0909814	-0.020641	0.416439	-0.155445	0.342013	-0.208816	-0.61647	-0.127313	0.149339	-0.168169	0.416439	-0.61647	0.61647
FBgn0022787	Hel89B	-0.202677	-0.00756098	-0.263567	0.0683105	-1.05858	-0.126342	-0.308886	0.171052	0.109802	0.140884	0.00909034	0.0153801	0.171052	-1.05858	1.05858
FBgn0022800	Cad96Ca	-0.103902	-0.708571	-0.283815	-0.919047	-0.789326	-0.957881	-0.620293	-0.540597	0.62136	-0.163063	-0.274141	-0.745518	0.62136	-0.957881	0.957881
FBgn0022893	Df31	0.452721	-0.302842	0.141018	0.191615	1.11835	-0.0894446	0.659407	-0.126916	-0.336883	0.942433	0.416656	-0.0739648	1.11835	-0.336883	1.11835
FBgn0022936	CycH	0.126181	-0.197903	0.0997069	-0.0258484	0.529831	-0.0550211	0.492511	0.147894	-0.377257	-0.0205313	0.215259	0.0105602	0.529831	-0.377257	0.529831
FBgn0022943	Cbp20	0.380101	0.17477	0.208429	0.234201	0.910484	0.359692	1.02313	0.343042	-0.480941	0.29987	0.653581	0.202103	1.02313	-0.480941	1.02313
FBgn0022959	yps	0.292233	0.323468	0.27505	0.238486	0.281379	0.359099	0.466212	0.178012	-0.0861027	0.114499	0.368032	0.328835	0.466212	-0.0861027	0.466212
FBgn0022981	rpk	0.0492674	-0.175818	-0.0641267	-0.527458	0.766147	0.233266	0.447191	-0.0870724	-0.777996	-0.538585	0.313772	-0.237453	0.766147	-0.777996	0.777996
FBgn0022984	qkr58E-3	0.492877	0.264107	0.237124	0.309577	0.375006	0.335476	0.520278	0.236705	-0.292544	0.169467	0.350236	0.345839	0.520278	-0.292544	0.520278
FBgn0022986	qkr58E-1	0.425201	0.531931	0.136791	0.188175	0.132612	0.390811	0.117328	0.560244	0.0297567	0.104392	0.335504	0.447558	0.560244	0.0297567	0.560244
FBgn0023000	mth	0.0503108	-0.746415	-0.168301	-0.59979	0.757857	-0.663934	0.195624	-0.45745	-0.263363	0.0787224	0.0915371	-0.693921	0.757857	-0.746415	0.757857
FBgn0023001	melt	0.165951	-0.42033	0.1492	-0.433965	-0.676268	-0.617059	-0.265045	-0.464584	0.625526	0.353675	-0.0901757	-0.545769	0.625526	-0.676268	0.676268
FBgn0023076	Clk	-0.195455	0.335807	-0.162455	0.0788739	-0.946991	0.373561	-0.805556	0.338866	0.49697	-0.448586	0.048879	0.327722	0.49697	-0.946991	0.946991
FBgn0023090	dtr	-0.509509	0.239843	0.109939	0.398224	-1.26206	0.428322	-0.483152	0.0377227	0.256528	-0.862152	-1.1273	0.213353	0.428322	-1.26206	1.26206
FBgn0023094	cyc	0.039692	-0.181166	0.00436265	0.0116446	0.685802	-0.0668629	0.406896	-0.105217	-0.757109	-0.190522	0.148517	-0.143235	0.685802	-0.757109	0.757109
FBgn0023129	aay	0.128535	-0.354947	0.456374	-0.0864028	0.0405641	-0.601549	0.142708	-0.345334	0.526605	-0.0462288	0.295566	-0.40644	0.526605	-0.601549	0.601549
FBgn0023167	SmD3	0.0802343	0.308283	-0.000971549	0.229632	0.220757	0.358026	0.475124	0.279473	-0.278652	0.00295329	0.401633	0.465329	0.475124	-0.278652	0.475124
FBgn0023170	RpL39	0.674488	0.218495	0.827687	0.34209	1.94249	0.400948	1.05831	0.494656	-0.336493	0.573268	1.18392	0.376137	1.94249	-0.336493	1.94249
FBgn0023171	rnh1	0.130991	0.244926	0.219802	-0.142781	0.330837	0.0339886	0.408782	-0.0998389	-0.39855	-0.29706	0.293412	0.047937	0.408782	-0.39855	0.408782
FBgn0023174	Prosbeta2	0.198406	-0.176448	-0.0320391	-0.287606	0.331334	-0.207175	0.620079	-0.0396314	-0.432767	0.492053	0.151738	-0.152451	0.620079	-0.432767	0.620079
FBgn0023175	Prosalpha7	0.429596	-0.091327	0.284898	0.0292695	0.946843	-0.12207	0.883085	-0.225315	-0.324036	0.304573	0.365119	-0.0884954	0.946843	-0.324036	0.946843
FBgn0023177	Pp4-19C	0.308886	-0.166439	0.126011	-0.0405137	1.15236	-0.0451714	0.662692	-0.136143	-0.541702	0.300044	0.414339	-0.112687	1.15236	-0.541702	1.15236
FBgn0023178	Pdf	0.0913028	0.677548	-0.404776	0.153757	0.763525	0.552366	0.913195	0.681998	-0.850097	0.1553	-0.476974	0.314344	0.913195	-0.850097	0.913195
FBgn0023179	amon	0.199093	0.139886	-0.00411121	0.255901	-0.527983	0.0488235	-0.441665	0.0414827	0.392018	-0.14919	-0.0671095	0.226659	0.392018	-0.527983	0.527983
FBgn0023180	Orc6	0.499218	0.171963	0.186681	0.227136	0.93924	-1.27271	0.704743	-0.352198	-0.286067	0.938874	0.42628	-0.0125101	0.93924	-1.27271	1.27271
FBgn0023181	Orc4	0.584961	0.255703	0.425229	0.280477	1.5008	0.2036	1.13596	0.173145	-0.559404	0.090292	0.575628	-0.0565252	1.5008	-0.559404	1.5008
FBgn0023212	EloB	0.195292	0.349394	0.384729	0.466484	0.522455	0.560386	0.504835	0.413247	-0.232602	0.075309	0.56012	0.369395	0.560386	-0.232602	0.560386
FBgn0023214	edl	0.484625	0.393108	-0.0749126	0.172007	-0.0716076	0.0285609	-0.235738	0.160603	0.417023	0.675377	0.246803	0.416065	0.675377	-0.235738	0.675377
FBgn0023415	Acp32CD	-0.736625	1.19005	1.26397	1.4611	-0.0404717	1.49969	0.333428	1.52554	0.981794	1.21719	0.125298	1.66949	1.66949	-0.736625	1.66949
FBgn0023416	Ac3	-0.221462	0.137257	0.163097	0.0235588	-0.152942	0.039134	-0.615794	-0.0372386	0.802857	-0.349249	-0.103591	0.129405	0.802857	-0.615794	0.802857
FBgn0023441	fus	0.0362922	0.0741735	-0.173541	-0.114387	-0.600968	-0.00400938	-0.382134	-0.0175844	-0.0496906	-0.331467	0.172497	0.167633	0.172497	-0.600968	0.600968
FBgn0023458	Rbcn-3A	-0.428102	-0.246824	-0.482509	-0.173793	-1.03204	-0.172392	-0.735239	-0.265157	-0.073202	0.00574063	-0.125158	-0.111578	0.00574063	-1.03204	1.03204
FBgn0023477	Taldo	0.0949251	-0.663039	0.336454	0.233778	1.27048	-0.245362	0.607226	-0.452531	-0.418029	-0.635232	0.206344	-0.680745	1.27048	-0.680745	1.27048
FBgn0023479	teq	-0.307651	-0.429451	0.367017	0.159015	-0.742203	-0.759954	-0.372269	-0.250774	-0.287175	-0.358732	-0.000719966	-0.457765	0.367017	-0.759954	0.759954
FBgn0023507	D2hgdh	-0.203693	-0.198813	0.295113	0.504621	-0.105263	0.107661	0.00638079	-0.173651	-0.380473	-0.194874	0.183111	-0.0712506	0.504621	-0.380473	0.504621
FBgn0023508	Ocrl	-0.316799	0.0367164	-0.170683	0.0733467	-0.725209	0.0211788	-0.435701	0.0157147	-0.109791	0.142841	0.0948626	0.162257	0.162257	-0.725209	0.725209
FBgn0023509	mip130	-0.356721	-0.212532	-0.276288	0.0613708	-0.583517	0.0380659	-0.362222	-0.061477	-0.236845	0.134534	0.0806879	-0.191463	0.134534	-0.583517	0.583517
FBgn0023510	Rbcn-3B	-0.316289	-0.144649	-0.408723	-0.0177605	-0.77729	-0.0372055	-0.596235	-0.0230031	0.120438	0.0948753	-0.0694339	-0.00219979	0.120438	-0.77729	0.77729
FBgn0023511	Edem1	0.00893854	0.172405	0.109992	0.895035	-0.0758947	0.139616	0.0472213	0.124313	0.203465	0.61331	0.143379	0.337468	0.895035	-0.0758947	0.895035
FBgn0023512	eIF2Bepsilon	0.172473	-0.0806963	0.228585	-0.0209275	0.892466	-0.065186	0.568022	-0.0929534	-0.466173	0.0475079	0.38373	0.018207	0.892466	-0.466173	0.892466
FBgn0023513	CG14803	-0.0450245	-0.471288	-0.0914011	0.0350862	0.173593	-0.252505	0.259361	-0.365206	-0.816644	-0.0458641	0.0255722	-0.210099	0.259361	-0.816644	0.816644
FBgn0023514	CG14805	0.268694	-0.0554687	0.181713	0.145776	1.16626	0.0586137	0.539835	0.0709717	-0.470235	0.512422	0.402166	0.102803	1.16626	-0.470235	1.16626
FBgn0023517	Pgam5	0.482941	-0.234585	0.236457	-0.0619428	1.66405	-0.0514288	1.15388	-0.0868266	-0.630948	0.0754883	0.40623	-0.117489	1.66405	-0.630948	1.66405
FBgn0023518	trr	-0.575953	-0.0493617	-0.672963	0.0365056	-1.27504	-0.0123785	-0.848172	-0.0717466	-0.27415	0.0374096	-0.168191	-0.00504546	0.0374096	-1.27504	1.27504
FBgn0023521	CG3587	0.335789	-0.0920952	0.375374	-0.179319	1.25502	0.180712	0.767605	-0.15791	-0.584069	-0.548017	0.437323	-0.259855	1.25502	-0.584069	1.25502
FBgn0023522	CG11596	0.26973	-0.0323908	0.232328	-0.166233	0.416178	0.0157323	0.404088	-0.115172	-0.260227	0.32324	0.501926	-0.00508076	0.501926	-0.260227	0.501926
FBgn0023526	CG2865	-0.397043	0.185705	-0.594418	0.0846266	-0.763925	0.23647	-0.716158	0.206166	-0.113828	0.134628	0.0486332	0.313443	0.313443	-0.763925	0.763925
FBgn0023527	CG3071	0.217087	-0.3207	0.0734348	-0.132599	1.09299	-0.323649	0.565447	-0.461981	-0.630585	0.152974	0.35337	-0.148655	1.09299	-0.630585	1.09299
FBgn0023528	CG2924	-0.338205	-0.13253	-0.511581	-0.0569934	-0.948714	-0.248738	-0.534988	-0.0977742	-0.361567	0.338183	0.138715	-0.0285769	0.338183	-0.948714	0.948714
FBgn0023529	CG2918	-0.047816	0.0218716	-0.140121	-0.0781301	-0.194746	-0.0144052	0.0768922	0.270952	-0.0176244	0.161525	0.18132	0.426088	0.426088	-0.194746	0.426088
FBgn0023530	CG3740	0.0683939	0.272159	0.0307533	-0.201835	1.489	-0.180012	0.93354	-0.0359757	-0.492874	-0.142031	0.573785	0.181035	1.489	-0.492874	1.489
FBgn0023531	CG32809	-0.198395	0.315224	0.0171202	0.29376	-0.966522	0.272315	-0.63865	0.150575	0.174813	-0.394554	0.0313312	0.374635	0.374635	-0.966522	0.966522
FBgn0023535	arg	-0.431275	-1.36669	1.02227	0.506014	0.295587	-0.514653	0.23173	-1.17161	0.547336	-0.58391	0.195479	-1.04569	1.02227	-1.36669	1.36669
FBgn0023536	CG3156	-0.0445478	0.02919	-0.0592902	-0.118909	0.246419	-0.0514729	-0.0920356	-0.0214917	-0.35229	-0.132162	0.090628	-0.0400614	0.246419	-0.35229	0.35229
FBgn0023540	CG3630	0.0240866	-0.556081	-0.514631	-0.77961	-0.714066	-0.630411	-0.894038	-0.635726	0.61099	0.546654	-0.00973045	-0.518917	0.61099	-0.894038	0.894038
FBgn0023545	PIG-K	0.357669	-0.0108604	0.51396	-0.0363393	1.2465	0.0801897	1.10857	0.099959	-0.6033	-0.0912157	0.505536	0.160053	1.2465	-0.6033	1.2465
FBgn0023549	Mct1	-0.0927437	-0.843638	0.11271	-0.365617	-0.397989	-0.813801	-0.208659	-0.684697	0.385519	0.428404	0.1432	-0.899676	0.428404	-0.899676	0.899676
FBgn0023550	FarO	0.0433604	0.153361	0.0819123	0.259837	-0.364663	0.103759	0.441376	-0.0100781	0.427258	-0.517006	0.125313	-0.20974	0.441376	-0.517006	0.517006
FBgn0024150	Ac78C	-0.0738331	-0.328381	-0.184206	-0.336802	-0.990975	-0.38942	-0.71693	-0.17632	0.770574	0.0425099	-0.41424	-0.202886	0.770574	-0.990975	0.990975
FBgn0024177	zpg	-0.237534	-1.13263	-0.298588	-1.12482	0.211283	-0.546563	0.147389	-0.67823	-1.03828	0.715076	0.0967099	-0.70728	0.715076	-1.13263	1.13263
FBgn0024179	wit	-0.146468	-0.223978	-0.12746	-0.168706	-0.817772	-0.383437	-0.551009	-0.188649	0.159474	0.0206688	0.0080938	-0.0845069	0.159474	-0.817772	0.817772
FBgn0024187	syd	-0.195203	0.221722	-0.232607	0.0554646	-0.267687	0.167531	-0.319741	0.137346	0.029088	0.041333	0.122516	0.229968	0.229968	-0.319741	0.319741
FBgn0024188	san	0.401928	0.123596	0.280767	0.143751	0.752626	0.252607	0.76885	0.313842	-0.304198	0.0674531	0.505238	0.206525	0.76885	-0.304198	0.76885
FBgn0024189	sns	0.141621	-0.273571	-0.193195	-0.346364	-0.334068	-0.410024	-0.672864	-0.305292	0.77021	-0.124532	-0.159116	-0.117742	0.77021	-0.672864	0.77021
FBgn0024191	sip1	-0.0676866	0.0209609	-0.120986	0.0467787	0.31528	0.270336	0.27987	-0.228287	-0.240657	-0.31504	0.0695573	-0.0290391	0.31528	-0.31504	0.31528
FBgn0024194	rasp	0.0397869	0.06692	0.157203	0.361837	0.727801	0.423844	0.523735	0.63482	-0.452355	0.299724	0.497043	0.309729	0.727801	-0.452355	0.727801
FBgn0024196	robl	0.635868	0.0645732	0.448453	-0.440321	2.39804	-0.148841	1.52238	-0.16891	-0.696263	0.0494113	0.813782	-0.0414045	2.39804	-0.696263	2.39804
FBgn0024222	IKKbeta	-0.125742	0.00573602	-0.0288191	0.159276	0.410497	-0.391499	-0.0467166	-0.00535298	-0.304781	0.541002	0.117829	-0.0226906	0.541002	-0.391499	0.541002
FBgn0024227	aurB	0.655732	-0.316833	0.436981	-0.169448	1.79667	0.249243	1.33864	-0.0209217	-0.869357	-0.488003	0.575849	-0.015778	1.79667	-0.869357	1.79667
FBgn0024244	drm	0.563822	0.380909	0.0285903	0.276619	0.235053	0.42815	0.0287268	0.621459	0.708441	0.75961	0.355784	0.806037	0.806037	0.0285903	0.806037
FBgn0024245	dnt	-0.403168	-0.0617395	-0.401522	-0.0436633	-0.0579377	-0.0742746	-0.215183	-0.052789	-0.472216	-0.12007	-0.00310587	-0.0952381	-0.472216	-0.472216	0.472216
FBgn0024250	brk	0.123076	0.0481421	0.302253	0.337191	-0.19062	0.044185	-0.134446	0.151962	1.22048	0.591434	0.232826	0.0357968	1.22048	-0.19062	1.22048
FBgn0024273	WASp	0.0925836	0.246579	0.0629395	0.264742	-0.519551	0.20022	-0.115995	0.1965	0.234864	0.282573	0.188157	0.243413	0.282573	-0.519551	0.519551
FBgn0024277	trio	-0.310535	-0.0335861	-0.478522	-0.0582928	-1.22587	-0.0647467	-0.880599	-0.0408962	0.262967	0.125038	-0.0120249	0.0468592	0.262967	-1.22587	1.22587
FBgn0024285	Srp54	0.0464028	-0.221194	0.0944109	0.106494	-0.123847	0.0698945	0.265893	-0.00933308	-0.385662	0.244439	0.210963	-0.0478859	0.265893	-0.385662	0.385662
FBgn0024289	Sodh-1	0.00120076	-0.638805	2.09196	1.18644	1.67259	0.344293	0.662446	-0.494772	0.781081	-1.27236	1.00282	-0.563982	2.09196	-1.27236	2.09196
FBgn0024291	Sirt1	-0.380151	-0.231018	-0.53896	0.0295038	-0.763855	0.00289355	-0.521839	0.000217554	-0.449681	-0.0389028	-0.0787481	-0.0111681	0.0295038	-0.763855	0.763855
FBgn0024293	Spn43Ab	-0.224047	-0.0732221	1.2485	1.01661	0.616312	0.33941	0.302914	0.124952	-0.327313	-0.302182	0.498848	0.153621	1.2485	-0.327313	1.2485
FBgn0024314	Plap	0.309197	0.123534	0.26843	0.0525692	1.41385	0.174993	0.942087	-0.129717	-0.339686	-0.263376	0.46884	-0.0387606	1.41385	-0.339686	1.41385
FBgn0024321	NK7.1	0.505187	0.391758	0.294172	0.353573	-0.262144	0.272259	-0.135587	0.329581	0.735108	0.425689	0.355878	0.481089	0.735108	-0.262144	0.735108
FBgn0024326	Mkk4	-0.0582286	0.116335	-0.085134	0.165846	0.0276192	0.0443053	-0.0456312	0.118446	-0.161117	0.40591	0.229749	0.257053	0.40591	-0.161117	0.40591
FBgn0024329	Mekk1	-0.386417	-0.122728	-0.258477	0.233834	-0.913734	0.0584381	-0.556545	-0.0809949	-0.208456	0.384782	0.0070084	0.0479449	0.384782	-0.913734	0.913734
FBgn0024330	MED6	0.338557	0.34048	0.143747	0.147292	0.1906	0.254283	0.3052	0.273219	0.0400155	0.190744	0.486781	0.393701	0.486781	0.0400155	0.486781
FBgn0024332	Mcm3	0.328434	-1.3901	0.128798	-0.942309	1.14043	-0.690649	0.700637	-0.924139	-0.811995	0.130802	0.275454	-0.983257	1.14043	-1.3901	1.3901
FBgn0024352	Stip1	-0.0974957	-0.299167	-0.225454	-0.056419	-0.00311045	0.0534011	0.213128	0.092193	-0.460835	0.273408	0.158078	0.0573105	0.273408	-0.460835	0.460835
FBgn0024360	MTPAP	0.135759	-0.0591055	0.196499	-0.0156802	0.919657	-0.110372	0.48031	-0.410861	-0.498002	-0.171896	0.283558	-0.157843	0.919657	-0.498002	0.919657
FBgn0024361	Tsp2A	0.365653	0.46564	0.43128	0.339305	0.48777	-0.230139	0.713666	0.409848	0.648721	0.924894	0.278889	-0.000992464	0.924894	-0.230139	0.924894
FBgn0024364	CG11417	-0.10452	-0.226017	0.0536408	-0.148821	-0.153396	-0.136005	-0.0593335	-0.167141	-0.292978	0.211477	0.350598	0.0198102	0.350598	-0.292978	0.350598
FBgn0024365	CG12773	-0.379891	-0.179531	-0.27002	0.000181898	-0.200637	-0.0568184	-0.286105	-0.105682	-0.279373	6.48e-05	0.0177767	0.0696161	6.48e-05	-0.379891	0.379891
FBgn0024371	E2f2	-0.167042	-0.0445466	-0.212085	-0.122619	-0.0624568	0.129176	0.0745498	-0.0126294	-0.583863	-0.454034	0.148964	-0.122927	0.148964	-0.583863	0.583863
FBgn0024432	Dlc90F	0.332248	0.300984	0.257356	0.208758	0.687315	0.328052	0.616311	0.346475	0.052258	0.12361	0.486277	0.425837	0.687315	0.052258	0.687315
FBgn0024491	Bin1	0.424569	0.0640387	0.294976	0.25422	1.00276	0.221126	0.960291	0.463235	-0.143344	0.0763561	0.561028	0.269649	1.00276	-0.143344	1.00276
FBgn0024509	Sec13	0.0808698	0.0362227	0.0225246	0.0618744	0.475643	0.0529068	0.479	0.0624151	-0.488254	0.114289	0.178819	0.179858	0.479	-0.488254	0.488254
FBgn0024542	Neos	0.630269	0.247629	0.515445	0.356695	1.74852	0.536796	1.16018	0.190522	-0.366779	-0.115975	0.742179	0.337071	1.74852	-0.366779	1.74852
FBgn0024556	mEFTu1	0.0536869	-0.616868	0.112393	-0.435054	0.422387	-0.445385	0.468695	-0.383942	-0.266081	0.039091	0.268017	-0.454672	0.468695	-0.616868	0.616868
FBgn0024558	Dph5	0.203198	-0.282993	0.047842	-0.174235	1.01899	-0.136997	0.617886	-0.386612	-0.709563	0.0557319	0.299371	-0.134987	1.01899	-0.709563	1.01899
FBgn0024689	fws	-0.372271	-0.121835	-0.210687	-0.0272017	-0.215802	-0.0644475	-0.0925381	-0.11363	-0.422896	-0.105416	0.0223892	-0.0124043	0.0223892	-0.422896	0.422896
FBgn0024698	Cpsf160	-0.550751	-0.134275	-0.55072	0.121361	-0.98741	-0.00606798	-0.538515	0.0183181	-0.514505	0.0594971	-0.0298822	0.0365543	0.121361	-0.98741	0.98741
FBgn0024732	Drep1	-0.14208	-0.0707941	0.352086	-0.144385	-0.524244	-0.0200673	0.0428444	0.0493335	-0.196602	0.532695	0.190443	0.0462445	0.532695	-0.524244	0.532695
FBgn0024733	RpL10	0.304969	-0.197588	0.199994	-0.0410025	0.936189	-0.128658	0.763888	-0.235293	-0.783959	0.124437	0.269189	-0.158805	0.936189	-0.783959	0.936189
FBgn0024754	Flo1	0.200363	-0.110633	0.225529	0.137005	0.523785	0.111641	0.415585	-0.0171854	0.503173	0.366226	0.278022	0.0374339	0.523785	-0.110633	0.523785
FBgn0024804	Dbp80	0.175213	0.315133	-0.0314523	0.408179	0.863357	0.291615	0.470471	0.283809	-0.13108	0.248993	0.254839	0.293943	0.863357	-0.13108	0.863357
FBgn0024807	DIP1	-0.00846076	0.292331	0.040986	0.0654679	-0.400598	0.338693	-0.2762	0.351189	0.178615	-0.0536563	0.3014	0.434529	0.434529	-0.400598	0.434529
FBgn0024811	Crk	0.505311	0.14005	0.135222	0.127344	1.27552	0.0386663	0.533494	0.288724	0.0629133	0.258367	0.473942	0.176964	1.27552	0.0386663	1.27552
FBgn0024814	Clc	0.294996	-0.00411097	0.0848944	0.0630043	0.89766	0.0009701	0.744147	0.0858887	-0.246334	0.340291	0.392864	0.171558	0.89766	-0.246334	0.89766
FBgn0024833	AP-1mu	0.221382	0.0722422	0.135651	0.128395	1.0353	0.0432715	0.757544	0.143327	-0.324801	0.243679	0.379686	0.205696	1.0353	-0.324801	1.0353
FBgn0024836	stan	0.0797857	-0.0931109	-0.168099	-0.0407467	-1.00393	-0.203588	-0.623395	-0.198902	0.895938	0.127999	-0.657764	-0.217996	0.895938	-1.00393	1.00393
FBgn0024841	Pcd	0.473871	-0.297894	0.555308	-0.240193	1.13339	-0.431206	1.14378	-0.169274	-0.225574	-0.0792957	0.646612	-0.0953469	1.14378	-0.431206	1.14378
FBgn0024846	p38b	0.0883847	-0.19891	0.120345	0.152772	1.02094	-0.0917139	0.68718	-0.0590417	-0.132339	0.287442	0.375638	-0.0257338	1.02094	-0.19891	1.02094
FBgn0024887	kin17	-0.0250469	-0.0601283	-0.102164	0.208748	0.0881916	0.344399	0.227373	0.0843268	-0.3905	-0.014746	0.286331	0.137029	0.344399	-0.3905	0.3905
FBgn0024897	b6	0.152086	-1.4309	-0.136178	-1.61128	0.525001	-2.24729	-0.440864	-1.44271	0.959109	0.492466	-0.236879	-1.25231	0.959109	-2.24729	2.24729
FBgn0024909	Taf7	-0.508283	0.118413	-0.223572	-0.202476	-0.0183035	0.0172979	0.0220494	0.199693	-0.610687	-0.365705	0.0485505	0.0365093	0.199693	-0.610687	0.610687
FBgn0024912	agt	0.525888	-0.129774	0.351945	-0.154784	1.71376	-0.31591	0.91718	0.291726	-0.702985	-0.238385	0.53322	-0.0364678	1.71376	-0.702985	1.71376
FBgn0024913	Actbeta	0.395459	0.383429	0.467171	0.516863	0.145109	0.373667	0.0415257	0.172474	0.663986	-0.109254	0.563865	0.490535	0.663986	-0.109254	0.663986
FBgn0024920	Ts	0.0436764	-2.62648	0.119545	-1.97758	1.33516	-1.77979	0.808229	-2.50418	-0.844514	-1.61298	0.152627	-2.05754	1.33516	-2.62648	2.62648
FBgn0024945	NitFhit	0.459126	0.040048	0.514741	0.3677	1.14372	0.147997	0.805784	0.0197945	-0.305881	0.0291675	0.439458	0.0590605	1.14372	-0.305881	1.14372
FBgn0024947	NTPase	-0.219681	-0.550533	-0.130025	-0.505846	0.124227	-0.573066	-0.267769	-0.432743	0.16013	0.222453	0.0872743	-0.446967	0.222453	-0.573066	0.573066
FBgn0024956	Mat1	0.295402	0.0120701	0.0062042	0.272702	0.33714	0.411618	0.530945	0.416053	-0.49787	0.19974	0.269905	0.303795	0.530945	-0.49787	0.530945
FBgn0024957	Irp-1B	-0.299691	-0.48754	-0.142546	-0.147757	0.078421	-0.435289	0.162169	-0.39151	-0.46301	-0.601634	0.0337621	-0.31923	0.162169	-0.601634	0.601634
FBgn0024958	Irp-1A	-0.101292	-0.1545	0.124262	0.170281	0.715102	0.0145388	0.411387	-0.0554556	-0.339765	0.137417	0.220386	-0.0117493	0.715102	-0.339765	0.715102
FBgn0024963	GluClalpha	0.196542	0.180743	-0.0277507	0.173279	-0.424185	0.178689	-0.616173	0.203958	0.811916	0.0107362	0.110752	0.301745	0.811916	-0.616173	0.811916
FBgn0024973	CG2701	0.142895	-0.100166	0.209039	0.0415391	0.847889	-0.0103184	0.62209	0.0400692	-0.487567	-0.0991022	0.108832	0.131706	0.847889	-0.487567	0.847889
FBgn0024975	CG2712	0.0878667	-0.312749	0.194134	-0.135144	0.766164	-0.157223	0.261765	-0.435814	-0.284261	-0.101262	0.399857	-0.296777	0.766164	-0.435814	0.766164
FBgn0024983	CG4293	0.274201	-0.064973	0.0624938	-0.138874	0.635528	-0.0145663	0.551278	0.0781108	-0.17808	-0.204962	0.26752	0.193212	0.635528	-0.204962	0.635528
FBgn0024984	CG3457	0.297646	-1.78251	0.235811	-1.86932	0.812592	-1.70598	0.711322	-0.484801	-0.657231	-0.868878	0.485943	-1.34132	0.812592	-1.86932	1.86932
FBgn0024985	Rilpl	-0.0726694	0.219925	-0.115648	0.197072	-0.816961	0.203066	-0.489287	0.364475	0.32995	0.134218	0.119038	0.544595	0.544595	-0.816961	0.816961
FBgn0024986	CG3719	0.299528	-0.235944	0.24446	-0.220109	1.02572	0.00313092	0.613768	0.0893046	0.173122	0.0300078	0.31156	-0.164185	1.02572	-0.235944	1.02572
FBgn0024987	ssx	-0.193017	0.244636	-0.0980293	0.25775	-0.692159	0.219697	-0.25018	0.298675	0.00835149	0.295988	0.31416	0.358941	0.358941	-0.692159	0.692159
FBgn0024989	CG3777	0.599841	-1.73444	-1.26421	-2.34636	-0.775789	-2.99972	-0.595501	-1.50457	1.2382	0.351739	-0.0737977	-1.5619	1.2382	-2.99972	2.99972
FBgn0024991	CG2694	-0.321358	-0.558866	-0.169169	-0.380985	-0.280025	-0.135886	-0.166023	0.0381678	-0.576366	0.145626	0.192823	-0.391167	0.192823	-0.576366	0.576366
FBgn0024992	Spg7	-0.322006	-0.246492	-0.263907	-0.275568	-0.102565	-0.2561	-0.0673482	-0.310436	-0.345091	-0.378485	-0.0188158	-0.386778	-0.386778	-0.386778	0.386778
FBgn0024993	CG2662	0.152451	0.0840677	0.20158	0.350792	0.421708	-0.373871	0.555598	0.0546179	-0.220735	0.2814	0.3223	0.220444	0.555598	-0.373871	0.555598
FBgn0024994	Ugalt	-0.382363	-0.331034	-0.473108	-0.342279	-0.269773	-0.396815	-0.0781974	-0.133581	-0.193059	0.171031	-0.1444	-0.135611	0.171031	-0.473108	0.473108
FBgn0024995	CG2680	-0.503097	-0.277158	0.0767791	0.0150333	-0.0715958	-0.255275	0.116068	-0.0465406	0.551261	0.213715	0.0402214	0.0196159	0.551261	-0.503097	0.551261
FBgn0024996	eIF2Bbeta	0.358248	-0.204214	0.457498	-0.103458	1.13062	-0.0284407	0.847711	-0.0855485	0.756398	1.09956	0.510827	-0.0126563	1.13062	-0.204214	1.13062
FBgn0024997	CG2681	-0.535884	-0.242604	-0.231563	0.0933379	-0.177099	-0.0462115	-0.232317	-0.00854976	0.293423	0.216429	-0.112394	-0.0738434	0.293423	-0.535884	0.535884
FBgn0024998	CG2685	0.0183807	-0.160005	0.0894122	-0.0049278	-0.0674195	0.10836	0.252301	0.142489	-0.28802	0.115653	0.378153	-0.107881	0.378153	-0.28802	0.378153
FBgn0025109	Bem46	-0.00505876	0.403439	0.147184	0.153159	0.486435	0.289364	0.160046	0.0843575	-0.103949	0.0974971	0.376107	0.22169	0.486435	-0.103949	0.486435
FBgn0025111	Ant2	0.494647	0.568776	0.717213	-0.0821459	-0.0310836	0.457379	0.472952	0.0414823	0.377935	-1.08127	0.602212	-0.018399	0.717213	-1.08127	1.08127
FBgn0025115	Acyp	-2.02255	0.488226	0.747194	-0.572186	-0.0842444	0.342225	-0.219054	-0.00340301	-0.656287	-1.72928	-1.82838	-0.364294	0.747194	-2.02255	2.02255
FBgn0025118	tRNA:Pro-CGG-3-1	-1.29662	-2.86078	-1.22454	-3.9539	NaN	-2.87072	-4.74493	-0.666683	-1.04507	-1.49787	NaN	-2.05271	NaN	NA	#VALUE!
FBgn0025286	RpL31	0.454494	-0.0856619	0.613968	0.0648682	0.667994	0.0268562	0.891928	0.0066695	-0.304293	0.306879	0.592395	0.0382318	0.891928	-0.304293	0.891928
FBgn0025336	CG4882	0.0577176	-0.196273	0.179327	-0.146071	0.739905	-0.13587	0.799366	0.0729124	-0.460242	0.173738	0.398421	-0.0507051	0.799366	-0.460242	0.799366
FBgn0025352	Mtpbeta	0.0378575	-0.513661	-0.0984837	-0.282549	0.317194	-0.441344	0.468238	-0.382211	-0.420108	-0.063913	0.0448844	-0.338244	0.468238	-0.513661	0.513661
FBgn0025360	Optix	-0.0958494	0.425818	0.475293	0.193761	0.0967492	0.49271	-0.0366291	0.135423	0.975755	-0.790211	-0.143503	0.126456	0.975755	-0.790211	0.975755
FBgn0025366	Ip259	0.276965	0.0520547	0.339325	0.267993	0.621176	0.0722237	0.740482	0.0300381	-0.665828	0.15183	0.413441	0.11672	0.740482	-0.665828	0.740482
FBgn0025378	CG3795	-0.131957	0.455361	0.791033	-0.137556	0.376043	0.467897	-0.798343	0.0689304	1.03184	-1.69058	-1.87351	0.0390056	1.03184	-1.87351	1.87351
FBgn0025382	Rab27	-0.472869	-0.591963	-0.0444729	-0.607228	0.800827	-0.638504	0.161189	-0.928006	-0.48536	-0.769201	-0.17238	-0.601073	0.800827	-0.928006	0.928006
FBgn0025387	Alms1b	-0.146005	0.695636	-0.0707917	0.281841	-0.491158	0.595311	-0.15162	0.222159	0.422065	-1.11257	-0.519228	0.293618	0.695636	-1.11257	1.11257
FBgn0025388	Alms1a	-0.53911	0.704665	-0.623151	0.237301	-1.39022	0.54721	-0.687961	0.345075	-0.466651	-0.957945	0.0722118	0.250566	0.704665	-1.39022	1.39022
FBgn0025454	Cyp6g1	-0.755371	-0.394592	1.46514	0.476945	-0.0240199	0.111765	-0.165016	-0.161149	0.632569	-0.301312	0.036639	-0.630714	1.46514	-0.755371	1.46514
FBgn0025463	Bap60	0.21485	-0.161992	0.125878	-0.034063	1.01215	0.00747568	0.590101	-0.114823	-0.662554	0.182528	0.332369	0.00837386	1.01215	-0.662554	1.01215
FBgn0025469	slv	0.222822	0.0775271	0.0295223	-0.300603	1.0255	0.118753	0.685889	0.0536778	-0.508688	-0.0956699	0.160514	0.27731	1.0255	-0.508688	1.0255
FBgn0025519	fidipidine	0.225726	-0.079196	0.352996	0.0341581	0.466446	0.000408387	0.474676	0.201733	0.117175	0.319001	0.503062	0.179516	0.503062	-0.079196	0.503062
FBgn0025525	bab2	0.16696	0.0295696	-0.0380395	0.531392	-0.530106	-0.0791301	-0.546964	-0.137229	0.919119	0.625388	0.0618071	0.139351	0.919119	-0.546964	0.919119
FBgn0025549	unc-119	0.0646489	0.343489	-0.048996	0.259881	0.93389	0.43516	0.174959	0.469296	-0.135759	0.318869	0.489481	0.489651	0.93389	-0.135759	0.93389
FBgn0025571	SF1	-0.247118	0.0512858	-0.250848	-0.0926919	0.102925	0.273029	-0.0164769	0.165999	-0.30026	0.00867716	0.19245	0.119723	0.273029	-0.30026	0.30026
FBgn0025573	PpN58A	-0.945636	0.259513	0.236006	0.416491	0.554871	0.431991	-0.0070848	-0.144597	0.326665	-1.3774	-0.992494	-0.0824422	0.554871	-1.3774	1.3774
FBgn0025574	Pli	0.124124	-0.185118	-0.128088	-0.15561	0.381991	-0.167608	0.199222	-0.0304745	-0.410708	0.124529	0.109805	0.110976	0.381991	-0.410708	0.410708
FBgn0025582	eIF3e	0.255633	-0.0187613	0.355516	0.236415	0.681114	0.078964	0.586775	-0.0639036	-0.449742	0.22809	0.364837	0.102697	0.681114	-0.449742	0.681114
FBgn0025583	BomS2	0.0947352	-0.882913	0.587964	-0.391671	0.477134	-1.34407	-0.333042	-0.906698	0.709671	-0.830423	0.598353	-1.02465	0.709671	-1.34407	1.34407
FBgn0025592	Gk1	-0.18664	-0.256571	0.343588	0.291787	0.298177	-0.0753994	0.296025	-0.212031	-0.416313	-0.341099	0.135715	-0.150073	0.343588	-0.416313	0.416313
FBgn0025595	AkhR	-0.3855	-0.496887	0.293427	-0.165827	0.0408092	-0.617234	-0.366633	-0.539542	-0.901526	-0.630119	-0.43087	-0.747967	0.293427	-0.901526	0.901526
FBgn0025608	Faf2	0.143934	0.111044	0.172554	0.198363	0.45423	0.220117	0.317908	0.0570484	-0.240245	0.126741	0.325609	0.0882945	0.45423	-0.240245	0.45423
FBgn0025612	CG3062	0.158434	1.08947	0.0847537	-0.0332936	-0.301922	0.599124	0.124458	0.314385	0.258968	-1.1771	-0.255989	0.444188	1.08947	-1.1771	1.1771
FBgn0025615	Torsin	0.332339	0.00860425	0.458419	0.0878369	1.2063	0.0852755	0.884856	0.137876	-0.27838	0.166367	0.519298	0.264467	1.2063	-0.27838	1.2063
FBgn0025616	CG13359	0.36824	0.31111	1.17355	-0.359767	2.18613	-0.0214177	5.69367	1.64913	1.44467	-1.35893	1.9642	-0.181708	5.69367	-1.35893	5.69367
FBgn0025620	CG13360	-0.560778	-0.597034	0.186898	-0.0394653	-0.234623	-0.242711	-0.384964	-0.331712	-0.223637	-1.08847	0.318809	-0.520829	0.318809	-1.08847	1.08847
FBgn0025626	CG4281	-0.501439	-0.119106	-0.345881	0.0720452	-0.489995	0.0824542	-0.460553	-0.0149966	-0.437303	0.205333	0.14537	-0.0226783	0.205333	-0.501439	0.501439
FBgn0025628	CG4199	0.141851	-0.0188682	0.172653	0.145888	1.24577	0.0108078	0.652973	0.0601025	-0.376616	0.312189	0.325377	0.0655845	1.24577	-0.376616	1.24577
FBgn0025629	CG4045	0.113119	-0.0351502	0.051064	0.0603789	0.618549	-0.107354	0.49809	0.0446872	-0.391838	0.108204	0.421889	-0.00296402	0.618549	-0.391838	0.618549
FBgn0025630	Rtca	0.349823	-0.232027	0.0254227	-0.352701	1.32022	-0.319759	0.735153	-0.246955	-0.561822	-0.3163	0.321164	-0.311867	1.32022	-0.561822	1.32022
FBgn0025631	moody	0.0345124	-0.0772946	0.268707	0.083189	-0.475349	-0.080627	-0.397061	0.0749187	0.607279	0.368566	-0.0088476	0.143979	0.607279	-0.475349	0.607279
FBgn0025633	spdi	-0.481099	-0.0567498	-0.622889	-0.0572056	-0.775937	-0.0240824	-0.47322	-0.0502671	-0.51185	0.154371	0.0769131	0.113964	0.154371	-0.775937	0.775937
FBgn0025634	CG13367	0.404876	0.130304	0.275502	0.235278	1.00872	0.332062	0.761279	0.221002	-0.234405	0.352505	0.447271	0.276898	1.00872	-0.234405	1.00872
FBgn0025635	Hinfp	-0.166264	0.172857	-0.181419	0.259966	0.262459	-0.0145556	0.107826	0.196424	-0.566168	0.286995	0.290801	0.134482	0.290801	-0.566168	0.566168
FBgn0025637	SkpA	0.405072	0.00256643	0.301388	0.0595858	0.659804	0.092538	0.744354	0.190335	-0.14166	0.419955	0.536519	0.0880421	0.744354	-0.14166	0.744354
FBgn0025638	Roc1a	0.223681	-0.0812411	0.174305	-0.20316	0.462375	-0.095124	0.663353	0.056829	-0.235854	0.294401	0.405786	-0.0148145	0.663353	-0.235854	0.663353
FBgn0025639	Hmt4-20	-0.461706	0.0572132	-0.608183	0.0461997	-1.50324	0.0648721	-0.975484	0.120038	-0.0940766	0.230264	0.00834599	0.175788	0.230264	-1.50324	1.50324
FBgn0025640	CG13369	0.475113	0.0437761	0.643689	0.366187	1.41619	0.2467	1.0863	0.171604	0.122755	0.347759	0.654197	0.210001	1.41619	0.0437761	1.41619
FBgn0025641	DAAM	-0.36354	-0.357494	-0.490471	-0.288281	-0.889433	-0.340462	-0.593969	-0.279433	-0.100407	0.30458	-0.0778145	-0.318514	0.30458	-0.889433	0.889433
FBgn0025643	CG3588	0.32505	0.0300683	0.0611562	0.128201	-0.511892	-0.613432	0.134683	0.170745	0.15415	0.168213	0.0425153	0.168085	0.32505	-0.613432	0.613432
FBgn0025674	CycK	0.151999	0.0835393	0.0540142	0.119459	0.279134	0.233125	0.371827	0.0417771	-0.337314	0.310125	0.223371	0.242996	0.371827	-0.337314	0.371827
FBgn0025678	CaBP1	0.0277804	-0.279762	-0.200356	-0.279455	0.7952	-0.175589	0.720369	-0.122549	-0.474081	-0.0734204	0.126601	0.0925711	0.7952	-0.474081	0.7952
FBgn0025680	cry	-0.144879	-0.0358365	0.32956	0.379861	0.195916	0.295707	0.171655	0.0119473	-0.364647	-0.445726	0.0567525	-0.0717728	0.379861	-0.445726	0.445726
FBgn0025682	scf	-0.111699	0.156781	-0.179426	0.314938	-0.156232	0.308482	0.357165	0.170767	-0.072851	0.331352	0.0936727	0.497225	0.497225	-0.179426	0.497225
FBgn0025687	LKRSDH	-0.487963	-0.766381	-0.10106	-0.000817808	-0.393418	-0.366519	-0.430281	-0.48619	0.275938	-0.32185	0.0445664	-0.217656	0.275938	-0.766381	0.766381
FBgn0025693	ZnT41F	-0.451596	-0.262862	-0.106384	-0.0696325	-0.417224	-0.261284	-0.632836	-0.164113	-0.039202	-0.156055	-0.229616	-0.313607	-0.632836	-0.632836	0.632836
FBgn0025697	santa-maria	-0.333179	-0.444713	0.195866	-0.212486	-0.298381	-0.408815	-0.288309	-0.125373	0.360865	0.0738567	-0.0401057	-0.377088	0.360865	-0.444713	0.444713
FBgn0025700	CG5885	-0.222362	-0.305021	-0.457972	-0.316258	-0.0256864	-0.299467	0.303276	-0.16049	-0.613036	-0.0743964	-0.0310386	-0.178522	0.303276	-0.613036	0.613036
FBgn0025702	Srpk79D	0.134053	0.342225	0.00823771	0.0630026	-0.766362	0.265847	-0.727868	0.12369	0.671505	-0.137382	0.0630397	0.152718	0.671505	-0.766362	0.766362
FBgn0025709	CNT2	-1.51647	-0.475908	-1.83981	-0.409249	-1.57004	-0.84631	-1.88674	-0.521133	-1.29234	-0.463236	-0.671481	-0.523922	-1.88674	-1.88674	1.88674
FBgn0025712	CG13920	0.0768113	-0.382867	0.0864514	-0.130244	0.420423	0.0236228	-0.0643537	-0.181367	0.459541	0.0677852	-0.0822397	-0.0618551	0.459541	-0.382867	0.459541
FBgn0025716	Bap55	0.345615	-0.345203	0.240175	-0.0911427	1.20017	0.0472678	0.899914	-0.0717075	-0.597632	0.0529885	0.302439	-0.00988925	1.20017	-0.597632	1.20017
FBgn0025720	Ate1	0.111595	0.0543142	0.296089	0.1793	0.797198	0.251578	0.585381	0.120738	-0.243511	0.0606676	0.485523	0.141621	0.797198	-0.243511	0.797198
FBgn0025724	beta'COP	0.126416	-0.290563	-0.00319596	-0.186553	0.742416	-0.167784	0.676882	-0.146839	-0.442071	0.131131	0.127734	-0.0579704	0.742416	-0.442071	0.742416
FBgn0025726	unc-13	0.493709	0.691836	0.282495	0.738516	-1.3435	-0.448604	0.119889	0.457142	0.515192	0.799976	0.439835	0.666616	0.799976	-1.3435	1.3435
FBgn0025739	pon	-0.262172	-0.0407691	-0.297684	0.00272512	-0.930596	-0.362524	-0.175122	0.189421	-0.166154	0.006529	0.0541356	0.0108538	0.189421	-0.930596	0.930596
FBgn0025740	PlexB	-0.233736	0.0181496	-0.325783	0.154268	-0.7424	0.103741	-0.772141	0.0595065	0.0686748	0.197002	-0.00968572	0.212271	0.212271	-0.772141	0.772141
FBgn0025742	mtm	0.080826	-0.271131	0.226769	-0.139259	0.71221	-0.179368	0.446788	-0.222493	-0.405086	0.262851	0.258739	-0.0673328	0.71221	-0.405086	0.71221
FBgn0025743	mbt	-0.413657	0.0147465	-0.465307	0.0532541	-0.586606	0.0409555	-0.472187	-0.0130776	-0.322865	0.0143278	0.134518	0.0867581	0.134518	-0.586606	0.586606
FBgn0025781	Cdc16	0.0624661	-0.27241	0.0948841	0.162824	0.0236936	0.162924	0.373937	0.11417	-0.456406	-0.0830256	0.215044	0.0292928	0.373937	-0.456406	0.456406
FBgn0025807	Rad9	0.185363	-0.591513	0.0760822	-0.129689	0.323411	-0.202989	0.476016	0.187136	-0.578828	0.276805	0.31152	-0.262878	0.476016	-0.591513	0.591513
FBgn0025808	Rad17	0.376016	0.102163	0.110102	0.110842	0.678027	0.289461	0.648724	0.295144	-0.514424	0.467182	0.410395	0.0723808	0.678027	-0.514424	0.678027
FBgn0025815	Mcm6	-0.0131773	-0.726439	-0.171268	-0.329155	0.039949	-0.386663	0.24346	-0.616673	-0.751459	-0.147707	0.0763548	-0.657556	0.24346	-0.751459	0.751459
FBgn0025820	JTBR	0.746631	0.309548	0.757974	0.101629	1.69613	0.349017	1.01962	0.471284	0.405427	0.426604	0.889802	0.478457	1.69613	0.101629	1.69613
FBgn0025821	I-t	0.267103	0.480249	0.483529	0.243461	0.608402	0.465575	-0.920102	0.194144	-0.224537	-0.882653	-0.963276	0.273373	0.608402	-0.963276	0.963276
FBgn0025832	Fen1	0.328261	-0.688213	0.0643834	-0.387023	1.15813	-0.6972	0.964877	-0.483944	-0.934671	-0.29521	0.115604	-0.535865	1.15813	-0.934671	1.15813
FBgn0025835	CG17707	0.3782	-1.63879	-0.557409	-1.7822	-0.85111	-2.85884	-1.34169	-1.47454	1.40953	0.52431	-0.401261	-1.9676	1.40953	-2.85884	2.85884
FBgn0025836	RhoGAP1A	-0.221404	0.148674	-0.257856	0.251195	-0.998448	-0.378043	-0.416766	0.0148289	-0.0824555	0.378929	0.0721826	0.122053	0.378929	-0.998448	0.998448
FBgn0025837	CG17636	-0.13854	0.513275	0.251173	0.327168	0.252594	0.468272	0.660719	0.455931	-0.220406	-0.188993	0.313108	0.255437	0.660719	-0.220406	0.660719
FBgn0025838	CG2652	1.4421	0.226946	2.12102	-0.286556	0.0474605	0.227247	1.19409	-0.348017	3.23279	-1.66362	-1.8972	-0.510834	3.23279	-1.8972	3.23279
FBgn0025839	ND-B14.5A	0.422293	-0.353993	0.376384	-0.348254	1.99484	-0.0178765	1.00372	-0.186536	-0.022076	0.0505545	0.588211	-0.341585	1.99484	-0.353993	1.99484
FBgn0025864	Crag	-0.471245	-0.192341	-0.421666	-0.107288	-0.95787	-0.166383	-0.72377	-0.102154	-0.0781255	0.225318	-0.00799126	-0.085555	0.225318	-0.95787	0.95787
FBgn0025865	Cortactin	-0.0407387	0.158799	-0.0350251	0.248124	-0.372091	0.15411	0.0850668	0.292375	-0.0283327	0.462259	0.148206	0.265671	0.462259	-0.372091	0.462259
FBgn0025866	CalpB	0.129771	-0.134422	0.109279	-0.0967232	0.236423	-0.025898	0.150312	-0.095807	0.0376706	0.518537	0.277469	-0.0171577	0.518537	-0.134422	0.518537
FBgn0025878	wrapper	0.812083	0.26925	0.477265	0.259311	1.1793	0.280126	0.75387	0.309063	0.876422	-0.307199	0.177997	0.201441	1.1793	-0.307199	1.1793
FBgn0025885	Inos	-0.133125	-0.246885	-0.0437036	-0.174566	0.109714	-0.305893	0.235002	-0.206487	-0.452411	-0.700488	-0.141382	-0.349357	0.235002	-0.700488	0.700488
FBgn0026015	Top3beta	-0.126639	-0.029801	-0.10655	0.052001	0.23621	0.165908	0.0318306	0.0452503	-0.49043	0.106573	0.221989	0.013147	0.23621	-0.49043	0.49043
FBgn0026056	Rlip	0.0598677	0.161293	0.0857057	0.187293	-0.0934361	0.317894	0.118482	0.275666	-0.0896195	0.108112	0.383008	0.371292	0.383008	-0.0934361	0.383008
FBgn0026059	Mhcl	-0.0599853	-0.394867	-0.315885	-0.412574	-0.852199	-0.499248	-0.52344	-0.375869	0.430969	0.285814	0.033231	-0.26759	0.430969	-0.852199	0.852199
FBgn0026077	Gasp	0.716044	-1.67413	-1.05374	-2.11329	-0.898164	-2.81622	-0.699099	-1.39725	1.62909	0.801614	0.342008	-1.48264	1.62909	-2.81622	2.81622
FBgn0026079	Nsun2	-0.0368772	-0.163635	-0.132093	-0.104443	0.411332	0.0743822	0.297229	-0.150748	-0.498454	0.0984107	0.206725	0.0495329	0.411332	-0.498454	0.498454
FBgn0026080	Tip60	-0.0657477	-0.106101	-0.135904	0.153413	0.0765692	0.143573	0.0530708	-0.0848026	-0.204208	0.395277	0.28119	-0.0128629	0.395277	-0.204208	0.395277
FBgn0026084	cib	0.300599	0.232166	-0.0357605	0.225935	0.386316	0.190972	0.681252	0.327635	0.0371639	1.03845	0.488681	0.688972	1.03845	-0.0357605	1.03845
FBgn0026085	dgt4	0.499075	-0.346104	0.393107	-0.482154	1.01703	-0.035798	0.939155	0.0168332	-0.438433	-0.340433	0.429472	-0.416862	1.01703	-0.482154	1.01703
FBgn0026086	Adar	-0.0371991	-0.125761	-0.331712	-0.213264	-0.215808	-0.219955	-0.610424	-0.134982	0.330335	0.0214725	0.0495771	-0.0662251	0.330335	-0.610424	0.610424
FBgn0026088	CG14818	0.475332	0.111597	0.510658	0.141884	1.60432	0.0378154	1.13959	0.350057	0.091548	0.467033	0.686817	0.308419	1.60432	0.0378154	1.60432
FBgn0026089	CG14817	0.114741	-0.155556	0.0173814	0.0826489	0.833569	0.0265062	0.514072	0.0375291	-0.300496	-0.043962	0.128637	-0.0580119	0.833569	-0.300496	0.833569
FBgn0026136	CkIIbeta2	0.380783	0.497922	0.79522	-0.052911	0.132271	0.266513	0.772604	-0.0183565	-0.7195	-0.893277	-0.407848	-0.167306	0.79522	-0.893277	0.893277
FBgn0026141	Cdlc2	0.36512	0.597156	1.36633	0.116209	-0.0542434	0.513289	0.597212	0.264061	1.25183	-1.34797	-0.269132	0.342231	1.36633	-1.34797	1.36633
FBgn0026144	CBP	0.378685	-1.02777	-0.0858251	-0.568231	0.407519	-0.549389	0.559827	-0.46652	-0.68936	-0.0255418	0.24269	-0.519538	0.559827	-1.02777	1.02777
FBgn0026147	TTLL4A	-0.15597	0.501094	-0.201286	-0.0300615	-0.328158	0.417583	-0.0730471	0.0739203	-0.382986	-0.99561	0.174475	0.129217	0.501094	-0.99561	0.99561
FBgn0026148	CG12253	-0.0143161	0.510583	-0.0959057	0.451042	0.122102	0.389809	0.420937	0.218094	-0.633794	0.676153	0.19378	0.421259	0.676153	-0.633794	0.676153
FBgn0026149	BCL7-like	-0.0434312	-0.269576	-0.220306	-0.0710465	-0.0314966	-0.0620934	0.111697	-0.077265	-0.491194	0.227275	0.216148	-0.0192144	0.227275	-0.491194	0.491194
FBgn0026160	tna	0.109268	0.327431	-0.133625	0.153104	-0.153494	0.187599	-0.509767	0.142681	0.804679	-0.0589034	0.0391988	0.222294	0.804679	-0.509767	0.804679
FBgn0026169	snoRNA:Psi18S-1820	0.530991	0.176683	0.16329	-0.355933	2.07742	-0.649702	0.247987	-0.657213	-0.964676	-0.205504	0.755809	-0.124252	2.07742	-0.964676	2.07742
FBgn0026174	SkpD	0.378349	0.694116	0.576483	0.641608	-0.709308	0.968966	-0.247835	0.671396	0.840459	-0.164484	-3.26653	0.756885	0.968966	-3.26653	3.26653
FBgn0026176	SkpB	-0.297842	-0.2225	-0.0238328	0.0749001	-0.313192	-0.0838927	-0.200128	0.0665412	0.736728	-0.034091	-0.0373591	-0.280155	0.736728	-0.313192	0.736728
FBgn0026179	siz	-0.21697	0.0365542	-0.351307	0.0238015	-1.01897	-0.00633322	-0.526847	0.076527	0.13885	0.0248101	-0.0330737	0.181882	0.181882	-1.01897	1.01897
FBgn0026181	Rok	-0.0850824	-0.172869	-0.376507	-0.064747	-0.462908	-0.191505	-0.348268	-0.0980948	0.132614	0.498006	0.103814	-0.0872272	0.498006	-0.462908	0.498006
FBgn0026189	promL	-0.0733861	0.133546	-0.176084	-0.00577287	-0.584511	0.116885	-0.40375	-0.151866	0.146987	-0.345326	0.101431	0.0287578	0.146987	-0.584511	0.584511
FBgn0026196	nop5	-0.0625295	-0.317571	-0.20724	-0.00892135	-0.0287117	-0.172398	0.162268	-0.306613	-0.688799	0.459194	0.181494	-0.189315	0.459194	-0.688799	0.688799
FBgn0026206	mei-P26	-0.465343	0.21187	-0.684958	0.172158	-0.886303	0.134145	-1.1361	0.256227	0.189787	0.082824	0.0246751	0.284762	0.284762	-1.1361	1.1361
FBgn0026207	mbo	0.107482	0.205264	0.0479402	0.489912	0.162077	0.514086	0.336392	0.243593	-0.507327	0.19967	0.204639	0.162706	0.514086	-0.507327	0.514086
FBgn0026238	gus	-0.299425	-0.113341	-0.561996	-0.0974389	0.176727	-0.193203	-0.171151	-0.159752	-0.710614	0.0527207	0.0188164	-0.118746	0.176727	-0.710614	0.710614
FBgn0026239	gukh	-0.192646	0.0917249	-0.313781	0.196279	-0.672323	0.165221	-0.506121	0.020757	0.0381679	0.0164453	0.018082	0.0463382	0.196279	-0.672323	0.672323
FBgn0026250	eIF1A	0.428925	0.19914	0.376079	0.119361	0.563648	0.183729	0.662707	0.174626	0.0791121	0.277134	0.523337	0.154878	0.662707	0.0791121	0.662707
FBgn0026255	clumsy	0.115655	-0.0669993	0.136764	-0.149013	-1.0709	-0.16205	-0.454776	-0.0631807	0.83856	0.169505	-0.0689545	0.0536081	0.83856	-1.0709	1.0709
FBgn0026257	cav	0.165388	0.294684	-0.0102286	0.335286	-0.202725	0.367725	0.594887	-0.0300272	-0.812459	-0.815332	0.384588	0.289016	0.594887	-0.815332	0.815332
FBgn0026263	bip1	-0.733577	0.00331714	-0.848719	0.196993	-0.891524	0.247766	-0.545109	0.5009	-0.97167	0.15945	-0.380431	0.201777	0.5009	-0.97167	0.97167
FBgn0026309	aft	0.087863	-0.124241	0.00889332	0.076974	0.117807	0.0888827	0.531394	-0.0554455	-0.496032	0.119542	0.0803756	-0.215285	0.531394	-0.496032	0.531394
FBgn0026313	X11L	-0.324805	-0.0364342	-0.279926	0.0772832	-0.824083	0.00647759	-0.631631	-0.0486171	0.100899	0.229837	0.0935864	0.0683802	0.229837	-0.824083	0.824083
FBgn0026314	Ugt35B1	-0.081525	0.0557131	0.820149	-0.0345963	0.363849	0.217003	0.740764	0.268936	0.716162	-0.216869	0.48874	0.384671	0.820149	-0.216869	0.820149
FBgn0026316	Ubc10	0.276065	0.0883007	0.141582	0.161552	0.68425	0.229474	0.507694	0.240665	0.0136898	0.251738	0.589455	0.181887	0.68425	0.0136898	0.68425
FBgn0026317	Tsc1	-0.129593	0.135952	-0.0718337	0.273081	-0.57709	-0.0345514	-0.0735955	0.147963	-0.179436	0.294536	0.252849	0.186177	0.294536	-0.57709	0.57709
FBgn0026319	Traf4	-0.0840032	-0.795968	-0.354091	-0.660009	-0.879217	-0.513045	0.279594	0.00811828	0.236062	0.125295	-0.235705	-0.628087	0.279594	-0.879217	0.879217
FBgn0026320	Tom	0.199532	-1.99315	-2.4867	-0.659953	0.723768	-1.51155	-0.601013	-0.664219	-0.515667	1.14349	-0.383025	-2.26064	1.14349	-2.4867	2.4867
FBgn0026324	Taf10b	-0.0247945	0.00185016	-0.130742	-0.234692	0.715829	0.0244266	0.65241	-0.0463648	-0.763904	-0.0763455	0.204446	-0.115783	0.715829	-0.763904	0.763904
FBgn0026361	Septin5	0.458112	-0.701513	0.153067	-0.742549	0.968447	-0.836248	0.801989	-0.265389	-0.575415	-1.40544	0.398575	-0.920704	0.968447	-1.40544	1.40544
FBgn0026371	SAK	-0.283795	0.275284	-0.319095	0.167971	-0.181386	0.332448	-0.0713315	0.0666239	-0.567226	-0.474488	-0.0609322	0.125306	0.332448	-0.567226	0.567226
FBgn0026372	RpL23A	0.240278	-0.220031	0.356438	0.0460128	0.405676	-0.0958684	0.567793	-0.175345	-0.579511	0.0911987	0.300559	-0.084533	0.567793	-0.579511	0.579511
FBgn0026373	Polr2C	0.135351	-0.144268	0.111062	-0.106896	0.502502	0.0528716	0.548188	-0.269168	-0.5997	0.362098	0.0245053	-0.249411	0.548188	-0.5997	0.5997
FBgn0026374	Rhp	-0.150622	-0.325492	0.124515	-0.50392	-0.160466	-0.550848	-0.0146325	-0.545439	0.515145	-0.0391687	-0.0617269	-0.464884	0.515145	-0.550848	0.550848
FBgn0026375	RhoGAPp190	-0.29845	-0.0428033	-0.501988	-0.0981413	-0.984117	-0.0772625	-0.74564	0.0241568	0.030801	0.0554337	0.0424187	0.0208989	0.0554337	-0.984117	0.984117
FBgn0026376	Rgl	-0.229389	-0.22645	-0.437564	-0.527717	-0.54817	-0.455374	-0.468429	-0.394917	0.178161	0.956499	0.056862	-0.329718	0.956499	-0.54817	0.956499
FBgn0026379	Pten	-0.262968	0.0838089	-0.548809	0.132141	-0.305486	0.144165	-0.28044	0.0950836	-0.3488	0.00828811	0.109197	0.156034	0.156034	-0.548809	0.548809
FBgn0026380	Prosbeta3	0.155897	-0.2045	-0.0215078	-0.308342	0.517788	-0.21312	0.667636	-0.315492	-0.453406	0.0588581	0.085455	-0.26706	0.667636	-0.453406	0.667636
FBgn0026389	Or43a	1.00069	-0.0635709	1.14535	0.254151	-0.862145	-3.16156	1.01135	-0.332851	1.66853	0.855958	0.153516	-0.0352889	1.66853	-3.16156	3.16156
FBgn0026400	Noa36	0.310131	0.144278	0.371954	0.158456	1.12822	0.0938104	0.721438	-0.0448894	-0.467557	0.126113	0.474929	-0.0807987	1.12822	-0.467557	1.12822
FBgn0026402	NiPp1	0.127041	0.272273	-0.0102865	0.171502	0.519374	0.113586	0.467692	0.265703	-0.562157	-0.218912	0.239128	0.180366	0.519374	-0.562157	0.562157
FBgn0026403	Ndg	0.116778	-0.721111	-0.274706	-0.607951	0.101266	-0.88074	-0.0755627	-0.483629	0.209825	0.178105	-0.101821	-0.244286	0.209825	-0.88074	0.88074
FBgn0026404	Dronc	0.029249	-0.990687	-0.0598189	-1.46554	0.638323	-1.60456	0.204653	-1.4155	0.320353	1.8868	0.381733	-1.46067	1.8868	-1.60456	1.8868
FBgn0026418	Hsc70Cb	-0.00757026	-0.338683	-0.151297	-0.128931	0.151933	-0.0117182	0.229034	-0.076765	-0.396261	-0.00937471	0.188211	-0.0327548	0.229034	-0.396261	0.396261
FBgn0026427	Su(var)2-HP2	-0.52586	0.000708617	-0.763212	0.133893	-1.70054	0.140552	-1.16878	0.229481	-0.180842	0.212175	-0.112498	0.203486	0.229481	-1.70054	1.70054
FBgn0026428	HDAC6	-0.304703	-0.160498	0.308369	0.305692	0.275074	0.103976	0.0736223	-0.253957	-0.383619	-0.552608	0.138523	-0.148294	0.308369	-0.552608	0.552608
FBgn0026430	Grip84	0.267912	-0.120974	0.242736	0.0208971	0.223641	0.100031	0.507583	-0.0502312	-0.438401	0.346285	0.372022	-0.0755008	0.507583	-0.438401	0.507583
FBgn0026431	Grip75	0.103851	-0.128114	0.0041506	0.0567606	0.0613426	-0.0150858	0.55098	-0.0695179	-0.591294	-0.208785	0.0161047	0.106367	0.55098	-0.591294	0.591294
FBgn0026433	Grip128	-0.0933742	-0.00916089	-0.114756	0.0488913	0.103888	0.0160953	0.199888	0.0946021	-0.601826	0.165258	0.140681	-0.0329528	0.199888	-0.601826	0.601826
FBgn0026439	Eaat1	-0.348673	-0.574228	-0.0763555	-0.534814	0.0326547	-0.47066	-0.373233	-0.351297	0.15594	-0.177071	-0.0272539	-0.565922	0.15594	-0.574228	0.574228
FBgn0026562	SPARC	-0.388575	-0.835905	0.149958	-0.364233	-0.0867644	-0.493071	-0.137892	-0.625401	-0.42011	-0.712805	0.0935415	-0.722121	0.149958	-0.835905	0.835905
FBgn0026563	CG1979	-0.223105	0.530315	0.79158	-0.186757	-0.448013	0.371443	0.294681	0.106954	-0.844082	-1.76997	0.0391985	0.119558	0.79158	-1.76997	1.76997
FBgn0026565	Ass	0.433512	0.393712	1.44825	1.04118	1.20409	0.30104	0.64457	0.414717	0.823082	0.931211	0.744665	0.488395	1.44825	0.30104	1.44825
FBgn0026566	CG1307	0.289265	-0.0629084	0.248256	0.136346	1.32732	0.104898	0.725121	0.142958	-0.473878	0.0442589	0.479624	0.114451	1.32732	-0.473878	1.32732
FBgn0026570	CG5704	0.543444	0.0516807	0.598183	-0.126425	-0.392339	-0.276513	0.70126	0.156636	0.672805	0.792201	0.812707	0.195305	0.812707	-0.392339	0.812707
FBgn0026573	ADD1	-0.305286	0.274073	-0.308722	0.519674	-0.817342	0.342757	-0.549869	0.322611	-0.292399	0.255117	0.125568	0.35031	0.519674	-0.817342	0.817342
FBgn0026575	hang	-0.610401	-0.00887079	-0.796218	0.15657	-1.33928	0.115064	-1.12569	0.0721883	-0.211022	0.123178	-0.0109729	0.119908	0.15657	-1.33928	1.33928
FBgn0026576	Pisd	-0.197825	-0.552337	-0.0704998	-0.339761	0.121112	0.0396155	0.351731	-0.137315	-0.619789	-0.59581	0.191049	-0.474528	0.351731	-0.619789	0.619789
FBgn0026577	CG8677	-0.47751	0.125343	-0.733493	0.109869	-1.61854	0.146755	-1.13603	0.190628	-0.141665	0.139363	-0.0731734	0.196077	0.196077	-1.61854	1.61854
FBgn0026582	Hmg-2	0.279976	-0.454372	0.436854	-0.346929	0.974351	-0.257976	0.751686	-0.217227	0.106759	-0.38049	0.556607	-0.411519	0.974351	-0.454372	0.974351
FBgn0026593	CG5707	-0.642376	-0.809289	-0.173991	-0.401891	-0.183968	-0.311934	-0.122669	-0.333623	-0.874616	-0.777325	-0.2149	-0.661913	-0.874616	-0.874616	0.874616
FBgn0026598	Apc2	-0.278386	-0.274784	-0.106643	-0.147882	-0.0226228	-0.123234	-0.121142	-0.0469466	-0.834743	0.0203813	0.0944265	-0.155274	0.0944265	-0.834743	0.834743
FBgn0026602	Adk3	-0.180716	-0.230995	0.0236767	-0.0863804	0.387237	-0.111849	0.189284	-0.00527178	0.296789	0.0994005	0.16326	-0.254107	0.387237	-0.254107	0.387237
FBgn0026616	alpha-Man-IIb	-0.453068	0.110633	-0.481539	0.249897	-1.08594	0.196373	-0.710538	0.203223	-0.226087	0.0501702	0.0223752	0.420956	0.420956	-1.08594	1.08594
FBgn0026620	tacc	0.226387	0.628955	-0.0184628	0.554589	-0.0977917	0.716467	0.0389037	0.581336	0.122063	0.439827	0.235885	0.673648	0.716467	-0.0977917	0.716467
FBgn0026634	Cog2	-0.0940882	0.0157129	-0.114337	0.295835	-0.0960263	-0.00697963	0.360605	0.0129548	-0.334407	0.279508	0.106705	0.062233	0.360605	-0.334407	0.360605
FBgn0026666	MagR	0.0993938	0.0546287	0.289435	-0.292698	0.677106	0.0285329	0.411335	0.0206566	-0.240435	-0.289566	0.366263	-0.0332317	0.677106	-0.292698	0.677106
FBgn0026679	IntS4	0.0416162	-0.275931	0.065574	-0.239582	0.616398	-0.245504	0.365358	-0.304588	-0.47932	-0.102248	0.216553	-0.282858	0.616398	-0.47932	0.616398
FBgn0026702	Pop1	0.175439	-0.239695	0.225772	0.0665932	0.849168	-0.0904201	0.493305	-0.533287	-0.625731	-0.155247	0.399342	-0.287131	0.849168	-0.625731	0.849168
FBgn0026718	Agpat2	0.0108192	0.37573	0.148713	0.306572	0.722846	0.427112	0.531771	0.166313	-0.355842	-0.318475	0.53214	0.179592	0.722846	-0.355842	0.722846
FBgn0026721	fat-spondin	-0.564301	-1.0787	0.867552	0.0870927	0.15755	-0.456515	0.0654667	-0.540429	0.833629	0.308367	0.171145	-0.843962	0.867552	-1.0787	1.0787
FBgn0026737	CG6171	0.199486	0.121309	0.0116102	0.109576	1.36825	0.119116	0.778697	0.191196	-0.834775	-0.156534	0.330088	0.102486	1.36825	-0.834775	1.36825
FBgn0026738	CG7857	0.346238	0.138162	0.301417	0.0663864	1.19989	0.216076	0.778304	0.1262	-0.256869	-0.209209	0.575999	0.0137712	1.19989	-0.256869	1.19989
FBgn0026749	Yippee	0.350111	-0.00157998	0.104069	-0.0583064	0.600694	0.0469206	0.479619	0.0315796	-0.12393	0.141834	0.270287	0.0845959	0.600694	-0.12393	0.600694
FBgn0026751	XRCC1	0.218418	0.323204	0.244869	0.311557	0.625305	0.509904	0.352505	0.314966	-0.369487	0.188342	0.437222	0.22027	0.625305	-0.369487	0.625305
FBgn0026755	Ugt37B1	-0.442764	-0.66467	1.59239	0.534569	0.87015	0.138289	0.164804	0.27001	0.963389	0.466425	0.33525	-0.376545	1.59239	-0.66467	1.59239
FBgn0026756	Ugt37A1	-0.0443858	-0.850108	0.622364	-1.13279	-0.445175	-3.54866	-0.00111022	0.330001	0.664474	0.607962	-0.640799	-2.47754	0.664474	-3.54866	3.54866
FBgn0026761	Trap1	-0.083686	0.0779223	-0.125647	0.220492	0.0991129	0.267699	0.104489	0.0268807	-0.363227	-0.246982	0.0268306	0.0523908	0.267699	-0.363227	0.363227
FBgn0026777	Rad23	0.109683	-0.191239	-0.049973	-0.0557277	0.278864	-0.175569	0.401815	-0.062662	-0.426369	0.517002	0.201066	-0.142978	0.517002	-0.426369	0.517002
FBgn0026869	Tdg	-0.0320275	-0.0065151	-0.164052	0.0677277	-1.03976	-0.0500289	-0.809417	0.0189801	0.483275	0.217217	0.131563	0.183142	0.483275	-1.03976	1.03976
FBgn0026876	CG11403	0.189394	-0.772452	0.0279133	-0.51501	0.591353	-0.7315	0.496253	-0.661405	-0.701714	-0.43343	0.192412	-0.934395	0.591353	-0.934395	0.934395
FBgn0026878	CG4325	-0.405558	-0.513961	0.28171	0.27071	0.228886	-0.188999	0.129196	-0.2582	0.386296	0.292475	0.370865	-0.0527505	0.386296	-0.513961	0.513961
FBgn0026879	CG13364	0.488256	0.166825	0.324786	-0.0554423	1.20303	0.170056	0.882392	0.216966	-0.268687	0.346423	0.687747	0.21425	1.20303	-0.268687	1.20303
FBgn0027052	STUB1	0.0340223	0.249951	-0.0563213	0.26651	0.0366927	0.271729	0.17279	0.377238	-0.287681	0.191425	0.331232	0.207229	0.377238	-0.287681	0.377238
FBgn0027054	CSN4	0.332119	0.132222	0.401028	0.192682	0.803058	0.133706	0.655591	0.131072	-0.176269	0.226388	0.476271	0.154897	0.803058	-0.176269	0.803058
FBgn0027066	Eb1	0.0277181	0.205769	-0.114241	0.0824293	-0.248536	0.150938	0.052857	0.118281	-0.167489	-0.217801	0.187498	0.189577	0.205769	-0.248536	0.248536
FBgn0027070	Ugt36E1	-0.0689274	-0.719265	0.376612	0.0357291	0.263181	-0.485831	0.191156	-0.436818	-0.398897	-0.206214	0.219026	-0.485371	0.376612	-0.719265	0.719265
FBgn0027074	Ugt36F1	-1.33495	-0.270168	-0.435136	0.037391	-0.797991	-0.0973228	-0.564021	0.171033	0.176949	-1.14474	-0.652349	0.110886	0.176949	-1.33495	1.33495
FBgn0027080	TyrRS	0.22543	-0.227958	0.144242	-0.0133798	0.784663	-0.0412858	0.625642	-0.194724	-0.463687	0.055255	0.242864	-0.107615	0.784663	-0.463687	0.784663
FBgn0027081	ThrRS	0.162327	-0.261328	-0.0338983	-0.0972973	0.890372	-0.0865471	0.650703	-0.0943696	-0.75248	0.119788	0.185183	-0.0247151	0.890372	-0.75248	0.890372
FBgn0027082	ProRS-m	0.056588	-0.202559	-0.0891377	-0.22816	0.601983	-0.10684	0.48689	0.0421477	-0.757202	-0.230337	0.0411253	-0.295926	0.601983	-0.757202	0.757202
FBgn0027083	MetRS-m	0.232922	0.351283	0.169801	0.264406	0.953931	0.39112	0.511793	0.197373	0.29552	-0.126563	0.157949	0.161383	0.953931	-0.126563	0.953931
FBgn0027084	LysRS	0.166649	-0.234551	0.157264	0.0160554	0.402884	0.0162495	0.421013	-0.114349	-0.406737	0.299443	0.304603	-0.135413	0.421013	-0.406737	0.421013
FBgn0027086	IleRS	-0.133502	-0.402183	-0.242239	-0.131286	-0.295896	-0.33392	0.0603735	-0.217122	-0.758898	0.125783	-0.0358659	-0.105739	0.125783	-0.758898	0.758898
FBgn0027087	HisRS	0.143453	-0.401598	0.0353513	-0.350015	1.22383	-0.328935	0.664837	-0.384182	-0.652849	-0.0268331	0.233863	-0.285444	1.22383	-0.652849	1.22383
FBgn0027088	GlyRS	-0.0328371	-0.251815	-0.123641	-0.0830445	-0.0844949	-0.081082	0.321575	-0.126754	-0.503801	0.188767	0.0950513	-0.0779998	0.321575	-0.503801	0.503801
FBgn0027090	GlnRS	0.0535878	-0.153117	0.0740755	0.180045	0.666247	0.100183	0.448415	-0.095709	-0.547666	0.266465	0.251498	0.0613549	0.666247	-0.547666	0.666247
FBgn0027093	ArgRS	-0.135321	-0.35409	-0.188866	-0.210456	0.0584782	-0.285277	0.291989	-0.0676352	-0.507921	0.303019	0.0823975	-0.0687265	0.303019	-0.507921	0.507921
FBgn0027094	AlaRS	0.184269	-0.434076	0.020208	-0.124182	0.732063	-0.31897	0.616244	-0.240484	-0.64683	0.236203	0.209973	-0.0905503	0.732063	-0.64683	0.732063
FBgn0027095	Manf	0.121032	0.032051	-0.143346	-0.049466	0.328828	0.0529996	0.509043	0.246672	-0.208424	0.133177	0.15709	0.422458	0.509043	-0.208424	0.509043
FBgn0027101	Dyrk3	-0.0219615	-0.0331043	-0.293199	0.0182638	-0.299407	-0.0449569	-0.3981	-0.0375579	0.0431355	0.156517	0.0773974	0.0895675	0.156517	-0.3981	0.3981
FBgn0027106	Inx7	-0.434217	-0.399362	-0.000276262	-0.203801	-0.430492	-0.655652	-0.280418	-0.269388	0.0351053	0.303003	-0.15738	-0.652832	0.303003	-0.655652	0.655652
FBgn0027108	Inx2	-0.0669008	-0.730332	-0.184419	-0.42064	0.339942	-0.545398	-0.040292	-0.290072	-0.0487681	0.127501	0.174358	-0.548754	0.339942	-0.730332	0.730332
FBgn0027109	NPF	-0.0934768	0.592202	-0.243752	0.156788	-0.0136282	0.214642	0.312431	0.471792	-0.975291	-0.273742	-0.177692	0.334404	0.592202	-0.975291	0.975291
FBgn0027111	miple1	0.385052	0.374402	0.0108292	0.186967	0.169565	0.226016	0.237976	0.271944	0.378382	0.140359	0.345295	0.442713	0.442713	0.0108292	0.442713
FBgn0027259	Kmn1	0.262434	-0.767851	0.203095	-0.297266	0.9737	-0.860391	0.889534	-0.606585	-0.570185	-0.255639	0.387577	-0.803789	0.9737	-0.860391	0.9737
FBgn0027279	l(1)G0196	-0.229835	0.0906265	-0.0933937	0.130368	-0.977307	0.119686	-0.401515	0.191229	0.225444	-0.207548	0.0277314	0.01173	0.225444	-0.977307	0.977307
FBgn0027280	orion	-0.00697139	-0.230874	0.0508746	-0.112402	0.452001	-0.122954	0.332132	-0.125084	-0.251707	0.209515	0.171091	-0.16379	0.452001	-0.251707	0.452001
FBgn0027287	Gmap	-0.133366	0.461944	-0.117681	0.0781112	-0.12516	0.323681	-0.215203	0.355544	-0.0484006	-0.0844123	0.194515	0.58755	0.58755	-0.215203	0.58755
FBgn0027291	Idh3a	-0.192201	-0.792008	-0.213547	-0.869991	-0.608087	-0.71428	-0.487953	-0.634716	0.50911	-0.0687872	0.049218	-0.725477	0.50911	-0.869991	0.869991
FBgn0027329	CCT6	0.218869	-0.0776927	0.157305	0.191061	0.388273	0.0980265	0.525005	0.193855	-0.418397	0.434817	0.299919	0.20752	0.525005	-0.418397	0.525005
FBgn0027334	l(1)G0004	0.330024	-0.0781218	0.264188	-0.235508	0.871962	-0.00106611	0.739935	-0.13211	-0.283925	-0.313642	0.480181	-0.0836467	0.871962	-0.313642	0.871962
FBgn0027335	Rip11	0.139184	0.307643	-0.0710347	0.358705	-0.66082	-0.398096	-0.142231	-0.0109286	-0.0584729	0.372174	0.155949	0.193885	0.372174	-0.66082	0.66082
FBgn0027338	Kap-alpha3	-0.0306411	0.0209883	-0.0604589	0.110572	0.255368	0.118234	0.311362	0.0544181	-0.44599	-0.0258958	0.28306	0.068232	0.311362	-0.44599	0.44599
FBgn0027339	jim	0.167606	0.381519	0.0510602	0.4213	-0.467273	0.336262	-0.605185	0.408072	0.9154	0.212931	0.296997	0.532031	0.9154	-0.605185	0.9154
FBgn0027341	Gfat1	0.212653	-0.645392	-0.21266	-0.678324	-0.684179	-1.06255	-0.26753	-0.562537	0.986134	0.345843	0.0264189	-0.476927	0.986134	-1.06255	1.06255
FBgn0027342	fz4	-0.596198	-0.19492	-0.629459	-0.0805576	-0.756096	-0.244251	-0.474289	-0.216421	-0.643979	0.0281355	-0.0160171	-0.16014	0.0281355	-0.756096	0.756096
FBgn0027348	bgm	-0.495845	-0.192915	-0.0782471	0.852478	-0.330796	0.403726	-0.0502973	-0.0716268	-1.13972	-0.834846	-0.00319218	0.0853216	0.852478	-1.13972	1.13972
FBgn0027356	Amph	-0.0660969	-0.328888	-0.115639	-0.288122	-0.371629	-0.302768	-0.139726	-0.00141165	0.255554	0.00421209	0.114659	-0.194538	0.255554	-0.371629	0.371629
FBgn0027359	Tim8	0.164028	0.0651008	0.0219496	-0.0604386	0.292931	0.0376385	0.581497	-0.0512066	-0.472746	-0.229412	0.244217	-0.0780421	0.581497	-0.472746	0.581497
FBgn0027364	Six4	0.627935	-1.10181	0.730825	-1.03178	0.712242	-0.776045	0.857171	-0.305978	0.0342809	-0.168145	0.518143	-0.597075	0.857171	-1.10181	1.10181
FBgn0027376	rha	0.35974	0.554594	0.720088	0.146982	-0.504554	0.421513	0.331031	0.114957	0.561448	-0.982894	-0.270655	0.207561	0.720088	-0.982894	0.982894
FBgn0027378	MRG15	0.176019	0.00537968	0.158645	0.158183	0.411406	0.259008	0.488511	0.145156	-0.609153	0.438188	0.272884	0.121188	0.488511	-0.609153	0.609153
FBgn0027453	Dnz1	-0.276783	0.054051	-0.178892	0.0851805	-0.0440185	0.128447	-0.227295	0.0288892	-0.150197	-0.323495	0.143463	0.1372	0.143463	-0.323495	0.323495
FBgn0027490	D12	-0.183451	0.113513	-0.118902	0.0558003	-0.327475	0.153292	0.636606	1.99504	-0.429618	0.088043	0.132006	0.154707	1.99504	-0.429618	1.99504
FBgn0027491	Cdk5alpha	0.39447	0.339545	0.118916	0.291916	-0.162253	0.224846	-0.07777	0.343189	0.516389	0.297263	0.209427	0.416132	0.516389	-0.162253	0.516389
FBgn0027494	RpS10a	0.22093	0.384184	-0.243909	0.213397	-0.416666	0.565073	-0.0652775	-0.0356897	-0.947622	-0.35305	-0.688778	0.271046	0.565073	-0.947622	0.947622
FBgn0027495	Smyd4-4	0.0240988	0.319337	0.0684811	0.261741	-0.271661	0.368719	-0.0178507	0.256965	-0.13932	-0.354568	0.30567	0.197771	0.368719	-0.354568	0.368719
FBgn0027496	epsilonCOP	0.262503	-0.254033	0.0803125	-0.415139	1.60844	-0.285237	1.12995	-0.217479	-0.589469	-0.229867	0.348467	-0.138134	1.60844	-0.589469	1.60844
FBgn0027497	Madm	-0.273576	-0.183193	-0.160665	-0.0669407	-0.0565388	-0.10759	-0.103019	-0.0943805	-0.145256	0.118502	0.0990012	-0.0121407	0.118502	-0.273576	0.273576
FBgn0027505	Rab3-GAP	0.114282	0.23158	0.0010765	-0.110226	0.0997946	0.0932168	0.310088	-0.212059	-0.173722	-0.927922	0.159677	-0.092337	0.310088	-0.927922	0.927922
FBgn0027507	CG1344	-0.139718	0.0402846	-0.0835524	0.464905	-0.0705276	-0.0168365	0.0646315	0.0363611	-0.272725	0.530496	0.217752	-0.00277237	0.530496	-0.272725	0.530496
FBgn0027509	TBCD	0.173889	-0.0484019	0.144677	0.126961	0.383179	0.0799029	0.636746	-0.0782017	-0.379634	-0.0313333	0.281941	0.104035	0.636746	-0.379634	0.636746
FBgn0027512	CG10254	-0.560616	0.258173	-0.718736	-0.0771074	-1.06612	0.217704	-0.456481	-0.120773	-0.605552	-0.843121	-0.0990598	-0.0266252	0.258173	-1.06612	1.06612
FBgn0027513	ana2	-0.20506	-0.176721	-0.1758	-0.0837793	-0.114044	0.142473	0.149186	-0.254075	-0.598502	-0.612471	0.225321	-0.179703	0.225321	-0.612471	0.612471
FBgn0027518	Wdr24	0.0439098	-0.113298	-0.0405454	0.0144654	0.349136	-0.0265701	0.215875	0.0100292	-0.487001	0.368243	0.263639	-0.276209	0.368243	-0.487001	0.487001
FBgn0027524	CG3909	0.111908	-0.13331	-0.0626532	-0.111531	0.911463	0.0429858	0.792415	-0.0230746	-0.70916	-0.0759264	0.138188	-0.0455222	0.911463	-0.70916	0.911463
FBgn0027525	LTV1	0.393663	0.221867	0.477219	0.583736	0.378454	0.399562	0.501695	0.242203	-0.299269	0.100306	0.493147	0.349604	0.583736	-0.299269	0.583736
FBgn0027526	Ublcp1	0.160463	0.0189178	0.16714	0.0395524	0.554262	0.179145	0.707396	0.0246881	-0.573765	0.198064	0.265242	0.040721	0.707396	-0.573765	0.707396
FBgn0027527	Osi6	0.543273	-0.35193	-2.87923	-0.695391	2.47341	-0.799327	2.57207	-0.212242	-2.23288	-0.587094	-0.601092	-0.0406278	2.57207	-2.87923	2.87923
FBgn0027528	goe	-0.198957	-0.294847	0.161247	0.168875	-0.517933	-0.100798	-0.290384	-0.0608867	-0.0143907	0.0410932	0.0641325	-0.279785	0.168875	-0.517933	0.517933
FBgn0027529	tapas	-0.183563	0.245837	-0.192286	0.124707	-0.608499	0.304393	-0.0884788	0.161024	-0.13582	-0.203296	0.115779	0.220013	0.304393	-0.608499	0.608499
FBgn0027537	Nup93-1	0.267702	-0.0251341	0.115882	0.179116	0.409323	-0.0612532	0.410227	-0.0619572	-0.509011	0.107946	0.255615	-0.0882232	0.410227	-0.509011	0.509011
FBgn0027538	beta4GalNAcTA	-0.373592	-0.0248554	-0.140431	0.0771755	-0.35017	0.0137181	-0.175544	0.0703823	0.20264	0.293242	0.210354	0.0324926	0.293242	-0.373592	0.373592
FBgn0027539	lili	-0.393779	0.250359	-0.286575	0.134671	0.375126	0.436717	-0.213115	-0.02785	-0.491075	-0.561263	0.0867828	0.000550198	0.436717	-0.561263	0.561263
FBgn0027547	CG1927	0.300237	0.285521	0.555663	0.392138	0.570003	0.35177	0.467801	0.461357	0.0683384	0.308168	0.462933	0.320344	0.570003	0.0683384	0.570003
FBgn0027549	Nulp1	0.0878118	0.294591	0.0356389	0.196259	0.113149	0.289563	0.50134	0.106456	0.055434	-0.0898514	0.248912	0.160764	0.50134	-0.0898514	0.50134
FBgn0027550	CG6495	0.240562	0.323994	1.08704	0.271012	0.175078	0.18808	0.277288	0.327214	0.386855	0.352239	0.27408	0.452777	1.08704	0.175078	1.08704
FBgn0027552	CG10863	-0.0186956	-0.321174	0.427858	0.19992	0.460523	-0.0137425	0.148762	-0.35032	-0.12014	-0.245306	0.267909	-0.334757	0.460523	-0.35032	0.460523
FBgn0027553	NELF-B	-0.286885	-0.265328	-0.427575	-0.214763	-0.228182	-0.306325	-0.0120833	-0.282531	-0.87389	-0.0705095	-0.124029	-0.319572	-0.87389	-0.87389	0.87389
FBgn0027554	CG8042	0.0576027	0.630324	0.303565	-0.0307637	0.537771	0.472326	0.415527	0.203756	-0.181676	-0.835307	0.288639	0.178209	0.630324	-0.835307	0.835307
FBgn0027556	CG4928	0.0309334	-0.0377987	0.140429	0.112173	-0.204473	-0.0481752	-0.0416235	0.369734	0.582048	0.00399598	0.255458	0.241896	0.582048	-0.204473	0.582048
FBgn0027558	Pgant3	-0.0448083	-0.253656	-0.0370925	-0.0556124	0.227736	-0.158116	0.11	-0.206104	-0.156376	-0.0188991	0.0852697	-0.139313	0.227736	-0.253656	0.253656
FBgn0027560	Tps1	-0.790992	-0.606244	0.40957	0.393584	-0.00498561	-0.031561	-0.243431	-0.416894	-1.03283	-0.570663	-0.137755	-0.42608	0.40957	-1.03283	1.03283
FBgn0027562	CG10345	0.305124	0.102934	0.515874	-0.940628	-0.326109	-0.654066	-0.0592476	0.00110688	0.944858	0.353421	0.211263	-0.12401	0.944858	-0.940628	0.944858
FBgn0027564	CG3149	-0.105022	-0.302734	0.109271	-0.3227	0.516688	-0.174951	0.0906103	-0.348649	0.0192358	-0.298498	0.0827254	-0.174727	0.516688	-0.348649	0.516688
FBgn0027569	cert	0.0480625	-0.069911	0.175969	-0.0187437	0.310892	-0.0707993	0.28705	-0.0323185	-0.0478899	0.0824247	0.227011	0.155855	0.310892	-0.0707993	0.310892
FBgn0027570	Nep2	-0.208444	-0.11588	-0.595924	-0.165513	-0.0382173	-0.0238643	0.365274	0.0710556	-0.279191	-0.115972	-0.0197271	-0.0465305	0.365274	-0.595924	0.595924
FBgn0027572	ACOX1	-0.0279016	-0.464199	0.335456	-0.281957	-0.141767	-0.390788	0.0655025	-0.372248	0.142668	0.136533	0.111422	-0.467616	0.335456	-0.467616	0.467616
FBgn0027574	CG5815	-0.0652291	-0.314821	-0.1612	-0.159381	0.220537	-0.167554	0.169839	0.0617877	0.103645	0.554706	0.181261	-0.116355	0.554706	-0.314821	0.554706
FBgn0027575	GABA-B-R2	0.0893054	0.270603	0.0143195	0.00911338	-0.611215	-0.0647576	-0.46391	-0.17605	0.470746	-0.169228	0.076357	0.119313	0.470746	-0.611215	0.611215
FBgn0027578	Nepl21	-0.280105	-0.877789	0.876362	-0.000758731	-0.1294	-0.3334	0.0120819	-0.376933	0.607542	-0.0280323	0.302293	-0.700162	0.876362	-0.877789	0.877789
FBgn0027579	mino	-0.321876	-0.132849	-0.0543807	0.336343	-0.414008	-0.164575	-0.25295	-0.55217	-0.586334	-0.685572	-0.0339721	-0.203415	0.336343	-0.685572	0.685572
FBgn0027580	PCB	-0.446046	-0.482641	-0.348242	-0.470582	-0.778945	-0.572067	-0.551532	-0.54386	-0.456193	-0.699906	-0.101704	-0.273152	-0.778945	-0.778945	0.778945
FBgn0027582	CG6230	-0.378865	0.0968634	-0.325173	-0.0813997	-0.850747	0.191847	-0.289146	-0.147118	-0.349065	-0.926094	-0.0306101	-0.0729699	0.191847	-0.926094	0.926094
FBgn0027583	CG7601	-0.240653	0.0178985	-0.0067545	0.0466493	0.591964	-0.00653639	0.274656	-0.0651426	-0.393553	-0.30248	0.199541	0.0985395	0.591964	-0.393553	0.591964
FBgn0027584	CG4757	2.27729	1.29988	2.71411	1.62285	1.06229	0.848532	5.83747	4.34576	3.40356	2.11311	2.14109	2.3367	5.83747	0.848532	5.83747
FBgn0027585	CG8740	-0.0535313	-0.19991	-0.0208971	-0.137701	-0.708146	-0.0893119	-0.367046	-0.0812755	0.501788	-0.197289	-0.0338817	-0.0683047	0.501788	-0.708146	0.708146
FBgn0027586	CG5867	0.0453729	-0.500672	0.288588	-0.820628	-0.474391	-0.871836	-0.0690691	-0.0629133	0.278022	-0.472947	0.0723809	-0.589525	0.288588	-0.871836	0.871836
FBgn0027592	MED15	-0.255636	0.0473397	-0.260135	0.328511	-0.470307	0.258309	-0.0920478	0.0274454	-0.478596	-0.0705471	0.101925	0.25377	0.328511	-0.478596	0.478596
FBgn0027594	drpr	-0.166652	-0.0890176	-0.069477	-0.0392512	-0.600266	-0.157303	-0.332105	-0.154012	0.0585537	0.0537465	0.0306505	0.0610615	0.0610615	-0.600266	0.600266
FBgn0027597	CG17712	0.117818	-0.142632	-0.0060078	-0.119204	0.816688	-0.0217844	0.411434	-0.128685	-0.323614	0.029877	0.164238	-0.199884	0.816688	-0.323614	0.816688
FBgn0027600	obst-B	0.363448	-1.74754	-0.725034	-2.08123	-0.622149	-2.72097	-0.678872	-1.56201	1.22034	0.336877	0.00928975	-1.73893	1.22034	-2.72097	2.72097
FBgn0027602	CG8611	-0.0787425	-0.49298	-0.0939112	-0.252273	0.204345	-0.541216	0.13811	-0.341276	-0.489443	-0.0174432	0.216797	-0.130834	0.216797	-0.541216	0.541216
FBgn0027608	CG2082	0.141235	0.154454	-0.0580787	-0.00911417	-1.17566	-0.236836	-0.169233	-0.0619613	0.351038	-0.0523457	-0.0440507	0.0273957	0.351038	-1.17566	1.17566
FBgn0027611	LManII	-0.433476	-0.171896	0.208796	0.554107	-0.50989	-0.25571	-0.435898	0.0281377	-0.549494	-0.476323	0.113439	-0.484475	0.554107	-0.549494	0.554107
FBgn0027615	OXA1L	-0.172744	0.351142	-0.174777	-0.101637	0.200271	0.186861	0.075088	-0.12534	-0.59201	-0.76816	0.102703	0.0121163	0.351142	-0.76816	0.76816
FBgn0027616	Ythdc1	0.00150606	0.336568	0.0699848	0.0770212	0.294725	0.165464	0.149518	0.216579	-0.0511858	-0.015064	0.291272	0.299557	0.336568	-0.0511858	0.336568
FBgn0027617	CG5808	0.297451	0.347546	0.229198	0.261199	1.01039	0.174074	0.460507	0.0999491	-0.361663	0.354799	0.385833	0.185254	1.01039	-0.361663	1.01039
FBgn0027619	eIF3j	0.0243418	-0.137713	0.00825623	-0.0525191	0.202115	0.0135718	0.18069	-0.0513815	-0.295355	0.102646	0.252474	-0.0268723	0.252474	-0.295355	0.295355
FBgn0027620	Acf	-0.670385	-0.0692529	-0.823973	0.0469566	-1.24864	0.101783	-0.897622	0.130838	-0.794574	-0.0129796	-0.295866	0.0871133	0.130838	-1.24864	1.24864
FBgn0027621	Pfrx	-0.179557	-0.138295	0.212462	0.495491	-0.254883	0.250198	-0.451744	0.0502896	-0.215438	-0.193416	0.119059	0.173718	0.495491	-0.451744	0.495491
FBgn0027654	jdp	0.0530895	-0.0395298	-0.053361	-0.166223	-0.610618	-0.047503	-0.617804	-0.00865381	0.791186	0.15669	0.189613	0.0275897	0.791186	-0.617804	0.791186
FBgn0027657	glob1	-0.228329	-0.698968	0.323201	0.161223	0.257013	-0.288917	-0.0341395	-0.226177	-0.185107	-0.370624	0.147146	-0.703762	0.323201	-0.703762	0.703762
FBgn0027660	blot	-0.429727	0.0619467	-0.619851	0.0517403	-0.990319	0.120485	-0.617863	0.070065	-0.238495	-0.0491675	0.0158698	0.333914	0.333914	-0.990319	0.990319
FBgn0027779	VhaSFD	0.661998	0.505131	0.340122	0.749047	-2.44098	-2.45143	0.437896	0.0854262	0.440561	0.94192	0.173039	0.368209	0.94192	-2.45143	2.45143
FBgn0027784	Prp18	0.2695	0.0696043	0.22065	-0.0202586	1.32303	0.0285147	0.483801	0.024262	-0.532194	-0.164266	0.353616	-0.0389276	1.32303	-0.532194	1.32303
FBgn0027790	GV1	-0.144505	-0.648263	-0.223542	-0.622207	-0.752881	-0.866453	-0.364775	-0.221906	0.678408	0.055157	-0.217483	-0.605955	0.678408	-0.866453	0.866453
FBgn0027791	O-fut2	0.121043	0.0522372	0.407849	0.161409	1.44824	0.080421	0.698986	-0.152842	-0.392896	0.0384171	0.40903	0.198664	1.44824	-0.392896	1.44824
FBgn0027793	CG14787	-0.253922	-1.30422	0.179893	-1.60204	0.813047	-1.50219	0.240691	-1.13634	1.60964	0.911601	0.155807	-1.08718	1.60964	-1.60204	1.60964
FBgn0027795	CG14785	-0.371002	0.584179	0.435229	0.0720651	-0.55664	0.526349	0.0386327	0.19954	0.597715	-1.66268	-0.121985	0.169656	0.597715	-1.66268	1.66268
FBgn0027835	Dp1	-0.181864	-0.205034	-0.319712	0.050922	-0.769402	-0.197532	-0.397791	-0.154101	-0.147729	0.206501	0.0105914	-0.0233073	0.206501	-0.769402	0.769402
FBgn0027836	Dgp-1	0.0200222	-0.0192665	0.0150459	-0.0271822	0.835261	-0.0756968	0.411363	-0.177554	0.0244632	-0.284282	0.261141	-0.154685	0.835261	-0.284282	0.835261
FBgn0027841	CstF64	0.230836	-0.059134	0.16183	0.133102	0.826673	0.0822953	0.822485	-0.008846	-0.494499	0.248196	0.2931	0.0796711	0.826673	-0.494499	0.826673
FBgn0027843	CAH2	0.185817	0.0261939	0.862037	0.347037	0.0346831	0.0274312	0.1847	0.461464	0.820734	0.514574	0.246832	0.15074	0.862037	0.0261939	0.862037
FBgn0027865	Tsp96F	0.109749	0.152335	-0.13343	0.218948	0.26823	0.00522722	-0.183773	0.157304	0.239086	0.535667	0.187685	0.289459	0.535667	-0.183773	0.535667
FBgn0027868	Nup107	0.232086	-0.370681	0.102157	-0.0913056	0.978107	-0.0753062	0.820897	-0.406233	-0.620336	0.141592	0.184044	-0.25532	0.978107	-0.620336	0.978107
FBgn0027885	cass	0.149487	0.587443	0.0766985	0.304715	0.134252	0.439888	0.326044	0.446645	-0.177275	0.286041	0.388899	0.507657	0.587443	-0.177275	0.587443
FBgn0027889	ball	0.343985	-0.0135519	0.19996	0.203948	0.344779	0.298657	0.707972	-0.0295744	-0.650234	-0.121422	0.359486	0.0150031	0.707972	-0.650234	0.707972
FBgn0027903	PolD2	0.365209	-0.0856647	0.297547	0.0813017	1.12413	0.141594	0.989709	0.214201	-0.679126	0.37067	0.398658	0.0624246	1.12413	-0.679126	1.12413
FBgn0027934	alpha-Est4aPsi	-0.296718	-0.234883	0.234925	-0.345514	-0.151333	-0.0711032	-0.0288714	0.000630698	0.513192	0.33819	-0.485607	-0.5835	0.513192	-0.5835	0.5835
FBgn0027945	ppl	-0.215106	0.12702	0.560552	0.543075	0.404446	0.440115	0.145896	0.089884	-0.57997	-0.271176	0.377345	0.135466	0.560552	-0.57997	0.57997
FBgn0027949	msb1l	0.181123	0.346386	-0.0875244	0.246201	0.0943218	0.41982	0.34252	0.0634395	-0.537551	-0.561261	0.242164	0.183984	0.41982	-0.561261	0.561261
FBgn0027950	MBD-like	0.357054	0.306699	0.249358	0.22262	0.393408	0.477313	0.446495	0.251247	-0.261167	-0.167019	0.381863	0.253904	0.477313	-0.261167	0.477313
FBgn0028292	ric8a	-0.0483064	-0.0900384	-0.0974012	0.118401	0.708619	0.153239	0.319906	0.0366536	-0.368191	0.234112	0.313055	0.0618239	0.708619	-0.368191	0.708619
FBgn0028325	Pdha	-0.213304	-0.891291	-0.196079	-0.837095	-0.182606	-0.802898	-0.128983	-0.700964	0.0866628	-0.286956	0.0649154	-0.87103	0.0866628	-0.891291	0.891291
FBgn0028327	l(1)G0320	-0.0678517	-0.196589	-0.145153	-0.0705224	0.0988118	-0.266394	0.267008	-0.148699	-0.212572	0.324317	0.20407	-0.0308059	0.324317	-0.266394	0.324317
FBgn0028336	Fum1	-0.00698111	-0.806353	0.036399	-0.630645	0.680721	-0.626946	0.255954	-0.675462	0.089447	-0.296518	0.303754	-0.77511	0.680721	-0.806353	0.806353
FBgn0028341	Ptpmeg2	-0.0863229	0.0386343	-0.242823	-0.0959136	0.433852	-0.0259263	-0.0620716	0.0247247	-0.166319	0.0350251	0.19292	0.113691	0.433852	-0.242823	0.433852
FBgn0028343	Ankle2	-0.0607164	-0.12659	-0.216203	0.0077829	-0.0911466	0.0126094	0.190328	-0.0690198	-0.632375	0.096821	0.0875467	0.0474012	0.190328	-0.632375	0.632375
FBgn0028360	Cdc7	-0.00608071	0.49073	-0.119968	0.213505	-0.771706	0.473646	-0.325041	0.313241	-0.350437	-0.528482	0.214619	0.334015	0.49073	-0.771706	0.771706
FBgn0028369	kirre	-0.000327707	-0.0646644	-0.316039	-0.161845	-0.230435	-0.395571	-0.440039	-0.198394	0.347766	0.00798613	-0.21824	-0.141722	0.347766	-0.440039	0.440039
FBgn0028371	jbug	-0.169387	-0.34105	-0.265388	-0.336633	-0.629199	-0.35433	-0.455167	-0.355228	0.177543	-0.325487	-0.152969	-0.134708	0.177543	-0.629199	0.629199
FBgn0028372	Kpc2	-0.209895	0.506062	0.0304617	0.0204817	0.520207	0.372581	0.288573	0.0612173	-0.0602209	-1.11044	0.243737	0.0621741	0.520207	-1.11044	1.11044
FBgn0028374	Hug	0.693759	0.0251084	-0.0729035	-0.678069	1.02093	0.589311	1.13872	0.385042	0.688096	-0.112964	0.48102	0.48197	1.13872	-0.678069	1.13872
FBgn0028375	heix	-0.292932	-0.13698	-0.226816	-0.205662	-0.311401	-0.0367024	-0.197401	0.110704	-0.318097	-0.183221	0.138393	0.126766	0.138393	-0.318097	0.318097
FBgn0028379	fan	-0.363326	0.588955	0.424358	0.336905	-2.63028	0.575547	-0.242894	0.28958	-0.89453	-0.744394	-0.672826	0.219049	0.588955	-2.63028	2.63028
FBgn0028380	fal	-0.24642	0.0851272	-0.318739	-0.294688	-0.507517	-0.04492	-0.228323	-0.297714	-0.529255	-0.692854	0.00105948	-0.297344	0.0851272	-0.692854	0.692854
FBgn0028381	Decay	-0.0136133	0.244471	0.407016	0.472635	-0.15799	-0.0188813	0.438925	0.443067	0.656585	1.14094	0.255848	0.252337	1.14094	-0.15799	1.14094
FBgn0028382	cyp33	0.4316	0.0126674	0.377901	0.255409	1.48402	0.459291	1.19812	0.287701	-0.394172	0.588411	0.720153	0.170066	1.48402	-0.394172	1.48402
FBgn0028387	chm	-0.27196	-0.201812	-0.350821	0.0379207	-0.583412	0.185937	-0.284074	0.17441	-0.450799	-0.0317571	0.233847	0.106348	0.233847	-0.583412	0.583412
FBgn0028397	Tob	-0.017864	0.1628	-0.285609	0.0365092	-0.107772	0.0654599	-0.664039	0.0822504	0.913029	0.28645	0.120099	0.198743	0.913029	-0.664039	0.913029
FBgn0028398	Taf10	0.303965	0.0293703	0.0392917	0.093755	0.432028	0.0825109	0.611049	0.306411	-0.240836	0.585067	0.239344	0.197405	0.611049	-0.240836	0.611049
FBgn0028400	Syt4	0.661181	0.30166	0.648204	0.36284	0.253422	0.299463	0.184851	0.329487	0.982331	0.0180854	0.766884	0.438114	0.982331	0.0180854	0.982331
FBgn0028402	Polr3E	-0.0223678	-0.193071	0.00456932	-0.056936	0.290107	-0.18227	0.242456	-0.0986445	-0.332658	0.0322129	0.154433	-0.11517	0.290107	-0.332658	0.332658
FBgn0028406	Drep4	-0.260263	-0.525881	-0.383656	-0.116296	0.280949	-0.355483	-0.142889	-0.523941	-0.675781	0.295225	-0.230791	-0.223561	0.295225	-0.675781	0.675781
FBgn0028407	Drep3	0.0691397	0.241964	-0.118215	-0.29086	-0.169653	-0.243421	-0.460749	-0.415456	0.292262	-0.977616	-0.462716	-0.343747	0.292262	-0.977616	0.977616
FBgn0028408	Drep2	-0.0264199	-0.00442429	-0.304073	-0.00874617	0.304325	-0.0965789	0.0520392	-0.03571	-0.469922	0.00725509	0.231036	0.182503	0.304325	-0.469922	0.469922
FBgn0028411	Nxt1	0.271622	-0.550258	0.15085	-0.477426	0.82431	-0.447822	0.734086	0.123692	-0.596379	0.662063	0.321277	-0.279287	0.82431	-0.596379	0.82431
FBgn0028412	Mst33A	-0.470988	0.491488	1.42982	0.116587	0.193736	0.448092	-0.421775	0.160447	0.0214323	-1.45424	-0.728291	0.160537	1.42982	-1.45424	1.45424
FBgn0028416	Met75Ca	NaN	-0.511547	1.41672	-1.67163	-0.887274	-0.208732	-1.33973	0.205214	-0.722285	-1.92547	-0.1311	0.167615	NaN	NA	#VALUE!
FBgn0028421	Kap3	-0.446855	-0.0166406	-0.449042	0.0452367	-0.720146	-0.0663138	-0.701258	-0.00946634	-0.155742	0.26323	-0.00656395	0.111335	0.26323	-0.720146	0.720146
FBgn0028424	JhI-26	0.469031	0.72517	0.870007	0.644986	1.51832	1.01857	0.6926	1.02838	0.757074	0.575118	1.15008	0.616687	1.51832	0.469031	1.51832
FBgn0028425	JhI-21	-0.308411	-0.134832	-0.305594	-0.18061	-0.139982	-0.115675	-0.0690888	-0.0471405	-0.683985	0.183504	0.0778981	0.0388647	0.183504	-0.683985	0.683985
FBgn0028426	RNaseZ	0.0489302	-0.103074	-0.0352067	0.181822	0.208748	0.197909	0.183546	0.323394	-0.459855	0.34135	0.308833	0.101758	0.34135	-0.459855	0.459855
FBgn0028427	Ilk	-0.108037	-0.193808	-0.29878	-0.0900858	0.209842	-0.133991	-0.0182711	-0.148563	-0.301648	0.167071	0.0300006	0.0145249	0.209842	-0.301648	0.301648
FBgn0028430	He	0.178894	-0.353172	-0.00158447	1.42492	-0.805444	-1.65891	-0.288919	0.294395	-0.498151	-0.0994129	-0.77098	-1.04546	1.42492	-1.65891	1.65891
FBgn0028436	ECSIT	0.235703	-0.399466	0.105563	-0.209052	0.723148	-0.182695	0.547176	-0.133105	-0.0112085	0.158459	0.31059	-0.273079	0.723148	-0.399466	0.723148
FBgn0028468	rtet	0.106653	-0.643478	0.182917	-0.441702	1.11496	-0.448451	0.808182	-0.735742	-0.748933	-0.00283676	0.291554	-0.637769	1.11496	-0.748933	1.11496
FBgn0028473	Non1	0.221288	0.283475	0.407059	0.55128	0.307679	0.34534	0.37737	-0.0353542	-0.605265	0.0733126	0.280192	0.0717805	0.55128	-0.605265	0.605265
FBgn0028474	CG4119	-0.0637527	-0.211556	-0.23014	-0.0496249	-0.060711	-0.0464307	0.0815416	-0.00330879	-0.400828	0.0768438	0.16791	-0.0367448	0.16791	-0.400828	0.400828
FBgn0028475	Hrd3	-0.435362	0.0564274	-0.33627	-0.178601	-0.364939	0.089406	-0.171741	-0.173345	-0.268177	-0.569437	-0.0409537	-0.0887573	0.089406	-0.569437	0.569437
FBgn0028479	Mtpalpha	-0.0308058	-0.747233	-0.108231	-0.336718	0.139843	-0.619958	0.404959	-0.535248	-0.647285	-0.0705883	-0.0211276	-0.492439	0.404959	-0.747233	0.747233
FBgn0028480	CG17841	0.0323254	-0.0803313	0.624242	0.400699	0.552166	0.168222	0.0743741	-0.0402181	-0.096528	-0.143464	0.315699	-0.025935	0.624242	-0.143464	0.624242
FBgn0028482	bdl	-0.043193	-0.471075	-0.184376	-0.613248	-0.226014	-0.560764	-0.298447	-0.324844	0.545022	-0.173137	0.0366475	-0.482035	0.545022	-0.613248	0.613248
FBgn0028484	Ack	-0.0997896	0.188713	-0.217723	0.0389771	-0.525349	0.0261105	-0.181543	-0.123053	-0.0876964	-0.278752	0.0714595	0.0646363	0.188713	-0.525349	0.525349
FBgn0028487	f-cup	-0.210523	0.671776	0.177295	-0.150776	-0.290531	0.42878	-0.119648	0.110917	-0.262568	-0.953063	0.100129	0.149902	0.671776	-0.953063	0.953063
FBgn0028490	CG31705	-0.231731	-0.349401	0.474411	0.269069	-0.27313	-0.0404174	-0.156718	0.0538597	-0.0818516	-0.114956	0.112623	-0.147136	0.474411	-0.349401	0.474411
FBgn0028494	CG6424	0.616233	0.847551	0.573556	0.771798	0.735211	0.940169	-0.170974	0.897873	0.731773	0.625417	0.190388	0.805298	0.940169	-0.170974	0.940169
FBgn0028496	CG30116	0.330603	0.214638	0.216041	0.244732	-1.16841	-0.266006	-0.266998	0.305859	0.844476	0.350016	0.181344	0.27558	0.844476	-1.16841	1.16841
FBgn0028497	Mtmr6	0.0361335	0.0666151	0.0929706	0.082795	0.117223	0.110207	0.133606	-0.06283	-0.153859	-0.0788733	0.120706	0.066732	0.133606	-0.153859	0.153859
FBgn0028499	CG7985	0.628455	-0.385821	0.614288	-0.35762	1.35271	-0.39233	0.734549	-0.462137	0.174666	-0.400434	0.507539	-0.519808	1.35271	-0.519808	1.35271
FBgn0028500	Rich	-0.442554	-0.214999	-0.295021	-0.0401003	-0.817615	-0.0716077	-0.446511	-0.131063	-0.178768	-0.0816137	-0.0568671	-0.092377	-0.817615	-0.817615	0.817615
FBgn0028504	CG12182	-0.658073	-0.165327	-0.229951	-0.293301	-1.35928	-0.166225	-0.465193	-0.0142646	-0.347013	-0.25965	-0.155048	-0.395895	-1.35928	-1.35928	1.35928
FBgn0028506	CG4455	-0.314914	-0.463496	-0.52391	-0.556096	-0.616686	-0.511903	-0.367117	-0.193206	-0.173611	0.58849	0.155764	-0.220634	0.58849	-0.616686	0.616686
FBgn0028507	CG3793	0.18422	-0.652149	0.104839	-0.333448	0.707556	-0.429363	0.378134	-0.572976	-0.142453	0.296308	0.188808	-0.423945	0.707556	-0.652149	0.707556
FBgn0028513	CG9254	0.165441	0.964574	0.536856	-0.0179036	-1.32375	0.462573	-0.490028	0.0965972	0.347795	-1.04114	-0.154243	0.163234	0.964574	-1.32375	1.32375
FBgn0028516	ZnT35C	-0.126273	-0.261171	-0.105896	-0.0943006	0.238661	-0.0229279	0.0362281	-0.274252	-0.235474	-0.379933	0.154622	-0.174674	0.238661	-0.379933	0.379933
FBgn0028518	CG18480	-0.0182509	0.123122	0.0348554	0.289204	-0.495223	-0.137726	0.176247	0.347323	0.368692	0.561998	0.0838003	-0.11167	0.561998	-0.495223	0.561998
FBgn0028519	hll	0.146371	-2.58176	1.59028	-0.328183	1.05578	-2.65581	0.220596	-1.62651	1.42915	1.25784	-0.69235	-1.89724	1.59028	-2.65581	2.65581
FBgn0028520	CG4891	0.764267	-0.0225356	1.21467	0.390115	0.443946	0.226227	0.740521	-0.453926	2.10834	-0.666313	-1.31226	-0.387576	2.10834	-1.31226	2.10834
FBgn0028523	CG5888	0.303429	-0.591836	-0.120405	-0.672144	0.35195	-0.538264	0.286699	-0.144131	0.301577	-0.00892857	0.108517	-0.428591	0.35195	-0.672144	0.672144
FBgn0028525	c(2)M	0.111149	-0.835367	-0.0744957	-0.720342	0.303591	-0.857844	0.147424	0.180074	-0.686694	-0.141279	0.23322	-1.0198	0.303591	-1.0198	1.0198
FBgn0028526	CG15293	-0.357414	-1.17923	1.1288	-0.0331151	0.368369	-0.460821	0.052548	-0.580757	-0.43707	-1.49688	0.101182	-1.09527	1.1288	-1.49688	1.49688
FBgn0028527	CG18507	0.062765	0.34615	0.308864	0.476923	0.278507	0.532447	0.184724	0.38876	0.363926	0.166554	0.230428	0.48831	0.532447	0.062765	0.532447
FBgn0028530	mTTF	0.0476049	-0.339225	-0.0455074	-0.373133	0.840617	-0.517163	0.354242	-0.397055	-0.600541	0.0310634	0.139566	-0.311462	0.840617	-0.600541	0.840617
FBgn0028531	CG15286	-0.410235	0.442564	0.393739	0.279296	-0.672145	0.532873	-0.178301	-0.0325137	0.484417	-1.06509	-0.347293	0.0838085	0.532873	-1.06509	1.06509
FBgn0028532	CG7968	0.433271	0.870438	1.01836	1.22673	-0.100777	0.00685564	-0.27074	0.571739	0.133806	0.884876	0.36935	0.608645	1.22673	-0.27074	1.22673
FBgn0028533	CG7953	-0.0655757	1.02424	1.61245	1.73427	0.22215	0.826218	-0.274638	0.905313	-0.244227	0.2809	0.444013	0.74667	1.73427	-0.274638	1.73427
FBgn0028534	CG7916	-0.00728627	1.31885	1.62249	1.99203	0.883555	1.33479	-0.501983	1.26112	-0.156067	0.165753	0.95092	1.20725	1.99203	-0.501983	1.99203
FBgn0028537	CG31775	1.99388	-1.07251	-53.5551	-4.05918	2.30533	-4.11742	1.16565	-1.1385	3.16848	2.38885	0.00114644	-1.00059	3.16848	-53.5551	53.5551
FBgn0028538	Sec71	-0.487081	-0.122693	-0.364456	0.0589749	-0.9988	0.0430898	-0.524821	-0.169124	-0.161241	-0.224115	-0.0854994	-0.0647419	0.0589749	-0.9988	0.9988
FBgn0028540	CG9008	-0.45776	-0.0601988	0.422527	0.258828	-0.104346	0.0564042	-0.0712593	-0.260449	-0.0336245	-0.637057	-0.0744682	-0.211711	0.422527	-0.637057	0.637057
FBgn0028543	NimB2	-0.52202	-0.387019	0.429344	0.458095	0.0742547	-0.0865352	-0.263536	-0.176868	-0.276209	-0.355717	0.043222	-0.00327083	0.458095	-0.52202	0.52202
FBgn0028544	Vajk3	0.228922	-2.32058	-2.60444	-3.14131	-2.2189	-4.30133	-2.46495	-2.1253	1.13018	-0.518695	-0.10242	-2.04669	1.13018	-4.30133	4.30133
FBgn0028546	ics	-0.135995	-0.550823	-0.0923814	-0.423202	-0.349815	-0.534204	-0.0127564	-0.474131	-0.00870056	0.196805	0.158119	-0.360908	0.196805	-0.550823	0.550823
FBgn0028550	Atf3	0.145435	0.15469	0.0627182	0.229726	-0.693822	0.178905	-0.650656	0.291859	0.820219	0.256076	0.112976	0.371829	0.820219	-0.693822	0.820219
FBgn0028554	x16	0.0341072	-0.2316	-0.0838448	-0.231967	0.68682	-0.0952865	0.394146	-0.354339	-0.448802	0.078221	0.354907	-0.194203	0.68682	-0.448802	0.68682
FBgn0028560	sut4	-0.087646	0.497008	0.577585	-0.165956	-0.955379	0.153022	-0.0223215	-0.18204	-0.374709	-1.47537	-0.989579	-0.0336801	0.577585	-1.47537	1.47537
FBgn0028561	sut3	-0.839454	0.131159	-0.42892	-0.158005	0.454879	0.00174903	-0.659737	-0.304865	0.179236	-1.40539	-0.45178	-0.255702	0.454879	-1.40539	1.40539
FBgn0028562	sut2	-0.0519202	-0.421191	0.0810152	0.162792	0.25898	-0.258382	-0.399694	-0.472112	0.572409	0.319805	-0.101022	-0.3138	0.572409	-0.472112	0.572409
FBgn0028563	sut1	-0.523665	-0.485981	-0.540288	-0.378605	-0.861695	-0.410967	-0.429052	-0.35771	-0.460324	-0.054043	-0.0494375	-0.271985	-0.861695	-0.861695	0.861695
FBgn0028567	robl62A	0.232491	0.89815	1.4901	0.196717	-0.0667319	0.742736	0.978328	0.40705	-0.475358	-1.30079	-0.0669612	0.427284	1.4901	-1.30079	1.4901
FBgn0028569	robl37BC	0.596546	0.227724	2.30973	0.143277	1.73782	0.419231	1.48707	-0.173214	3.11989	-1.38451	-0.341386	0.000476458	3.11989	-1.38451	3.11989
FBgn0028570	robl22E	-0.123374	0.389097	1.74513	0.520391	-2.16924	0.522533	0.210247	0.401502	1.56739	-0.911032	-0.247959	0.273767	1.74513	-2.16924	2.16924
FBgn0028572	qtc	-0.208315	0.196638	0.0309478	0.128922	-0.133441	0.13633	-0.12929	0.0461992	0.0925288	-0.394496	-0.0390302	0.162179	0.196638	-0.394496	0.394496
FBgn0028573	prc	1.12678	-1.8239	-0.450713	-1.48972	0.221023	-2.77813	1.42648	-0.890014	1.75919	1.02373	-0.422971	-2.10495	1.75919	-2.77813	2.77813
FBgn0028577	hfp	-0.133349	0.385148	-0.158239	0.122848	-0.0924528	0.280685	-0.200956	0.352932	-0.284669	-0.190462	0.126991	0.391827	0.391827	-0.284669	0.391827
FBgn0028579	phtf	-0.368991	0.385046	-0.349587	-0.34277	-0.682078	0.20993	-0.355149	0.0230746	-0.134937	-0.535558	0.0209427	-0.0264271	0.385046	-0.682078	0.682078
FBgn0028583	lcs	0.421809	1.40809	-3.70055	-0.236739	0.324641	1.09961	0.720572	1.20881	-2.29963	-1.23685	-0.173087	0.931467	1.40809	-3.70055	3.70055
FBgn0028622	qsm	-0.0294225	-1.01282	-0.366328	-1.10272	-0.551674	-1.13705	-0.494858	-0.829985	0.588654	0.215212	-0.115424	-0.932344	0.588654	-1.13705	1.13705
FBgn0028644	beat-Ic	0.392725	0.215838	0.304677	0.280002	0.33569	0.132968	-0.171815	0.123903	0.625232	0.23336	0.0296059	0.128681	0.625232	-0.171815	0.625232
FBgn0028645	beat-Ib	0.243564	0.129371	0.138424	-0.130341	-0.217804	-0.133956	-0.110684	0.201974	0.655248	-0.431892	0.178204	-0.0594251	0.655248	-0.431892	0.655248
FBgn0028646	aralar1	-0.320841	-0.406563	0.04896	0.124482	-0.187058	-0.114579	-0.17542	-0.212311	-0.368132	-0.234309	0.0421058	-0.278883	0.124482	-0.406563	0.406563
FBgn0028648	mRpL50	0.334291	-0.178329	0.0390237	0.00915595	0.473382	0.116507	0.500752	-0.0120313	-0.129222	0.319768	0.439684	0.201457	0.500752	-0.178329	0.500752
FBgn0028662	VhaPPA1-1	-0.308742	-0.283005	-0.351784	-0.164158	-0.325689	-0.255874	-0.217399	-0.151543	-0.214211	0.15072	-0.0821152	-0.151273	0.15072	-0.351784	0.351784
FBgn0028663	VhaM9.7-b	0.0275612	-0.241444	-0.0110932	-0.197185	0.652849	-0.172032	0.282462	-0.126834	-0.0926133	0.31015	0.154088	-0.159535	0.652849	-0.241444	0.652849
FBgn0028664	VhaM9.7-c	0.158164	-0.21709	0.235507	-0.00219599	0.89254	0.0453947	0.549191	-0.0270366	-0.297472	0.211243	0.38409	-0.00912177	0.89254	-0.297472	0.89254
FBgn0028667	Vha16-3	-0.961829	0.478177	0.371982	0.905168	-2.994	0.875138	-1.08897	0.695048	0.232705	0.14655	-1.73952	0.572781	0.905168	-2.994	2.994
FBgn0028668	Vha16-2	1.4055	0.884721	1.16964	1.27908	-4.3443	-1.43735	1.43605	0.555787	1.45727	1.42801	0.94619	0.615167	1.45727	-4.3443	4.3443
FBgn0028669	Vha100-3	0.26343	0.284493	0.678042	0.146584	0.336634	0.269519	0.118182	-0.222381	0.969786	-1.25725	-0.6193	-0.145576	0.969786	-1.25725	1.25725
FBgn0028670	Vha100-2	-0.457893	-0.481649	-0.24148	-0.212644	-0.769771	-0.456839	-0.251667	-0.315664	-0.164254	0.139799	-0.0574544	-0.256616	0.139799	-0.769771	0.769771
FBgn0028675	Sur	-0.566192	-0.376037	-0.593043	-0.23634	-0.761635	-0.415569	-0.574683	-0.0804521	-0.315706	-0.385559	-0.583116	-0.351089	-0.761635	-0.761635	0.761635
FBgn0028683	spt4	0.63839	0.346389	0.198271	0.330206	1.81539	0.398838	1.02851	0.692558	-0.0793951	0.966462	0.67478	0.651699	1.81539	-0.0793951	1.81539
FBgn0028684	Rpt5	0.210179	-0.332119	-0.109231	-0.438359	0.234614	-0.507436	0.458941	-0.365999	-0.181006	0.726437	0.237895	-0.424426	0.726437	-0.507436	0.726437
FBgn0028685	Rpt4	0.207679	-0.590595	-0.103796	-0.57499	0.602935	-0.590825	0.547227	-0.476178	-0.0534926	0.668173	0.235935	-0.526189	0.668173	-0.590825	0.668173
FBgn0028686	Rpt3	0.22046	-0.66595	-0.0238584	-0.620133	0.464162	-0.719989	0.483051	-0.524354	-0.052567	0.548046	0.234587	-0.616898	0.548046	-0.719989	0.719989
FBgn0028687	Rpt1	0.142751	-0.282103	-0.123481	-0.450272	0.418589	-0.364198	0.54249	-0.402178	-0.269589	0.380505	0.183575	-0.379201	0.54249	-0.450272	0.54249
FBgn0028688	Rpn7	0.340375	-0.380395	0.0935172	-0.428566	0.972361	-0.319876	0.801029	-0.432808	-0.189545	0.472273	0.275665	-0.367469	0.972361	-0.432808	0.972361
FBgn0028689	Rpn6	0.175442	-0.223446	-0.00075166	-0.312216	0.000325144	-0.202461	0.427159	-0.316688	-0.094031	0.289869	0.215374	-0.328497	0.427159	-0.328497	0.427159
FBgn0028690	Rpn5	0.0458315	-0.331516	-0.195529	-0.412163	-0.233693	-0.407863	0.267334	-0.355382	-0.142111	0.703734	0.191653	-0.329856	0.703734	-0.412163	0.703734
FBgn0028691	Rpn9	0.0875352	-0.508266	-0.190915	-0.688667	0.352014	-0.653237	0.440475	-0.678403	-0.201612	0.488319	0.137561	-0.696393	0.488319	-0.696393	0.696393
FBgn0028692	Rpn2	0.105563	-0.379002	-0.147801	-0.395613	-0.245377	-0.369055	0.214716	-0.403766	-0.0656862	0.628344	0.142696	-0.39281	0.628344	-0.403766	0.628344
FBgn0028693	Rpn12	0.517386	-0.287999	0.378859	-0.436805	1.80755	-0.399105	1.42129	-0.245776	-0.403982	0.585654	0.616804	-0.332986	1.80755	-0.436805	1.80755
FBgn0028694	Rpn11	0.276031	-0.433887	-0.0877762	-0.49151	0.576911	-0.485088	0.584282	-0.50406	-0.158071	0.612065	0.219314	-0.557918	0.612065	-0.557918	0.612065
FBgn0028695	Rpn1	0.0491552	-0.687436	-0.238735	-0.603798	-0.464708	-0.642775	0.12785	-0.638531	-0.129245	0.633993	0.0336908	-0.604555	0.633993	-0.687436	0.687436
FBgn0028697	RpL15	0.396068	-0.128432	0.295131	0.0563651	0.692732	-0.0224942	0.609451	-0.186033	-0.54114	0.221516	0.295574	-0.173066	0.692732	-0.54114	0.692732
FBgn0028699	Rh50	-0.263057	-0.515866	-0.246725	-0.555449	-0.710621	-0.359208	-0.247404	-0.167136	0.441001	-0.0746186	-0.215438	-0.465634	0.441001	-0.710621	0.710621
FBgn0028700	RfC38	0.664695	-0.243387	0.459566	0.0776208	1.57855	-0.120484	1.10581	0.222062	-0.448021	0.360736	0.573205	0.101769	1.57855	-0.448021	1.57855
FBgn0028703	Nhe3	-0.00252295	-0.0612146	0.0693927	-0.051766	0.191038	-0.0577041	0.736555	0.680287	0.160474	0.335283	0.320673	0.00633734	0.736555	-0.0612146	0.736555
FBgn0028704	Nckx30C	0.584257	0.415406	0.262391	0.467115	-3.04286	-1.37209	0.0965957	-0.0174001	0.612497	0.732444	0.202101	0.23735	0.732444	-3.04286	3.04286
FBgn0028707	Mt2	-0.0182745	-0.0765704	-0.0476984	0.199797	0.663896	-0.465061	0.162447	0.20608	-0.792175	0.543834	0.0812642	-0.119375	0.663896	-0.792175	0.792175
FBgn0028717	Lnk	-0.181137	0.135967	-0.348465	0.0523816	-0.335309	0.0856168	-0.21507	-0.00584432	-0.310031	-0.187021	0.0682947	0.0708339	0.135967	-0.348465	0.348465
FBgn0028734	Fmr1	0.0430287	0.171391	-0.186286	0.105149	-0.026601	0.240792	0.155389	0.163055	-0.199005	-0.00627813	0.270653	0.212129	0.270653	-0.199005	0.270653
FBgn0028737	eEF1beta	0.559395	-0.120376	0.61178	0.227864	1.27017	0.0467975	1.03606	0.00760843	-0.307411	0.459579	0.629536	0.0504362	1.27017	-0.307411	1.27017
FBgn0028744	CG5033	-0.120988	-0.460761	-0.196944	-0.0974399	-0.241171	-0.268908	0.0490038	-0.279141	-0.611883	0.216423	0.139721	-0.31174	0.216423	-0.611883	0.611883
FBgn0028746	CG18508	0.250038	0.688339	0.129925	0.0309078	0.56665	0.464604	0.361345	0.47563	0.0646037	0.168876	0.529001	0.451446	0.688339	0.0309078	0.688339
FBgn0028789	Doc1	-0.310831	-0.655577	-0.550699	-0.888439	-0.284286	-0.642348	-0.0949962	-0.662539	-0.855308	-1.10003	-1.26721	-0.907326	-1.26721	-1.26721	1.26721
FBgn0028833	Cmpk	0.256349	-0.0901374	0.204826	-0.0656831	1.03407	-0.0818681	0.643924	-0.0496627	-0.240273	0.0584794	0.423286	-0.134159	1.03407	-0.240273	1.03407
FBgn0028836	CSN7	0.12668	-0.171121	0.137858	-0.114329	0.277244	-0.0504689	0.564708	-0.151949	-0.452356	-0.291073	0.108447	-0.163036	0.564708	-0.452356	0.564708
FBgn0028837	CSN6	0.288381	-0.18854	0.121889	-0.0407285	0.640423	0.13362	0.723671	-0.121087	-0.3468	0.264551	0.379622	-0.0992502	0.723671	-0.3468	0.723671
FBgn0028838	CSN1a	-1.2798	0.391517	0.00244225	0.136687	-0.169483	0.415646	-0.167664	-0.0465135	-1.27915	-1.37126	-1.40059	-0.02649	0.415646	-1.40059	1.40059
FBgn0028841	jhamt	0.158069	-0.83741	-0.0394491	-1.44148	0.142439	-0.852243	0.0118808	0.302432	-0.0496167	-1.08944	-0.375526	0.391625	0.391625	-1.44148	1.44148
FBgn0028844	CG15283	-0.0380415	0.409081	0.923038	0.173797	NaN	0.522093	0.849162	0.140858	-1.36014	-1.12678	-1.44541	0.0761705	NaN	NA	#VALUE!
FBgn0028847	CG9014	-0.452649	0.509612	1.16093	-0.0833989	-0.824874	0.363718	-0.117568	-0.0195226	-0.0691383	-1.36746	-0.844878	0.0165754	1.16093	-1.36746	1.36746
FBgn0028848	Gpo3	-0.367582	0.650111	1.33621	-0.269334	0.33229	0.317955	0.283143	-0.0704457	0.932513	-1.56154	-0.201502	-0.0326535	1.33621	-1.56154	1.56154
FBgn0028850	CG15260	0.294594	0.80529	0.821277	-0.0417031	-0.464004	0.655657	0.346023	0.291492	0.623292	-1.44106	-0.864405	0.253527	0.821277	-1.44106	1.44106
FBgn0028853	CG15263	2.2211	0.00971579	5.18071	2.01065	0.727008	1.3571	-0.291579	1.03044	4.01667	1.45115	1.8551	-0.0644566	5.18071	-0.291579	5.18071
FBgn0028855	CG15282	0.764364	0.477436	-0.3825	0.174781	1.76102	0.386866	1.55137	1.41586	-1.11095	0.606855	0.0422127	0.9158	1.76102	-1.11095	1.76102
FBgn0028856	CG18063	0.551721	0.416762	1.40088	0.35122	-2.20791	0.50183	0.778184	0.166311	1.5239	-0.977706	-0.56945	0.069083	1.5239	-2.20791	2.20791
FBgn0028857	CG12448	-0.336091	0.570047	0.589528	0.187402	-0.226967	0.524004	-1.31385	0.17289	0.293966	-1.41471	-0.727489	0.190768	0.589528	-1.41471	1.41471
FBgn0028858	CG10839	-0.399895	0.260124	0.39012	0.222613	-1.76945	0.398873	-1.43499	0.106488	-0.224066	-0.729554	-1.31567	0.168697	0.398873	-1.76945	1.76945
FBgn0028862	dao	0.0694805	-0.102647	-0.0948351	-0.00927541	0.00791023	-0.148069	-0.559781	0.122169	0.63809	-0.34753	-0.128096	0.0484103	0.63809	-0.559781	0.63809
FBgn0028863	stol	0.240577	0.188843	0.202412	0.181511	0.299697	0.0025576	-0.33145	0.172616	0.547524	-0.0161465	0.216256	0.270856	0.547524	-0.33145	0.547524
FBgn0028868	CG4701	0.932549	0.491484	2.02713	-0.142411	1.31291	0.371053	1.05909	-0.0494224	2.22215	-1.35553	-2.045	-0.0376695	2.22215	-2.045	2.22215
FBgn0028870	CG4691	-1.20093	0.988006	1.9686	-0.273251	0.037481	0.359442	0.381102	0.1208	-0.494212	-1.63544	-0.393232	0.0351095	1.9686	-1.63544	1.9686
FBgn0028872	CG18095	0.821334	0.791272	0.587885	0.978051	-4.06446	-4.10428	0.960101	0.385047	0.63537	1.36883	0.485934	0.652195	1.36883	-4.10428	4.10428
FBgn0028875	nAChRalpha5	0.247802	0.570546	0.100579	0.671122	-0.0979286	0.333396	-1.0633	0.450331	1.07544	-0.0924331	0.391932	0.631478	1.07544	-1.0633	1.07544
FBgn0028879	CG15270	0.188145	0.180542	0.152402	0.105632	-0.631371	0.144627	-0.698622	0.107382	2.38788	0.816027	0.110312	0.113888	2.38788	-0.698622	2.38788
FBgn0028880	CG15256	-0.487674	0.649875	0.0226403	0.404304	-1.91713	0.500928	-0.681966	0.204629	-1.75501	-1.13778	-1.14515	0.29107	0.649875	-1.91713	1.91713
FBgn0028884	CG4892	-0.0144327	0.21076	1.37819	0.0130986	1.29632	0.151953	0.230533	0.0908016	-0.0303812	-1.48247	-0.705659	-0.24172	1.37819	-1.48247	1.48247
FBgn0028886	CG15279	-0.172156	-0.603127	0.426268	-0.0222217	0.0461959	-0.420391	0.0521364	-0.381459	0.556158	0.233158	0.418434	-0.0126118	0.556158	-0.603127	0.603127
FBgn0028892	CG4161	0.0226098	0.438002	0.949074	-0.303496	-0.465979	0.234455	0.261562	-0.111886	-0.218331	-1.78551	-0.288715	-0.153463	0.949074	-1.78551	1.78551
FBgn0028893	CG31819	-0.0406286	0.277346	0.952069	0.352474	-1.04822	0.590634	-0.0236546	-0.0191501	1.14554	-1.13044	-2.84847	0.155005	1.14554	-2.84847	2.84847
FBgn0028894	GMF	0.428944	0.356799	0.179739	0.338686	2.01804	0.285543	0.793427	0.619794	-0.100446	0.784267	0.490596	0.442284	2.01804	-0.100446	2.01804
FBgn0028895	CG17328	0.297498	-0.147673	0.0100468	-0.0668133	0.280158	0.0224883	0.118171	-0.307071	-0.322215	-0.0558264	0.363525	0.0151714	0.363525	-0.322215	0.363525
FBgn0028896	CG17329	-0.0357864	0.445143	0.0429725	0.00763724	0.566653	0.304869	-0.701904	0.0481018	-1.13089	-0.742746	-0.6777	0.117106	0.566653	-1.13089	1.13089
FBgn0028897	CG4935	0.465959	0.536273	0.302008	0.497671	1.33989	0.624008	0.800214	0.314619	-0.605264	-0.398349	0.337012	0.115269	1.33989	-0.605264	1.33989
FBgn0028899	CG31817	0.194531	0.488512	0.23247	-0.148929	-0.991947	0.211461	-0.0030158	0.056359	0.59863	-1.42547	-0.232734	0.0971819	0.59863	-1.42547	1.42547
FBgn0028901	t-Grip91	-0.369085	0.283182	0.319234	0.219624	-0.337977	0.393049	0.270398	-0.0632954	-0.651968	-1.24817	-1.78945	0.0699866	0.393049	-1.78945	1.78945
FBgn0028902	Tektin-A	0.289417	0.936624	1.08142	-0.14446	-1.033	0.572788	0.230985	0.405062	0.890451	-1.47643	-1.32329	0.455935	1.08142	-1.47643	1.47643
FBgn0028903	CG13243	0.385055	0.486714	1.13339	-0.0595571	-2.82885	0.300721	0.856335	0.0775627	0.390551	-1.55446	-0.231187	0.0530612	1.13339	-2.82885	2.82885
FBgn0028913	CG3473	-0.280798	0.290866	0.847764	0.174817	-1.46066	0.389941	-0.511967	0.0989934	-0.66013	-0.887156	-0.979315	-0.0165178	0.847764	-1.46066	1.46066
FBgn0028919	CG16865	0.143143	0.329009	0.38412	0.169645	1.31444	0.51663	0.754003	0.312328	-0.374227	0.0683387	0.568785	0.271285	1.31444	-0.374227	1.31444
FBgn0028920	CG8997	-0.0980241	1.05079	1.48094	1.69068	0.650607	1.06057	-0.467399	0.935212	-0.112621	0.0951553	0.617444	0.82987	1.69068	-0.467399	1.69068
FBgn0028926	NC2beta	-0.119329	0.189332	0.163829	-0.100957	0.618383	-0.109889	0.554286	0.0859349	-0.378406	0.172022	0.304964	0.0942479	0.618383	-0.378406	0.618383
FBgn0028931	CG16863	-0.060171	-0.703462	-0.0870379	-0.300684	0.36875	-0.691942	0.290588	-0.438608	-0.266298	-0.67239	0.127139	-0.627694	0.36875	-0.703462	0.703462
FBgn0028935	CG7653	0.145155	0.574971	0.577214	-0.376033	-0.741644	0.239919	-0.240981	-0.0911779	-0.155382	-1.78114	-1.62642	-0.139454	0.577214	-1.78114	1.78114
FBgn0028936	NimB5	-0.0269912	-0.495305	0.783895	-0.0267604	0.812578	-0.0431112	0.229356	-0.327036	0.606318	-0.0199492	0.384719	-0.547562	0.812578	-0.547562	0.812578
FBgn0028938	Vajk1	1.45438	-0.865338	-0.703314	-1.07185	-0.321331	-1.04521	-0.0534433	-0.570409	1.12397	0.520891	-0.200662	-0.870027	1.45438	-1.07185	1.45438
FBgn0028939	NimC2	-0.359567	-1.82743	-0.388781	-1.31027	-0.0458985	-1.77875	-1.05082	-1.16909	1.09741	0.210161	-0.183932	-1.34386	1.09741	-1.82743	1.82743
FBgn0028940	Cyp28a5	-0.494467	-0.642338	-0.143759	-0.473884	-0.415664	-0.62374	-0.36334	-0.240217	-0.0133651	-0.280442	-0.22448	-0.538442	-0.642338	-0.642338	0.642338
FBgn0028941	CG16853	-1.01992	0.299515	-0.287614	0.0204976	-2.29327	0.49062	-1.49269	-0.236117	0.234262	-1.07375	-0.692021	-0.0273153	0.49062	-2.29327	2.29327
FBgn0028942	CG16852	-0.893711	0.37923	0.384047	0.356138	-0.504554	0.47483	-0.348949	0.132556	0.634535	-0.632002	-1.2235	0.103021	0.634535	-1.2235	1.2235
FBgn0028943	CG15638	1.53761	0.635099	1.44174	0.143763	0.465214	0.484439	0.900215	0.0557467	1.18454	-1.36762	0.658059	0.253322	1.53761	-1.36762	1.53761
FBgn0028945	CG7631	0.384233	0.92482	-0.259866	0.559856	-0.67458	-1.31084	-0.0908485	0.893908	0.276644	1.02699	0.947831	0.650879	1.02699	-1.31084	1.31084
FBgn0028949	CG15254	0.815072	0.570378	0.72985	1.02262	0.578848	1.13926	0.919249	1.04654	-0.221177	0.237236	1.12052	1.15359	1.15359	-0.221177	1.15359
FBgn0028952	Kebab	-0.188439	0.471832	-0.525944	-0.00956083	-0.378218	0.370912	-0.447851	-0.036242	-1.11098	-0.611556	0.0847435	0.259307	0.471832	-1.11098	1.11098
FBgn0028953	CG14478	-0.313532	0.0813331	-0.457259	0.169934	-1.13709	0.0882403	-0.687919	0.106804	0.0264757	0.359737	0.175625	0.276872	0.359737	-1.13709	1.13709
FBgn0028965	CG9933	0.20038	0.234323	0.0377601	0.0701792	0.378698	0.340738	0.453373	0.0781611	-0.31233	-0.0210672	0.278714	0.00205374	0.453373	-0.31233	0.453373
FBgn0028968	gammaCOP	0.0820809	-0.382074	-0.032155	-0.178759	0.800454	-0.218194	0.469519	-0.147459	-0.351257	-0.00256161	0.091782	-0.0937644	0.800454	-0.382074	0.800454
FBgn0028969	deltaCOP	0.0849109	-0.109243	0.0755162	-0.0940815	0.942961	-0.0813895	0.628862	-0.0397466	-0.387037	0.0420941	0.29305	0.0305596	0.942961	-0.387037	0.942961
FBgn0028970	RabGGTb	0.237412	-0.217417	0.330633	-0.0310395	1.13918	-0.0851209	0.717918	-0.0390496	-0.101267	0.201857	0.264988	-0.0937587	1.13918	-0.217417	1.13918
FBgn0028978	trbl	-0.346665	0.00425808	-0.270353	0.651597	-0.178761	0.160977	-0.184111	0.109899	-0.432526	0.418003	-0.0772608	0.0805536	0.651597	-0.432526	0.651597
FBgn0028979	tio	0.126639	0.271354	-0.0910552	0.120848	-0.665652	0.290688	-0.764778	0.0100239	0.605549	-0.052004	-0.198967	0.170426	0.605549	-0.764778	0.764778
FBgn0028980	tant	-0.0626045	0.167492	-0.0745546	0.100587	0.0523676	0.525616	0.0525924	0.0164325	-0.390533	-0.729281	0.0743614	0.13146	0.525616	-0.729281	0.729281
FBgn0028984	Spn88Ea	0.259672	0.261303	0.244814	0.0752809	0.300893	0.517619	0.614588	0.80237	-0.0133993	0.252306	0.312823	1.11628	1.11628	-0.0133993	1.11628
FBgn0028986	Spn38F	-0.257234	0.310638	1.52765	-0.0425119	-0.489298	0.365471	1.19891	0.573229	0.0625259	-0.0442143	0.953497	0.736065	1.52765	-0.489298	1.52765
FBgn0028987	Spn28F	0.23524	0.0692979	2.09017	-0.537918	0.241509	0.0638047	1.59827	0.224563	0.384469	-0.865249	0.928669	0.635616	2.09017	-0.865249	2.09017
FBgn0028988	Spn42Dd	0.0601808	0.18057	0.401566	0.185632	0.247685	-0.0123059	0.23539	0.217077	0.00706597	-0.303097	-0.171314	-0.394528	0.401566	-0.394528	0.401566
FBgn0028990	Spn27A	0.1801	-0.368223	0.140887	-0.167101	0.507705	-0.418883	0.295057	-0.193652	0.119403	0.100337	0.251474	-0.0963461	0.507705	-0.418883	0.507705
FBgn0028992	sds22	0.0807657	-0.0481625	-0.132408	0.151454	0.0737393	0.151861	0.525814	-0.0963296	-0.521658	0.364239	-0.045482	0.002682	0.525814	-0.521658	0.525814
FBgn0028993	scro	0.547394	0.547649	0.334429	0.513027	0.512597	0.375642	0.165727	0.768639	1.33429	0.757283	0.260502	0.574792	1.33429	0.165727	1.33429
FBgn0028996	onecut	0.141022	0.27638	0.085164	0.459048	-0.451885	0.143627	-0.486282	0.39459	0.661026	-0.176391	0.178246	0.37052	0.661026	-0.486282	0.661026
FBgn0028997	nmdyn-D7	0.236826	0.375061	0.389309	0.453204	1.00682	0.65532	0.74803	0.232441	-0.41591	-0.703437	0.518498	0.341566	1.00682	-0.703437	1.00682
FBgn0028999	nerfin-1	0.318961	-1.74367	-0.100377	-0.388554	0.183363	-1.50167	0.379243	-0.412501	1.74243	1.36021	-1.25802	-1.33434	1.74243	-1.74367	1.74367
FBgn0029002	miple2	0.284179	-0.605679	-0.00685226	-0.56869	0.0662271	-0.698896	0.221435	-0.3935	0.118377	0.579027	0.222288	-0.363387	0.579027	-0.698896	0.698896
FBgn0029006	Smurf	-0.289033	0.321879	-0.324135	0.149543	-0.959842	0.268088	-0.573455	0.22752	-0.0319592	0.0652479	0.144424	0.228837	0.321879	-0.959842	0.959842
FBgn0029067	Dd	-0.238501	-0.0731987	-0.364574	-0.0504974	-0.557991	-0.117513	-0.437011	-0.00264359	-0.0846172	0.334657	0.20127	-0.0800111	0.334657	-0.557991	0.557991
FBgn0029079	icln	0.258427	0.236031	-0.128302	0.132219	0.551787	0.175161	0.745346	0.246147	-0.783255	0.415322	0.350643	0.114567	0.745346	-0.783255	0.783255
FBgn0029082	hbs	0.16611	-0.443296	0.00671108	-0.595671	0.19876	-0.691517	-0.25806	-0.445798	0.900431	0.0085175	-0.310928	-0.178497	0.900431	-0.691517	0.900431
FBgn0029084	gom	-0.473559	0.712957	0.386921	0.470192	-0.243352	0.634522	0.11677	0.202681	0.836737	-0.762064	-0.762746	0.403232	0.836737	-0.762746	0.836737
FBgn0029088	disp	-0.600265	-0.0448516	-0.41122	0.197134	-1.19695	0.0870115	-0.902021	-0.0414472	-0.138214	0.150183	-0.085911	0.161308	0.197134	-1.19695	1.19695
FBgn0029091	Chs2	-0.09819	0.162552	0.195346	0.160291	-0.273757	0.0473803	-0.503277	0.148419	0.236692	0.32475	0.0153208	-0.0799498	0.32475	-0.503277	0.503277
FBgn0029092	ced-6	-0.0518409	-0.281016	0.0239388	-0.0180726	0.596801	-0.129969	0.2101	-0.0748702	-0.393781	-0.00129246	0.31569	-0.19564	0.596801	-0.393781	0.596801
FBgn0029094	asf1	0.387486	-0.326669	0.161977	-0.215049	1.26195	-0.172967	0.885189	0.0548168	-0.671572	0.210668	0.434242	-0.0778524	1.26195	-0.671572	1.26195
FBgn0029113	Uba2	0.255657	-0.0853875	0.0604472	0.144104	0.502262	0.229724	0.569536	0.195881	-0.628496	0.535065	0.238938	0.153193	0.569536	-0.628496	0.628496
FBgn0029114	Tollo	-0.124603	-0.24108	-0.483317	0.0581646	-0.563798	-0.151806	-0.227796	-0.314034	0.254221	-0.126645	0.0213852	-0.116304	0.254221	-0.563798	0.563798
FBgn0029117	Surf1	0.245163	-0.340938	0.14255	-0.255387	1.2951	-0.546891	0.6787	-0.434643	-0.656135	-0.0233124	0.446376	-0.382505	1.2951	-0.656135	1.2951
FBgn0029118	ScsbetaG	0.0229582	-0.413041	-0.129093	-0.456813	0.853646	-0.342324	0.555216	-0.392238	-0.456778	-0.203681	0.0688767	-0.422296	0.853646	-0.456813	0.853646
FBgn0029121	Sras	0.130805	0.240403	0.158826	0.154968	0.695504	-0.0601829	0.190476	0.295922	-0.153188	0.409113	0.265189	0.186351	0.695504	-0.153188	0.695504
FBgn0029123	SoxN	0.291364	0.358561	-0.0730791	0.372735	-0.296043	0.336817	-0.346675	0.24905	1.3712	0.386701	0.145459	0.429136	1.3712	-0.346675	1.3712
FBgn0029128	tyn	-0.164094	-0.253845	-0.983861	-0.3325	-0.420764	-0.558387	0.133376	0.427607	-0.302162	-0.211761	-0.398496	0.0198188	0.427607	-0.983861	0.983861
FBgn0029133	REG	0.535876	0.312562	0.53986	0.132658	1.46072	0.385138	0.825967	0.377059	-0.303781	0.208326	0.709212	0.3734	1.46072	-0.303781	1.46072
FBgn0029134	Prosbeta5	0.648779	-0.203404	0.432989	-0.269505	1.94719	-0.297793	1.28622	-0.116742	-0.250213	0.639457	0.813861	-0.186103	1.94719	-0.297793	1.94719
FBgn0029147	NtR	-0.11971	-0.726473	0.620577	-0.438973	-0.338267	-0.174316	-0.124856	-0.20653	0.772702	0.459214	-0.147545	-0.565517	0.772702	-0.726473	0.772702
FBgn0029148	NHP2	0.111453	-0.329503	-0.0217902	-0.131952	0.601508	-0.327149	0.621007	-0.314692	-0.751544	-0.153221	0.25222	-0.323547	0.621007	-0.751544	0.751544
FBgn0029155	Men-b	0.114263	-0.334836	0.671088	-0.0546552	-0.457503	-0.123244	-0.412394	-0.0967514	1.26015	0.642733	0.263942	-0.435844	1.26015	-0.457503	1.26015
FBgn0029157	ssh	-0.367751	0.319227	-0.42145	-0.0180179	-0.930973	0.274132	-0.491636	0.0438302	-0.207246	-0.445302	0.0975565	0.121801	0.319227	-0.930973	0.930973
FBgn0029158	Las	0.0568092	-0.245747	0.079206	-0.367906	0.50361	-0.00659254	0.17146	-0.266618	-0.238555	-0.332825	0.185753	-0.316937	0.50361	-0.367906	0.50361
FBgn0029167	Hml	-0.468972	-0.368323	1.0583	0.418863	-0.18684	0.302111	-0.534588	-0.101072	1.07113	0.197814	0.411261	0.07731	1.07113	-0.534588	1.07113
FBgn0029172	Fad2	-0.587624	-1.44984	-0.651314	-0.485795	-0.90323	-1.23826	-0.0740285	-0.608036	-1.52887	0.800317	-0.328592	-0.078687	0.800317	-1.52887	1.52887
FBgn0029173	prg	-0.243736	-0.353672	-0.31171	-0.233675	-0.210943	-0.184648	-0.0895465	-0.066755	-0.618492	-0.102254	0.0361413	-0.250102	0.0361413	-0.618492	0.618492
FBgn0029174	Fkbp59	0.439431	-0.0948169	0.366916	-0.0501127	1.30575	-0.0820607	0.97972	-0.167783	-0.577452	-0.0348714	0.456861	-0.16243	1.30575	-0.577452	1.30575
FBgn0029175	sotv	0.0224322	-0.153972	-0.177251	-0.0103693	0.276254	-0.0264476	0.0863492	-0.01132	-0.238525	0.0694302	0.176345	-0.0295359	0.276254	-0.238525	0.276254
FBgn0029176	eEF1gamma	0.208661	-0.11683	0.29625	0.213473	0.202727	0.0226442	0.473568	-0.121103	-0.454251	0.211853	0.330655	0.0160215	0.473568	-0.454251	0.473568
FBgn0029501	Crtp	0.00272673	0.252504	0.684213	0.213043	1.82898	0.350069	5.8448	1.69609	0.712497	-1.38721	0.823654	0.0738826	5.8448	-1.38721	5.8448
FBgn0029502	Coq7	0.132888	0.0911963	0.212591	0.165475	0.811767	0.162869	0.732054	0.10676	-0.416943	-0.0255647	0.185315	0.165045	0.811767	-0.416943	0.811767
FBgn0029504	CHES-1-like	0.145783	0.219	-0.0632772	0.246097	-0.546195	0.0603503	-0.647825	0.0740776	0.421045	0.366317	0.23234	0.234097	0.421045	-0.647825	0.647825
FBgn0029507	Tsp42Ed	0.04149	0.21368	0.480086	0.4083	-0.421482	0.101292	-0.0283671	0.416871	0.694064	0.581402	0.0865482	0.736952	0.736952	-0.421482	0.736952
FBgn0029508	Tsp42Ea	0.253005	-0.332984	0.241308	-0.333086	0.533564	-0.30888	0.602525	-0.0438918	0.321941	0.183183	0.085779	-0.0525322	0.602525	-0.333086	0.602525
FBgn0029512	Aos1	0.529929	0.47583	0.277735	0.407893	0.904356	-2.24272	1.03208	-0.1785	-0.232593	0.484219	0.390197	0.152898	1.03208	-2.24272	2.24272
FBgn0029514	CG9166	0.435309	0.118287	0.196163	0.290536	1.10112	0.122905	0.819624	0.237894	-0.607805	0.00324192	0.344186	0.0452595	1.10112	-0.607805	1.10112
FBgn0029524	CG3176	0.690632	0.258209	0.4079	0.162281	-0.593382	0.0617223	0.529898	0.68987	0.332055	0.728972	-0.0165331	0.0858249	0.728972	-0.593382	0.728972
FBgn0029525	CG18273	1.05e-05	0.0541328	-0.0982758	0.0892124	-0.197761	-0.0128863	0.0820844	-0.0405493	-0.563387	0.189585	0.16789	0.110779	1.05e-05	-0.563387	0.563387
FBgn0029529	CG13365	0.585995	-0.235406	0.541504	-0.32888	1.25622	-0.091163	1.22994	0.0336431	0.320279	0.328428	0.768317	-0.238152	1.25622	-0.32888	1.25622
FBgn0029535	CG14635	0.482814	0.558866	0.0491966	0.448747	-0.0657136	0.664187	0.384194	0.726494	0.598087	-2.03972	-1.06562	0.556272	0.726494	-2.03972	2.03972
FBgn0029539	CG11663	-0.324749	0.877848	1.15384	0.232424	1.55098	0.836354	-0.169855	0.518881	0.620343	-1.33539	-0.884261	0.511567	1.55098	-1.33539	1.55098
FBgn0029568	CG11381	-0.741271	-2.71495	-1.75754	-2.42161	-0.77001	-0.573263	-0.120015	-1.53794	-1.14781	-1.92315	-0.240469	-1.85831	-2.71495	-2.71495	2.71495
FBgn0029580	CG14778	0.269221	-0.444402	0.389667	-0.608106	0.704637	-0.378737	0.116192	-0.459641	0.808855	0.212508	0.167668	-0.386078	0.808855	-0.608106	0.808855
FBgn0029588	CR14798	0.293779	-0.89326	0.564809	-0.2736	1.50069	0.129796	0.472718	-0.0298669	-0.793125	-0.655596	0.269955	-0.488905	1.50069	-0.89326	1.50069
FBgn0029594	Coa8	0.24994	-0.0991045	0.354655	-0.241221	0.998416	-0.285532	1.0474	-0.0276843	-0.231086	0.287723	0.573497	-0.0103489	1.0474	-0.285532	1.0474
FBgn0029603	CG14053	1.06091	0.853848	0.679241	1.08522	-6.57163	-6.14499	0.884915	0.402834	0.791344	1.2656	0.505061	0.751277	1.2656	-6.57163	6.57163
FBgn0029606	CG14052	0.277833	0.252444	0.259031	0.770138	-1.63577	-0.044432	0.0032595	0.80189	1.67963	3.57788	-1.16159	0.114789	3.57788	-1.63577	3.57788
FBgn0029629	eIF3g1	0.425725	-0.0403656	0.3831	0.105414	0.965497	-0.0606154	0.969463	-0.0873913	-0.434007	0.219541	0.556566	0.0101544	0.969463	-0.434007	0.969463
FBgn0029648	CG3603	0.474846	-0.455874	0.450126	0.165782	2.32517	-0.0836705	1.23936	-0.313758	-0.150693	-0.165018	0.533929	-0.242599	2.32517	-0.455874	2.32517
FBgn0029656	CG10793	-0.761463	0.0325769	-0.0312155	0.263119	-0.968777	0.229733	-0.743109	0.0426679	0.197065	-0.723627	-0.652369	0.096478	0.263119	-0.968777	0.968777
FBgn0029657	CG12535	-0.161676	0.375078	0.184173	0.420113	-0.354325	0.500813	-0.728613	0.209098	0.424566	-0.928289	-0.387026	0.343156	0.500813	-0.928289	0.928289
FBgn0029658	CG14269	-0.269584	0.666633	0.306767	0.096463	-0.997601	0.676234	-0.0393414	0.392044	0.361964	-1.23345	-1.74067	0.286952	0.676234	-1.74067	1.74067
FBgn0029659	CG16782	0.388898	0.569274	0.83569	0.00344716	-0.984318	0.469827	-0.417024	0.158562	0.0836973	-1.60634	-0.336059	0.162035	0.83569	-1.60634	1.60634
FBgn0029660	CG10801	-0.234884	0.187439	-0.129773	-0.000710328	-0.590571	0.270793	-1.04876	-0.132503	0.351147	-1.03129	-0.731524	-0.109165	0.351147	-1.04876	1.04876
FBgn0029661	CG16781	0.199884	0.338934	-0.316151	0.15196	-1.53617	0.265129	-0.734875	-0.143485	0.55038	-0.996998	0.0312559	0.0125681	0.55038	-1.53617	1.53617
FBgn0029662	CG12206	0.376915	0.677543	-0.242955	0.0220956	0.023759	0.296907	0.274179	0.190891	0.234774	-0.419646	0.194849	0.196387	0.677543	-0.419646	0.677543
FBgn0029664	CG10802	0.0488139	-1.06984	-0.0858514	-0.998618	1.05255	-0.94781	0.568404	-0.776452	-0.218666	0.0432493	0.302306	-0.918327	1.05255	-1.06984	1.06984
FBgn0029665	CG14270	0.537426	0.402149	0.309752	0.0710818	1.96989	0.395124	0.995731	0.172378	-0.559531	-0.288485	0.647082	0.0415204	1.96989	-0.559531	1.96989
FBgn0029667	Gas8	-0.305733	0.463518	-0.269856	0.270926	0.292021	0.564206	-0.457446	0.13421	0.258535	-0.839839	-0.657136	0.273837	0.564206	-0.839839	0.839839
FBgn0029669	CG13021	-0.792143	0.625014	-0.505374	0.594636	-0.493866	0.802805	-0.831677	0.341592	0.720656	-0.257077	-0.433644	0.182636	0.802805	-0.831677	0.831677
FBgn0029676	HIP-R	0.418956	0.186483	0.0719844	0.19571	0.785929	0.286093	0.596045	0.272315	-0.135116	0.130554	0.417828	0.241015	0.785929	-0.135116	0.785929
FBgn0029679	CG2901	-0.321587	-0.00112418	-0.383677	-0.0372469	-0.544199	0.124762	-0.84694	-0.302363	0.0313248	-0.979606	-0.703766	-0.30651	0.124762	-0.979606	0.979606
FBgn0029685	CG2938	-0.145212	0.106269	-0.0172047	0.37065	0.323604	0.134273	-0.0122325	0.2208	-0.284778	0.524427	0.205104	0.312809	0.524427	-0.284778	0.524427
FBgn0029686	Glos	-0.285027	-0.147206	-0.259453	0.229766	-0.375601	-0.152372	-0.190817	0.0322995	-0.574473	0.406357	0.0818805	-0.0215555	0.406357	-0.574473	0.574473
FBgn0029688	lva	-0.564953	-0.135248	-0.587775	-0.174706	-1.32751	-0.107831	-0.75191	-0.0579626	-0.139793	-0.138422	-0.0963497	0.040361	0.040361	-1.32751	1.32751
FBgn0029693	Cmtr1	-0.187351	-0.0938071	-0.281596	0.135382	-0.147373	0.14668	-0.139529	0.110758	-0.372075	0.113018	0.0618558	0.0212789	0.14668	-0.372075	0.372075
FBgn0029696	CG15571	-0.265732	-1.60087	-2.29777	-1.23276	0.434633	-1.6369	0.0361675	-0.90614	-1.06399	-0.62972	0.105021	-2.77356	0.434633	-2.77356	2.77356
FBgn0029697	CG15570	-1.16079	-2.04877	-2.63918	-2.16658	-1.19029	-0.782497	-0.797084	-1.41328	-1.70122	-1.04148	-0.996919	-1.38745	-2.63918	-2.63918	2.63918
FBgn0029700	CG15576	-0.262548	0.637935	1.19978	0.151569	-0.269548	0.567968	0.136915	0.308357	1.80833	-1.08088	-0.716271	0.298957	1.80833	-1.08088	1.80833
FBgn0029701	CG12691	0.0413177	0.0297131	1.06377	-0.161482	0.996987	0.237841	0.737104	0.0440272	1.65725	-1.27241	-1.49037	-0.00173826	1.65725	-1.49037	1.65725
FBgn0029702	CG15572	0.00346063	0.666991	0.801239	-0.0523463	-1.45482	0.452585	0.00873013	0.20941	0.0392822	-1.68173	-1.14108	0.207162	0.801239	-1.68173	1.68173
FBgn0029703	CG12692	-0.252928	0.339771	0.502552	0.390852	0.201336	0.49949	0.0419045	0.101932	0.0818611	-0.840061	-1.22525	0.230936	0.502552	-1.22525	1.22525
FBgn0029705	CG12693	-0.148206	0.323788	0.229216	0.217343	-0.434759	0.317343	-0.492938	-0.0277676	0.463068	-1.33556	-0.24714	0.149588	0.463068	-1.33556	1.33556
FBgn0029708	CG3556	0.0932971	0.0905867	0.0082519	-0.0179345	-0.565581	0.0435106	-0.610175	0.210492	0.64335	0.0093632	0.0327395	0.178417	0.64335	-0.610175	0.64335
FBgn0029709	CHOp24	0.165616	-0.0908397	0.0732467	-0.337214	1.18008	-0.146074	0.703447	0.05308	-0.355776	0.0287108	0.326909	0.091279	1.18008	-0.355776	1.18008
FBgn0029710	CG3568	0.549251	0.544547	0.558773	0.876014	0.623592	0.190741	0.818484	0.418083	2.26138	2.01183	0.432911	0.444054	2.26138	0.190741	2.26138
FBgn0029712	CG15912	0.0798914	-0.347026	0.36867	-0.109541	1.65077	-0.228477	0.29416	-0.28628	-0.698558	0.0485954	-0.197853	-0.82613	1.65077	-0.82613	1.65077
FBgn0029714	CG3527	0.103103	-0.18633	0.0435705	0.0635518	1.06988	-0.0470372	0.614811	0.257485	-0.688813	0.29983	0.288405	-0.032984	1.06988	-0.688813	1.06988
FBgn0029715	CG11444	0.279889	0.0662448	0.035823	-0.164299	1.35304	0.00107215	0.709403	-0.108805	-0.711475	-0.0373482	0.226869	-0.00247141	1.35304	-0.711475	1.35304
FBgn0029717	CG12684	0.598993	0.7296	1.19004	0.311558	-0.626019	0.729862	0.0914622	0.435989	-0.4471	-1.21822	-0.706305	0.26204	1.19004	-1.21822	1.21822
FBgn0029718	mRpL30	0.310331	-0.267258	0.295797	-0.141573	1.05621	-0.0915302	0.863741	-0.00370467	-0.235185	0.238593	0.423993	0.0919942	1.05621	-0.267258	1.05621
FBgn0029722	CG7024	0.254109	0.599806	0.439919	-0.368641	0.194375	0.246061	0.0780864	-0.054928	0.96587	-1.39676	-0.565362	-0.0919668	0.96587	-1.39676	1.39676
FBgn0029723	Proc-R	0.0754734	-0.106923	0.021466	0.00032994	-0.1523	-0.0343198	-0.282142	0.0232592	0.399184	0.296312	0.033999	0.00930227	0.399184	-0.282142	0.399184
FBgn0029724	CG15472	-0.281353	0.346999	0.497802	0.307131	-1.34248	0.34709	-0.195688	0.10533	0.842849	-1.06184	-1.26507	0.0200641	0.842849	-1.34248	1.34248
FBgn0029725	CG2871	-0.431752	0.35563	0.689832	0.461043	-1.65854	0.424214	0.0369448	0.0238964	-0.246235	-0.949006	-1.8588	0.249075	0.689832	-1.8588	1.8588
FBgn0029726	CG15471	1.31399	0.355728	2.02903	0.14147	-0.982716	0.678991	1.23859	0.117858	3.16076	-1.07774	-1.48203	0.147567	3.16076	-1.48203	3.16076
FBgn0029729	CG12682	0.0362506	0.147513	-0.00485766	0.158669	-0.606814	0.485433	-0.481107	-0.17323	-0.0896887	-1.43702	-1.68627	-0.0482169	0.485433	-1.68627	1.68627
FBgn0029730	boil	-0.761935	0.439902	0.793421	0.433006	-1.24629	0.616282	-1.12475	0.0722968	0.333454	-0.891283	-0.290822	0.209799	0.793421	-1.24629	1.24629
FBgn0029733	CG6927	-0.0374359	-1.70229	-0.11429	-0.999806	0.920063	-0.840212	0.313744	-0.105987	-0.894712	-0.76387	0.339798	-1.16382	0.920063	-1.70229	1.70229
FBgn0029737	CG6903	-0.218577	0.112923	-0.0209427	0.0379059	0.311309	0.154361	0.210376	-0.0796399	-0.512219	-0.579935	0.0519848	-0.0497154	0.311309	-0.579935	0.579935
FBgn0029740	CG12680	0.626714	0.462619	-0.148934	0.226601	-1.44643	0.591347	-0.970489	0.163632	0.63105	-0.65503	0.0917869	-0.0718666	0.63105	-1.44643	1.44643
FBgn0029745	Rpn13R	0.649679	0.296867	0.666651	0.256565	-1.55557	0.457154	0.0640201	0.100298	1.6854	-0.937744	-0.374823	0.190783	1.6854	-1.55557	1.6854
FBgn0029747	CG5062	-0.485351	1.27998	-0.435762	0.203651	-0.721561	0.943776	-0.955283	0.609179	0.55777	-0.892736	-0.31777	0.671647	1.27998	-0.955283	1.27998
FBgn0029750	CG3323	0.526022	0.397084	1.47103	0.239545	0.722994	0.503372	1.15856	0.069342	0.40683	-1.21252	0.537883	0.186527	1.47103	-1.21252	1.47103
FBgn0029751	CG17764	0.319359	0.587905	0.485905	-0.319019	-0.188457	0.335775	0.431491	-0.0603299	1.33435	-1.50365	-0.112813	-0.290422	1.33435	-1.50365	1.50365
FBgn0029752	TrxT	0.207983	1.14408	1.71425	0.114624	0.494195	0.766051	0.829535	0.710558	-0.752912	-0.835133	0.318121	0.574217	1.71425	-0.835133	1.71425
FBgn0029753	CG4198	-0.0403835	0.532349	0.39917	-0.305438	1.10915	0.347288	0.446034	0.0406501	0.208779	-1.80686	0.245757	-0.00511766	1.10915	-1.80686	1.80686
FBgn0029755	Sas10	-0.0863949	-0.168431	-0.0833206	0.0948932	0.650358	0.089484	0.288237	-0.104926	-0.371671	0.469802	0.32238	0.271264	0.650358	-0.371671	0.650358
FBgn0029756	CG3309	-0.142265	-0.289249	-0.164255	-0.174675	-0.0542689	-0.237944	0.128985	-0.399983	-0.486685	-0.0367729	0.0935359	-0.139125	0.128985	-0.486685	0.486685
FBgn0029761	SK	0.303076	0.337535	-0.0628765	0.126008	-0.231791	0.246225	-0.623583	0.407631	0.88887	-0.0536179	0.119211	0.466326	0.88887	-0.623583	0.88887
FBgn0029762	NAAT1	0.331102	0.127209	-0.355487	0.112615	-0.438917	0.0225931	-0.0876731	0.206441	-0.582894	-0.573655	-0.011228	0.438811	0.438811	-0.582894	0.582894
FBgn0029763	Usp16-45	-0.0679512	-0.0720907	-0.146084	0.0458919	0.0711899	-0.026741	0.0506751	-0.136548	-0.531931	-0.150989	0.15497	-0.0668362	0.15497	-0.531931	0.531931
FBgn0029765	CG16756	-0.196233	-0.799619	1.05568	0.356582	0.408088	-0.0594004	0.365716	-0.186114	-0.253552	-0.254762	0.661963	-0.826758	1.05568	-0.826758	1.05568
FBgn0029766	CG15784	1.08085	1.00223	1.66604	1.24489	0.135413	0.442356	0.80372	0.894232	1.69362	1.50575	0.811743	1.45769	1.69362	0.135413	1.69362
FBgn0029768	SPR	0.124421	0.237164	-0.317512	0.314148	-0.686034	0.319027	-0.568917	0.257959	0.382533	-0.500236	-0.0613342	0.213973	0.382533	-0.686034	0.686034
FBgn0029769	frma	-0.264358	-0.412452	0.691261	0.565971	0.304528	0.10438	-0.0499674	-0.118784	-1.37587	-1.25239	0.247782	-0.257514	0.691261	-1.37587	1.37587
FBgn0029771	CG12730	-0.0602823	0.158937	0.364123	0.0868882	-0.0382219	0.0289792	-0.0834385	-0.0140551	0.622128	0.511172	0.147485	0.0586425	0.622128	-0.0834385	0.622128
FBgn0029778	RhoGAP5A	0.158732	0.0680137	0.255226	0.141714	0.376848	0.217583	0.384256	-0.137572	-0.150239	0.269441	0.288859	0.0977199	0.384256	-0.150239	0.384256
FBgn0029783	Sirt4	0.233278	-0.36625	0.798317	-0.513804	2.05727	-0.754887	1.45105	0.0900132	0.0319289	0.350393	1.20204	-1.00374	2.05727	-1.00374	2.05727
FBgn0029785	RpL35	0.273773	-0.0794481	0.503612	0.120718	0.405454	0.00144262	0.707395	-0.100294	-0.571078	0.14575	0.441646	-0.0679979	0.707395	-0.571078	0.707395
FBgn0029789	PGAP1	-0.586974	-0.247612	-0.388644	0.00113428	-0.626065	-0.21216	-0.478865	0.00806621	-0.296943	0.0569368	-0.0418071	-0.124564	0.0569368	-0.626065	0.626065
FBgn0029791	AdamTS-B	0.0552144	-0.563395	0.267504	-0.36678	0.0839803	-0.687703	-0.149872	-0.435995	0.961069	-0.172047	-0.222189	-0.494825	0.961069	-0.687703	0.961069
FBgn0029798	Rtel1	-0.0356647	-0.482717	0.0648447	-0.0400736	0.566974	-0.809997	0.349415	-0.385054	-0.313008	0.150762	0.318413	-0.420677	0.566974	-0.809997	0.809997
FBgn0029799	CG15772	0.140003	-0.0110142	0.472581	0.108021	-0.116749	0.117125	-0.203957	0.234272	1.33379	0.311969	-0.152401	-0.28773	1.33379	-0.28773	1.33379
[truncated: 7,659 more rows]

## Sheet: (B)Thresholding
Gene_symbol	Index	ABS(Diff)	Line1	Line2	Intersect
Eig71Ek	1	9.3762	5.66922	1.7322
lncRNA:CR44642	2	8.77872	5.66167	1.73205
CG41561	3	8.67266	5.65413	1.73191
lncRNA:CR44461	4	8.58443	5.64658	1.73176
asRNA:CR46082	5	8.55419	5.63903	1.73162
lncRNA:CR44361	6	8.43363	5.63149	1.73148
lncRNA:CR43174	7	8.23527	5.62394	1.73133													Line1 (green)
lncRNA:CR45626	8	8.15037	5.6164	1.73119													X1	88	Y1	5.01268	M	-0.00754646
CG15142	9	8.00586	5.60885	1.73104													X2	221	Y2	4.009	B	5.67677
lncRNA:CR44964	10	7.82329	5.6013	1.7309
CG43843	11	7.45366	5.59376	1.73075
Gyc32E	12	7.42732	5.58621	1.73061													Line2 (Red)
lncRNA:cherub	13	7.40205	5.57866	1.73047													X1	8517	Y1	0.504328	M	-0.000144184
CG5172	14	7.38876	5.57112	1.73032													X2	4842	Y2	1.0342	B	1.73234
lncRNA:CR42868	15	7.34678	5.56357	1.73018
lncRNA:CR44213	16	7.30842	5.55602	1.73003
lncRNA:CR44627	17	7.04533	5.54848	1.72989
CG9806	18	7.03449	5.54093	1.72975
CG17298	19	6.94738	5.53338	1.7296
nw	20	6.87608	5.52584	1.72946
CG3294	21	6.83943	5.51829	1.72931
lncRNA:CR44712	22	6.75691	5.51074	1.72917
asRNA:CR43936	23	6.72819	5.5032	1.72902
lncRNA:CR45721	24	6.71692	5.49565	1.72888
CG14053	25	6.57163	5.48811	1.72874
Or67a	26	6.56137	5.48056	1.72859
Dll	27	6.55865	5.47301	1.72845
Sidpn	28	6.51242	5.46547	1.7283
gnu	29	6.51145	5.45792	1.72816
Sfp36F	30	6.40306	5.45037	1.72802
lov	31	6.34524	5.44283	1.72787
CG15577	32	6.27413	5.43528	1.72773
CG45603	33	6.15156	5.42773	1.72758
lncRNA:CR44619	34	6.11686	5.42019	1.72744
CG3339	35	6.11596	5.41264	1.72729
btd	36	6.08834	5.40509	1.72715
lncRNA:CR44590	37	6.08587	5.39755	1.72701
5SrRNA:CR33452	38	6.08256	5.39	1.72686
CG11110	39	6.08231	5.38246	1.72672
CG8736	40	6.0355	5.37491	1.72657
CG34217	41	6.00992	5.36736	1.72643
lncRNA:CR43270	42	6.00147	5.35982	1.72629
lncRNA:CR45388	43	6.00048	5.35227	1.72614
Pxd	44	5.99686	5.34472	1.726
CG34040	45	5.98889	5.33718	1.72585
narya	46	5.91083	5.32963	1.72571
Crtp	47	5.8448	5.32208	1.72556
CG4757	48	5.83747	5.31454	1.72542
CG32104	49	5.8308	5.30699	1.72528
CG42811	50	5.8244	5.29944	1.72513
CG13137	51	5.81456	5.2919	1.72499
5SrRNA-Psi:CR33363	52	5.79425	5.28435	1.72484
lncRNA:CR46215	53	5.78825	5.2768	1.7247
lncRNA:CR44274	54	5.75944	5.26926	1.72456
CG34453	55	5.75892	5.26171	1.72441
lncRNA:CR46125	56	5.70241	5.25417	1.72427
CG13359	57	5.69367	5.24662	1.72412
CG12477	58	5.69297	5.23907	1.72398
ATPsynCF6L	59	5.66391	5.23153	1.72383
lncRNA:CR43617	60	5.58134	5.22398	1.72369
CG12516	61	5.57006	5.21643	1.72355
tobi	62	5.54406	5.20889	1.7234
Cpr97Ea	63	5.54337	5.20134	1.72326
Sgsh	64	5.54096	5.19379	1.72311
Trs20	65	5.5249	5.18625	1.72297
Ccp84Ab	66	5.49534	5.1787	1.72282
lncRNA:CR43193	67	5.48301	5.17115	1.72268
CG44569	68	5.4793	5.16361	1.72254
deltaTry	69	5.44206	5.15606	1.72239
Lcp4	70	5.44134	5.14851	1.72225
CG30089	71	5.32054	5.14097	1.7221
Mal-A8	72	5.30661	5.13342	1.72196
CG43055	73	5.27023	5.12588	1.72182
Sfp87B	74	5.22759	5.11833	1.72167
CG1314	75	5.19985	5.11078	1.72153
CG14499	76	5.18914	5.10324	1.72138
CG15263	77	5.18071	5.09569	1.72124
Ziz	78	5.14811	5.08814	1.72109
Sfp23F	79	5.13917	5.0806	1.72095
CG1724	80	5.12517	5.07305	1.72081
CG12998	81	5.11606	5.0655	1.72066
snoRNA:Me28S-G2703c	82	5.1024	5.05796	1.72052
Mal-A7	83	5.10078	5.05041	1.72037
Cpr65Ea	84	5.06681	5.04286	1.72023
Drsl3	85	5.0634	5.03532	1.72009
Lsp2	86	5.05214	5.02777	1.71994
Obp99b	87	5.04013	5.02023	1.7198
CG11598	88	5.01268	5.01268	1.71965
CG42703	89	4.99834	5.00513	1.71951
CG42866	90	4.9881	4.99759	1.71936
CG13461	91	4.98714	4.99004	1.71922
Cpr62Bc	92	4.97837	4.98249	1.71908
Cpr49Ah	93	4.97485	4.97495	1.71893
lncRNA:CR42790	94	4.9676	4.9674	1.71879
CG4956	95	4.95995	4.95985	1.71864
lncRNA:CR45897	96	4.9496	4.95231	1.7185
asRNA:CR45144	97	4.92678	4.94476	1.71836
asRNA:CR43454	98	4.90952	4.93721	1.71821
Dlish	99	4.90453	4.92967	1.71807
CG9759	100	4.90087	4.92212	1.71792
Cyp313a2	101	4.89744	4.91457	1.71778
TwdlD	102	4.89144	4.90703	1.71763
Nepl5	103	4.8698	4.89948	1.71749
CG12470	104	4.86035	4.89194	1.71735
CG34444	105	4.83224	4.88439	1.7172
CG9368	106	4.82824	4.87684	1.71706
CG43136	107	4.81892	4.8693	1.71691
CG13297	108	4.7989	4.86175	1.71677
lncRNA:CR43828	109	4.7979	4.8542	1.71662
Ccp84Aa	110	4.78996	4.84666	1.71648
CAH16	111	4.78212	4.83911	1.71634
Sgs5	112	4.77119	4.83156	1.71619
CG18528	113	4.76131	4.82402	1.71605
PIG-A	114	4.75152	4.81647	1.7159
lncRNA:CR44536	115	4.74723	4.80892	1.71576
CG30289	116	4.72296	4.80138	1.71562
Zmynd10	117	4.72274	4.79383	1.71547
dyw	118	4.70219	4.78629	1.71533
Sgs4	119	4.70114	4.77874	1.71518
Sb	120	4.70036	4.77119	1.71504
CG13043	121	4.69886	4.76365	1.71489
Mal-A6	122	4.69659	4.7561	1.71475
lncRNA:CR45365	123	4.69311	4.74855	1.71461
CG34241	124	4.68929	4.74101	1.71446
CG43760	125	4.68007	4.73346	1.71432
lncRNA:CR45537	126	4.67231	4.72591	1.71417
CG15022	127	4.67081	4.71837	1.71403
CG42759	128	4.66805	4.71082	1.71389
Acp65Aa	129	4.65373	4.70327	1.71374
lncRNA:CR43414	130	4.65122	4.69573	1.7136
yip3	131	4.64763	4.68818	1.71345
fln	132	4.64639	4.68063	1.71331
ng2	133	4.64215	4.67309	1.71316
CG11619	134	4.63361	4.66554	1.71302
CG13500	135	4.63061	4.658	1.71288
Lcp65Ag3	136	4.61101	4.65045	1.71273
CG11413	137	4.57419	4.6429	1.71259
CG14731	138	4.56335	4.63536	1.71244
CG32198	139	4.55536	4.62781	1.7123
CG13481	140	4.55291	4.62026	1.71216
CG15429	141	4.5521	4.61272	1.71201
CG2321	142	4.53741	4.60517	1.71187
CG17192	143	4.53675	4.59762	1.71172
lncRNA:CR44420	144	4.52924	4.59008	1.71158
lncRNA:CR43939	145	4.50881	4.58253	1.71143
CG11584	146	4.5069	4.57498	1.71129
5SrRNA:CR33451	147	4.49185	4.56744	1.71115
Cyp4e3	148	4.47585	4.55989	1.711
CG13445	149	4.47176	4.55234	1.71086
CG43063	150	4.46933	4.5448	1.71071
CAH5	151	4.46506	4.53725	1.71057
CG13946	152	4.46356	4.52971	1.71043
CG43111	153	4.46069	4.52216	1.71028
lncRNA:CR43848	154	4.45498	4.51461	1.71014
CG4271	155	4.4511	4.50707	1.70999
CR40766	156	4.44851	4.49952	1.70985
snoRNA:Psi28S-3316c	157	4.44526	4.49197	1.7097
lncRNA:CR45120	158	4.44361	4.48443	1.70956
l(3)mbn	159	4.439	4.47688	1.70942
Desat2	160	4.43652	4.46933	1.70927
CG12607	161	4.41285	4.46179	1.70913
Cht5	162	4.40091	4.45424	1.70898
Fbp2	163	4.38878	4.44669	1.70884
CG13065	164	4.38742	4.43915	1.70869
TwdlM	165	4.38303	4.4316	1.70855
Kif3C	166	4.38207	4.42406	1.70841
CG42586	167	4.36265	4.41651	1.70826
lncRNA:CR44778	168	4.36164	4.40896	1.70812
CG30031	169	4.35847	4.40142	1.70797
Vha16-2	170	4.3443	4.39387	1.70783
Shal	171	4.33072	4.38632	1.70769
Eh	172	4.33041	4.37878	1.70754
CheB42b	173	4.32473	4.37123	1.7074
Ir68a	174	4.3228	4.36368	1.70725
Mal-A1	175	4.31867	4.35614	1.70711
lncRNA:CR43879	176	4.31326	4.34859	1.70696
ppk	177	4.31288	4.34104	1.70682
Fbp1	178	4.30736	4.3335	1.70668
Vajk3	179	4.30133	4.32595	1.70653
Vajk2	180	4.30116	4.3184	1.70639
CR33929	181	4.2936	4.31086	1.70624
lncRNA:CR44610	182	4.28476	4.30331	1.7061
CG13110	183	4.27072	4.29577	1.70596
RpL22-like	184	4.26824	4.28822	1.70581
CG15080	185	4.26458	4.28067	1.70567
lncRNA:CR44496	186	4.2634	4.27313	1.70552
Corin	187	4.2575	4.26558	1.70538
CG11373	188	4.24376	4.25803	1.70523
CG7557	189	4.23456	4.25049	1.70509
CG14221	190	4.23415	4.24294	1.70495
CG13048	191	4.23129	4.23539	1.7048
LysX	192	4.22676	4.22785	1.70466
lncRNA:CR44769	193	4.22614	4.2203	1.70451
CG42658	194	4.17032	4.21275	1.70437
lncRNA:CR44970	195	4.16193	4.20521	1.70423
Cpr100A	196	4.15967	4.19766	1.70408
CG42758	197	4.15656	4.19011	1.70394
SPH93	198	4.15573	4.18257	1.70379
Jon25Bi	199	4.15416	4.17502	1.70365
SoYb	200	4.15404	4.16748	1.7035
Zip42C.2	201	4.1349	4.15993	1.70336
CG31904	202	4.13413	4.15238	1.70322
CR15821	203	4.12811	4.14484	1.70307
Cpr67Fa2	204	4.12453	4.13729	1.70293
Efhc1.1	205	4.1204	4.12974	1.70278
lncRNA:CR43763	206	4.11715	4.1222	1.70264
lncRNA:CR44409	207	4.11675	4.11465	1.70249
CG33784	208	4.10687	4.1071	1.70235
CG18095	209	4.10428	4.09956	1.70221
CG5478	210	4.10204	4.09201	1.70206
Cpr50Cb	211	4.09602	4.08446	1.70192
Jon25Bii	212	4.08423	4.07692	1.70177
Gr22f	213	4.07477	4.06937	1.70163
mt:tRNA:Tyr-GTA	214	4.06989	4.06183	1.70149
lncRNA:CR43263	215	4.04561	4.05428	1.70134
Osi10a	216	4.0312	4.04673	1.7012
qua	217	4.02451	4.03919	1.70105
28SrRNA-Psi:CR45859	218	4.01831	4.03164	1.70091
CG43232	219	4.01388	4.02409	1.70076
REPTOR-BP	220	4.01273	4.01655	1.70062
lncRNA:CR44457	221	4.0091	4.009	1.70048
CG9536	222	3.99823	4.00145	1.70033
CG43321	223	3.99063	3.99391	1.70019
lncRNA:CR45113	224	3.98805	3.98636	1.70004
5SrRNA:CR33446	225	3.98683	3.97881	1.6999
CG13675	226	3.98267	3.97127	1.69976
CG11588	227	3.96702	3.96372	1.69961
TwdlF	228	3.95748	3.95617	1.69947
Arf79F	229	3.94333	3.94863	1.69932
CG5068	230	3.94294	3.94108	1.69918
CG34273	231	3.94212	3.93354	1.69903
CG8343	232	3.93478	3.92599	1.69889
CG14071	233	3.933	3.91844	1.69875
CG11313	234	3.91855	3.9109	1.6986
CG32751	235	3.91713	3.90335	1.69846
CG13947	236	3.91274	3.8958	1.69831
CG10587	237	3.91209	3.88826	1.69817
zen2	238	3.91168	3.88071	1.69803
Tengl2	239	3.91151	3.87316	1.69788
Act88F	240	3.9096	3.86562	1.69774
CG9593	241	3.90808	3.85807	1.69759
CG32302	242	3.90717	3.85052	1.69745
CG43187	243	3.90462	3.84298	1.6973
lncRNA:CR45599	244	3.89312	3.83543	1.69716
lncRNA:CR44033	245	3.88998	3.82789	1.69702
CG9483	246	3.888	3.82034	1.69687
brun	247	3.86932	3.81279	1.69673
CG43167	248	3.86683	3.80525	1.69658
CG13473	249	3.86056	3.7977	1.69644
CG7236	250	3.8552	3.79015	1.6963
CG42825	251	3.85353	3.78261	1.69615
CG10953	252	3.83115	3.77506	1.69601
Acp1	253	3.82746	3.76751	1.69586
OtopLb	254	3.82587	3.75997	1.69572
lncRNA:CR45402	255	3.82569	3.75242	1.69557
IBIN	256	3.82161	3.74487	1.69543
CheB42a	257	3.81973	3.73733	1.69529
PolH	258	3.81222	3.72978	1.69514
CG33309	259	3.80551	3.72223	1.695
lncRNA:CR46086	260	3.79386	3.71469	1.69485
Vm26Ab	261	3.78435	3.70714	1.69471
CG6628	262	3.77891	3.6996	1.69456
CG43089	263	3.77662	3.69205	1.69442
CG33647	264	3.77622	3.6845	1.69428
CG6788	265	3.77314	3.67696	1.69413
CG33346	266	3.77164	3.66941	1.69399
CG46042	267	3.77132	3.66186	1.69384
CG12828	268	3.7694	3.65432	1.6937
lncRNA:CR45242	269	3.76886	3.64677	1.69356
Ssl	270	3.74599	3.63922	1.69341
CG14143	271	3.73702	3.63168	1.69327
verm	272	3.73195	3.62413	1.69312
mthl6	273	3.72943	3.61658	1.69298
CG7094	274	3.72939	3.60904	1.69283
CG32548	275	3.721	3.60149	1.69269
Dro	276	3.72045	3.59394	1.69255
CG43296	277	3.72012	3.5864	1.6924
CG14565	278	3.71484	3.57885	1.69226
CG34248	279	3.71431	3.57131	1.69211
asRNA:CR44793	280	3.7103	3.56376	1.69197
CG43997	281	3.70906	3.55621	1.69183
lncRNA:CR43097	282	3.70313	3.54867	1.69168
lcs	283	3.70055	3.54112	1.69154
lncRNA:CR45020	284	3.69499	3.53357	1.69139
CG13324	285	3.69272	3.52603	1.69125
lncRNA:CR45353	286	3.68647	3.51848	1.6911
DptA	287	3.68083	3.51093	1.69096
TwdlB	288	3.67916	3.50339	1.69082
Vm34Ca	289	3.67572	3.49584	1.69067
Mal-B1	290	3.67425	3.48829	1.69053
CG13060	291	3.66948	3.48075	1.69038
CG43449	292	3.66919	3.4732	1.69024
CG11106	293	3.66489	3.46566	1.6901
CR43100	294	3.66487	3.45811	1.68995
CG14380	295	3.6632	3.45056	1.68981
CG13038	296	3.65264	3.44302	1.68966
lncRNA:CR44846	297	3.65216	3.43547	1.68952
lncRNA:CR43422	298	3.64696	3.42792	1.68937
CG14850	299	3.63976	3.42038	1.68923
CG16964	300	3.63255	3.41283	1.68909
CG15818	301	3.62426	3.40528	1.68894
lncRNA:CR44588	302	3.61533	3.39774	1.6888
CG7080	303	3.61201	3.39019	1.68865
CG11211	304	3.61031	3.38264	1.68851
Cp19	305	3.60364	3.3751	1.68836
CG15617	306	3.60127	3.36755	1.68822
lectin-37Da	307	3.59855	3.36	1.68808
Cpr97Eb	308	3.59854	3.35246	1.68793
CG16848	309	3.59548	3.34491	1.68779
CG15124	310	3.59108	3.33737	1.68764
lncRNA:CR44474	311	3.58933	3.32982	1.6875
lncRNA:CR45957	312	3.58895	3.32227	1.68736
CG15278	313	3.58471	3.31473	1.68721
lncRNA:CR44915	314	3.58374	3.30718	1.68707
CG7031	315	3.5802	3.29963	1.68692
Vm26Aa	316	3.57921	3.29209	1.68678
CG14052	317	3.57788	3.28454	1.68663
CG43307	318	3.57211	3.27699	1.68649
GM130	319	3.56414	3.26945	1.68635
CHKov2	320	3.56399	3.2619	1.6862
wor	321	3.55986	3.25435	1.68606
CG1421	322	3.55912	3.24681	1.68591
lncRNA:CR44350	323	3.55643	3.23926	1.68577
Ugt37A1	324	3.54866	3.23171	1.68563
CecA2	325	3.54623	3.22417	1.68548
lncRNA:CR43794	326	3.54382	3.21662	1.68534
asRNA:CR45149	327	3.5436	3.20908	1.68519
CG13676	328	3.54327	3.20153	1.68505
CG44477	329	3.54098	3.19398	1.6849
Mi-2	330	3.54001	3.18644	1.68476
CG31418	331	3.53681	3.17889	1.68462
CG34199	332	3.53084	3.17134	1.68447
lncRNA:CR45155	333	3.52983	3.1638	1.68433
lncRNA:CR45866	334	3.52795	3.15625	1.68418
CG4830	335	3.52224	3.1487	1.68404
ppk10	336	3.52056	3.14116	1.6839
Lsp1beta	337	3.52024	3.13361	1.68375
lncRNA:CR45229	338	3.5155	3.12606	1.68361
CG42650	339	3.51181	3.11852	1.68346
CG43316	340	3.50191	3.11097	1.68332
lncRNA:CR46043	341	3.50169	3.10343	1.68317
Gr36a	342	3.49711	3.09588	1.68303
Gycbeta100B	343	3.49385	3.08833	1.68289
asRNA:CR43481	344	3.49174	3.08079	1.68274
mt:tRNA:Trp-TCA	345	3.48993	3.07324	1.6826
CG11629	346	3.48377	3.06569	1.68245
CG44812	347	3.48129	3.05815	1.68231
CG44388	348	3.46461	3.0506	1.68217
tRNA:Lys-CTT-1-7	349	3.46443	3.04305	1.68202
lncRNA:CR44173	350	3.46303	3.03551	1.68188
djl	351	3.46293	3.02796	1.68173
Cda9	352	3.45983	3.02041	1.68159
CR45771	353	3.45645	3.01287	1.68144
CG43694	354	3.45537	3.00532	1.6813
CecA1	355	3.45223	2.99777	1.68116
CG33475	356	3.44627	2.99023	1.68101
CG13544	357	3.44601	2.98268	1.68087
CG43249	358	3.4446	2.97514	1.68072
cysu	359	3.44307	2.96759	1.68058
lncRNA:CR43421	360	3.4425	2.96004	1.68043
CG18649	361	3.44152	2.9525	1.68029
CG43069	362	3.43949	2.94495	1.68015
Sfp93F	363	3.429	2.9374	1.68
lncRNA:CR44696	364	3.427	2.92986	1.67986
CG31091	365	3.42319	2.92231	1.67971
CG8750	366	3.41852	2.91476	1.67957
CAH15	367	3.41079	2.90722	1.67943
CG32368	368	3.41007	2.89967	1.67928
CG8534	369	3.40745	2.89212	1.67914
lncRNA:CR45915	370	3.40092	2.88458	1.67899
CG42878	371	3.39998	2.87703	1.67885
snRNA:U11	372	3.39019	2.86949	1.6787
CG15414	373	3.38831	2.86194	1.67856
lncRNA:CR43306	374	3.38485	2.85439	1.67842
CG7567	375	3.38021	2.84685	1.67827
serp	376	3.3792	2.8393	1.67813
CG3088	377	3.37829	2.83175	1.67798
sphinx2	378	3.37242	2.82421	1.67784
Pburs	379	3.37193	2.81666	1.6777
kkv	380	3.36622	2.80911	1.67755
CG4962	381	3.36161	2.80157	1.67741
Cp7Fa	382	3.35976	2.79402	1.67726
lncRNA:CR45052	383	3.35903	2.78647	1.67712
Sr-CI	384	3.35706	2.77893	1.67697
lncRNA:CR45423	385	3.35531	2.77138	1.67683
CG31213	386	3.35217	2.76383	1.67669
lncRNA:CR46040	387	3.35045	2.75629	1.67654
lncRNA:CR43941	388	3.34636	2.74874	1.6764
CG43350	389	3.3447	2.7412	1.67625
CG13049	390	3.34038	2.73365	1.67611
Cpr47Eg	391	3.3382	2.7261	1.67597
Lsp1alpha	392	3.33749	2.71856	1.67582
CG13075	393	3.33509	2.71101	1.67568
CG17239	394	3.33423	2.70346	1.67553
CG9406	395	3.3327	2.69592	1.67539
Su(Ste):CR40820	396	3.33206	2.68837	1.67524
CG34196	397	3.33153	2.68082	1.6751
CG44355	398	3.33034	2.67328	1.67496
CG32588	399	3.32925	2.66573	1.67481
Jon66Ci	400	3.32894	2.65818	1.67467
lncRNA:CR45267	401	3.32761	2.65064	1.67452
lncRNA:CR45395	402	3.32655	2.64309	1.67438
CG31274	403	3.32411	2.63554	1.67423
CG43231	404	3.31852	2.628	1.67409
CG33468	405	3.31543	2.62045	1.67395
TwdlL	406	3.31475	2.61291	1.6738
CG12506	407	3.31247	2.60536	1.67366
Cp38	408	3.30843	2.59781	1.67351
lncRNA:CR46111	409	3.30703	2.59027	1.67337
Ste:CG33236	410	3.29896	2.58272	1.67323
CG6036	411	3.29735	2.57517	1.67308
lncRNA:CR33938	412	3.29689	2.56763	1.67294
CG14111	413	3.29625	2.56008	1.67279
tHMG2	414	3.29184	2.55253	1.67265
side-II	415	3.285	2.54499	1.6725
CG13725	416	3.2843	2.53744	1.67236
EAChm	417	3.28398	2.52989	1.67222
lncRNA:CR45741	418	3.28394	2.52235	1.67207
asRNA:CR43730	419	3.28362	2.5148	1.67193
CG13893	420	3.2806	2.50726	1.67178
CG42481	421	3.27592	2.49971	1.67164
scpr-A	422	3.27464	2.49216	1.6715
CG32811	423	3.27432	2.48462	1.67135
sncRNA:254	424	3.27227	2.47707	1.67121
SkpD	425	3.26653	2.46952	1.67106
Jon44E	426	3.26579	2.46198	1.67092
mt:ND1	427	3.2605	2.45443	1.67077
lncRNA:CR44643	428	3.25989	2.44688	1.67063
lncRNA:CR44333	429	3.2581	2.43934	1.67049
lncRNA:CR32661	430	3.25677	2.43179	1.67034
lncRNA:CR45286	431	3.2543	2.42424	1.6702
CG30385	432	3.24638	2.4167	1.67005
Tango8	433	3.2426	2.40915	1.66991
CG43075	434	3.2421	2.4016	1.66977
CG43125	435	3.23954	2.39406	1.66962
snoRNA:Me28S-A2589b	436	3.23885	2.38651	1.66948
lncRNA:CR44455	437	3.23852	2.37897	1.66933
AttD	438	3.2328	2.37142	1.66919
CG2652	439	3.23279	2.36387	1.66904
CG33060	440	3.23171	2.35633	1.6689
CG34166	441	3.23014	2.34878	1.66876
CG33191	442	3.22799	2.34123	1.66861
lncRNA:CR43942	443	3.22512	2.33369	1.66847
CG15212	444	3.22413	2.32614	1.66832
lncRNA:CR43622	445	3.22199	2.31859	1.66818
mst	446	3.21997	2.31105	1.66804
CG43647	447	3.21506	2.3035	1.66789
Fst	448	3.21267	2.29595	1.66775
CG14391	449	3.21148	2.28841	1.6676
scrt	450	3.20675	2.28086	1.66746
lncRNA:CR43991	451	3.20319	2.27331	1.66731
CG3328	452	3.20119	2.26577	1.66717
dsf	453	3.20107	2.25822	1.66703
Trf2	454	3.19224	2.25068	1.66688
Def	455	3.19047	2.24313	1.66674
CG8939	456	3.18826	2.23558	1.66659
CG34167	457	3.18713	2.22804	1.66645
CG13771	458	3.18157	2.22049	1.6663
CG32054	459	3.17792	2.21294	1.66616
MED20	460	3.17325	2.2054	1.66602
CG43829	461	3.17164	2.19785	1.66587
atlas	462	3.17156	2.1903	1.66573
CG17744	463	3.16917	2.18276	1.66558
CG30413	464	3.16541	2.17521	1.66544
CG14095	465	3.16438	2.16766	1.6653
Sgs1	466	3.1638	2.16012	1.66515
eIF3f2	467	3.16376	2.15257	1.66501
Or43a	468	3.16156	2.14503	1.66486
lncRNA:CR45567	469	3.16145	2.13748	1.66472
CG15471	470	3.16076	2.12993	1.66457
CG4363	471	3.15868	2.12239	1.66443
TwdlC	472	3.15295	2.11484	1.66429
lncRNA:CR44904	473	3.14054	2.10729	1.66414
lncRNA:CR44614	474	3.13883	2.09975	1.664
lncRNA:CR45296	475	3.13551	2.0922	1.66385
mt:tRNA:Asp-GTC	476	3.13472	2.08465	1.66371
CG14983	477	3.13391	2.07711	1.66357
CG8483	478	3.13279	2.06956	1.66342
Amyrel	479	3.13096	2.06201	1.66328
CG14245	480	3.12779	2.05447	1.66313
lncRNA:CR45756	481	3.12272	2.04692	1.66299
CG43342	482	3.12081	2.03937	1.66284
robl37BC	483	3.11989	2.03183	1.6627
psd	484	3.11777	2.02428	1.66256
Zasp67	485	3.11751	2.01674	1.66241
His3:CG33806	486	3.11415	2.00919	1.66227
Cp7Fc	487	3.11194	2.00164	1.66212
CG15403	488	3.10781	1.9941	1.66198
Ir60d	489	3.10661	1.98655	1.66184
Vm32E	490	3.10315	1.979	1.66169
CG12374	491	3.10157	1.97146	1.66155
asRNA:CR44207	492	3.10028	1.96391	1.6614
whe	493	3.0953	1.95636	1.66126
CG33666	494	3.09529	1.94882	1.66111
CG42763	495	3.08854	1.94127	1.66097
Sfp33A4	496	3.08688	1.93372	1.66083
CG8329	497	3.08598	1.92618	1.66068
CG43074	498	3.08433	1.91863	1.66054
Cht7	499	3.07887	1.91108	1.66039
Or9a	500	3.07829	1.90354	1.66025
asRNA:CR45343	501	3.07624	1.89599	1.6601
obst-A	502	3.06764	1.88845	1.65996
eIF2D	503	3.0666	1.8809	1.65982
lncRNA:CR44051	504	3.06356	1.87335	1.65967
CG32228	505	3.06137	1.86581	1.65953
CG34327	506	3.05979	1.85826	1.65938
TotB	507	3.05847	1.85071	1.65924
CG42570	508	3.05094	1.84317	1.6591
CG17376	509	3.0505	1.83562	1.65895
CG13838	510	3.04804	1.82807	1.65881
lncRNA:CR45981	511	3.04778	1.82053	1.65866
HP1e	512	3.04435	1.81298	1.65852
Cda4	513	3.0437	1.80543	1.65837
Nckx30C	514	3.04286	1.79789	1.65823
asRNA:CR45182	515	3.04191	1.79034	1.65809
lncRNA:CR44343	516	3.04168	1.7828	1.65794
CG12729	517	3.0407	1.77525	1.6578
CG13427	518	3.04025	1.7677	1.65765
tRNA:Ile-AAT-2-1Psi	519	3.03704	1.76016	1.65751
Or82a	520	3.03134	1.75261	1.65737
CG8292	521	3.0294	1.74506	1.65722
Flo2	522	3.02745	1.73752	1.65708
scpr-B	523	3.02609	1.72997	1.65693
CG31787	524	3.02233	1.72242	1.65679
CG17819	525	3.02221	1.71488	1.65664
PpY-55A	526	3.02167	1.70733	1.6565
lncRNA:CR44942	527	3.01971	1.69978	1.65636
CG32457	528	3.01649	1.69224	1.65621
Adh	529	3.01467	1.68469	1.65607
tRNA:Leu-CAA-2-1	530	3.0132	1.67714	1.65592
CG34227	531	3.01142	1.6696	1.65578
lncRNA:CR45431	532	3.01055	1.66205	1.65564
CR33319	533	3.00881	1.65451	1.65549	3.00881
CG34295	534	3.00628	1.64696	1.65535
28SrRNA-Psi:CR45859	535	3.00511	1.63941	1.6552
pb	536	3.00453	1.63187	1.65506
CG7203	537	3.00365	1.62432	1.65491
side-VI	538	3.00131	1.61677	1.65477
CG3777	539	2.99972	1.60923	1.65463
CG3502	540	2.99857	1.60168	1.65448
Osi19	541	2.99552	1.59413	1.65434
snRNA:U12	542	2.99436	1.58659	1.65419
Vha16-3	543	2.994	1.57904	1.65405
CG30099	544	2.99321	1.57149	1.65391
lncRNA:CR45308	545	2.98618	1.56395	1.65376
CG33490	546	2.98598	1.5564	1.65362
nur	547	2.98454	1.54886	1.65347
Cp36	548	2.98432	1.54131	1.65333
Odc1	549	2.98161	1.53376	1.65318
Su(Ste):CR42430	550	2.97939	1.52622	1.65304
CG15172	551	2.97781	1.51867	1.6529
asRNA:CR43433	552	2.97639	1.51112	1.65275
asRNA:CR44155	553	2.97429	1.50358	1.65261
CG43229	554	2.97312	1.49603	1.65246
CG4377	555	2.97294	1.48848	1.65232
Sfp24F	556	2.97178	1.48094	1.65217
mt:ATPase8	557	2.96564	1.47339	1.65203
asRNA:CR44035	558	2.95958	1.46584	1.65189
lncRNA:CR44301	559	2.95831	1.4583	1.65174
Cpr67Fa1	560	2.95601	1.45075	1.6516
CG14362	561	2.95455	1.4432	1.65145
lncRNA:CR43297	562	2.95301	1.43566	1.65131
CG31862	563	2.95292	1.42811	1.65117
CG13062	564	2.95235	1.42057	1.65102
snoRNA:Me18S-C1366	565	2.95119	1.41302	1.65088
hpRNA:CR32207	566	2.95076	1.40547	1.65073
CG34279	567	2.94817	1.39793	1.65059
lncRNA:CR45596	568	2.93285	1.39038	1.65044
CG1077	569	2.92974	1.38283	1.6503
CG31275	570	2.92965	1.37529	1.65016
CG42467	571	2.929	1.36774	1.65001
CG8323	572	2.92449	1.36019	1.64987
Pex7	573	2.92224	1.35265	1.64972
CG13159	574	2.91929	1.3451	1.64958
ARY	575	2.91851	1.33755	1.64944
CG31036	576	2.91547	1.33001	1.64929
LRR	577	2.9151	1.32246	1.64915
CG11666	578	2.91355	1.31491	1.649
CG33093	579	2.91225	1.30737	1.64886
Sgs5bis	580	2.91031	1.29982	1.64871
RpL36	581	2.90652	1.29228	1.64857
CG31407	582	2.90176	1.28473	1.64843
MFS1	583	2.90176	1.27718	1.64828
Tengl3	584	2.90176	1.26964	1.64814
CG31730	585	2.89991	1.26209	1.64799
CG12617	586	2.89907	1.25454	1.64785
CG15221	587	2.89891	1.247	1.64771
lncRNA:CR44671	588	2.89655	1.23945	1.64756
lncRNA:CR45294	589	2.89448	1.2319	1.64742
lncRNA:CR44277	590	2.88648	1.22436	1.64727
CG31436	591	2.88495	1.21681	1.64713
CG14316	592	2.88337	1.20926	1.64698
lncRNA:CR45303	593	2.88085	1.20172	1.64684
CG13068	594	2.88019	1.19417	1.6467
Osi6	595	2.87923	1.18663	1.64655
lncRNA:CR45314	596	2.87849	1.17908	1.64641
lncRNA:CR44734	597	2.87743	1.17153	1.64626
Acbp6	598	2.87656	1.16399	1.64612
CR46181	599	2.8757	1.15644	1.64597
CG43183	600	2.87173	1.14889	1.64583
CG7214	601	2.8714	1.14135	1.64569
lncRNA:CR43847	602	2.86954	1.1338	1.64554
Nplp3	603	2.86938	1.12625	1.6454
CG10013	604	2.86936	1.11871	1.64525
Jon66Cii	605	2.86785	1.11116	1.64511
CG9016	606	2.86752	1.10361	1.64497
UQCR-14L	607	2.86661	1.09607	1.64482
lncRNA:CR46088	608	2.86559	1.08852	1.64468
CG10163	609	2.86396	1.08097	1.64453
gcm2	610	2.86394	1.07343	1.64439
CG9451	611	2.86263	1.06588	1.64424
asRNA:CR43152	612	2.86169	1.05834	1.6441
CG43405	613	2.86053	1.05079	1.64396
CG17707	614	2.85884	1.04324	1.64381
lncRNA:CR44302	615	2.85881	1.0357	1.64367
CG30429	616	2.85667	1.02815	1.64352
CG31211	617	2.8561	1.0206	1.64338
lncRNA:CR44844	618	2.85349	1.01306	1.64324
CG11112	619	2.85232	1.00551	1.64309
CR10991	620	2.85084	0.997964	1.64295
CG31819	621	2.84847	0.990417	1.6428
asRNA:CR45270	622	2.84801	0.982871	1.64266
CG43138	623	2.84531	0.975324	1.64251
ERp60	624	2.84378	0.967778	1.64237
lncRNA:CR44112	625	2.84368	0.960231	1.64223
CG31952	626	2.84362	0.952685	1.64208
CG8001	627	2.84142	0.945139	1.64194
CG34292	628	2.8414	0.937592	1.64179
lncRNA:CR43280	629	2.84054	0.930046	1.64165
CG13082	630	2.83866	0.922499	1.64151
yip7	631	2.83749	0.914953	1.64136
lncRNA:CR44073	632	2.83628	0.907406	1.64122
PGRP-SB2	633	2.83543	0.89986	1.64107
lncRNA:CR43913	634	2.83206	0.892313	1.64093
CG42446	635	2.83155	0.884767	1.64078
CG43057	636	2.82996	0.87722	1.64064
CG13243	637	2.82885	0.869674	1.6405
lncRNA:CR44486	638	2.82738	0.862127	1.64035
Obp22a	639	2.82729	0.854581	1.64021
shps	640	2.82627	0.847035	1.64006
ttm3	641	2.82584	0.839488	1.63992
mt:ND5	642	2.82496	0.831942	1.63978
elfless	643	2.8245	0.824395	1.63963
CG3999	644	2.81894	0.816849	1.63949
tRNA:Lys-CTT-1-5	645	2.81785	0.809302	1.63934
CG43407	646	2.81698	0.801756	1.6392
Gasp	647	2.81622	0.794209	1.63905
CG14572	648	2.81618	0.786663	1.63891
ich	649	2.81559	0.779116	1.63877
CG42391	650	2.81481	0.77157	1.63862
c-cup	651	2.8139	0.764024	1.63848
CG31928	652	2.81364	0.756477	1.63833
lncRNA:CR43905	653	2.81317	0.748931	1.63819
CG15731	654	2.81211	0.741384	1.63804
CG15708	655	2.81	0.733838	1.6379
CG43106	656	2.8055	0.726291	1.63776
CG10252	657	2.80526	0.718745	1.63761
CG34205	658	2.80521	0.711198	1.63747
mt:srRNA	659	2.79937	0.703652	1.63732
CG10950	660	2.79681	0.696105	1.63718
Trf4	661	2.79435	0.688559	1.63704
mRpS21	662	2.79168	0.681013	1.63689
LysB	663	2.79126	0.673466	1.63675
lncRNA:CR45333	664	2.79017	0.66592	1.6366
Osi18	665	2.78892	0.658373	1.63646
CR43441	666	2.78814	0.650827	1.63631
Pebp1	667	2.78405	0.64328	1.63617
CG17917	668	2.78239	0.635734	1.63603
lncRNA:CR43632	669	2.78237	0.628187	1.63588
snRNA:U5:38ABb	670	2.78227	0.620641	1.63574
CG13059	671	2.78092	0.613094	1.63559
Iris	672	2.78067	0.605548	1.63545
prc	673	2.77813	0.598002	1.63531
lncRNA:CR44862	674	2.77645	0.590455	1.63516
CG15571	675	2.77356	0.582909	1.63502
CG15126	676	2.77129	0.575362	1.63487
lncRNA:CR45547	677	2.76866	0.567816	1.63473
lncRNA:CR45753	678	2.76744	0.560269	1.63458
CG42807	679	2.7666	0.552723	1.63444
lncRNA:CR45726	680	2.76557	0.545176	1.6343
CG13679	681	2.76553	0.53763	1.63415
CG31050	682	2.76484	0.530083	1.63401
CG9582	683	2.76471	0.522537	1.63386
CR41423	684	2.7642	0.51499	1.63372
Cp16	685	2.76407	0.507444	1.63358
CG33120	686	2.76375	0.499898	1.63343
e	687	2.76177	0.492351	1.63329
CG33109	688	2.76053	0.484805	1.63314
CG32284	689	2.75803	0.477258	1.633
CG33926	690	2.75704	0.469712	1.63285
Vml	691	2.75558	0.462165	1.63271
asRNA:CR43472	692	2.75355	0.454619	1.63257
CG11726	693	2.75081	0.447072	1.63242
lncRNA:CR45653	694	2.7497	0.439526	1.63228
sa	695	2.74702	0.431979	1.63213
CG43922	696	2.74688	0.424433	1.63199
Cpr72Ea	697	2.74688	0.416887	1.63184
lncRNA:CR45387	698	2.74682	0.40934	1.6317
CG13722	699	2.74303	0.401794	1.63156
CG12699	700	2.74279	0.394247	1.63141
lncRNA:CR43650	701	2.74256	0.386701	1.63127
lncRNA:CR44560	702	2.74253	0.379154	1.63112
Mst84Db	703	2.74232	0.371608	1.63098
lectin-24A	704	2.74042	0.364061	1.63084
exp	705	2.73986	0.356515	1.63069
lncRNA:CR45533	706	2.73967	0.348968	1.63055
Cyp4p2	707	2.73914	0.341422	1.6304
lncRNA:CR45039	708	2.73783	0.333876	1.63026
asRNA:CR46005	709	2.73557	0.326329	1.63011
lncRNA:CR40465	710	2.73511	0.318783	1.62997
Send1	711	2.73485	0.311236	1.62983
Cp15	712	2.73326	0.30369	1.62968
sncRNA:CR43603	713	2.73229	0.296143	1.62954
CG12517	714	2.73221	0.288597	1.62939
lncRNA:CR44786	715	2.72959	0.28105	1.62925
Sfp77F	716	2.72827	0.273504	1.62911
CG15047	717	2.72513	0.265957	1.62896
lncRNA:CR44979	718	2.72478	0.258411	1.62882
lncRNA:CR44484	719	2.72216	0.250864	1.62867
obst-B	720	2.72097	0.243318	1.62853
CG15200	721	2.72012	0.235772	1.62838
CG3650	722	2.71935	0.228225	1.62824
ATPsynGL	723	2.71801	0.220679	1.6281
CG3349	724	2.71762	0.213132	1.62795
CG15167	725	2.71703	0.205586	1.62781
lncRNA:CR45228	726	2.71624	0.198039	1.62766
CG14500	727	2.71566	0.190493	1.62752
Cpr47Ea	728	2.71535	0.182946	1.62738
CG11381	729	2.71495	0.1754	1.62723
CG14546	730	2.70614	0.167853	1.62709
lncRNA:CR44546	731	2.70557	0.160307	1.62694
CG30457	732	2.70475	0.152761	1.6268
CG5681	733	2.70337	0.145214	1.62665
CG34181	734	2.69996	0.137668	1.62651
CG43049	735	2.69831	0.130121	1.62637
CG42792	736	2.69497	0.122575	1.62622
grim	737	2.69317	0.115028	1.62608
ms(3)76Ca	738	2.69293	0.107482	1.62593
CG43317	739	2.69152	0.0999353	1.62579
lncRNA:CR45222	740	2.6895	0.0923889	1.62565
dany	741	2.68855	0.0848424	1.6255
CG32206	742	2.68781	0.077296	1.62536
Uhg3	743	2.68718	0.0697495	1.62521
PVRAP	744	2.68531	0.0622031	1.62507
CG42571	745	2.68521	0.0546566	1.62492
CG18814	746	2.67995	0.0471102	1.62478
CG43403	747	2.67894	0.0395637	1.62464
lncRNA:CR44401	748	2.67833	0.0320172	1.62449
asRNA:CR45326	749	2.67833	0.0244708	1.62435
CG17177	750	2.67812	0.0169243	1.6242
Cpr92F	751	2.67726	0.00937787	1.62406
GstD5	752	2.67709	0.00183141	1.62391
Sfp26Ac	753	2.67199		1.62377
His4r	754	2.67179		1.62363
CG14598	755	2.67175		1.62348
CG42710	756	2.67073		1.62334
CG12057	757	2.67063		1.62319
lncRNA:CR45234	758	2.67036		1.62305
CG12861	759	2.66759		1.62291
CG11404	760	2.66687		1.62276
lncRNA:CR31526	761	2.66651		1.62262
Mal-A4	762	2.66518		1.62247
CG45122	763	2.66485		1.62233
Sid	764	2.66324		1.62218
CG42778	765	2.66316		1.62204
CG13643	766	2.66201		1.6219
CG31740	767	2.66038		1.62175
CG9525	768	2.65744		1.62161
Sardh	769	2.65665		1.62146
hll	770	2.65581		1.62132
Tim17b2	771	2.6538		1.62118
Or85a	772	2.65084		1.62103
lncRNA:CR45236	773	2.6499		1.62089
CG40228	774	2.64952		1.62074
CG44521	775	2.6489		1.6206
CG7432	776	2.64537		1.62045
mt:ND3	777	2.6453		1.62031
CG31244	778	2.64367		1.62017
CG32971	779	2.64178		1.62002
CG15362	780	2.6414		1.61988
Cpr49Ac	781	2.641		1.61973
CG7551	782	2.64053		1.61959
CG15570	783	2.63918		1.61945
CG31926	784	2.63863		1.6193
lncRNA:CR40172	785	2.63824		1.61916
lncRNA:CR43983	786	2.63702		1.61901
CG12911	787	2.63596		1.61887
Cpr78Ca	788	2.63563		1.61872
Gpdh2	789	2.63349		1.61858
PpD5	790	2.63222		1.61844
CG13332	791	2.63156		1.61829
lncRNA:CR44445	792	2.63052		1.61815
fan	793	2.63028		1.618
CG8838	794	2.62992		1.61786
CG10657	795	2.62897		1.61771
Mst77Y-16Psi	796	2.627		1.61757
Dnali1	797	2.62654		1.61743
CG34278	798	2.62648		1.61728
Ts	799	2.62648		1.61714
Su(Ste):CR42425	800	2.62527		1.61699
Adk1	801	2.62188		1.61685
CG34230	802	2.62108		1.61671
CG34298	803	2.62019		1.61656
CG15742	804	2.61911		1.61642
CG4704	805	2.61748		1.61627
lncRNA:CR45319	806	2.61677		1.61613
lncRNA:CR43053	807	2.61536		1.61598
CG43773	808	2.61487		1.61584
CG14569	809	2.61478		1.6157
snoRNA:Psi28S-1192a	810	2.61371		1.61555
scaRNA:PsiU1-6	811	2.61308		1.61541
CG42521	812	2.61107		1.61526
snoRNA:Psi28S-2562	813	2.60982		1.61512
lncRNA:CR44768	814	2.60903		1.61498
salr	815	2.6086		1.61483
lncRNA:CR44798	816	2.60636		1.61469
CG11741	817	2.60216		1.61454
CG33017	818	2.60197		1.6144
CG12674	819	2.59767		1.61425
CG13962	820	2.59085		1.61411
Tengl1	821	2.59038		1.61397
Cp18	822	2.59012		1.61382
CG11458	823	2.58968		1.61368
CG4836	824	2.58948		1.61353
CG33340	825	2.58945		1.61339
CR43087	826	2.58895		1.61325
lncRNA:CR45389	827	2.58869		1.6131
CG14305	828	2.58677		1.61296
HSPC300	829	2.58516		1.61281
CG7573	830	2.58082		1.61267
CG13154	831	2.57891		1.61252
CG13083	832	2.57814		1.61238
Mst84Dc	833	2.57779		1.61224
lncRNA:CR44048	834	2.57711		1.61209
dj	835	2.57487		1.61195
CG42323	836	2.57413		1.6118
snoRNA:Psi28S-3571	837	2.57297		1.61166
TwdlS	838	2.57243		1.61151
CG13527	839	2.57097		1.61137
CG18662	840	2.57066		1.61123
CG12983	841	2.57022		1.61108
CG42685	842	2.56916		1.61094
CG31406	843	2.5689		1.61079
CG5756	844	2.56609		1.61065
TwdlW	845	2.56601		1.61051
CG3513	846	2.56477		1.61036
CG6739	847	2.5632		1.61022
CG15145	848	2.56291		1.61007
CG5388	849	2.56026		1.60993
CG32079	850	2.55947		1.60978
CG13313	851	2.55808		1.60964
Mtk	852	2.55688		1.6095
CG4017	853	2.55668		1.60935
CG11034	854	2.55634		1.60921
CG31626	855	2.55565		1.60906
sunz	856	2.55494		1.60892
CG14104	857	2.55438		1.60878
CG18223	858	2.5516		1.60863
CG34299	859	2.55148		1.60849
lncRNA:CR31386	860	2.5509		1.60834
CycE	861	2.55066		1.6082
boly	862	2.54974		1.60805
CG18563	863	2.54929		1.60791
CG10936	864	2.54915		1.60777
CG8661	865	2.54899		1.60762
Cpr56F	866	2.54874		1.60748
CG12860	867	2.54771		1.60733
Osi14	868	2.5476		1.60719
Hsepi	869	2.54749		1.60705
CG14644	870	2.54257		1.6069
CG40439	871	2.54214		1.60676
Tpl94D	872	2.53985		1.60661
png	873	2.53852		1.60647
ple	874	2.53842		1.60632
Jon99Fi	875	2.53767		1.60618
CG7304	876	2.53538		1.60604
CR42785	877	2.53113		1.60589
AstCC	878	2.53096		1.60575
CG4066	879	2.52915		1.6056
CG13606	880	2.5291		1.60546
Sgp	881	2.52782		1.60532
CG13738	882	2.5243		1.60517
asRNA:CR45832	883	2.52378		1.60503
scaRNA:MeU2-C41	884	2.52324		1.60488
asRNA:CR43916	885	2.52222		1.60474
Acp54A1	886	2.51918		1.60459
Cpr76Bb	887	2.51849		1.60445
Cpr49Ae	888	2.51595		1.60431
mRpL27	889	2.51532		1.60416
CG31715	890	2.51225		1.60402
lncRNA:CR43399	891	2.51177		1.60387
CG9686	892	2.51155		1.60373
lncRNA:CR43633	893	2.51082		1.60358
SNF4Agamma	894	2.50728		1.60344
Vps13B	895	2.50471		1.6033
gammaTub37C	896	2.50442		1.60315
CG42529	897	2.50256		1.60301
CG31174	898	2.50182		1.60286
asRNA:CR45108	899	2.50119		1.60272
CG14961	900	2.50096		1.60258
snoRNA:Psi28S-2996	901	2.50023		1.60243
CG9616	902	2.49909		1.60229
por	903	2.49668		1.60214
Cyp28d1	904	2.49466		1.602
CG2150	905	2.49465		1.60185
CG6462	906	2.4944		1.60171
CG32833	907	2.49353		1.60157
eloF	908	2.49238		1.60142
CG31624	909	2.49175		1.60128
snRNA:U7	910	2.4906		1.60113
CG31482	911	2.48834		1.60099
CG14464	912	2.48834		1.60085
lncRNA:CR45809	913	2.48749		1.6007
CG43295	914	2.48683		1.60056
lncRNA:CR44834	915	2.48675		1.60041
Tom	916	2.4867		1.60027
CG31677	917	2.48624		1.60012
Ebp	918	2.48507		1.59998
CG12011	919	2.48451		1.59984
tbrd-3	920	2.48373		1.59969
CG14708	921	2.48322		1.59955
snRNA:U4:39B	922	2.48219		1.5994
d	923	2.4806		1.59926
GstE11	924	2.47891		1.59912
CG42296	925	2.47859		1.59897
CG30222	926	2.47858		1.59883
CG33774	927	2.47746		1.59868
CG13216	928	2.47716		1.59854
CG44037	929	2.47702		1.59839
CG4270	930	2.47635		1.59825
msd1	931	2.47556		1.59811
Sfp24Ba	932	2.47547		1.59796
Peritrophin-A	933	2.475		1.59782
snoRNA:Psi28S-2566	934	2.47472		1.59767
Skadu	935	2.47316		1.59753
CG32814	936	2.47266		1.59738
CG31802	937	2.4708		1.59724
Tsen2	938	2.46923		1.5971
lncRNA:CR44389	939	2.46863		1.59695
Dhfr	940	2.46722		1.59681
CG3124	941	2.46702		1.59666
CG31231	942	2.46662		1.59652
CG11380	943	2.46305		1.59638
loopin-1	944	2.46215		1.59623
CG13884	945	2.46137		1.59609
CG31128	946	2.45874		1.59594
Polr2F	947	2.45857		1.5958
CG13084	948	2.45852		1.59565
CG31820	949	2.45662		1.59551
snoRNA:Me28S-A774b	950	2.45652		1.59537
CG15233	951	2.45446		1.59522
TwdlN	952	2.45425		1.59508
VhaSFD	953	2.45143		1.59493
S-Lap1	954	2.45109		1.59479
zye	955	2.45073		1.59465
CheA87a	956	2.45053		1.5945
lncRNA:CR43718	957	2.44744		1.59436
Gba1a	958	2.44727		1.59421
dec	959	2.44711		1.59407
lncRNA:CR45118	960	2.44669		1.59392
asRNA:CR45192	961	2.4444		1.59378
CG2187	962	2.44257		1.59364
CG3640	963	2.44166		1.59349
BomBc1	964	2.44028		1.59335
lncRNA:CR43404	965	2.43949		1.5932
snoRNA:Or-aca1	966	2.43873		1.59306
CG15483	967	2.43869		1.59292
Sgt1	968	2.43862		1.59277
lncRNA:CR44493	969	2.43836		1.59263
CG31988	970	2.43788		1.59248
lncRNA:CR45557	971	2.43693		1.59234
CG13056	972	2.43688		1.59219
scpr-C	973	2.43517		1.59205
TotX	974	2.43488		1.59191
lncRNA:CR43456	975	2.43333		1.59176
mt:Cyt-b	976	2.43319		1.59162
Osi15	977	2.43213		1.59147
Gnmt	978	2.43153		1.59133
CG7514	979	2.43054		1.59119
ptc	980	2.42981		1.59104
CG43254	981	2.429		1.5909
CG43139	982	2.42721		1.59075
CG14294	983	2.42675		1.59061
CG34375	984	2.42437		1.59046
asRNA:CR31912	985	2.42309		1.59032
lncRNA:CR43104	986	2.41933		1.59018
CG2336	987	2.41854		1.59003
gammaTry	988	2.41753		1.58989
CG43400	989	2.41726		1.58974
CG30325	990	2.4157		1.5896
CG42810	991	2.41346		1.58945
Osi7	992	2.41209		1.58931
CG11828	993	2.40969		1.58917
snoRNA:Psi28S-3308	994	2.40934		1.58902
CG30389	995	2.40804		1.58888
CG13639	996	2.40797		1.58873
SmydA-3	997	2.40738		1.58859
lncRNA:CR45256	998	2.40652		1.58845
CG5860	999	2.40481		1.5883
CG13748	1000	2.40476		1.58816
Lcp65Ag2	1001	2.4046		1.58801
Xrcc2	1002	2.40346		1.58787
snoRNA:U3:54Aa	1003	2.40251		1.58772
CG16837	1004	2.40077		1.58758
CG10463	1005	2.40066		1.58744
CG33704	1006	2.40022		1.58729
CG34432	1007	2.39891		1.58715
robl	1008	2.39804		1.587
CG5877	1009	2.39708		1.58686
TpnC4	1010	2.39538		1.58672
lncRNA:CR44751	1011	2.39525		1.58657
CG4073	1012	2.39159		1.58643
CG32642	1013	2.39087		1.58628
l(2)k10201	1014	2.38955		1.58614
mt:ND2	1015	2.38799		1.58599
CG15270	1016	2.38788		1.58585
CG31639	1017	2.38758		1.58571
mt:ATPase6	1018	2.38722		1.58556
CG42857	1019	2.38477		1.58542
RpS9	1020	2.3844		1.58527
Btnd	1021	2.38345		1.58513
CG33667	1022	2.38244		1.58499
CG33640	1023	2.38198		1.58484
CG7896	1024	2.38066		1.5847
CG8560	1025	2.37877		1.58455
CG32834	1026	2.37831		1.58441
TwdlY	1027	2.37741		1.58426
CG8100	1028	2.37706		1.58412
CR45932	1029	2.37531		1.58398
CG13403	1030	2.37493		1.58383
CG44227	1031	2.37268		1.58369
lncRNA:CR44903	1032	2.37242		1.58354
lncRNA:CR43498	1033	2.37147		1.5834
Jon99Cii	1034	2.37079		1.58325
tHMG1	1035	2.37045		1.58311
CG9592	1036	2.36899		1.58297
lncRNA:CR44022	1037	2.36856		1.58282
CG12111	1038	2.36851		1.58268
CG30056	1039	2.36733		1.58253
Elba1	1040	2.36703		1.58239
CG13978	1041	2.36452		1.58225
Gr33a	1042	2.36425		1.5821
CG13385	1043	2.36298		1.58196
CG43108	1044	2.36231		1.58181
CG8927	1045	2.36163		1.58167
lncRNA:CR44520	1046	2.35959		1.58152
Cpr11A	1047	2.35757		1.58138
Mst98Ca	1048	2.35743		1.58124
CG10912	1049	2.35736		1.58109
lncRNA:CR44039	1050	2.35614		1.58095
Sfp96F	1051	2.3561		1.5808
CG42302	1052	2.35591		1.58066
Nazo	1053	2.35567		1.58052
lncRNA:CR45255	1054	2.35522		1.58037
lncRNA:CR44464	1055	2.35519		1.58023
reb	1056	2.35341		1.58008
lncRNA:CR45291	1057	2.35319		1.57994
lncRNA:CR44505	1058	2.35303		1.57979
lectin-21Ca	1059	2.35275		1.57965
CG5565	1060	2.35264		1.57951
CG32069	1061	2.35248		1.57936
CG42597	1062	2.352		1.57922
Spc25	1063	2.35062		1.57907
AOX2	1064	2.34949		1.57893
CG13114	1065	2.34794		1.57879
lncRNA:CR40629	1066	2.34679		1.57864
CG14258	1067	2.3449		1.5785
lncRNA:CR44105	1068	2.34422		1.57835
CG31296	1069	2.34308		1.57821
lncRNA:CR43639	1070	2.34283		1.57806
Ssb-c31a	1071	2.33991		1.57792
CG44243	1072	2.33851		1.57778
CG12539	1073	2.33833		1.57763
CG30430	1074	2.33774		1.57749
uif	1075	2.33758		1.57734
dhd	1076	2.33695		1.5772
CG15922	1077	2.33694		1.57706
CG30037	1078	2.33604		1.57691
lncRNA:CR34335	1079	2.33574		1.57677
Drs	1080	2.33556		1.57662
lncRNA:CR44833	1081	2.33472		1.57648
CG2961	1082	2.33296		1.57633
CG32450	1083	2.33082		1.57619
CG31948	1084	2.33051		1.57605
lncRNA:CR44345	1085	2.32811		1.5759
CG1850	1086	2.32732		1.57576
CG8850	1087	2.32653		1.57561
lncRNA:CR44667	1088	2.32607		1.57547
CG34041	1089	2.32549		1.57532
CG3603	1090	2.32517		1.57518
Polr2K	1091	2.32517		1.57504
pgc	1092	2.32441		1.57489
CG18557	1093	2.32389		1.57475
CG14947	1094	2.32278		1.5746
CG31206	1095	2.32276		1.57446
lncRNA:CR45598	1096	2.32095		1.57432
ase	1097	2.32088		1.57417
CG31226	1098	2.32078		1.57403
eIF3d2	1099	2.32009		1.57388
SmB	1100	2.31917		1.57374
snoRNA:Psi28S-1837b	1101	2.31843		1.57359
CG32086	1102	2.31753		1.57345
CG7298	1103	2.31723		1.57331
yellow-g	1104	2.31705		1.57316
CG33643	1105	2.3164		1.57302
CG6873	1106	2.31601		1.57287
Pp1-13C	1107	2.31525		1.57273
Cpr64Ad	1108	2.31512		1.57259
CG4009	1109	2.31309		1.57244
Lsp1gamma	1110	2.31232		1.5723
CG6295	1111	2.31198		1.57215
asRNA:CR46136	1112	2.31147		1.57201
CG14556	1113	2.31145		1.57186
CG46302	1114	2.31088		1.57172
S-Lap8	1115	2.30834		1.57158
Obp51a	1116	2.30785		1.57143
CG12783	1117	2.30742		1.57129
CG2267	1118	2.30692		1.57114
CG14505	1119	2.3063		1.571
Anp	1120	2.30604		1.57086
CG9826	1121	2.30478		1.57071
Spn77Bb	1122	2.30262		1.57057
CG33941	1123	2.30249		1.57042
Sfp70A4	1124	2.30072		1.57028
CG13813	1125	2.29986		1.57013
CG31016	1126	2.29908		1.56999
CG14570	1127	2.29578		1.56985
CG13731	1128	2.29571		1.5697
CG16853	1129	2.29327		1.56956
Taf12L	1130	2.29321		1.56941
CG32313	1131	2.29191		1.56927
lncRNA:CR43826	1132	2.29103		1.56912
CG10029	1133	2.28965		1.56898
CG10943	1134	2.28939		1.56884
cas	1135	2.28801		1.56869
CG32263	1136	2.2855		1.56855
lncRNA:CR32652	1137	2.28185		1.5684
CG11300	1138	2.28184		1.56826
CG4998	1139	2.28121		1.56812
lncRNA:CR43881	1140	2.28108		1.56797
Hpd	1141	2.27903		1.56783
lncRNA:CR44528	1142	2.2786		1.56768
CG34457	1143	2.27843		1.56754
lncRNA:CR46073	1144	2.27812		1.56739
SkpF	1145	2.2781		1.56725
betaTub85D	1146	2.27781		1.56711
CG17612	1147	2.27775		1.56696
CG14903	1148	2.27702		1.56682
CG13311	1149	2.27632		1.56667
lncRNA:CR43437	1150	2.27386		1.56653
Cpr76Bd	1151	2.27381		1.56639
CG3544	1152	2.27183		1.56624
CG33308	1153	2.27127		1.5661
CG12716	1154	2.27081		1.56595
CG8501	1155	2.26978		1.56581
CG43447	1156	2.26906		1.56566
Sclp	1157	2.26789		1.56552
CG9782	1158	2.26656		1.56538
CCY	1159	2.26628		1.56523
Rpp14b	1160	2.26322		1.56509
lncRNA:CR45169	1161	2.26305		1.56494
CG14589	1162	2.2625		1.5648
CG14861	1163	2.26225		1.56466
CG43237	1164	2.26224		1.56451
CG12158	1165	2.26164		1.56437
CG3568	1166	2.26138		1.56422
lncRNA:CR44465	1167	2.26022		1.56408
CG33914	1168	2.25826		1.56393
CG43061	1169	2.25706		1.56379
CG31189	1170	2.25533		1.56365
RpL38	1171	2.25361		1.5635
CG31100	1172	2.25298		1.56336
CG14260	1173	2.25267		1.56321
CG6337	1174	2.25228		1.56307
CG33664	1175	2.25104		1.56293
CG15615	1176	2.25006		1.56278
b6	1177	2.24729		1.56264
Ir67a	1178	2.24641		1.56249
CG9722	1179	2.24557		1.56235
CG34461	1180	2.24555		1.5622
ppk14	1181	2.24508		1.56206
CR40613	1182	2.24486		1.56192
CG14309	1183	2.24475		1.56177
CG15196	1184	2.2445		1.56163
Obp58c	1185	2.24277		1.56148
Aos1	1186	2.24272		1.56134
CG15461	1187	2.24248		1.56119
lncRNA:CR44558	1188	2.242		1.56105
CG32832	1189	2.24174		1.56091
Brd	1190	2.23972		1.56076
RpL23	1191	2.2395		1.56062
lncRNA:CR9284	1192	2.2394		1.56047
EMC4	1193	2.23657		1.56033
CG43168	1194	2.23511		1.56019
lncRNA:CR44408	1195	2.23434		1.56004
CG31549	1196	2.23412		1.5599
snoRNA:Me18S-G894	1197	2.2333		1.55975
CG6893	1198	2.23321		1.55961
lncRNA:CR40469	1199	2.23084		1.55946
CG18301	1200	2.22906		1.55932
lncRNA:CR45711	1201	2.22893		1.55918
RpLP2	1202	2.22892		1.55903
lectin-21Cb	1203	2.22838		1.55889
CG30177	1204	2.22817		1.55874
CG15330	1205	2.22688		1.5586
CG5550	1206	2.22678		1.55846
CG33458	1207	2.22381		1.55831
CG32440	1208	2.22363		1.55817
Obp19c	1209	2.22306		1.55802
CG7579	1210	2.22279		1.55788
CG4701	1211	2.22215		1.55773
CG43841	1212	2.22168		1.55759
Iyd	1213	2.22072		1.55745
CG4681	1214	2.21978		1.5573
epsilonTry	1215	2.21971		1.55716
CG13705	1216	2.2193		1.55701
CG16786	1217	2.21884		1.55687
Osi20	1218	2.21743		1.55673
CG31681	1219	2.21534		1.55658
Eglp1	1220	2.21448		1.55644
CG14759	1221	2.21414		1.55629
Oxp	1222	2.21197		1.55615
asRNA:CR45371	1223	2.21005		1.556
CG4702	1224	2.20964		1.55586
slow	1225	2.20899		1.55572
CG31313	1226	2.20856		1.55557
Sfp60F	1227	2.20816		1.55543
CG18063	1228	2.20791		1.55528
CG14752	1229	2.20749		1.55514
VhaM9.7-d	1230	2.20631		1.55499
lncRNA:CR43250	1231	2.20603		1.55485
CG5561	1232	2.20511		1.55471
CG1738	1233	2.20488		1.55456
CG4835	1234	2.20455		1.55442
CG14151	1235	2.20364		1.55427
Peritrophin-15a	1236	2.20237		1.55413
Spn28B	1237	2.20205		1.55399
CG17944	1238	2.20073		1.55384
frm	1239	2.19853		1.5537
CG17261	1240	2.19761		1.55355
lncRNA:CR43661	1241	2.19739		1.55341
lncRNA:CR44309	1242	2.19519		1.55326
RabX2	1243	2.19446		1.55312
RpS28-like	1244	2.18887		1.55298
CG42789	1245	2.1867		1.55283
CG18586	1246	2.1862		1.55269
scaRNA:PsiU2-55	1247	2.18617		1.55254
CG42688	1248	2.18413		1.5524
CG5024	1249	2.18411		1.55226
spn-B	1250	2.18087		1.55211
dpy	1251	2.18076		1.55197
CG17154	1252	2.1806		1.55182
ocn	1253	2.17857		1.55168
lncRNA:CR45259	1254	2.17789		1.55153
l(2)03659	1255	2.17767		1.55139
PGRP-SC1a	1256	2.17751		1.55125
CG10589	1257	2.17607		1.5511
CG32564	1258	2.17541		1.55096
lncRNA:CR44670	1259	2.17381		1.55081
CG16898	1260	2.17364		1.55067
Cp7Fb	1261	2.17306		1.55053
ACXA	1262	2.17174		1.55038
CG31788	1263	2.17127		1.55024
robl22E	1264	2.16924		1.55009
CG13318	1265	2.16828		1.54995
CG32201	1266	2.16816		1.5498
CG43915	1267	2.16773		1.54966
RpL21	1268	2.16579		1.54952
CG30338	1269	2.16465		1.54937
lncRNA:CR44999	1270	2.1644		1.54923
Drsl5	1271	2.16167		1.54908
lncRNA:CR45433	1272	2.16152		1.54894
Sems	1273	2.16085		1.5488
CG12609	1274	2.16064		1.54865
lncRNA:CR46214	1275	2.16021		1.54851
Dic4	1276	2.15976		1.54836
RpL24	1277	2.15936		1.54822
Mst87F	1278	2.1591		1.54807
Tsp42Eh	1279	2.15846		1.54793
CG31259	1280	2.15831		1.54779
CG43931	1281	2.15709		1.54764
CG42841	1282	2.15543		1.5475
Ir7c	1283	2.15512		1.54735
CG13891	1284	2.15489		1.54721
lncRNA:CR44965	1285	2.15476		1.54706
lncRNA:CR45358	1286	2.15327		1.54692
lncRNA:CR45631	1287	2.15066		1.54678
CG13047	1288	2.1503		1.54663
CG30105	1289	2.14894		1.54649
Rpp21	1290	2.14652		1.54634
Spn28Da	1291	2.14588		1.5462
CG12679	1292	2.14337		1.54606
CG9676	1293	2.14322		1.54591
CG14691	1294	2.14199		1.54577
RyR	1295	2.14141		1.54562
CG34274	1296	2.14138		1.54548
CG4960	1297	2.14116		1.54533
Mal-A2	1298	2.14073		1.54519
CG12780	1299	2.13895		1.54505
CG15767	1300	2.13845		1.5449
CG5246	1301	2.13667		1.54476
hdm	1302	2.136		1.54461
CG42827	1303	2.13562		1.54447
vanin-like	1304	2.13389		1.54433
CG14756	1305	2.133		1.54418
lncRNA:CR45400	1306	2.132		1.54404
CG13564	1307	2.13189		1.54389
Tsf1	1308	2.13182		1.54375
CG12376	1309	2.12942		1.5436
CG15044	1310	2.1294		1.54346
Slc25A46b	1311	2.1289		1.54332
CG9400	1312	2.12885		1.54317
CG12464	1313	2.12883		1.54303
lncRNA:CR41443	1314	2.1285		1.54288
lncRNA:CR44311	1315	2.12704		1.54274
CG42753	1316	2.12698		1.5426
IntS12	1317	2.12692		1.54245
Alp10	1318	2.12663		1.54231
Tsp42Eb	1319	2.12628		1.54216
CG5122	1320	2.12623		1.54202
CG31776	1321	2.12436		1.54187
CG42704	1322	2.12377		1.54173
Cpr64Aa	1323	2.12293		1.54159
lncRNA:CR44415	1324	2.12203		1.54144
CG12310	1325	2.11809		1.5413
CG16710	1326	2.1166		1.54115
CG12289	1327	2.11594		1.54101
lncRNA:CR43803	1328	2.11388		1.54086
lncRNA:CR45792	1329	2.11334		1.54072
NimC4	1330	2.11306		1.54058
lncRNA:CR44050	1331	2.11301		1.54043
CG34219	1332	2.11257		1.54029
CG30447	1333	2.11041		1.54014
p24-1	1334	2.1091		1.54
CG4891	1335	2.10834		1.53986
CG15128	1336	2.10781		1.53971
lncRNA:CR45959	1337	2.10727		1.53957
CG34007	1338	2.10707		1.53942
RpS5b	1339	2.10696		1.53928
CG13144	1340	2.10687		1.53913
CG13069	1341	2.1062		1.53899
Cpr11B	1342	2.1018		1.53885
lncRNA:CR43752	1343	2.10089		1.5387
lncRNA:CR44320	1344	2.10058		1.53856
snoRNA:Psi18S-1377e	1345	2.10011		1.53841
Lcp65Ac	1346	2.10007		1.53827
CG17472	1347	2.09908		1.53813
lncRNA:CR44468	1348	2.09903		1.53798
Nepl18	1349	2.09884		1.53784
SdhCL	1350	2.09882		1.53769
Obp83g	1351	2.09858		1.53755
CG11929	1352	2.09847		1.5374
lncRNA:CR43372	1353	2.0977		1.53726
CG2291	1354	2.09681		1.53712
CG42682	1355	2.09619		1.53697
Adgf-E	1356	2.09617		1.53683
CG5614	1357	2.09588		1.53668
CG13339	1358	2.0956		1.53654
Obp99d	1359	2.09423		1.5364
Cluap1	1360	2.09372		1.53625
CG3306	1361	2.09335		1.53611
erm	1362	2.09294		1.53596
CG32856	1363	2.09268		1.53582
Sodh-1	1364	2.09196		1.53567
CG13992	1365	2.09195		1.53553
Dhc16F	1366	2.09155		1.53539
CG9263	1367	2.09141		1.53524
Listericin	1368	2.09094		1.5351
Spn28F	1369	2.09017		1.53495
asRNA:CR44372	1370	2.08986		1.53481
CG10862	1371	2.08969		1.53467
CG5367	1372	2.08888		1.53452
Ama	1373	2.08627		1.53438
Uhg5	1374	2.08617		1.53423
lncRNA:CR45246	1375	2.08168		1.53409
Syn	1376	2.08147		1.53394
lncRNA:CR43753	1377	2.08118		1.5338
lncRNA:CR44453	1378	2.08105		1.53366
Glut3	1379	2.08097		1.53351
CG32945	1380	2.07982		1.53337
LysP	1381	2.0796		1.53322
CG4000	1382	2.07871		1.53308
snRNA:U1:82Eb	1383	2.0781		1.53293
Mst98Cb	1384	2.07806		1.53279
CG30393	1385	2.07803		1.53265
snoRNA:Psi18S-1820	1386	2.07742		1.5325
CG3348	1387	2.07701		1.53236
Su(Ste):CR42439	1388	2.0761		1.53221
Drsl4	1389	2.07565		1.53207
CG31735	1390	2.07555		1.53193
mms4	1391	2.07502		1.53178
Obp83cd	1392	2.07499		1.53164
LSm7	1393	2.0736		1.53149
CG8701	1394	2.07319		1.53135
CG43147	1395	2.07315		1.5312
Gr77a	1396	2.07246		1.53106
CG17380	1397	2.07209		1.53092
Actn3	1398	2.07179		1.53077
CG18179	1399	2.0715		1.53063
CG14736	1400	2.07059		1.53048
CG1635	1401	2.07011		1.53034
CG11852	1402	2.06942		1.5302
Ppi1	1403	2.06876		1.53005
Obp99a	1404	2.06736		1.52991
CG17571	1405	2.06685		1.52976
CG6503	1406	2.06612		1.52962
CG17450	1407	2.06564		1.52947
geko	1408	2.06444		1.52933
CR17438	1409	2.06295		1.52919
CG1631	1410	2.06275		1.52904
CG32448	1411	2.0627		1.5289
Femcoat	1412	2.06258		1.52875
pre-rRNA:CR45847	1413	2.06042		1.52861
Acbp1	1414	2.05948		1.52847
Ankrd49	1415	2.0591		1.52832
Rtnl2	1416	2.05829		1.52818
brp	1417	2.05741		1.52803
Sirt4	1418	2.05727		1.52789
CG13215	1419	2.05654		1.52774
CG45428	1420	2.0541		1.5276
CG32639	1421	2.05177		1.52746
snoRNA:Psi28S-1837a	1422	2.05158		1.52731
CG34107	1423	2.05073		1.52717
lncRNA:CR44280	1424	2.05002		1.52702
mthl10	1425	2.0497		1.52688
CG8476	1426	2.04945		1.52673
Dpy-30L2	1427	2.04931		1.52659
lncRNA:CR46258	1428	2.04928		1.52645
ND-B14.5B	1429	2.04883		1.5263
CG31661	1430	2.04806		1.52616
Uhg8	1431	2.04795		1.52601
CG43233	1432	2.04689		1.52587
link	1433	2.0467		1.52573
Cyp313a1	1434	2.04669		1.52558
CG4866	1435	2.0454		1.52544
Strn-Mlck	1436	2.04502		1.52529
CG43076	1437	2.04495		1.52515
CG9231	1438	2.04335		1.525
Prosalpha6T	1439	2.04332		1.52486
CG33668	1440	2.0433		1.52472
loaf	1441	2.04317		1.52457
CG5693	1442	2.04257		1.52443
Bfc	1443	2.04071		1.52428
lncRNA:CR44738	1444	2.04062		1.52414
Fum3	1445	2.04061		1.524
Cht6	1446	2.0405		1.52385
lncRNA:CR45942	1447	2.04014		1.52371
CG14635	1448	2.03972		1.52356
CG32712	1449	2.03935		1.52342
Osi2	1450	2.03815		1.52327
NijC	1451	2.03732		1.52313
CG41128	1452	2.03667		1.52299
so	1453	2.03592		1.52284
CG33966	1454	2.03524		1.5227
osk	1455	2.03514		1.52255
CG31601	1456	2.03418		1.52241
CG9030	1457	2.03404		1.52227
MtnC	1458	2.03376		1.52212
Tango4	1459	2.03364		1.52198
Cpr51A	1460	2.03285		1.52183
Jon99Ciii	1461	2.03244		1.52169
CG17377	1462	2.03154		1.52154
phu	1463	2.03153		1.5214
CG42831	1464	2.03138		1.52126
CG32266	1465	2.03081		1.52111
lncRNA:CR45921	1466	2.03055		1.52097
SmydA-7	1467	2.02963		1.52082
CG17475	1468	2.0281		1.52068
CG15219	1469	2.02651		1.52054
Lsm10	1470	2.02568		1.52039
Muc14A	1471	2.02416		1.52025
Dpck	1472	2.02382		1.5201
Atg13	1473	2.02374		1.51996
CG43935	1474	2.02368		1.51981
CG9411	1475	2.02352		1.51967
tko	1476	2.02347		1.51953
Acyp	1477	2.02255		1.51938
CG4955	1478	2.02186		1.51924
CG5846	1479	2.02047		1.51909
lncRNA:CR46217	1480	2.0199		1.51895
CG8517	1481	2.01987		1.5188
28SrRNA-Psi:CR41609	1482	2.01952		1.51866
CG32081	1483	2.01893		1.51852
CG15258	1484	2.01858		1.51837
Osi9	1485	2.01854		1.51823
lncRNA:CR44914	1486	2.01806		1.51808
GMF	1487	2.01804		1.51794
moon	1488	2.018		1.5178
fj	1489	2.01773		1.51765
Mst57Db	1490	2.01756		1.51751
CG5556	1491	2.01645		1.51736
lncRNA:CR45435	1492	2.0164		1.51722
CG33140	1493	2.01518		1.51707
CG34163	1494	2.01496		1.51693
Dnaaf3	1495	2.01192		1.51679
Elo68alpha	1496	2.01112		1.51664
thetaTry	1497	2.01043		1.5165
lncRNA:CR43475	1498	2.00893		1.51635
Nup43	1499	2.00872		1.51621
CG8197	1500	2.00828		1.51607
CG44405	1501	2.00794		1.51592
mt:ND4	1502	2.00759		1.51578
spo	1503	2.00754		1.51563
Gr39a	1504	2.00641		1.51549
CG31815	1505	2.00571		1.51534
CG42266	1506	2.00256		1.5152
TBC1D16	1507	2.00049		1.51506
snoRNA:Psi18S-1086	1508	2.00032		1.51491
S-Lap4	1509	2.00016		1.51477
CG6497	1510	1.99945		1.51462
CG18765	1511	1.99869		1.51448
mip40	1512	1.99798		1.51434
mt:CoIII	1513	1.99768		1.51419
CG10104	1514	1.99761		1.51405
CG34204	1515	1.99561		1.5139
CG43938	1516	1.99534		1.51376
D12	1517	1.99504		1.51361
ND-B14.5A	1518	1.99484		1.51347
CG9445	1519	1.99482		1.51333
Trxr-2	1520	1.9947		1.51318
snoRNA:Me28S-G3255a	1521	1.99425		1.51304
BG642167	1522	1.99312		1.51289
asRNA:CR32252	1523	1.99289		1.51275
S-Lap3	1524	1.99239		1.5126
CG7916	1525	1.99203		1.51246
CG30283	1526	1.99052		1.51232
lncRNA:CR44208	1527	1.99007		1.51217
CG2127	1528	1.98963		1.51203
Mal-A3	1529	1.98941		1.51188
Mmp1	1530	1.98931		1.51174
lncRNA:CR42861	1531	1.9893		1.5116
CG1288	1532	1.98922		1.51145
CG34175	1533	1.98863		1.51131
CG30412	1534	1.98768		1.51116
lncRNA:CR44170	1535	1.98698		1.51102
ACXB	1536	1.98605		1.51087
CG1648	1537	1.98592		1.51073
CG15369	1538	1.98433		1.51059
lncRNA:CR15061	1539	1.98336		1.51044
CG1701	1540	1.98317		1.5103
rpr	1541	1.98216		1.51015
CG42869	1542	1.98146		1.51001
CG14327	1543	1.98107		1.50987
CG11345	1544	1.98078		1.50972
CG14210	1545	1.98066		1.50958
CG15358	1546	1.97981		1.50943
CG17108	1547	1.97886		1.50929
alphaTub85E	1548	1.97872		1.50914
AANATL7	1549	1.97859		1.509
CG6262	1550	1.97858		1.50886
CG43203	1551	1.97857		1.50871
CG18371	1552	1.97831		1.50857
mRpS24	1553	1.97814		1.50842
CG14721	1554	1.97803		1.50828
lncRNA:CR44379	1555	1.97757		1.50814
hpRNA:CR33940	1556	1.97564		1.50799
CG34367	1557	1.97545		1.50785
CG43349	1558	1.97442		1.5077
CG13423	1559	1.97409		1.50756
Tsp42Ep	1560	1.9733		1.50741
CG13113	1561	1.97284		1.50727
Argl	1562	1.9722		1.50713
Dic3	1563	1.97193		1.50698
Mau2	1564	1.97157		1.50684
lncRNA:CR45323	1565	1.97127		1.50669
lncRNA:CR45419	1566	1.97097		1.50655
lncRNA:CR44279	1567	1.97072		1.50641
His4:CG31611	1568	1.97038		1.50626
CG14270	1569	1.96989		1.50612
CG32413	1570	1.96978		1.50597
ClpP	1571	1.9697		1.50583
Acp53C14b	1572	1.96919		1.50568
CG32984	1573	1.96912		1.50554
yellow-d2	1574	1.96875		1.5054
CG4691	1575	1.9686		1.50525
CG4269	1576	1.96819		1.50511
CG18233	1577	1.96763		1.50496
Vha100-4	1578	1.96552		1.50482
Cyp313a3	1579	1.96547		1.50467
snoRNA:Tudor-SN-a	1580	1.96504		1.50453
S-Lap7	1581	1.96479		1.50439
lncRNA:CR43849	1582	1.96356		1.50424
CG13674	1583	1.96246		1.5041
CG31262	1584	1.96217		1.50395
Acp98AB	1585	1.96199		1.50381
CG6910	1586	1.96166		1.50367
CG4586	1587	1.96092		1.50352
CG31709	1588	1.96037		1.50338
CG6610	1589	1.95983		1.50323
CG5623	1590	1.9593		1.50309
kl-5	1591	1.95846		1.50294
CG13067	1592	1.95758		1.5028
CG33306	1593	1.95735		1.50266
CG4789	1594	1.95722		1.50251
CG13032	1595	1.95698		1.50237
CG33509	1596	1.95649		1.50222
Fcp3C	1597	1.95596		1.50208
lncRNA:CR43914	1598	1.95596		1.50194
CG32023	1599	1.95276		1.50179
Uch-L5R	1600	1.95207		1.50165
CG12853	1601	1.9518		1.5015
lncRNA:CR44330	1602	1.95151		1.50136
lncRNA:CR45902	1603	1.95117		1.50121
PH4alphaSG2	1604	1.95072		1.50107
Yp2	1605	1.95066		1.50093
CG43267	1606	1.95049		1.50078
PPO1	1607	1.95018		1.50064
CG7202	1608	1.94993		1.50049
Nplp2	1609	1.94991		1.50035
CG14739	1610	1.9493		1.50021
CG13728	1611	1.94879		1.50006
CG44198	1612	1.94857		1.49992
tap	1613	1.94846		1.49977
asRNA:CR43464	1614	1.94843		1.49963
CG44038	1615	1.94806		1.49948
Prosbeta5	1616	1.94719		1.49934
snoRNA:Or-aca5	1617	1.94647		1.4992
r-cup	1618	1.94562		1.49905
CNPYb	1619	1.94533		1.49891
CG15544	1620	1.94507		1.49876
CG4291	1621	1.94472		1.49862
lncRNA:CR44376	1622	1.94435		1.49847
Adgf-A2	1623	1.94383		1.49833
CG3942	1624	1.94328		1.49819
CG13010	1625	1.9429		1.49804
RpL39	1626	1.94249		1.4979
CG14106	1627	1.94245		1.49775
Burs	1628	1.94226		1.49761
lncRNA:CR44777	1629	1.94197		1.49747
CG13018	1630	1.94121		1.49732
CG40485	1631	1.94112		1.49718
CG5810	1632	1.9409		1.49703
CG34168	1633	1.94039		1.49689
GATAd	1634	1.94023		1.49674
CG16957	1635	1.94022		1.4966
asRNA:CR45535	1636	1.94017		1.49646
CG31029	1637	1.93876		1.49631
CG8840	1638	1.93791		1.49617
CG30025	1639	1.93762		1.49602
CR41320	1640	1.93633		1.49588
snoRNA:SC35-b	1641	1.9355		1.49574
CG4477	1642	1.93511		1.49559
lncRNA:CR44908	1643	1.93468		1.49545
lncRNA:CR43912	1644	1.93455		1.4953
dgt2	1645	1.93401		1.49516
CG9863	1646	1.934		1.49501
CG12438	1647	1.93379		1.49487
snRNA:U2:14B	1648	1.93312		1.49473
CG32461	1649	1.93218		1.49458
RpS28b	1650	1.93183		1.49444
CG2444	1651	1.93165		1.49429
DptB	1652	1.93118		1.49415
Sfp38D	1653	1.93097		1.49401
lncRNA:CR43452	1654	1.93019		1.49386
lncRNA:CR43805	1655	1.92975		1.49372
BomS6	1656	1.9297		1.49357
CG32117	1657	1.92955		1.49343
Bulli	1658	1.92895		1.49328
CG15533	1659	1.9283		1.49314
lncRNA:CR46024	1660	1.92808		1.493
RpL27A	1661	1.92761		1.49285
hale	1662	1.92688		1.49271
CG15021	1663	1.92658		1.49256
Jon65Ai	1664	1.92629		1.49242
lncRNA:CR45941	1665	1.92455		1.49228
CG43638	1666	1.92411		1.49213
mRpS14	1667	1.92406		1.49199
CG42705	1668	1.9228		1.49184
Arc1	1669	1.92176		1.4917
CG13220	1670	1.92148		1.49155
CG10841	1671	1.92098		1.49141
lncRNA:CR44324	1672	1.92071		1.49127
CG32720	1673	1.92057		1.49112
mRpL36	1674	1.91991		1.49098
upd1	1675	1.91967		1.49083
CG15256	1676	1.91713		1.49069
asRNA:CR43876	1677	1.91577		1.49054
CG31924	1678	1.91523		1.4904
CG42747	1679	1.91471		1.49026
CG3739	1680	1.91445		1.49011
CG14926	1681	1.91408		1.48997
CG33474	1682	1.91336		1.48982
CG13872	1683	1.91289		1.48968
Gpdh3	1684	1.9128		1.48954
S-Lap2	1685	1.91266		1.48939
snoRNA:Psi28S-3305c	1686	1.9123		1.48925
Adgf-B	1687	1.91223		1.4891
cutlet	1688	1.91202		1.48896
lncRNA:CR42844	1689	1.91192		1.48881
CG12379	1690	1.91098		1.48867
CG13690	1691	1.90934		1.48853
Pkc98E	1692	1.90932		1.48838
CG33502	1693	1.90783		1.48824
ImpL1	1694	1.90677		1.48809
CG30356	1695	1.90626		1.48795
Cyp309a1	1696	1.90562		1.48781
CG9632	1697	1.90546		1.48766
CG34290	1698	1.90474		1.48752
lncRNA:CR44603	1699	1.9047		1.48737
CG8584	1700	1.90392		1.48723
CG13014	1701	1.90376		1.48708
TTLL3B	1702	1.90357		1.48694
CG2750	1703	1.90343		1.4868
CG32240	1704	1.90331		1.48665
CG9550	1705	1.90315		1.48651
CG43919	1706	1.9031		1.48636
CG31459	1707	1.90301		1.48622
CG32445	1708	1.90261		1.48608
asRNA:CR44192	1709	1.90191		1.48593
CG12078	1710	1.90168		1.48579
CG6484	1711	1.90092		1.48564
lncRNA:CR44225	1712	1.90066		1.4855
lncRNA:CR44017	1713	1.9006		1.48535
p-cup	1714	1.90054		1.48521
CG13599	1715	1.90048		1.48507
hgo	1716	1.90005		1.48492
Uhg4	1717	1.899		1.48478
CG14355	1718	1.89892		1.48463
CG12307	1719	1.89848		1.48449
Crys	1720	1.89846		1.48434
Pgm2b	1721	1.89712		1.4842
CG11693	1722	1.8968		1.48406
CG31496	1723	1.8967		1.48391
CG3092	1724	1.89527		1.48377
lncRNA:CR44601	1725	1.89522		1.48362
CG3566	1726	1.89491		1.48348
CG7884	1727	1.89464		1.48334
ND-AGGG	1728	1.89464		1.48319
CG33281	1729	1.89436		1.48305
snoRNA:Psi28S-1135d	1730	1.89432		1.4829
lncRNA:CR43627	1731	1.89374		1.48276
Alp2	1732	1.89348		1.48261
asRNA:CR45185	1733	1.89076		1.48247
lncRNA:CR45004	1734	1.89072		1.48233
CG16956	1735	1.89045		1.48218
Ctr1B	1736	1.8883		1.48204
CG13309	1737	1.88822		1.48189
CG11756	1738	1.88798		1.48175
CG13623	1739	1.88769		1.48161
lncRNA:CR46127	1740	1.88752		1.48146
Jon65Aiii	1741	1.88689		1.48132
Dronc	1742	1.8868		1.48117
CNT2	1743	1.88674		1.48103
CG11251	1744	1.88639		1.48088
mt:CoII	1745	1.88574		1.48074
DAT	1746	1.88565		1.4806
CG18231	1747	1.88563		1.48045
CG17287	1748	1.88496		1.48031
CG43923	1749	1.88441		1.48016
CG12896	1750	1.88441		1.48002
CG32820	1751	1.88415		1.47988
CG31139	1752	1.88188		1.47973
lncRNA:CR46143	1753	1.88166		1.47959
CG10361	1754	1.88117		1.47944
CG14110	1755	1.88082		1.4793
Twdlbeta	1756	1.88047		1.47915
CG42383	1757	1.87857		1.47901
Ald2	1758	1.87855		1.47887
Uhg2	1759	1.87783		1.47872
His1:CG33810	1760	1.87757		1.47858
CG43386	1761	1.8772		1.47843
CG7707	1762	1.87717		1.47829
CG5770	1763	1.87659		1.47815
Rrp47	1764	1.87628		1.478
lncRNA:CR43484	1765	1.87509		1.47786
CG13871	1766	1.87453		1.47771
asRNA:CR45161	1767	1.87445		1.47757
CG34170	1768	1.87438		1.47742
CG33511	1769	1.8743		1.47728
Hsp70Bc	1770	1.87374		1.47714
CG3795	1771	1.87351		1.47699
asRNA:CR45330	1772	1.87336		1.47685
Pos	1773	1.87308		1.4767
CG15425	1774	1.87277		1.47656
CG12020	1775	1.87189		1.47641
mRpS26	1776	1.87189		1.47627
CG8136	1777	1.87047		1.47613
CG34049	1778	1.87015		1.47598
CG3457	1779	1.86932		1.47584
lncRNA:sphinx	1780	1.86844		1.47569
CG17010	1781	1.86842		1.47555
CG43123	1782	1.86537		1.47541
Prosalpha5	1783	1.86522		1.47526
CG10931	1784	1.86498		1.47512
CG6592	1785	1.8647		1.47497
Jon65Aiv	1786	1.86445		1.47483
lncRNA:CR45639	1787	1.8642		1.47468
Sfp24Bb	1788	1.86356		1.47454
lncRNA:CR45177	1789	1.86238		1.4744
CG12498	1790	1.86198		1.47425
snRNA:U2:34ABa	1791	1.86143		1.47411
psq	1792	1.86136		1.47396
Pfdn4	1793	1.86112		1.47382
CG5790	1794	1.86071		1.47368
CG32246	1795	1.86062		1.47353
CG14262	1796	1.85998		1.47339
CG14407	1797	1.85971		1.47324
hpRNA:CR32205	1798	1.85944		1.4731
CG13428	1799	1.85941		1.47295
CG12164	1800	1.85939		1.47281
CG7164	1801	1.85887		1.47267
CG2871	1802	1.8588		1.47252
CG17931	1803	1.85844		1.47238
CG14658	1804	1.85776		1.47223
CG44013	1805	1.85743		1.47209
CG10919	1806	1.85704		1.47195
Acp29AB	1807	1.85511		1.4718
CG9316	1808	1.85428		1.47166
snoRNA:Me18S-C1831	1809	1.8542		1.47151
Pif2	1810	1.85416		1.47137
CheB93a	1811	1.85381		1.47122
CG16978	1812	1.8533		1.47108
CG12541	1813	1.85192		1.47094
CG31867	1814	1.85125		1.47079
l(3)neo43	1815	1.85117		1.47065
CG33286	1816	1.85068		1.4705
CG9168	1817	1.85023		1.47036
CG17118	1818	1.85008		1.47021
Sirt6	1819	1.849		1.47007
ms(3)76Cc	1820	1.84898		1.46993
elgi	1821	1.84867		1.46978
CG9825	1822	1.84858		1.46964
CG11911	1823	1.84846		1.46949
Kaz1-ORFB	1824	1.84748		1.46935
CG5327	1825	1.84721		1.46921
CG6380	1826	1.84719		1.46906
lncRNA:CR44640	1827	1.84688		1.46892
lncRNA:CR45023	1828	1.84679		1.46877
CG14695	1829	1.84655		1.46863
CG2104	1830	1.84635		1.46848
CG30472	1831	1.84617		1.46834
CG43272	1832	1.84578		1.4682
CG16826	1833	1.84576		1.46805
Scr	1834	1.84442		1.46791
v	1835	1.84425		1.46776
lncRNA:CR44131	1836	1.84423		1.46762
CG6638	1837	1.84301		1.46748
Ilp8	1838	1.84282		1.46733
CCHa2	1839	1.84279		1.46719
lncRNA:CR43713	1840	1.84241		1.46704
lncRNA:CR40053	1841	1.84199		1.4669
lncRNA:CR43966	1842	1.84153		1.46675
Yp1	1843	1.84109		1.46661
CG30008	1844	1.84056		1.46647
snoRNA:Psi28S-1135b	1845	1.84009		1.46632
CG32055	1846	1.83946		1.46618
NijB	1847	1.83935		1.46603
CadN	1848	1.83862		1.46589
CG11333	1849	1.83852		1.46575
Acsf2	1850	1.83841		1.4656
yellow-e	1851	1.83776		1.46546
CG32643	1852	1.8366		1.46531
lncRNA:CR43686	1853	1.8364		1.46517
ndl	1854	1.83555		1.46502
lncRNA:CR44845	1855	1.83535		1.46488
Pa1	1856	1.8352		1.46474
CG6012	1857	1.83519		1.46459
CG14506	1858	1.83515		1.46445
CG14835	1859	1.83481		1.4643
CG15579	1860	1.83467		1.46416
CG6931	1861	1.83453		1.46402
CG4669	1862	1.83193		1.46387
CG11298	1863	1.83061		1.46373
CG30268	1864	1.83021		1.46358
lncRNA:CR43634	1865	1.82999		1.46344
CG5402	1866	1.82966		1.46329
lncRNA:CR44294	1867	1.8293		1.46315
CG7101	1868	1.82904		1.46301
CG8813	1869	1.82808		1.46286
NimC2	1870	1.82743		1.46272
RpL29	1871	1.8272		1.46257
CG9101	1872	1.82697		1.46243
CG34012	1873	1.82687		1.46228
schuy	1874	1.82675		1.46214
mei-218	1875	1.82664		1.462
CG42656	1876	1.82563		1.46185
bcd	1877	1.82541		1.46171
Fer3HCH	1878	1.82539		1.46156
CG13138	1879	1.82533		1.46142
CG30065	1880	1.82478		1.46128
CG30384	1881	1.82416		1.46113
CG6508	1882	1.82325		1.46099
CG15728	1883	1.82311		1.46084
CG14717	1884	1.82179		1.4607
CG31099	1885	1.82174		1.46055
Prosbeta5R1	1886	1.82084		1.46041
AttB	1887	1.82078		1.46027
CG15446	1888	1.82043		1.46012
mRpL54	1889	1.82006		1.45998
lncRNA:CR45035	1890	1.81818		1.45983
CheA75a	1891	1.8172		1.45969
GstE7	1892	1.8159		1.45955
swa	1893	1.81568		1.4594
spt4	1894	1.81539		1.45926
RpL10Aa	1895	1.81467		1.45911
CG6527	1896	1.81438		1.45897
MtnF	1897	1.81354		1.45882
SelT	1898	1.81332		1.45868
snoRNA:Psi28S-1135c	1899	1.81317		1.45854
CG2955	1900	1.81313		1.45839
CG4712	1901	1.81313		1.45825
CG6583	1902	1.81304		1.4581
CG7860	1903	1.81264		1.45796
MED4	1904	1.81181		1.45782
CG10348	1905	1.81178		1.45767
CG32436	1906	1.80982		1.45753
Obp56f	1907	1.80929		1.45738
CG15576	1908	1.80833		1.45724
CG1409	1909	1.80824		1.45709
CG3330	1910	1.80795		1.45695
mud	1911	1.8077		1.45681
Rpn12	1912	1.80755		1.45666
CG14118	1913	1.80697		1.45652
CG4198	1914	1.80686		1.45637
lncRNA:CR34024	1915	1.80671		1.45623
zld	1916	1.80665		1.45608
lncRNA:CR44544	1917	1.80605		1.45594
Mst57Dc	1918	1.80589		1.4558
Polr2E	1919	1.80583		1.45565
CG42855	1920	1.80565		1.45551
lncRNA:CR44032	1921	1.80551		1.45536
lncRNA:CR44412	1922	1.80515		1.45522
CG4983	1923	1.80511		1.45508
CG32713	1924	1.80511		1.45493
CG13251	1925	1.80448		1.45479
CG30391	1926	1.80443		1.45464
Hex-t2	1927	1.8039		1.4545
CG18449	1928	1.80324		1.45435
E(spl)mgamma-HLH	1929	1.80314		1.45421
CG40198	1930	1.80292		1.45407
COX7CL	1931	1.80233		1.45392
spz3	1932	1.80087		1.45378
snoRNA:Psi28S-3091a	1933	1.80048		1.45363
lncRNA:CR45551	1934	1.80045		1.45349
CG42654	1935	1.79947		1.45335
CG44163	1936	1.7992		1.4532
rno	1937	1.7988		1.45306
CG43251	1938	1.79804		1.45291
CG7794	1939	1.79779		1.45277
yellow-e2	1940	1.79743		1.45262
lncRNA:CR45823	1941	1.79688		1.45248
Tim13	1942	1.7967		1.45234
aurB	1943	1.79667		1.45219
CG12279	1944	1.79648		1.45205
CG43850	1945	1.79594		1.4519
CG34033	1946	1.79593		1.45176
PI31	1947	1.79573		1.45162
CG3483	1948	1.79568		1.45147
mAcon2	1949	1.79537		1.45133
CG16965	1950	1.79515		1.45118
thw	1951	1.79473		1.45104
CG17666	1952	1.79407		1.45089
cid	1953	1.7937		1.45075
pre-rRNA:CR45856	1954	1.79358		1.45061
Ser8	1955	1.79235		1.45046
ProtB	1956	1.79196		1.45032
CG18281	1957	1.79132		1.45017
Sod1	1958	1.79097		1.45003
CG9922	1959	1.79085		1.44989
CG14893	1960	1.79062		1.44974
CG34222	1961	1.79006		1.4496
lncRNA:CR45150	1962	1.78958		1.44945
t-Grip91	1963	1.78945		1.44931
COX6CL	1964	1.78935		1.44916
CG9570	1965	1.78883		1.44902
CG11018	1966	1.78769		1.44888
lncRNA:CR44761	1967	1.78688		1.44873
CG4161	1968	1.78551		1.44859
CG15480	1969	1.78527		1.44844
Prosalpha4T1	1970	1.78476		1.4483
Acp76A	1971	1.78414		1.44815
snoRNA:U3:9B	1972	1.78273		1.44801
Muc68E	1973	1.78266		1.44787
CG5861	1974	1.78211		1.44772
CG7653	1975	1.78114		1.44758
Nox	1976	1.78077		1.44743
CG12511	1977	1.78028		1.44729
CG31606	1978	1.78005		1.44715
CG40472	1979	1.77973		1.447
lncRNA:CR43494	1980	1.77906		1.44686
l(3)80Fg	1981	1.779		1.44671
swaPsi	1982	1.77856		1.44657
CG9072	1983	1.77851		1.44642
CG33125	1984	1.77843		1.44628
CG12521	1985	1.77744		1.44614
CG4646	1986	1.7762		1.44599
CG33234	1987	1.77577		1.44585
CG30278	1988	1.77574		1.4457
CG7335	1989	1.77555		1.44556
l(1)10Bb	1990	1.7754		1.44542
CG32295	1991	1.77531		1.44527
CG3492	1992	1.77475		1.44513
CG31010	1993	1.77422		1.44498
CG42693	1994	1.77406		1.44484
yellow-g2	1995	1.7737		1.44469
CG13198	1996	1.77339		1.44455
CG11674	1997	1.77288		1.44441
CG4950	1998	1.77226		1.44426
Alp9	1999	1.77205		1.44412
[truncated: 7,506 more rows]
