# Supplementary material for: Genetic and genomic analyses of Drosophila melanogaster models of chromatin modification disorders
Source: Genetics. 2023 Apr 10;224(4):iyad061. doi: 10.1093/genetics/iyad061 (PMC10411607; doi:10.1093/genetics/iyad061)
Supplement: iyad061_Supplementary_Data [file iyad061_supplementary_data.zip › Table_S11_GENETICS-2023-306034.xlsx]

## Sheet: Sheet1
Table S11. Ortholog prediction scores for differentially expressed genes. Drosophila-human ortholog prediction scores, generated using Drosophila RNAi Screening Center Integrative Ortholog Prediction Tool (DIOPT). Differentially expressed fly genes for each by-sex pairwise comparison.
Pairwise Comparison	FlyBase ID	Drosophila Gene Symbol	Human Gene Symbol	DIOPT Score	Prediction Derived From
brm vs control; females	FBgn0039444	TwdlD
brm vs control; females	FBgn0035735	Cpr65Ea	ADAM2	1	Isobase
brm vs control; females	FBgn0030612	CG5599	DBT	14	Compara, eggNOG, Hieranoid, Homologene, Inparanoid, Isobase, OMA, OrthoFinder, OrthoInspector, orthoMCL, Panther, Phylome, RoundUp, TreeFam
brm vs control; females	FBgn0033721	CG13159
brm vs control; females	FBgn0039472	CG17192	PLA1A	3	Compara, Isobase, Panther
brm vs control; females	FBgn0039472	CG17192	PNLIPRP2	2	Compara, Panther
brm vs control; females	FBgn0039472	CG17192	PNLIP	2	Compara, Panther
brm vs control; females	FBgn0039472	CG17192	LIPH	2	Compara, Panther
brm vs control; females	FBgn0039472	CG17192	LPL	2	Compara, Panther
brm vs control; females	FBgn0039472	CG17192	PNLIPRP1	2	Compara, Panther
brm vs control; females	FBgn0039472	CG17192	LIPG	2	Compara, Panther
brm vs control; females	FBgn0039472	CG17192	LIPC	2	Compara, Panther
brm vs control; females	FBgn0039472	CG17192	LIPI	2	Compara, Panther
brm vs control; females	FBgn0039472	CG17192	PNLIPRP3	2	Compara, Panther
brm vs control; females	FBgn0052751	CG32751	BTD	14	Compara, eggNOG, Hieranoid, Homologene, Inparanoid, Isobase, OMA, OrthoDB, OrthoFinder, OrthoInspector, orthoMCL, Panther, Phylome, TreeFam
brm vs control; females	FBgn0052751	CG32751	VNN2	10	Compara, eggNOG, Hieranoid, Inparanoid, OrthoDB, OrthoFinder, OrthoInspector, Panther, Phylome, TreeFam
brm vs control; females	FBgn0052751	CG32751	VNN1	10	Compara, eggNOG, Hieranoid, Inparanoid, OrthoDB, OrthoFinder, OrthoInspector, Panther, Phylome, TreeFam
brm vs control; females	FBgn0052751	CG32751	VNN3	8	Compara, Hieranoid, Inparanoid, OrthoDB, OrthoFinder, OrthoInspector, Panther, Phylome
brm vs control; females	FBgn0000308	chic	PFN4	9	Compara, eggNOG, Inparanoid, Isobase, OrthoFinder, OrthoInspector, orthoMCL, Phylome, RoundUp
brm vs control; females	FBgn0000308	chic	PFN2	2	eggNOG, OrthoDB
brm vs control; females	FBgn0000308	chic	PFN1	2	eggNOG, OrthoDB
brm vs control; females	FBgn0038854	CG7044	BRAT1	7	Compara, Hieranoid, OrthoDB, OrthoFinder, Panther, RoundUp, TreeFam
brm vs control; females	FBgn0020238	14-3-3epsilon	YWHAE	14	Compara, eggNOG, Hieranoid, Homologene, Inparanoid, Isobase, OMA, OrthoFinder, OrthoInspector, orthoMCL, Panther, Phylome, RoundUp, TreeFam
brm vs control; females	FBgn0020238	14-3-3epsilon	YWHAZ	4	eggNOG, OrthoFinder, orthoMCL, RoundUp
brm vs control; females	FBgn0020238	14-3-3epsilon	YWHAB	4	eggNOG, OrthoFinder, orthoMCL, RoundUp
brm vs control; females	FBgn0020238	14-3-3epsilon	YWHAQ	2	eggNOG, OrthoFinder
brm vs control; females	FBgn0020238	14-3-3epsilon	YWHAH	2	eggNOG, OrthoFinder
brm vs control; females	FBgn0020238	14-3-3epsilon	SFN	2	eggNOG, OrthoFinder
brm vs control; females	FBgn0020238	14-3-3epsilon	YWHAG	2	eggNOG, OrthoFinder
brm vs control; females	FBgn0004177	mts	PPP2CA	14	eggNOG, Hieranoid, Homologene, Inparanoid, Isobase, OMA, OrthoDB, OrthoFinder, OrthoInspector, orthoMCL, Panther, Phylome, RoundUp, TreeFam
brm vs control; females	FBgn0004177	mts	PPP2CB	11	eggNOG, Hieranoid, Inparanoid, OMA, OrthoDB, OrthoFinder, OrthoInspector, orthoMCL, Phylome, RoundUp, TreeFam
brm vs control; females	FBgn0004177	mts	PPP4C	3	eggNOG, OrthoDB, OrthoFinder
brm vs control; females	FBgn0004177	mts	PPP6C	3	eggNOG, OrthoDB, OrthoFinder
brm vs control; females	FBgn0020638	Lcp65Ag1
brm vs control; females	FBgn0020637	Lcp65Ag2
brm vs control; females	FBgn0039434	TwdlM
brm vs control; females	FBgn0037996	CG4830	ACSM6	2	OMA, OrthoDB
brm vs control; females	FBgn0037996	CG4830	ACSF3	2	eggNOG, Isobase
brm vs control; females	FBgn0036690	Ilp8
brm vs control; females	FBgn0040842	CG15212
brm vs control; females	FBgn0039306	RIOK2	RIOK2	13	Compara, eggNOG, Hieranoid, Homologene, Inparanoid, OrthoDB, OrthoFinder, OrthoInspector, orthoMCL, Panther, Phylome, RoundUp, TreeFam
brm vs control; females	FBgn0030390	CG15731	ZMAT1	1	eggNOG
brm vs control; females	FBgn0030390	CG15731	ZMAT4	1	eggNOG
brm vs control; females	FBgn0035547	CG15022
brm vs control; females	FBgn0036330	CG11263	EXD1	6	eggNOG, Isobase, OrthoFinder, Panther, RoundUp, TreeFam
brm vs control; females	FBgn0036606	CG13060
brm vs control; females	FBgn0015296	Shc	SHC1	12	eggNOG, Hieranoid, Inparanoid, OMA, OrthoDB, OrthoFinder, OrthoInspector, orthoMCL, Panther, Phylome, RoundUp, TreeFam
brm vs control; females	FBgn0015296	Shc	SHC2	11	eggNOG, Hieranoid, Inparanoid, OMA, OrthoDB, OrthoFinder, OrthoInspector, Panther, Phylome, RoundUp, TreeFam
brm vs control; females	FBgn0015296	Shc	SHC3	11	Compara, eggNOG, Hieranoid, Inparanoid, OMA, OrthoDB, OrthoFinder, OrthoInspector, Panther, Phylome, TreeFam
brm vs control; females	FBgn0015296	Shc	SHC4	10	eggNOG, Hieranoid, Homologene, Inparanoid, OrthoDB, OrthoFinder, OrthoInspector, Panther, Phylome, TreeFam
brm vs control; females	FBgn0031145	Ntf-2	NUTF2	15	Compara, eggNOG, Hieranoid, Homologene, Inparanoid, Isobase, OMA, OrthoDB, OrthoFinder, OrthoInspector, orthoMCL, Panther, Phylome, RoundUp, TreeFam
brm vs control; females	FBgn0001197	His2Av	H2AFV	13	Compara, eggNOG, Hieranoid, Homologene, Inparanoid, OMA, OrthoDB, OrthoInspector, orthoMCL, Panther, Phylome, RoundUp, TreeFam
brm vs control; females	FBgn0001197	His2Av	H2AFZ	12	Compara, eggNOG, Hieranoid, Inparanoid, OMA, OrthoDB, OrthoInspector, orthoMCL, Panther, Phylome, RoundUp, TreeFam
brm vs control; females	FBgn0010497	dmGlut	SLC17A3	6	Compara, eggNOG, Isobase, OrthoDB, OrthoFinder, Panther
brm vs control; females	FBgn0010497	dmGlut	SLC17A4	5	Compara, eggNOG, OrthoDB, OrthoFinder, Panther
brm vs control; females	FBgn0010497	dmGlut	SLC17A2	5	Compara, eggNOG, OrthoDB, OrthoFinder, Panther
brm vs control; females	FBgn0010497	dmGlut	SLC17A1	4	Compara, eggNOG, OrthoFinder, Panther
brm vs control; females	FBgn0010497	dmGlut	SLC17A5	4	Compara, eggNOG, OrthoFinder, Panther
brm vs control; females	FBgn0010497	dmGlut	SLC17A6	4	Compara, eggNOG, OrthoFinder, RoundUp
brm vs control; females	FBgn0010497	dmGlut	SLC17A7	4	Compara, eggNOG, OrthoFinder, RoundUp
brm vs control; females	FBgn0010497	dmGlut	SLC17A8	4	Compara, eggNOG, OrthoFinder, RoundUp
brm vs control; females	FBgn0010497	dmGlut	SLC17A9	2	eggNOG, OrthoFinder
brm vs control; females	FBgn0029172	Fad2	SCD5	11	Compara, eggNOG, Hieranoid, Inparanoid, OrthoDB, OrthoFinder, OrthoInspector, orthoMCL, Panther, Phylome, TreeFam
brm vs control; females	FBgn0029172	Fad2	SCD	9	eggNOG, Hieranoid, Inparanoid, OrthoDB, OrthoFinder, OrthoInspector, orthoMCL, Phylome, TreeFam
brm vs control; females	FBgn0031270	CG13689
brm vs control; females	FBgn0032198	eEF1delta	EEF1D	10	eggNOG, Homologene, Inparanoid, OrthoFinder, OrthoInspector, orthoMCL, Panther, Phylome, RoundUp, TreeFam
brm vs control; females	FBgn0032198	eEF1delta	EEF1B2	2	eggNOG, Panther
brm vs control; females	FBgn0034490	CG9864	SLC17A2	4	eggNOG, OrthoDB, OrthoFinder, Panther
brm vs control; females	FBgn0034490	CG9864	SLC17A3	4	eggNOG, OrthoDB, OrthoFinder, Panther
brm vs control; females	FBgn0034490	CG9864	SLC17A4	3	eggNOG, OrthoFinder, Panther
brm vs control; females	FBgn0034490	CG9864	SLC17A1	3	eggNOG, OrthoFinder, Panther
brm vs control; females	FBgn0034490	CG9864	SLC17A5	3	eggNOG, OrthoFinder, Panther
brm vs control; females	FBgn0034490	CG9864	SLC17A6	3	eggNOG, OrthoDB, OrthoFinder
brm vs control; females	FBgn0034490	CG9864	SLC17A7	3	eggNOG, OrthoDB, OrthoFinder
brm vs control; females	FBgn0034490	CG9864	SLC17A8	3	eggNOG, OrthoDB, OrthoFinder
brm vs control; females	FBgn0034490	CG9864	SLC17A9	2	eggNOG, OrthoFinder
brm vs control; females	FBgn0035154	hiro	SCPEP1	15	Compara, eggNOG, Hieranoid, Homologene, Inparanoid, Isobase, OMA, OrthoDB, OrthoFinder, OrthoInspector, orthoMCL, Panther, Phylome, RoundUp, TreeFam
brm vs control; females	FBgn0035154	hiro	CTSA	2	eggNOG, RoundUp
brm vs control; females	FBgn0035154	hiro	CPVL	2	eggNOG, OrthoDB
brm vs control; females	FBgn0038487	TwdlW
brm vs control; females	FBgn0025709	CNT2	SLC28A2	14	Compara, eggNOG, Hieranoid, Inparanoid, Isobase, OMA, OrthoDB, OrthoFinder, OrthoInspector, orthoMCL, Panther, Phylome, RoundUp, TreeFam
brm vs control; females	FBgn0025709	CNT2	SLC28A1	13	Compara, eggNOG, Hieranoid, Inparanoid, OMA, OrthoDB, OrthoFinder, OrthoInspector, orthoMCL, Panther, Phylome, RoundUp, TreeFam
brm vs control; females	FBgn0025709	CNT2	SLC28A3	12	Compara, eggNOG, Hieranoid, Homologene, Inparanoid, OrthoDB, OrthoFinder, OrthoInspector, orthoMCL, Panther, Phylome, TreeFam
brm vs control; females	FBgn0032741	Sidpn	HES2	5	eggNOG, OrthoDB, OrthoFinder, Panther, TreeFam
brm vs control; females	FBgn0032741	Sidpn	HES4	4	eggNOG, OrthoDB, OrthoFinder, Panther
brm vs control; females	FBgn0032741	Sidpn	HES1	4	eggNOG, OrthoDB, OrthoFinder, Panther
brm vs control; females	FBgn0032741	Sidpn	HES5	3	Compara, Isobase, Panther
brm vs control; females	FBgn0032741	Sidpn	BHLHE41	2	eggNOG, Panther
brm vs control; females	FBgn0032741	Sidpn	HES3	2	eggNOG, Panther
brm vs control; females	FBgn0032741	Sidpn	HES6	2	eggNOG, Panther
brm vs control; females	FBgn0032741	Sidpn	BHLHE40	2	eggNOG, Panther
brm vs control; females	FBgn0032741	Sidpn	HES7	2	eggNOG, Panther
brm vs control; females	FBgn0032741	Sidpn	HEYL	2	Compara, eggNOG
brm vs control; females	FBgn0033942	Cpr51A
brm vs control; females	FBgn0051233	CG31233	ANPEP	5	Compara, eggNOG, OrthoDB, orthoMCL, Panther
brm vs control; females	FBgn0051233	CG31233	NPEPPS	4	eggNOG, Isobase, OrthoDB, Panther
brm vs control; females	FBgn0051233	CG31233	TRHDE	4	Compara, eggNOG, OrthoDB, Panther
brm vs control; females	FBgn0051233	CG31233	LVRN	4	Compara, eggNOG, OrthoDB, Panther
brm vs control; females	FBgn0051233	CG31233	LNPEP	4	Compara, eggNOG, OrthoDB, Panther
brm vs control; females	FBgn0051233	CG31233	ERAP1	4	Compara, eggNOG, OrthoDB, Panther
brm vs control; females	FBgn0051233	CG31233	ERAP2	4	Compara, eggNOG, OrthoDB, Panther
brm vs control; females	FBgn0051233	CG31233	RNPEPL1	2	Compara, eggNOG
brm vs control; females	FBgn0051233	CG31233	ENPEP	3	eggNOG, orthoMCL, Panther
brm vs control; females	FBgn0052302	CG32302
brm vs control; females	FBgn0003885	alphaTub84D	TUBA3D	10	Compara, eggNOG, Hieranoid, Inparanoid, OMA, OrthoDB, OrthoFinder, OrthoInspector, orthoMCL, TreeFam
brm vs control; females	FBgn0003885	alphaTub84D	TUBA1A	7	eggNOG, Hieranoid, Inparanoid, OrthoDB, OrthoFinder, OrthoInspector, orthoMCL
brm vs control; females	FBgn0003885	alphaTub84D	TUBA3C	7	Compara, eggNOG, OMA, OrthoFinder, orthoMCL, Panther, TreeFam
brm vs control; females	FBgn0003885	alphaTub84D	TUBA3E	7	Compara, eggNOG, Inparanoid, OMA, OrthoFinder, orthoMCL, TreeFam
brm vs control; females	FBgn0003885	alphaTub84D	TUBA1C	6	eggNOG, Homologene, Inparanoid, OrthoDB, OrthoFinder, orthoMCL
brm vs control; females	FBgn0003885	alphaTub84D	TUBA1B	6	eggNOG, Hieranoid, Inparanoid, OrthoDB, OrthoFinder, orthoMCL
brm vs control; females	FBgn0003885	alphaTub84D	TUBAL3	4	eggNOG, OrthoDB, OrthoFinder, orthoMCL
brm vs control; females	FBgn0003885	alphaTub84D	TUBA4A	4	eggNOG, OrthoDB, OrthoFinder, orthoMCL
brm vs control; females	FBgn0003885	alphaTub84D	TUBA8	3	eggNOG, OrthoFinder, orthoMCL
brm vs control; females	FBgn0011305	Rsf1	SRSF3	3	eggNOG, OrthoDB, Panther
brm vs control; females	FBgn0011305	Rsf1	SRSF12	2	OrthoDB, OrthoFinder
brm vs control; females	FBgn0011305	Rsf1	SRSF10	2	OrthoDB, OrthoFinder
brm vs control; females	FBgn0011305	Rsf1	SRSF7	2	eggNOG, OrthoDB
brm vs control; females	FBgn0036607	CG13059
brm vs control; females	FBgn0265654	lncRNA:CR44461
brm vs control; females	FBgn0039471	CG6295	LIPI	4	Compara, eggNOG, Isobase, Panther
brm vs control; females	FBgn0039471	CG6295	PNLIP	3	Compara, eggNOG, Panther
brm vs control; females	FBgn0039471	CG6295	LIPH	3	Compara, eggNOG, Panther
brm vs control; females	FBgn0039471	CG6295	PLA1A	3	Compara, eggNOG, Panther
brm vs control; females	FBgn0039471	CG6295	PNLIPRP1	3	Compara, eggNOG, Panther
brm vs control; females	FBgn0039471	CG6295	LIPC	3	Compara, eggNOG, Panther
brm vs control; females	FBgn0039471	CG6295	PNLIPRP3	3	Compara, eggNOG, Panther
brm vs control; females	FBgn0039471	CG6295	PNLIPRP2	2	Compara, Panther
brm vs control; females	FBgn0039471	CG6295	LPL	2	Compara, Panther
brm vs control; females	FBgn0039471	CG6295	LIPG	2	Compara, Panther
brm vs control; females	FBgn0266937	lncRNA:CR45388
brm vs control; females	FBgn0034783	CG9825	SLC17A3	6	Compara, eggNOG, OMA, OrthoDB, OrthoFinder, Panther
brm vs control; females	FBgn0034783	CG9825	SLC17A4	5	Compara, eggNOG, OMA, OrthoFinder, Panther
brm vs control; females	FBgn0034783	CG9825	SLC17A2	5	Compara, eggNOG, OrthoDB, OrthoFinder, Panther
brm vs control; females	FBgn0034783	CG9825	SLC17A1	5	Compara, eggNOG, OMA, OrthoFinder, Panther
brm vs control; females	FBgn0034783	CG9825	SLC17A5	4	Compara, eggNOG, OrthoFinder, Panther
brm vs control; females	FBgn0034783	CG9825	SLC17A7	4	Compara, eggNOG, OrthoDB, OrthoFinder
brm vs control; females	FBgn0034783	CG9825	SLC17A8	4	Compara, eggNOG, OrthoDB, OrthoFinder
brm vs control; females	FBgn0034783	CG9825	SLC17A6	3	eggNOG, OrthoDB, OrthoFinder
brm vs control; females	FBgn0034783	CG9825	SLC17A9	2	eggNOG, OrthoFinder
brm vs control; females	FBgn0036537	CG18081	ZNF706	12	Compara, Hieranoid, Homologene, Inparanoid, OMA, OrthoDB, OrthoFinder, OrthoInspector, orthoMCL, Panther, Phylome, RoundUp
brm vs control; females	FBgn0040609	CG3348
brm vs control; females	FBgn0051259	CG31259	TMEM135	14	Compara, eggNOG, Hieranoid, Homologene, Inparanoid, OMA, OrthoDB, OrthoFinder, OrthoInspector, orthoMCL, Panther, Phylome, RoundUp, TreeFam
brm vs control; females	FBgn0264922	smt3	SUMO3	13	eggNOG, Hieranoid, Homologene, Inparanoid, OMA, OrthoDB, OrthoFinder, OrthoInspector, orthoMCL, Panther, Phylome, RoundUp, TreeFam
brm vs control; females	FBgn0264922	smt3	SUMO2	12	Compara, eggNOG, Hieranoid, Inparanoid, OMA, OrthoDB, OrthoFinder, OrthoInspector, orthoMCL, Panther, Phylome, TreeFam
brm vs control; females	FBgn0264922	smt3	SUMO4	11	Compara, eggNOG, Hieranoid, Inparanoid, OMA, OrthoDB, OrthoFinder, OrthoInspector, Panther, Phylome, TreeFam
brm vs control; females	FBgn0264922	smt3	SUMO1	6	eggNOG, Isobase, OrthoDB, OrthoFinder, orthoMCL, RoundUp
brm vs control; females	FBgn0264922	smt3	UBE2G2	2	Compara, OMA
brm vs control; females	FBgn0038613	Vha100-4	ATP6V0A4	7	eggNOG, OrthoDB, OrthoFinder, orthoMCL, Panther, Phylome, TreeFam
brm vs control; females	FBgn0038613	Vha100-4	ATP6V0A2	6	eggNOG, OrthoDB, OrthoFinder, orthoMCL, Panther, Phylome
brm vs control; females	FBgn0038613	Vha100-4	TCIRG1	6	eggNOG, Isobase, OrthoDB, orthoMCL, Panther, Phylome
brm vs control; females	FBgn0038613	Vha100-4	ATP6V0A1	6	eggNOG, OrthoFinder, orthoMCL, Panther, Phylome, TreeFam
brm vs control; females	FBgn0036640	nxf2	NXF1	7	Compara, OrthoDB, OrthoFinder, Panther, Phylome, RoundUp, TreeFam
brm vs control; females	FBgn0036640	nxf2	NXF3	7	Compara, eggNOG, OrthoDB, OrthoFinder, Panther, Phylome, TreeFam
brm vs control; females	FBgn0036640	nxf2	NXF5	7	Compara, eggNOG, OrthoDB, OrthoFinder, Panther, Phylome, TreeFam
brm vs control; females	FBgn0036640	nxf2	NXF2B	6	Compara, OrthoDB, OrthoFinder, Panther, Phylome, TreeFam
brm vs control; females	FBgn0036640	nxf2	NXF2	4	Compara, eggNOG, OrthoFinder, TreeFam
brm vs control; females	FBgn0029676	HIP-R	ST13	8	Compara, eggNOG, Homologene, OMA, OrthoFinder, orthoMCL, Panther, TreeFam
brm vs control; females	FBgn0036594	CG13047
brm vs control; females	FBgn0033584	CG7737	PAOX	6	Compara, eggNOG, Hieranoid, OrthoDB, OrthoFinder, Panther
brm vs control; females	FBgn0033584	CG7737	SMOX	6	Compara, eggNOG, Hieranoid, OrthoDB, OrthoFinder, Panther
brm vs control; females	FBgn0036592	CG13049
brm vs control; females	FBgn0032435	Oatp33Eb	SLCO4A1	4	eggNOG, Isobase, OrthoFinder, Panther
brm vs control; females	FBgn0032435	Oatp33Eb	SLCO1C1	4	Compara, eggNOG, OrthoFinder, Phylome
brm vs control; females	FBgn0032435	Oatp33Eb	SLCO1A2	4	Compara, eggNOG, OrthoFinder, Phylome
brm vs control; females	FBgn0032435	Oatp33Eb	SLCO6A1	3	eggNOG, OrthoFinder, Panther
brm vs control; females	FBgn0032435	Oatp33Eb	SLCO4C1	3	eggNOG, OrthoFinder, Panther
brm vs control; females	FBgn0032435	Oatp33Eb	SLCO2B1	3	Compara, eggNOG, Phylome
brm vs control; females	FBgn0032435	Oatp33Eb	SLCO1B3	3	Compara, eggNOG, Phylome
brm vs control; females	FBgn0032435	Oatp33Eb	SLCO1B7	3	Compara, eggNOG, Phylome
brm vs control; females	FBgn0032435	Oatp33Eb	SLCO1B1	3	Compara, eggNOG, Phylome
brm vs control; females	FBgn0032435	Oatp33Eb	SLCO2A1	2	eggNOG, Phylome
brm vs control; females	FBgn0032435	Oatp33Eb	SLCO3A1	2	eggNOG, Phylome
brm vs control; females	FBgn0038973	Pebp1	PEBP1	6	Compara, eggNOG, OrthoDB, OrthoFinder, Panther, TreeFam
brm vs control; females	FBgn0038973	Pebp1	PEBP4	4	eggNOG, OrthoDB, OrthoFinder, Panther
brm vs control; females	FBgn0038973	Pebp1	MRPL38	2	eggNOG, OrthoDB
brm vs control; females	FBgn0039437	TwdlL
brm vs control; females	FBgn0050101	Vajk4	ZNF512	1	Compara
brm vs control; females	FBgn0050101	Vajk4	GGN	1	Compara
brm vs control; females	FBgn0050101	Vajk4	ZNF512B	1	Compara
brm vs control; females	FBgn0033774	CG12374	CPA2	8	Compara, eggNOG, Hieranoid, Inparanoid, OrthoDB, OrthoFinder, orthoMCL, Panther
brm vs control; females	FBgn0033774	CG12374	CPB1	7	Compara, eggNOG, Hieranoid, Inparanoid, OrthoDB, OrthoFinder, Panther
brm vs control; females	FBgn0033774	CG12374	CPA5	7	Compara, eggNOG, Hieranoid, Inparanoid, OrthoDB, OrthoFinder, Panther
brm vs control; females	FBgn0033774	CG12374	CPA1	7	Compara, eggNOG, Hieranoid, Inparanoid, OrthoDB, OrthoFinder, Panther
brm vs control; females	FBgn0033774	CG12374	CPA4	7	Compara, eggNOG, Hieranoid, OrthoDB, OrthoFinder, orthoMCL, Panther
brm vs control; females	FBgn0033774	CG12374	CPO	6	Compara, eggNOG, Hieranoid, OrthoDB, OrthoFinder, Panther
brm vs control; females	FBgn0033774	CG12374	CPA6	6	Compara, eggNOG, Hieranoid, OrthoDB, OrthoFinder, Panther
brm vs control; females	FBgn0033774	CG12374	CPB2	6	Compara, eggNOG, Hieranoid, OrthoDB, OrthoFinder, Panther
brm vs control; females	FBgn0033774	CG12374	CPA3	5	Compara, eggNOG, Hieranoid, OrthoFinder, Panther
brm vs control; females	FBgn0003065	CG2150
brm vs control; females	FBgn0032049	Bace	CTSE	9	Compara, eggNOG, Inparanoid, OMA, OrthoDB, OrthoFinder, OrthoInspector, orthoMCL, RoundUp
brm vs control; females	FBgn0032049	Bace	PGC	8	Compara, eggNOG, Inparanoid, Isobase, OrthoDB, OrthoFinder, OrthoInspector, RoundUp
brm vs control; females	FBgn0032049	Bace	PGA5	7	Compara, eggNOG, Inparanoid, OrthoDB, OrthoFinder, OrthoInspector, RoundUp
brm vs control; females	FBgn0032049	Bace	REN	7	Compara, eggNOG, OrthoDB, OrthoFinder, orthoMCL, Panther, TreeFam
brm vs control; females	FBgn0032049	Bace	NAPSA	7	Compara, eggNOG, OrthoDB, OrthoFinder, orthoMCL, Panther, TreeFam
brm vs control; females	FBgn0032049	Bace	PGA4	5	eggNOG, Inparanoid, OrthoDB, OrthoFinder, OrthoInspector
brm vs control; females	FBgn0032049	Bace	CTSD	5	eggNOG, OrthoFinder, orthoMCL, Panther, TreeFam
brm vs control; females	FBgn0032049	Bace	PGA3	3	Compara, eggNOG, OrthoFinder
brm vs control; females	FBgn0032049	Bace	BACE2	2	Compara, eggNOG
brm vs control; females	FBgn0032049	Bace	BACE1	2	Compara, eggNOG
brm vs control; females	FBgn0033635	Prip	AQP1	7	eggNOG, Homologene, OMA, OrthoDB, OrthoFinder, Panther, RoundUp
brm vs control; females	FBgn0033635	Prip	AQP4	5	eggNOG, OrthoDB, OrthoFinder, Panther, TreeFam
brm vs control; females	FBgn0033635	Prip	AQP2	4	eggNOG, OrthoFinder, Panther, RoundUp
brm vs control; females	FBgn0033635	Prip	MIP	4	eggNOG, OrthoDB, OrthoFinder, Panther
brm vs control; females	FBgn0033635	Prip	AQP6	3	eggNOG, OrthoFinder, Panther
brm vs control; females	FBgn0033635	Prip	AQP5	3	eggNOG, OrthoFinder, Panther
brm vs control; females	FBgn0033635	Prip	AQP3	3	eggNOG, OrthoDB, RoundUp
brm vs control; females	FBgn0033635	Prip	AQP9	3	eggNOG, OrthoDB, RoundUp
brm vs control; females	FBgn0033635	Prip	AQP8	3	eggNOG, OrthoDB, RoundUp
brm vs control; females	FBgn0033635	Prip	AQP7	2	eggNOG, RoundUp
brm vs control; females	FBgn0036948	CG7298	CD93	1	OrthoDB
brm vs control; females	FBgn0036948	CG7298	SUSD1	1	OrthoDB
brm vs control; females	FBgn0036948	CG7298	LTBP1	1	OrthoDB
brm vs control; females	FBgn0036948	CG7298	FBLN5	1	OrthoDB
brm vs control; females	FBgn0036948	CG7298	EGF	1	OrthoDB
brm vs control; females	FBgn0036948	CG7298	LOC105373985	1	OrthoDB
brm vs control; females	FBgn0036948	CG7298	CD248	1	OrthoDB
brm vs control; females	FBgn0036948	CG7298	FBN2	1	OrthoDB
brm vs control; females	FBgn0036948	CG7298	FBLN1	1	OrthoDB
brm vs control; females	FBgn0036948	CG7298	LOC105375809	1	OrthoDB
brm vs control; females	FBgn0036948	CG7298	LTBP3	1	OrthoDB
brm vs control; females	FBgn0036948	CG7298	EFEMP2	1	OrthoDB
brm vs control; females	FBgn0036948	CG7298	FBN3	1	OrthoDB
brm vs control; females	FBgn0036948	CG7298	EFEMP1	1	OrthoDB
brm vs control; females	FBgn0036948	CG7298	LTBP4	1	OrthoDB
brm vs control; females	FBgn0036948	CG7298	MATN1	1	OrthoDB
brm vs control; females	FBgn0036948	CG7298	FBN1	1	OrthoDB
brm vs control; females	FBgn0036948	CG7298	KRT1	1	OrthoDB
brm vs control; females	FBgn0036948	CG7298	MATN2	1	OrthoDB
brm vs control; females	FBgn0036948	CG7298	MATN3	1	OrthoDB
brm vs control; females	FBgn0036948	CG7298	LTBP2	1	OrthoDB
brm vs control; females	FBgn0036948	CG7298	MATN4	1	OrthoDB
brm vs control; females	FBgn0036948	CG7298	THBD	1	OrthoDB
brm vs control; females	FBgn0004431	LysX	LYZ	10	Compara, eggNOG, Hieranoid, Inparanoid, OrthoDB, OrthoFinder, OrthoInspector, orthoMCL, Panther, Phylome
brm vs control; females	FBgn0004431	LysX	LYZL6	7	Compara, Hieranoid, Isobase, OrthoDB, OrthoFinder, OrthoInspector, Panther
brm vs control; females	FBgn0004431	LysX	SPACA3	7	Compara, eggNOG, Hieranoid, OrthoDB, OrthoFinder, OrthoInspector, Panther
brm vs control; females	FBgn0004431	LysX	LYZL1	6	Compara, Hieranoid, OrthoDB, OrthoFinder, OrthoInspector, Panther
brm vs control; females	FBgn0004431	LysX	LYZL2	6	Compara, Hieranoid, OrthoDB, OrthoFinder, OrthoInspector, Panther
brm vs control; females	FBgn0004431	LysX	LYZL4	6	Compara, eggNOG, Hieranoid, OrthoDB, OrthoInspector, Panther
brm vs control; females	FBgn0004431	LysX	SPACA5B	6	Compara, eggNOG, Hieranoid, OrthoFinder, OrthoInspector, Panther
brm vs control; females	FBgn0004431	LysX	LALBA	5	Compara, eggNOG, OrthoDB, Panther, TreeFam
brm vs control; females	FBgn0004431	LysX	SPACA5	4	Compara, eggNOG, OrthoDB, OrthoFinder
brm vs control; females	FBgn0261393	alpha-Est5	CES4A	5	Compara, eggNOG, Hieranoid, OrthoDB, OrthoFinder
brm vs control; females	FBgn0261393	alpha-Est5	CES1	5	Compara, eggNOG, Hieranoid, OrthoDB, OrthoFinder
brm vs control; females	FBgn0261393	alpha-Est5	CES2	5	Compara, eggNOG, Hieranoid, OrthoDB, OrthoFinder
brm vs control; females	FBgn0261393	alpha-Est5	CES5A	5	Compara, eggNOG, Hieranoid, OrthoDB, OrthoFinder
brm vs control; females	FBgn0261393	alpha-Est5	CES3	5	Compara, eggNOG, Hieranoid, OrthoDB, OrthoFinder
brm vs control; females	FBgn0261393	alpha-Est5	ACHE	4	Compara, eggNOG, OrthoDB, OrthoFinder
brm vs control; females	FBgn0261393	alpha-Est5	LOC107987423	2	OrthoDB, OrthoFinder
brm vs control; females	FBgn0261393	alpha-Est5	BCHE	3	eggNOG, OrthoDB, OrthoFinder
brm vs control; females	FBgn0261393	alpha-Est5	NLGN4X	3	Compara, eggNOG, OrthoDB
brm vs control; females	FBgn0261393	alpha-Est5	CEL	3	Compara, eggNOG, OrthoDB
brm vs control; females	FBgn0261393	alpha-Est5	NLGN1	3	Compara, eggNOG, OrthoDB
brm vs control; females	FBgn0261393	alpha-Est5	NLGN2	3	Compara, eggNOG, OrthoDB
brm vs control; females	FBgn0261393	alpha-Est5	TG	3	Compara, eggNOG, OrthoDB
brm vs control; females	FBgn0261393	alpha-Est5	NLGN3	3	Compara, eggNOG, OrthoDB
brm vs control; females	FBgn0261393	alpha-Est5	NLGN4Y	2	Compara, OrthoDB
brm vs control; females	FBgn0000227	Bsg25A
brm vs control; females	FBgn0032818	CG10628	GTPBP10	14	eggNOG, Hieranoid, Homologene, Inparanoid, Isobase, OMA, OrthoDB, OrthoFinder, OrthoInspector, orthoMCL, Panther, Phylome, RoundUp, TreeFam
brm vs control; females	FBgn0032818	CG10628	LOC101927446	2	Compara, OMA
brm vs control; females	FBgn0032818	CG10628	MTG2	3	eggNOG, OrthoDB, OrthoFinder
brm vs control; females	FBgn0034204	CG10953	DUSP22	1	OrthoFinder
brm vs control; females	FBgn0034204	CG10953	XIRP1	1	eggNOG
brm vs control; females	FBgn0017448	CG2187	SLC5A5	7	Compara, eggNOG, Hieranoid, Isobase, OrthoDB, OrthoFinder, Panther
brm vs control; females	FBgn0017448	CG2187	SLC5A8	6	Compara, eggNOG, Hieranoid, OrthoDB, OrthoFinder, Panther
brm vs control; females	FBgn0017448	CG2187	SLC5A12	6	Compara, eggNOG, Hieranoid, OrthoDB, OrthoFinder, Panther
brm vs control; females	FBgn0017448	CG2187	SLC5A6	4	eggNOG, OrthoDB, OrthoFinder, Panther
brm vs control; females	FBgn0017448	CG2187	SLC5A3	2	Compara, eggNOG
brm vs control; females	FBgn0017448	CG2187	SLC5A11	2	Compara, eggNOG
brm vs control; females	FBgn0017448	CG2187	SLC5A9	2	Compara, eggNOG
brm vs control; females	FBgn0017448	CG2187	SLC5A10	2	Compara, eggNOG
brm vs control; females	FBgn0017448	CG2187	SLC5A7	2	Compara, eggNOG
brm vs control; females	FBgn0017448	CG2187	SLC5A2	2	Compara, eggNOG
brm vs control; females	FBgn0017448	CG2187	SLC5A4	2	Compara, eggNOG
brm vs control; females	FBgn0017448	CG2187	SLC5A1	2	Compara, eggNOG
brm vs control; females	FBgn0250815	Jon65Aiv	CTRB2	1	OrthoDB
brm vs control; females	FBgn0250815	Jon65Aiv	ROCK2	1	OrthoDB
brm vs control; females	FBgn0250815	Jon65Aiv	CTRL	1	OrthoDB
brm vs control; females	FBgn0250815	Jon65Aiv	PRSS8	1	Hieranoid
brm vs control; females	FBgn0250815	Jon65Aiv	TPSD1	1	Hieranoid
brm vs control; females	FBgn0250815	Jon65Aiv	PRSS27	1	Hieranoid
brm vs control; females	FBgn0250815	Jon65Aiv	PRSS41	1	Hieranoid
brm vs control; females	FBgn0250815	Jon65Aiv	TPSAB1	1	Hieranoid
brm vs control; females	FBgn0250815	Jon65Aiv	PRSS22	1	Hieranoid
brm vs control; females	FBgn0250815	Jon65Aiv	TPSG1	1	Hieranoid
brm vs control; females	FBgn0250815	Jon65Aiv	PRSS21	1	Hieranoid
brm vs control; females	FBgn0250815	Jon65Aiv	PRSS33	1	Hieranoid
brm vs control; females	FBgn0250815	Jon65Aiv	PRSS48	1	Hieranoid
brm vs control; females	FBgn0250815	Jon65Aiv	CELA2A	1	Isobase
brm vs control; females	FBgn0025820	JTBR	JTB	13	Compara, eggNOG, Hieranoid, Inparanoid, OMA, OrthoDB, OrthoFinder, OrthoInspector, orthoMCL, Panther, Phylome, RoundUp, TreeFam
brm vs control; females	FBgn0033475	CG12129	ASCC1	12	Compara, eggNOG, Hieranoid, Inparanoid, OMA, OrthoDB, OrthoFinder, OrthoInspector, orthoMCL, Panther, Phylome, TreeFam
brm vs control; females	FBgn0033851	CG13332
brm vs control; females	FBgn0025637	SkpA	SKP1	14	Compara, eggNOG, Hieranoid, Homologene, Inparanoid, OMA, OrthoDB, OrthoFinder, OrthoInspector, orthoMCL, Panther, Phylome, RoundUp, TreeFam
brm vs control; females	FBgn0015591	AstA
brm vs control; females	FBgn0050413	CG30413
brm vs control; females	FBgn0030081	CG7246	UTP6	14	Compara, eggNOG, Hieranoid, Homologene, Inparanoid, OMA, OrthoDB, OrthoFinder, OrthoInspector, orthoMCL, Panther, Phylome, RoundUp, TreeFam
brm vs control; females	FBgn0037424	Osi15
brm vs control; females	FBgn0040060	yip7	CTRB2	1	OrthoDB
brm vs control; females	FBgn0040060	yip7	ROCK2	1	OrthoDB
brm vs control; females	FBgn0040060	yip7	CTRL	1	OrthoDB
brm vs control; females	FBgn0040060	yip7	PRSS8	1	Hieranoid
brm vs control; females	FBgn0040060	yip7	TPSD1	1	Hieranoid
brm vs control; females	FBgn0040060	yip7	PRSS27	1	Hieranoid
brm vs control; females	FBgn0040060	yip7	PRSS41	1	Hieranoid
brm vs control; females	FBgn0040060	yip7	PRSS22	1	Hieranoid
brm vs control; females	FBgn0040060	yip7	TPSAB1	1	Hieranoid
brm vs control; females	FBgn0040060	yip7	TPSG1	1	Hieranoid
brm vs control; females	FBgn0040060	yip7	PRSS21	1	Hieranoid
brm vs control; females	FBgn0040060	yip7	PRSS33	1	Hieranoid
brm vs control; females	FBgn0040060	yip7	PRSS48	1	Hieranoid
brm vs control; females	FBgn0040060	yip7	KLK3	1	Isobase
brm vs control; females	FBgn0040060	yip7	CTRC	1	eggNOG
brm vs control; females	FBgn0035691	CG7386	SCRT1	1	Panther
brm vs control; females	FBgn0035691	CG7386	PLAG1	1	Panther
brm vs control; females	FBgn0035691	CG7386	SCRT2	1	Panther
brm vs control; females	FBgn0035691	CG7386	GLI4	1	Panther
brm vs control; females	FBgn0035691	CG7386	ZNF281	1	Panther
brm vs control; females	FBgn0035691	CG7386	ZNF221	1	Panther
brm vs control; females	FBgn0035691	CG7386	ZBTB38	1	Panther
brm vs control; females	FBgn0035691	CG7386	ZNF284	1	Panther
brm vs control; females	FBgn0035691	CG7386	ZNF341	1	Panther
brm vs control; females	FBgn0035691	CG7386	ZFAT	1	Panther
brm vs control; females	FBgn0035691	CG7386	ZNF646	1	Panther
brm vs control; females	FBgn0035691	CG7386	ZBTB4	1	Panther
brm vs control; females	FBgn0035691	CG7386	ZNF648	1	Panther
brm vs control; females	FBgn0035691	CG7386	ZNF44	1	Isobase
brm vs control; females	FBgn0035691	CG7386	ZNF579	1	Compara
brm vs control; females	FBgn0035691	CG7386	ZNF668	1	Compara
brm vs control; females	FBgn0035691	CG7386	ZNF358	1	Compara
brm vs control; females	FBgn0027889	ball	VRK1	14	Compara, eggNOG, Hieranoid, Inparanoid, Isobase, OMA, OrthoDB, OrthoFinder, OrthoInspector, orthoMCL, Panther, Phylome, RoundUp, TreeFam
brm vs control; females	FBgn0027889	ball	VRK2	11	Compara, eggNOG, Hieranoid, Inparanoid, OrthoDB, OrthoFinder, OrthoInspector, Panther, Phylome, RoundUp, TreeFam
brm vs control; females	FBgn0027889	ball	VRK3	6	Compara, eggNOG, OrthoDB, Panther, Phylome, TreeFam
brm vs control; females	FBgn0027889	ball	TTBK1	2	Compara, eggNOG
brm vs control; females	FBgn0027889	ball	CSNK1G1	2	Compara, eggNOG
brm vs control; females	FBgn0027889	ball	CSNK1A1L	2	Compara, eggNOG
brm vs control; females	FBgn0031776	Pfdn1	PFDN1	13	Compara, eggNOG, Hieranoid, Inparanoid, OMA, OrthoDB, OrthoFinder, OrthoInspector, orthoMCL, Panther, Phylome, RoundUp, TreeFam
brm vs control; females	FBgn0034726	Mes4	POLE4	13	Compara, eggNOG, Hieranoid, Inparanoid, Isobase, OrthoDB, OrthoFinder, OrthoInspector, orthoMCL, Panther, Phylome, RoundUp, TreeFam
brm vs control; females	FBgn0034726	Mes4	CHRAC1	4	eggNOG, OrthoDB, OrthoFinder, RoundUp
brm vs control; females	FBgn0034726	Mes4	NFYC	2	eggNOG, RoundUp
brm vs control; females	FBgn0039312	CG10514
brm vs control; females	FBgn0039436	TwdlB
brm vs control; females	FBgn0040359	CG11380
brm vs control; females	FBgn0022984	qkr58E-3	KHDRBS3	7	Compara, eggNOG, Hieranoid, OrthoDB, OrthoInspector, Panther, TreeFam
brm vs control; females	FBgn0022984	qkr58E-3	KHDRBS1	7	Compara, eggNOG, Hieranoid, OrthoDB, OrthoInspector, Panther, TreeFam
brm vs control; females	FBgn0022984	qkr58E-3	KHDRBS2	6	Compara, eggNOG, Hieranoid, OrthoInspector, Panther, TreeFam
brm vs control; females	FBgn0022984	qkr58E-3	SF1	2	eggNOG, Isobase
brm vs control; females	FBgn0022984	qkr58E-3	QKI	2	Compara, eggNOG
brm vs control; females	FBgn0031654	Jon25Bii	CTRB2	1	OrthoDB
brm vs control; females	FBgn0031654	Jon25Bii	ROCK2	1	OrthoDB
brm vs control; females	FBgn0031654	Jon25Bii	CTRL	1	OrthoDB
brm vs control; females	FBgn0031654	Jon25Bii	PRSS8	1	Hieranoid
brm vs control; females	FBgn0031654	Jon25Bii	TPSD1	1	Hieranoid
brm vs control; females	FBgn0031654	Jon25Bii	PRSS27	1	Hieranoid
brm vs control; females	FBgn0031654	Jon25Bii	PRSS41	1	Hieranoid
brm vs control; females	FBgn0031654	Jon25Bii	PRSS22	1	Hieranoid
brm vs control; females	FBgn0031654	Jon25Bii	TPSAB1	1	Hieranoid
brm vs control; females	FBgn0031654	Jon25Bii	TPSG1	1	Hieranoid
brm vs control; females	FBgn0031654	Jon25Bii	PRSS21	1	Hieranoid
brm vs control; females	FBgn0031654	Jon25Bii	PRSS33	1	Hieranoid
brm vs control; females	FBgn0031654	Jon25Bii	PRSS48	1	Hieranoid
brm vs control; females	FBgn0031654	Jon25Bii	CTRC	1	eggNOG
brm vs control; females	FBgn0039441	TwdlN
brm vs control; females	FBgn0011555	thetaTry	PRSS3	3	eggNOG, OrthoDB, orthoMCL
brm vs control; females	FBgn0011555	thetaTry	PRSS1	3	eggNOG, OrthoDB, orthoMCL
brm vs control; females	FBgn0011555	thetaTry	PRSS53	2	Compara, Panther
brm vs control; females	FBgn0011555	thetaTry	PRSS36	2	Compara, Panther
brm vs control; females	FBgn0263081	CG43349	PHGR1	1	OMA
brm vs control; females	FBgn0024188	san	NAA50	13	Compara, eggNOG, Hieranoid, Inparanoid, OMA, OrthoDB, OrthoFinder, OrthoInspector, orthoMCL, Panther, Phylome, RoundUp, TreeFam
brm vs control; females	FBgn0265638	lncRNA:CR44445
brm vs control; females	FBgn0031453	Bacc
brm vs control; females	FBgn0031461	daw	TGFB1	4	eggNOG, OMA, Panther, TreeFam
brm vs control; females	FBgn0031461	daw	INHBE	4	eggNOG, OrthoDB, OrthoFinder, TreeFam
brm vs control; females	FBgn0031461	daw	INHBC	4	eggNOG, OrthoDB, OrthoFinder, Phylome
brm vs control; females	FBgn0031461	daw	TGFB2	3	eggNOG, Panther, TreeFam
brm vs control; females	FBgn0031461	daw	NODAL	3	Compara, eggNOG, Panther
brm vs control; females	FBgn0031461	daw	LEFTY1	2	eggNOG, Panther
brm vs control; females	FBgn0031461	daw	BMP10	2	eggNOG, Panther
brm vs control; females	FBgn0031461	daw	GDF5	2	eggNOG, Panther
brm vs control; females	FBgn0031461	daw	GDF6	2	eggNOG, Panther
brm vs control; females	FBgn0031461	daw	GDF2	2	eggNOG, Panther
brm vs control; females	FBgn0031461	daw	GDF9	2	eggNOG, Panther
brm vs control; females	FBgn0031461	daw	LEFTY2	2	eggNOG, Panther
brm vs control; females	FBgn0031461	daw	GDF10	2	eggNOG, Panther
brm vs control; females	FBgn0031461	daw	INHA	2	eggNOG, Panther
brm vs control; females	FBgn0031461	daw	BMP15	2	eggNOG, Panther
brm vs control; females	FBgn0031461	daw	BMP3	2	eggNOG, Panther
brm vs control; females	FBgn0031461	daw	GDF7	2	eggNOG, Panther
brm vs control; females	FBgn0031461	daw	INHBB	3	eggNOG, OrthoDB, OrthoFinder
brm vs control; females	FBgn0031461	daw	INHBA	3	eggNOG, OrthoDB, OrthoFinder
brm vs control; females	FBgn0031461	daw	GDF1	2	eggNOG, Panther
brm vs control; females	FBgn0031461	daw	GDF15	2	eggNOG, Panther
brm vs control; females	FBgn0031461	daw	BMP2	2	eggNOG, Panther
brm vs control; females	FBgn0031461	daw	TGFB3	2	eggNOG, Panther
brm vs control; females	FBgn0031461	daw	GDF3	2	eggNOG, Panther
brm vs control; females	FBgn0031461	daw	BMP4	2	eggNOG, Panther
brm vs control; females	FBgn0033097	Zip42C.2	SLC39A1	9	eggNOG, Inparanoid, Isobase, OrthoDB, OrthoFinder, OrthoInspector, orthoMCL, Panther, TreeFam
brm vs control; females	FBgn0033097	Zip42C.2	SLC39A3	9	eggNOG, Homologene, Inparanoid, OrthoDB, OrthoFinder, OrthoInspector, orthoMCL, Panther, TreeFam
brm vs control; females	FBgn0033097	Zip42C.2	SLC39A2	6	eggNOG, OrthoDB, OrthoFinder, OrthoInspector, Panther, TreeFam
brm vs control; females	FBgn0034335	GstE1	GSTT2	4	Compara, OrthoDB, OrthoFinder, orthoMCL
brm vs control; females	FBgn0034335	GstE1	GSTT2B	4	Compara, eggNOG, OrthoFinder, orthoMCL
brm vs control; females	FBgn0034335	GstE1	LOC100652871	2	OrthoDB, OrthoFinder
brm vs control; females	FBgn0034335	GstE1	GSTT4	3	Compara, OrthoDB, OrthoFinder
brm vs control; females	FBgn0034335	GstE1	GSTT1	3	OrthoDB, OrthoFinder, orthoMCL
brm vs control; females	FBgn0034335	GstE1	GSTO1	2	Compara, Isobase
brm vs control; females	FBgn0036299	Tsf2	MELTF	14	eggNOG, Hieranoid, Homologene, Inparanoid, Isobase, OMA, OrthoDB, OrthoFinder, OrthoInspector, orthoMCL, Panther, Phylome, RoundUp, TreeFam
brm vs control; females	FBgn0036299	Tsf2	TF	8	eggNOG, Hieranoid, Inparanoid, OrthoDB, OrthoInspector, Panther, RoundUp, TreeFam
brm vs control; females	FBgn0036299	Tsf2	LTF	7	eggNOG, Hieranoid, Inparanoid, OrthoDB, OrthoInspector, Panther, TreeFam
brm vs control; females	FBgn0036381	CG8745	ETNPPL	14	Compara, eggNOG, Hieranoid, Homologene, Inparanoid, OMA, OrthoDB, OrthoFinder, OrthoInspector, orthoMCL, Panther, Phylome, RoundUp, TreeFam
brm vs control; females	FBgn0036381	CG8745	PHYKPL	11	Compara, eggNOG, Hieranoid, Inparanoid, OrthoDB, OrthoFinder, OrthoInspector, orthoMCL, Panther, Phylome, TreeFam
brm vs control; females	FBgn0036381	CG8745	AGXT2	3	eggNOG, OrthoDB, OrthoFinder
brm vs control; females	FBgn0037722	CG8319	ZNF707	2	OMA, Panther
brm vs control; females	FBgn0037722	CG8319	ZNF358	2	Compara, Panther
brm vs control; females	FBgn0052056	scramb1	PLSCR1	15	Compara, eggNOG, Hieranoid, Homologene, Inparanoid, Isobase, OMA, OrthoDB, OrthoFinder, OrthoInspector, orthoMCL, Panther, Phylome, RoundUp, TreeFam
brm vs control; females	FBgn0052056	scramb1	PLSCR2	10	eggNOG, Hieranoid, Inparanoid, OMA, OrthoDB, OrthoFinder, OrthoInspector, Panther, Phylome, TreeFam
brm vs control; females	FBgn0052056	scramb1	PLSCR5	8	eggNOG, Hieranoid, OrthoDB, OrthoFinder, OrthoInspector, Panther, Phylome, TreeFam
brm vs control; females	FBgn0052056	scramb1	PLSCR4	7	eggNOG, Hieranoid, OrthoDB, OrthoFinder, Panther, Phylome, TreeFam
brm vs control; females	FBgn0052056	scramb1	PLSCR3	7	eggNOG, Hieranoid, OrthoDB, OrthoFinder, Panther, Phylome, TreeFam
brm vs control; females	FBgn0264694	mgr	VBP1	14	Compara, eggNOG, Hieranoid, Homologene, Inparanoid, OMA, OrthoDB, OrthoFinder, OrthoInspector, orthoMCL, Panther, Phylome, RoundUp, TreeFam
brm vs control; females	FBgn0267975	vib	PITPNB	14	eggNOG, Hieranoid, Homologene, Inparanoid, Isobase, OMA, OrthoDB, OrthoFinder, OrthoInspector, orthoMCL, Panther, Phylome, RoundUp, TreeFam
brm vs control; females	FBgn0267975	vib	PITPNA	12	eggNOG, Hieranoid, Inparanoid, OMA, OrthoDB, OrthoFinder, OrthoInspector, orthoMCL, Panther, Phylome, RoundUp, TreeFam
brm vs control; females	FBgn0267975	vib	PITPNC1	2	eggNOG, OrthoDB
brm vs control; females	FBgn0034318	CG14500	REG3G	1	OrthoDB
brm vs control; females	FBgn0034318	CG14500	CLEC19A	1	OrthoDB
brm vs control; females	FBgn0034318	CG14500	REG3A	1	OrthoDB
brm vs control; females	FBgn0034318	CG14500	REG1B	1	OrthoDB
brm vs control; females	FBgn0034318	CG14500	CLEC3B	1	OrthoDB
brm vs control; females	FBgn0034318	CG14500	REG1A	1	OrthoDB
brm vs control; females	FBgn0034318	CG14500	REG4	1	OrthoDB
brm vs control; females	FBgn0034318	CG14500	CLEC4M	1	OrthoDB
brm vs control; females	FBgn0039459	IntS12	INTS12	14	Compara, eggNOG, Hieranoid, Inparanoid, Isobase, OMA, OrthoDB, OrthoFinder, OrthoInspector, orthoMCL, Panther, Phylome, RoundUp, TreeFam
brm vs control; females	FBgn0034394	CG15096	SLC17A2	5	Compara, eggNOG, OrthoDB, OrthoFinder, Panther
brm vs control; females	FBgn0034394	CG15096	SLC17A3	5	Compara, eggNOG, OrthoDB, OrthoFinder, Panther
brm vs control; females	FBgn0034394	CG15096	SLC17A4	4	Compara, eggNOG, OrthoFinder, Panther
brm vs control; females	FBgn0034394	CG15096	SLC17A1	4	Compara, eggNOG, OrthoFinder, Panther
brm vs control; females	FBgn0034394	CG15096	SLC17A5	4	Compara, eggNOG, OrthoFinder, Panther
brm vs control; females	FBgn0034394	CG15096	SLC17A7	4	Compara, eggNOG, OrthoDB, OrthoFinder
brm vs control; females	FBgn0034394	CG15096	SLC17A8	4	Compara, eggNOG, OrthoDB, OrthoFinder
brm vs control; females	FBgn0034394	CG15096	SLC17A6	3	eggNOG, OrthoDB, OrthoFinder
brm vs control; females	FBgn0034394	CG15096	SLC17A9	3	eggNOG, Isobase, OrthoFinder
brm vs control; females	FBgn0035830	CG8209	UBXN1	15	Compara, eggNOG, Hieranoid, Homologene, Inparanoid, Isobase, OMA, OrthoDB, OrthoFinder, OrthoInspector, orthoMCL, Panther, Phylome, RoundUp, TreeFam
brm vs control; females	FBgn0035830	CG8209	UBXN4	2	OrthoFinder, RoundUp
brm vs control; females	FBgn0030648	CG6340	RSRC2	10	eggNOG, Hieranoid, Inparanoid, OMA, OrthoFinder, OrthoInspector, orthoMCL, Panther, Phylome, RoundUp
brm vs control; females	FBgn0035513	Cpr64Ad
brm vs control; females	FBgn0266581	pit	DDX18	15	Compara, eggNOG, Hieranoid, Homologene, Inparanoid, Isobase, OMA, OrthoDB, OrthoFinder, OrthoInspector, orthoMCL, Panther, Phylome, RoundUp, TreeFam
brm vs control; females	FBgn0031910	CG15818	CLEC4A	3	Hieranoid, Panther, Phylome
brm vs control; females	FBgn0031910	CG15818	FCER2	2	Hieranoid, Panther
brm vs control; females	FBgn0031910	CG15818	CLEC4E	2	Hieranoid, Panther
brm vs control; females	FBgn0031910	CG15818	CLEC10A	2	Hieranoid, Panther
brm vs control; females	FBgn0031910	CG15818	CD209	2	Hieranoid, Panther
brm vs control; females	FBgn0031910	CG15818	CLEC4C	2	Hieranoid, Panther
brm vs control; females	FBgn0031910	CG15818	ASGR2	2	Hieranoid, Panther
brm vs control; females	FBgn0031910	CG15818	CLEC6A	2	Hieranoid, Panther
brm vs control; females	FBgn0031910	CG15818	CLEC4M	2	Hieranoid, Panther
brm vs control; females	FBgn0031910	CG15818	CD207	2	Hieranoid, Panther
brm vs control; females	FBgn0031910	CG15818	CLEC4D	2	Hieranoid, Panther
brm vs control; females	FBgn0031910	CG15818	ASGR1	2	Hieranoid, Panther
brm vs control; females	FBgn0031910	CG15818	SFTPD	2	Inparanoid, Phylome
brm vs control; females	FBgn0028837	CSN6	COPS6	14	Compara, eggNOG, Hieranoid, Homologene, Inparanoid, OMA, OrthoDB, OrthoFinder, OrthoInspector, orthoMCL, Panther, Phylome, RoundUp, TreeFam
brm vs control; females	FBgn0037562	Nazo	C19orf12	9	eggNOG, Hieranoid, Inparanoid, OMA, OrthoDB, OrthoFinder, Panther, Phylome, TreeFam
brm vs control; females	FBgn0262007	CG42825	SLC2A6	2	Compara, eggNOG
brm vs control; females	FBgn0262007	CG42825	SLC2A10	2	Compara, eggNOG
brm vs control; females	FBgn0262007	CG42825	SLC2A12	2	Compara, eggNOG
brm vs control; females	FBgn0036108	Cpr67Fa1
brm vs control; females	FBgn0051126	CG31126	BOLA1	14	Compara, eggNOG, Hieranoid, Homologene, Inparanoid, OMA, OrthoDB, OrthoFinder, OrthoInspector, orthoMCL, Panther, Phylome, RoundUp, TreeFam
brm vs control; females	FBgn0051126	CG31126	BOLA2B	4	eggNOG, OrthoDB, OrthoFinder, RoundUp
brm vs control; females	FBgn0051126	CG31126	BOLA3	2	eggNOG, RoundUp
brm vs control; females	FBgn0051126	CG31126	BOLA2	2	eggNOG, OrthoFinder
brm vs control; females	FBgn0266666	Sem1	SEM1	5	OMA, OrthoInspector, Panther, RoundUp, TreeFam
brm vs control; females	FBgn0036023	CG18179	CTRB2	1	OrthoDB
brm vs control; females	FBgn0036023	CG18179	ROCK2	1	OrthoDB
brm vs control; females	FBgn0036023	CG18179	CTRL	1	OrthoDB
brm vs control; females	FBgn0036023	CG18179	PRSS8	1	Hieranoid
brm vs control; females	FBgn0036023	CG18179	TPSD1	1	Hieranoid
brm vs control; females	FBgn0036023	CG18179	PRSS27	1	Hieranoid
brm vs control; females	FBgn0036023	CG18179	PRSS41	1	Hieranoid
brm vs control; females	FBgn0036023	CG18179	TPSAB1	1	Hieranoid
brm vs control; females	FBgn0036023	CG18179	PRSS22	1	Hieranoid
brm vs control; females	FBgn0036023	CG18179	TPSG1	1	Hieranoid
brm vs control; females	FBgn0036023	CG18179	PRSS21	1	Hieranoid
brm vs control; females	FBgn0036023	CG18179	PRSS33	1	Hieranoid
brm vs control; females	FBgn0036023	CG18179	PRSS48	1	Hieranoid
brm vs control; females	FBgn0036023	CG18179	PROC	1	Phylome
brm vs control; females	FBgn0036023	CG18179	C1S	1	Phylome
brm vs control; females	FBgn0015268	Nap1	NAP1L1	13	eggNOG, Hieranoid, Homologene, Inparanoid, OMA, OrthoDB, OrthoFinder, OrthoInspector, orthoMCL, Panther, Phylome, RoundUp, TreeFam
brm vs control; females	FBgn0015268	Nap1	NAP1L4	12	eggNOG, Hieranoid, Inparanoid, OMA, OrthoDB, OrthoFinder, OrthoInspector, orthoMCL, Panther, Phylome, RoundUp, TreeFam
brm vs control; females	FBgn0015268	Nap1	NAP1L2	6	eggNOG, OrthoDB, OrthoFinder, Panther, Phylome, TreeFam
brm vs control; females	FBgn0015268	Nap1	NAP1L3	5	eggNOG, OrthoDB, Panther, Phylome, TreeFam
brm vs control; females	FBgn0015268	Nap1	NAP1L5	2	eggNOG, Panther
brm vs control; females	FBgn0250836	Acbp3	ACBD7	6	eggNOG, Hieranoid, OMA, OrthoDB, OrthoFinder, orthoMCL
brm vs control; females	FBgn0250836	Acbp3	DBI	4	eggNOG, Hieranoid, OrthoDB, OrthoFinder
brm vs control; females	FBgn0039589	CG9986	C12orf4	14	Compara, eggNOG, Hieranoid, Homologene, Inparanoid, OMA, OrthoDB, OrthoFinder, OrthoInspector, orthoMCL, Panther, Phylome, RoundUp, TreeFam
brm vs control; females	FBgn0022338	dnk	TK2	15	Compara, eggNOG, Hieranoid, Homologene, Inparanoid, Isobase, OMA, OrthoDB, OrthoFinder, OrthoInspector, orthoMCL, Panther, Phylome, RoundUp, TreeFam
brm vs control; females	FBgn0022338	dnk	DGUOK	2	eggNOG, OrthoDB
brm vs control; females	FBgn0022338	dnk	DCK	2	eggNOG, OrthoDB
brm vs control; females	FBgn0037225	TwdlG
brm vs control; females	FBgn0032101	CG9586	CCDC43	14	Compara, eggNOG, Hieranoid, Homologene, Inparanoid, OMA, OrthoDB, OrthoFinder, OrthoInspector, orthoMCL, Panther, Phylome, RoundUp, TreeFam
brm vs control; females	FBgn0026263	bip1
brm vs control; females	FBgn0013307	Odc1	ODC1	14	Compara, eggNOG, Hieranoid, Homologene, Inparanoid, OMA, OrthoDB, OrthoFinder, OrthoInspector, orthoMCL, Panther, Phylome, RoundUp, TreeFam
brm vs control; females	FBgn0013307	Odc1	AZIN2	11	Compara, eggNOG, Hieranoid, Inparanoid, OMA, OrthoDB, OrthoFinder, OrthoInspector, Panther, Phylome, TreeFam
brm vs control; females	FBgn0013307	Odc1	AZIN1	10	Compara, eggNOG, Hieranoid, Inparanoid, OMA, OrthoDB, OrthoInspector, Panther, Phylome, TreeFam
brm vs control; females	FBgn0030891	Ada3	TADA3	15	Compara, eggNOG, Hieranoid, Homologene, Inparanoid, Isobase, OMA, OrthoDB, OrthoFinder, OrthoInspector, orthoMCL, Panther, Phylome, RoundUp, TreeFam
brm vs control; females	FBgn0035887	Jon66Cii	CTRB2	1	OrthoDB
brm vs control; females	FBgn0035887	Jon66Cii	ROCK2	1	OrthoDB
brm vs control; females	FBgn0035887	Jon66Cii	CTRL	1	OrthoDB
brm vs control; females	FBgn0035887	Jon66Cii	PRSS8	1	Hieranoid
brm vs control; females	FBgn0035887	Jon66Cii	PRSS22	1	Hieranoid
brm vs control; females	FBgn0035887	Jon66Cii	TPSG1	1	Hieranoid
brm vs control; females	FBgn0035887	Jon66Cii	PRSS33	1	Hieranoid
brm vs control; females	FBgn0035887	Jon66Cii	TPSD1	1	Hieranoid
brm vs control; females	FBgn0035887	Jon66Cii	PRSS27	1	Hieranoid
brm vs control; females	FBgn0035887	Jon66Cii	PRSS41	1	Hieranoid
brm vs control; females	FBgn0035887	Jon66Cii	TPSAB1	1	Hieranoid
brm vs control; females	FBgn0035887	Jon66Cii	PRSS21	1	Hieranoid
brm vs control; females	FBgn0035887	Jon66Cii	PRSS48	1	Hieranoid
brm vs control; females	FBgn0035887	Jon66Cii	F9	1	Phylome
brm vs control; females	FBgn0035887	Jon66Cii	PROC	1	Phylome
brm vs control; females	FBgn0035887	Jon66Cii	C1S	1	Phylome
brm vs control; females	FBgn0035887	Jon66Cii	CTRC	1	eggNOG
brm vs control; females	FBgn0036024	CG18180	CTRB2	1	OrthoDB
brm vs control; females	FBgn0036024	CG18180	ROCK2	1	OrthoDB
brm vs control; females	FBgn0036024	CG18180	CTRL	1	OrthoDB
brm vs control; females	FBgn0036024	CG18180	PRSS8	1	Hieranoid
brm vs control; females	FBgn0036024	CG18180	TPSD1	1	Hieranoid
brm vs control; females	FBgn0036024	CG18180	PRSS27	1	Hieranoid
brm vs control; females	FBgn0036024	CG18180	PRSS41	1	Hieranoid
brm vs control; females	FBgn0036024	CG18180	TPSAB1	1	Hieranoid
brm vs control; females	FBgn0036024	CG18180	PRSS22	1	Hieranoid
brm vs control; females	FBgn0036024	CG18180	TPSG1	1	Hieranoid
brm vs control; females	FBgn0036024	CG18180	PRSS21	1	Hieranoid
brm vs control; females	FBgn0036024	CG18180	PRSS33	1	Hieranoid
brm vs control; females	FBgn0036024	CG18180	PRSS48	1	Hieranoid
brm vs control; females	FBgn0036024	CG18180	PROC	1	Phylome
brm vs control; females	FBgn0036024	CG18180	C1S	1	Phylome
brm vs control; females	FBgn0263747	CG43672	ABCA3	4	eggNOG, OrthoFinder, Panther, Phylome
brm vs control; females	FBgn0263747	CG43672	ABCA12	3	eggNOG, OrthoDB, OrthoFinder
brm vs control; females	FBgn0263747	CG43672	ABCA10	3	Compara, eggNOG, OrthoDB
brm vs control; females	FBgn0263747	CG43672	ABCA13	3	Compara, eggNOG, OrthoDB
brm vs control; females	FBgn0263747	CG43672	ABCA8	3	Compara, eggNOG, OrthoDB
brm vs control; females	FBgn0263747	CG43672	ABCA5	3	Compara, eggNOG, OrthoDB
brm vs control; females	FBgn0263747	CG43672	ABCA6	3	Compara, eggNOG, OrthoDB
brm vs control; females	FBgn0263747	CG43672	ABCA9	3	Compara, eggNOG, OrthoDB
brm vs control; females	FBgn0263747	CG43672	ABCA7	2	eggNOG, OrthoDB
brm vs control; females	FBgn0263747	CG43672	ABCA1	2	eggNOG, OrthoDB
brm vs control; females	FBgn0263747	CG43672	ABCA2	2	eggNOG, OrthoFinder
brm vs control; females	FBgn0264492	CkIIalpha	CSNK2A1	15	Compara, eggNOG, Hieranoid, Homologene, Inparanoid, Isobase, OMA, OrthoDB, OrthoFinder, OrthoInspector, orthoMCL, Panther, Phylome, RoundUp, TreeFam
brm vs control; females	FBgn0264492	CkIIalpha	CSNK2A2	7	Compara, eggNOG, OrthoFinder, orthoMCL, Phylome, RoundUp, TreeFam
brm vs control; females	FBgn0264492	CkIIalpha	CSNK2A3	5	Compara, eggNOG, OMA, OrthoFinder, Panther
brm vs control; females	FBgn0020906	Jon25Bi	CTRB2	1	OrthoDB
brm vs control; females	FBgn0020906	Jon25Bi	ROCK2	1	OrthoDB
brm vs control; females	FBgn0020906	Jon25Bi	CTRL	1	OrthoDB
brm vs control; females	FBgn0020906	Jon25Bi	PRSS8	1	Hieranoid
brm vs control; females	FBgn0020906	Jon25Bi	TPSD1	1	Hieranoid
brm vs control; females	FBgn0020906	Jon25Bi	PRSS27	1	Hieranoid
brm vs control; females	FBgn0020906	Jon25Bi	PRSS41	1	Hieranoid
brm vs control; females	FBgn0020906	Jon25Bi	TPSAB1	1	Hieranoid
brm vs control; females	FBgn0020906	Jon25Bi	PRSS22	1	Hieranoid
brm vs control; females	FBgn0020906	Jon25Bi	TPSG1	1	Hieranoid
brm vs control; females	FBgn0020906	Jon25Bi	PRSS21	1	Hieranoid
brm vs control; females	FBgn0020906	Jon25Bi	PRSS33	1	Hieranoid
brm vs control; females	FBgn0020906	Jon25Bi	PRSS48	1	Hieranoid
brm vs control; females	FBgn0020906	Jon25Bi	KLK3	1	Isobase
brm vs control; females	FBgn0020906	Jon25Bi	CTRC	1	eggNOG
brm vs control; females	FBgn0032884	Pomp	POMP	13	Compara, eggNOG, Hieranoid, Inparanoid, OMA, OrthoDB, OrthoFinder, OrthoInspector, orthoMCL, Panther, Phylome, RoundUp, TreeFam
brm vs control; females	FBgn0034590	Magi	MAGI3	10	eggNOG, Inparanoid, OrthoDB, OrthoFinder, OrthoInspector, orthoMCL, Panther, Phylome, RoundUp, TreeFam
brm vs control; females	FBgn0034590	Magi	MAGI2	10	eggNOG, Inparanoid, OrthoDB, OrthoFinder, OrthoInspector, orthoMCL, Panther, Phylome, RoundUp, TreeFam
brm vs control; females	FBgn0034590	Magi	MAGI1	10	eggNOG, Inparanoid, Isobase, OrthoDB, OrthoFinder, OrthoInspector, orthoMCL, Panther, Phylome, TreeFam
brm vs control; females	FBgn0034590	Magi	MAGIX	3	Compara, eggNOG, OrthoDB
brm vs control; females	FBgn0034590	Magi	SAV1	2	OrthoDB, Panther
brm vs control; females	FBgn0034590	Magi	GRIP1	2	Compara, Phylome
brm vs control; females	FBgn0015037	Cyp4p1	CYP4V2	6	Compara, eggNOG, Hieranoid, OrthoDB, orthoMCL, Panther
brm vs control; females	FBgn0015037	Cyp4p1	CYP19A1	4	Compara, eggNOG, OrthoDB, Panther
brm vs control; females	FBgn0015037	Cyp4p1	CYP4Z1	4	Compara, eggNOG, OrthoDB, orthoMCL
brm vs control; females	FBgn0015037	Cyp4p1	CYP4F3	4	Compara, eggNOG, OrthoDB, orthoMCL
brm vs control; females	FBgn0015037	Cyp4p1	CYP4B1	4	Compara, eggNOG, OrthoDB, orthoMCL
brm vs control; females	FBgn0015037	Cyp4p1	CYP4F11	4	Compara, eggNOG, OrthoDB, orthoMCL
brm vs control; females	FBgn0015037	Cyp4p1	CYP4F2	4	Compara, eggNOG, OrthoDB, orthoMCL
brm vs control; females	FBgn0015037	Cyp4p1	CYP4X1	4	Compara, eggNOG, OrthoDB, orthoMCL
brm vs control; females	FBgn0015037	Cyp4p1	CYP4F8	4	Compara, eggNOG, OrthoDB, orthoMCL
brm vs control; females	FBgn0015037	Cyp4p1	CYP4F22	4	Compara, eggNOG, OrthoDB, orthoMCL
brm vs control; females	FBgn0015037	Cyp4p1	CYP4F12	4	Compara, eggNOG, OrthoDB, orthoMCL
brm vs control; females	FBgn0015037	Cyp4p1	CYP4A22	4	Compara, eggNOG, OrthoDB, orthoMCL
brm vs control; females	FBgn0015037	Cyp4p1	CYP4A11	3	Compara, eggNOG, orthoMCL
brm vs control; females	FBgn0039736	CG7912	SLC26A11	14	Compara, eggNOG, Hieranoid, Inparanoid, Isobase, OMA, OrthoDB, OrthoFinder, OrthoInspector, orthoMCL, Panther, Phylome, RoundUp, TreeFam
brm vs control; females	FBgn0039736	CG7912	SLC26A6	4	eggNOG, OrthoDB, orthoMCL, RoundUp
brm vs control; females	FBgn0039736	CG7912	SLC26A5	4	eggNOG, OrthoDB, orthoMCL, RoundUp
brm vs control; females	FBgn0039736	CG7912	SLC26A4	3	eggNOG, OrthoDB, RoundUp
brm vs control; females	FBgn0039736	CG7912	SLC26A10	2	eggNOG, OrthoDB
brm vs control; females	FBgn0039736	CG7912	SLC26A7	2	eggNOG, OrthoDB
brm vs control; females	FBgn0039736	CG7912	SLC26A9	2	eggNOG, OrthoDB
brm vs control; females	FBgn0039736	CG7912	SLC26A8	2	eggNOG, OrthoDB
brm vs control; females	FBgn0039736	CG7912	SLC26A2	2	eggNOG, OrthoDB
brm vs control; females	FBgn0026250	eIF1A	EIF1AY	13	Compara, Hieranoid, Homologene, Inparanoid, OMA, OrthoDB, OrthoFinder, OrthoInspector, orthoMCL, Panther, Phylome, RoundUp, TreeFam
brm vs control; females	FBgn0026250	eIF1A	EIF1AX	12	Compara, eggNOG, Hieranoid, Inparanoid, OMA, OrthoFinder, OrthoInspector, orthoMCL, Panther, Phylome, RoundUp, TreeFam
brm vs control; females	FBgn0036470	EAChm
brm vs control; females	FBgn0033491	CG18011	ZNF208	2	Compara, Panther
brm vs control; females	FBgn0033491	CG18011	ZNF521	2	Panther, Phylome
brm vs control; females	FBgn0038453	Arl6IP1	ARL6IP1	14	Compara, eggNOG, Hieranoid, Homologene, Inparanoid, OMA, OrthoDB, OrthoFinder, OrthoInspector, orthoMCL, Panther, Phylome, RoundUp, TreeFam
brm vs control; females	FBgn0264395	CG43843
brm vs control; females	FBgn0010228	HmgZ	HMGB2	5	eggNOG, OrthoDB, OrthoFinder, orthoMCL, Panther
brm vs control; females	FBgn0010228	HmgZ	HMGB3	5	eggNOG, OrthoDB, OrthoFinder, orthoMCL, Panther
brm vs control; females	FBgn0010228	HmgZ	HMGB1	4	eggNOG, OrthoDB, OrthoFinder, Panther
brm vs control; females	FBgn0010228	HmgZ	HMGB4	2	OrthoFinder, Panther
brm vs control; females	FBgn0010228	HmgZ	TFAM	2	eggNOG, OrthoDB
brm vs control; females	FBgn0026430	Grip84	TUBGCP2	15	Compara, eggNOG, Hieranoid, Homologene, Inparanoid, Isobase, OMA, OrthoDB, OrthoFinder, OrthoInspector, orthoMCL, Panther, Phylome, RoundUp, TreeFam
brm vs control; females	FBgn0037485	CG14606	SLC2A8	6	Compara, eggNOG, OrthoDB, OrthoFinder, Panther, Phylome
brm vs control; females	FBgn0037485	CG14606	SLC2A6	5	Compara, eggNOG, OrthoDB, Panther, Phylome
brm vs control; females	FBgn0037485	CG14606	SLC2A2	3	Compara, OrthoDB, OrthoFinder
brm vs control; females	FBgn0037485	CG14606	SLC2A12	3	Compara, eggNOG, OrthoDB
brm vs control; females	FBgn0037485	CG14606	SLC2A9	2	Compara, OrthoFinder
brm vs control; females	FBgn0037485	CG14606	SLC2A4	2	Compara, OrthoFinder
brm vs control; females	FBgn0037485	CG14606	SLC2A3	2	Compara, OrthoFinder
brm vs control; females	FBgn0037485	CG14606	SLC2A14	2	Compara, OrthoFinder
brm vs control; females	FBgn0037485	CG14606	SLC2A1	2	Compara, OrthoFinder
brm vs control; females	FBgn0037485	CG14606	SLC2A5	2	Compara, OrthoFinder
brm vs control; females	FBgn0037485	CG14606	SLC2A7	2	Compara, OrthoFinder
brm vs control; females	FBgn0037485	CG14606	SLC2A10	2	Compara, eggNOG
brm vs control; females	FBgn0037485	CG14606	SLC2A13	2	Compara, eggNOG
brm vs control; females	FBgn0038808	Srp14	SRP14	11	eggNOG, Hieranoid, Inparanoid, OMA, OrthoDB, OrthoFinder, OrthoInspector, orthoMCL, Panther, RoundUp, TreeFam
brm vs control; females	FBgn0003416	sl	PLCG1	13	eggNOG, Hieranoid, Homologene, Inparanoid, Isobase, OMA, OrthoFinder, OrthoInspector, orthoMCL, Panther, Phylome, RoundUp, TreeFam
brm vs control; females	FBgn0003416	sl	PLCG2	10	eggNOG, Hieranoid, Inparanoid, OMA, OrthoFinder, OrthoInspector, orthoMCL, Panther, Phylome, TreeFam
brm vs control; females	FBgn0003416	sl	PLCD4	2	eggNOG, RoundUp
brm vs control; females	FBgn0003416	sl	PLCD3	2	eggNOG, RoundUp
brm vs control; females	FBgn0003416	sl	PLCL2	2	eggNOG, RoundUp
brm vs control; females	FBgn0003416	sl	PLCD1	2	eggNOG, RoundUp
brm vs control; females	FBgn0015360	oxt	XYLT1	14	Compara, eggNOG, Hieranoid, Homologene, Inparanoid, OMA, OrthoDB, OrthoFinder, OrthoInspector, orthoMCL, Panther, Phylome, RoundUp, TreeFam
brm vs control; females	FBgn0015360	oxt	XYLT2	14	Compara, eggNOG, Hieranoid, Inparanoid, Isobase, OMA, OrthoDB, OrthoFinder, OrthoInspector, orthoMCL, Panther, Phylome, RoundUp, TreeFam
brm vs control; females	FBgn0015360	oxt	GCNT4	2	Compara, eggNOG
brm vs control; females	FBgn0015360	oxt	GCNT2	2	Compara, eggNOG
brm vs control; females	FBgn0015360	oxt	GCNT3	2	Compara, eggNOG
brm vs control; females	FBgn0015360	oxt	GCNT7	2	Compara, eggNOG
brm vs control; females	FBgn0015360	oxt	GCNT1	2	Compara, eggNOG
brm vs control; females	FBgn0015360	oxt	WSCD2	2	Compara, eggNOG
brm vs control; females	FBgn0035370	Non2	SMARCD3	4	Compara, eggNOG, OrthoFinder, RoundUp
brm vs control; females	FBgn0035370	Non2	SMARCD2	4	Compara, eggNOG, OrthoFinder, RoundUp
brm vs control; females	FBgn0035370	Non2	SMARCD1	3	eggNOG, OrthoFinder, RoundUp
brm vs control; females	FBgn0036996	mag	LIPF	9	Compara, eggNOG, Hieranoid, Inparanoid, OMA, OrthoDB, OrthoFinder, Panther, Phylome
brm vs control; females	FBgn0036996	mag	LIPK	9	Compara, eggNOG, Hieranoid, Inparanoid, OMA, OrthoDB, OrthoFinder, Panther, Phylome
brm vs control; females	FBgn0036996	mag	LIPA	9	Compara, eggNOG, Hieranoid, Inparanoid, OMA, OrthoDB, OrthoFinder, Panther, Phylome
brm vs control; females	FBgn0036996	mag	LIPN	9	Compara, eggNOG, Hieranoid, Inparanoid, OMA, OrthoDB, OrthoFinder, Panther, Phylome
brm vs control; females	FBgn0036996	mag	LIPM	9	Compara, eggNOG, Hieranoid, Inparanoid, OMA, OrthoDB, OrthoFinder, Panther, Phylome
brm vs control; females	FBgn0036996	mag	LIPJ	8	Compara, eggNOG, Hieranoid, Inparanoid, OMA, OrthoFinder, Panther, Phylome
brm vs control; females	FBgn0052407	CG32407	MOSPD2	9	Compara, OrthoDB, OrthoFinder, OrthoInspector, orthoMCL, Panther, Phylome, RoundUp, TreeFam
brm vs control; females	FBgn0052407	CG32407	SEC14L1	2	eggNOG, OrthoDB
brm vs control; females	FBgn0052407	CG32407	SEC14L6	2	eggNOG, OrthoDB
brm vs control; females	FBgn0052407	CG32407	SEC14L4	2	eggNOG, OrthoDB
brm vs control; females	FBgn0052407	CG32407	RLBP1	2	eggNOG, OrthoDB
brm vs control; females	FBgn0052407	CG32407	SEC14L5	2	eggNOG, OrthoDB
brm vs control; females	FBgn0052407	CG32407	SEC14L3	2	eggNOG, OrthoDB
brm vs control; females	FBgn0052407	CG32407	SEC14L2	2	eggNOG, OrthoDB
brm vs control; females	FBgn0034612	CG10505	ABCC4	8	Compara, eggNOG, Hieranoid, OrthoDB, OrthoFinder, orthoMCL, Panther, Phylome
brm vs control; females	FBgn0034612	CG10505	ABCC1	6	Compara, eggNOG, Isobase, OrthoDB, OrthoFinder, orthoMCL
brm vs control; females	FBgn0034612	CG10505	CFTR	5	Compara, eggNOG, OrthoDB, Panther, Phylome
brm vs control; females	FBgn0034612	CG10505	ABCC12	5	Compara, eggNOG, OrthoDB, OrthoFinder, orthoMCL
brm vs control; females	FBgn0034612	CG10505	ABCC11	5	Compara, eggNOG, OrthoDB, OrthoFinder, orthoMCL
brm vs control; females	FBgn0034612	CG10505	ABCC10	5	Compara, eggNOG, OrthoDB, OrthoFinder, orthoMCL
brm vs control; females	FBgn0034612	CG10505	ABCC2	5	Compara, eggNOG, OrthoDB, OrthoFinder, orthoMCL
brm vs control; females	FBgn0034612	CG10505	ABCC8	5	Compara, eggNOG, OrthoDB, OrthoFinder, orthoMCL
brm vs control; females	FBgn0034612	CG10505	ABCC9	5	Compara, eggNOG, OrthoDB, OrthoFinder, orthoMCL
brm vs control; females	FBgn0034612	CG10505	ABCC6	5	Compara, eggNOG, OrthoDB, OrthoFinder, orthoMCL
brm vs control; females	FBgn0034612	CG10505	ABCC3	5	Compara, eggNOG, OrthoDB, OrthoFinder, orthoMCL
brm vs control; females	FBgn0034612	CG10505	ABCC5	5	Compara, eggNOG, OrthoDB, OrthoFinder, orthoMCL
brm vs control; females	FBgn0037405	CG1077	SPINK5	1	Panther
brm vs control; females	FBgn0037405	CG1077	SPINK6	1	Panther
brm vs control; females	FBgn0037405	CG1077	FSTL5	1	Panther
brm vs control; females	FBgn0037405	CG1077	FSTL4	1	Panther
brm vs control; females	FBgn0039052	CG6733	ACY1	13	Compara, eggNOG, Hieranoid, Homologene, Inparanoid, OrthoDB, OrthoFinder, OrthoInspector, orthoMCL, Panther, Phylome, RoundUp, TreeFam
brm vs control; females	FBgn0039052	CG6733	ABHD14A-ACY1	4	OrthoDB, OrthoFinder, Panther, RoundUp
brm vs control; females	FBgn0039052	CG6733	PM20D1	4	eggNOG, Isobase, OrthoDB, RoundUp
brm vs control; females	FBgn0053926	CG33926
brm vs control; females	FBgn0036761	MED19	MED19	12	Compara, eggNOG, Hieranoid, Inparanoid, OrthoDB, OrthoFinder, OrthoInspector, orthoMCL, Panther, Phylome, RoundUp, TreeFam
brm vs control; females	FBgn0032339	Wdr59	WDR59	12	Compara, eggNOG, Hieranoid, Homologene, Inparanoid, OMA, OrthoDB, OrthoFinder, OrthoInspector, Panther, Phylome, TreeFam
brm vs control; females	FBgn0051658	Nnf1b
brm vs control; females	FBgn0031389	CG4259	TPSAB1	1	Compara
brm vs control; females	FBgn0031389	CG4259	TPSG1	1	Compara
brm vs control; females	FBgn0031389	CG4259	TPSD1	1	Compara
brm vs control; females	FBgn0031389	CG4259	TPSB2	1	Compara
brm vs control; females	FBgn0035665	Jon65Aiii	CTRB2	1	OrthoDB
brm vs control; females	FBgn0035665	Jon65Aiii	ROCK2	1	OrthoDB
brm vs control; females	FBgn0035665	Jon65Aiii	CTRL	1	OrthoDB
brm vs control; females	FBgn0035665	Jon65Aiii	PRSS8	1	Hieranoid
brm vs control; females	FBgn0035665	Jon65Aiii	TPSD1	1	Hieranoid
brm vs control; females	FBgn0035665	Jon65Aiii	PRSS27	1	Hieranoid
brm vs control; females	FBgn0035665	Jon65Aiii	PRSS41	1	Hieranoid
brm vs control; females	FBgn0035665	Jon65Aiii	TPSAB1	1	Hieranoid
brm vs control; females	FBgn0035665	Jon65Aiii	PRSS22	1	Hieranoid
brm vs control; females	FBgn0035665	Jon65Aiii	TPSG1	1	Hieranoid
brm vs control; females	FBgn0035665	Jon65Aiii	PRSS21	1	Hieranoid
brm vs control; females	FBgn0035665	Jon65Aiii	PRSS33	1	Hieranoid
brm vs control; females	FBgn0035665	Jon65Aiii	PRSS48	1	Hieranoid
brm vs control; females	FBgn0035665	Jon65Aiii	CTRB1	1	Isobase
brm vs control; females	FBgn0035665	Jon65Aiii	CTRC	1	eggNOG
brm vs control; females	FBgn0050272	MFS1	SLC17A2	5	Compara, eggNOG, OrthoDB, OrthoFinder, Panther
brm vs control; females	FBgn0050272	MFS1	SLC17A3	5	Compara, eggNOG, OrthoDB, OrthoFinder, Panther
brm vs control; females	FBgn0050272	MFS1	SLC17A4	4	Compara, eggNOG, OrthoFinder, Panther
brm vs control; females	FBgn0050272	MFS1	SLC17A1	4	Compara, eggNOG, OrthoFinder, Panther
brm vs control; females	FBgn0050272	MFS1	SLC17A5	4	Compara, eggNOG, OrthoFinder, Panther
brm vs control; females	FBgn0050272	MFS1	SLC17A7	4	Compara, eggNOG, OrthoDB, OrthoFinder
brm vs control; females	FBgn0050272	MFS1	SLC17A8	4	Compara, eggNOG, OrthoDB, OrthoFinder
brm vs control; females	FBgn0050272	MFS1	SLC17A6	3	eggNOG, OrthoDB, OrthoFinder
brm vs control; females	FBgn0050272	MFS1	SLC17A9	3	eggNOG, Isobase, OrthoFinder
brm vs control; females	FBgn0052570	TwdlY
brm vs control; females	FBgn0263493	CR43482
brm vs control; females	FBgn0027592	MED15	MED15	13	Compara, eggNOG, Hieranoid, Inparanoid, OMA, OrthoDB, OrthoFinder, OrthoInspector, orthoMCL, Panther, Phylome, RoundUp, TreeFam
brm vs control; females	FBgn0030837	CG8661
brm vs control; females	FBgn0031514	OtopLb	OTOP1	9	eggNOG, Hieranoid, Inparanoid, OMA, OrthoDB, OrthoInspector, Panther, Phylome, TreeFam
brm vs control; females	FBgn0031514	OtopLb	OTOP2	8	eggNOG, Hieranoid, Inparanoid, OrthoDB, OrthoInspector, Panther, Phylome, TreeFam
brm vs control; females	FBgn0031514	OtopLb	OTOP3	8	eggNOG, Hieranoid, Inparanoid, OrthoDB, OrthoInspector, Panther, Phylome, TreeFam
brm vs control; females	FBgn0034345	CG5174	TPD52L2	13	Compara, eggNOG, Hieranoid, Inparanoid, OMA, OrthoDB, OrthoFinder, OrthoInspector, orthoMCL, Panther, Phylome, RoundUp, TreeFam
brm vs control; females	FBgn0034345	CG5174	TPD52L1	12	Compara, eggNOG, Hieranoid, Inparanoid, OMA, OrthoDB, OrthoFinder, OrthoInspector, Panther, Phylome, RoundUp, TreeFam
brm vs control; females	FBgn0034345	CG5174	TPD52	11	Compara, eggNOG, Hieranoid, Inparanoid, OrthoDB, OrthoFinder, OrthoInspector, Panther, Phylome, RoundUp, TreeFam
brm vs control; females	FBgn0034345	CG5174	TPD52L3	9	Compara, eggNOG, Inparanoid, OrthoDB, OrthoFinder, OrthoInspector, Panther, Phylome, TreeFam
brm vs control; females	FBgn0005390	fs(1)M3	ELSPBP1	1	Panther
brm vs control; females	FBgn0005390	fs(1)M3	BSPH1	1	Panther
brm vs control; females	FBgn0010417	Taf6	TAF6	13	Compara, eggNOG, Hieranoid, Homologene, Inparanoid, OrthoDB, OrthoFinder, OrthoInspector, orthoMCL, Panther, Phylome, RoundUp, TreeFam
brm vs control; females	FBgn0010417	Taf6	TAF6L	2	eggNOG, OrthoDB
brm vs control; females	FBgn0034291	CG5770
brm vs control; females	FBgn0035545	CG12607
brm vs control; females	FBgn0001108	DCTN1-p150	DCTN1	13	Compara, eggNOG, Hieranoid, Homologene, Inparanoid, OMA, OrthoFinder, OrthoInspector, orthoMCL, Panther, Phylome, RoundUp, TreeFam
brm vs control; females	FBgn0001108	DCTN1-p150	CLIP1	2	eggNOG, RoundUp
brm vs control; females	FBgn0001108	DCTN1-p150	CLIP2	2	eggNOG, RoundUp
brm vs control; females	FBgn0001108	DCTN1-p150	CLIP3	2	eggNOG, RoundUp
brm vs control; females	FBgn0016726	RpL29	RPL29	9	Compara, eggNOG, Inparanoid, OrthoDB, OrthoFinder, OrthoInspector, orthoMCL, Panther, Phylome
brm vs control; females	FBgn0027348	bgm	ACSBG2	14	Compara, eggNOG, Hieranoid, Homologene, Inparanoid, OMA, OrthoDB, OrthoFinder, OrthoInspector, orthoMCL, Panther, Phylome, RoundUp, TreeFam
brm vs control; females	FBgn0027348	bgm	ACSBG1	12	Compara, eggNOG, Hieranoid, Inparanoid, Isobase, OMA, OrthoDB, OrthoFinder, OrthoInspector, orthoMCL, Panther, Phylome
brm vs control; females	FBgn0027348	bgm	ACSL1	2	Compara, eggNOG
brm vs control; females	FBgn0027348	bgm	ACSL3	2	Compara, eggNOG
brm vs control; females	FBgn0027348	bgm	ACSL6	2	Compara, eggNOG
brm vs control; females	FBgn0027348	bgm	ACSL4	2	Compara, eggNOG
brm vs control; females	FBgn0039113	CG10217
brm vs control; females	FBgn0040367	CG11382
brm vs control; females	FBgn0086063	snoRNA:Me28S-C788a
brm vs control; females	FBgn0000173	ben	UBE2N	14	Compara, eggNOG, Hieranoid, Inparanoid, Isobase, OMA, OrthoDB, OrthoFinder, OrthoInspector, orthoMCL, Panther, Phylome, RoundUp, TreeFam
brm vs control; females	FBgn0000173	ben	UBE2NL	10	Compara, Hieranoid, Inparanoid, Isobase, OMA, OrthoFinder, OrthoInspector, Panther, Phylome, TreeFam
brm vs control; females	FBgn0024997	CG2681	SIAH1	4	eggNOG, Isobase, OrthoDB, Panther
brm vs control; females	FBgn0024997	CG2681	SIAH2	4	eggNOG, Isobase, OrthoDB, Panther
brm vs control; females	FBgn0024997	CG2681	SIAH3	3	eggNOG, OrthoDB, Panther
brm vs control; females	FBgn0029686	Glos
brm vs control; females	FBgn0030973	CG7332	MINDY3	15	Compara, eggNOG, Hieranoid, Homologene, Inparanoid, Isobase, OMA, OrthoDB, OrthoFinder, OrthoInspector, orthoMCL, Panther, Phylome, RoundUp, TreeFam
brm vs control; females	FBgn0030973	CG7332	MINDY4	2	eggNOG, OrthoDB
brm vs control; females	FBgn0032517	CG7099	GTF3C1	11	Compara, eggNOG, Inparanoid, OrthoDB, OrthoFinder, OrthoInspector, orthoMCL, Panther, Phylome, RoundUp, TreeFam
brm vs control; females	FBgn0085291	CR34262
brm vs control; females	FBgn0034537	DMAP1	DMAP1	14	Compara, eggNOG, Hieranoid, Homologene, Inparanoid, OMA, OrthoDB, OrthoFinder, OrthoInspector, orthoMCL, Panther, Phylome, RoundUp, TreeFam
brm vs control; females	FBgn0036752	Adgf-A	ADA2	13	Compara, eggNOG, Hieranoid, Inparanoid, Isobase, OMA, OrthoDB, OrthoFinder, OrthoInspector, orthoMCL, Panther, Phylome, TreeFam
brm vs control; females	FBgn0036752	Adgf-A	ADA	2	eggNOG, Isobase
brm vs control; females	FBgn0045823	vsg	CD164	8	Compara, eggNOG, Inparanoid, OrthoFinder, OrthoInspector, orthoMCL, Panther, RoundUp
brm vs control; females	FBgn0045823	vsg	CD164L2	5	Compara, eggNOG, OrthoFinder, OrthoInspector, Panther
brm vs control; females	FBgn0045823	vsg	TMEM123	3	Compara, OMA, Panther
brm vs control; females	FBgn0027579	mino	GPAM	15	Compara, eggNOG, Hieranoid, Homologene, Inparanoid, Isobase, OMA, OrthoDB, OrthoFinder, OrthoInspector, orthoMCL, Panther, Phylome, RoundUp, TreeFam
brm vs control; females	FBgn0027579	mino	GPAT2	9	Compara, eggNOG, OMA, OrthoDB, OrthoInspector, Panther, Phylome, RoundUp, TreeFam
brm vs control; females	FBgn0027579	mino	GNPAT	2	eggNOG, OrthoDB
brm vs control; females	FBgn0066293	CheB42b
brm vs control; females	FBgn0027329	CCT6	CCT6A	13	eggNOG, Hieranoid, Homologene, Inparanoid, OMA, OrthoDB, OrthoFinder, OrthoInspector, orthoMCL, Panther, Phylome, RoundUp, TreeFam
brm vs control; females	FBgn0027329	CCT6	CCT6B	12	Compara, eggNOG, Hieranoid, Inparanoid, OMA, OrthoDB, OrthoFinder, OrthoInspector, orthoMCL, Panther, Phylome, TreeFam
brm vs control; females	FBgn0027329	CCT6	CCT5	2	eggNOG, OrthoDB
brm vs control; females	FBgn0027329	CCT6	CCT3	2	eggNOG, OrthoDB
brm vs control; females	FBgn0027329	CCT6	CCT4	2	eggNOG, OrthoDB
brm vs control; females	FBgn0027342	fz4	FZD4	5	Compara, eggNOG, OrthoDB, orthoMCL, Panther
brm vs control; females	FBgn0027342	fz4	FZD8	2	eggNOG, OrthoDB
brm vs control; females	FBgn0027342	fz4	FZD10	2	eggNOG, OrthoDB
brm vs control; females	FBgn0027342	fz4	FZD9	2	eggNOG, OrthoDB
brm vs control; females	FBgn0027342	fz4	SMO	2	eggNOG, OrthoDB
brm vs control; females	FBgn0027342	fz4	FZD5	2	eggNOG, OrthoDB
brm vs control; females	FBgn0027342	fz4	SFRP2	2	eggNOG, Isobase
brm vs control; females	FBgn0030946	CG6659	DPY19L1	10	eggNOG, Hieranoid, Inparanoid, OMA, OrthoFinder, OrthoInspector, orthoMCL, Panther, Phylome, RoundUp
brm vs control; females	FBgn0030946	CG6659	DPY19L2	9	eggNOG, Hieranoid, Inparanoid, OMA, OrthoFinder, OrthoInspector, orthoMCL, Panther, Phylome
brm vs control; females	FBgn0030946	CG6659	DPY19L4	4	Compara, eggNOG, OrthoInspector, TreeFam
brm vs control; females	FBgn0030946	CG6659	DPY19L3	4	Compara, eggNOG, OrthoInspector, TreeFam
brm vs control; females	FBgn0030946	CG6659	DPY19L2P2	2	Panther, Phylome
brm vs control; females	FBgn0039313	CG11892
brm vs control; females	FBgn0085377	CG34348	TMEM68	15	Compara, eggNOG, Hieranoid, Homologene, Inparanoid, Isobase, OMA, OrthoDB, OrthoFinder, OrthoInspector, orthoMCL, Panther, Phylome, RoundUp, TreeFam
brm vs control; females	FBgn0035282	CNMa
brm vs control; females	FBgn0035619	Alp10	ALPG	10	Compara, eggNOG, Hieranoid, Inparanoid, OrthoDB, OrthoFinder, OrthoInspector, orthoMCL, Panther, Phylome
brm vs control; females	FBgn0035619	Alp10	ALPI	10	Compara, eggNOG, Hieranoid, Inparanoid, OrthoDB, OrthoFinder, OrthoInspector, orthoMCL, Panther, Phylome
brm vs control; females	FBgn0035619	Alp10	ALPP	10	Compara, eggNOG, Hieranoid, Inparanoid, OrthoDB, OrthoFinder, OrthoInspector, orthoMCL, Panther, Phylome
brm vs control; females	FBgn0035619	Alp10	ALPL	10	Compara, eggNOG, Hieranoid, Inparanoid, OrthoDB, OrthoFinder, OrthoInspector, orthoMCL, Panther, Phylome
brm vs control; females	FBgn0033873	CG6337	CTSC	2	eggNOG, OrthoDB
brm vs control; females	FBgn0033873	CG6337	CTSL	2	eggNOG, OrthoDB
brm vs control; females	FBgn0033873	CG6337	CTSS	2	eggNOG, OrthoDB
brm vs control; females	FBgn0033873	CG6337	CTSV	2	eggNOG, OrthoDB
brm vs control; females	FBgn0033873	CG6337	CTSK	2	eggNOG, OrthoDB
brm vs control; females	FBgn0040299	Myo28B1	MYO7B	8	Compara, eggNOG, Isobase, OrthoDB, OrthoFinder, orthoMCL, Panther, TreeFam
brm vs control; females	FBgn0040299	Myo28B1	MYO7A	7	eggNOG, Isobase, OrthoDB, OrthoFinder, orthoMCL, Panther, TreeFam
brm vs control; females	FBgn0040299	Myo28B1	MYO10	2	eggNOG, orthoMCL
brm vs control; females	FBgn0040299	Myo28B1	MYO15A	2	eggNOG, orthoMCL
brm vs control; females	FBgn0051813	CG31813
brm vs control; females	FBgn0004367	mei-41	ATR	11	Compara, eggNOG, Hieranoid, Inparanoid, Isobase, OrthoFinder, OrthoInspector, orthoMCL, Panther, Phylome, TreeFam
brm vs control; females	FBgn0004367	mei-41	MTOR	2	eggNOG, OrthoDB
brm vs control; females	FBgn0020389	Papss	PAPSS1	14	Compara, eggNOG, Hieranoid, Homologene, Isobase, OMA, OrthoDB, OrthoFinder, OrthoInspector, orthoMCL, Panther, Phylome, RoundUp, TreeFam
brm vs control; females	FBgn0020389	Papss	PAPSS2	12	Compara, eggNOG, Hieranoid, OMA, OrthoDB, OrthoFinder, OrthoInspector, orthoMCL, Panther, Phylome, RoundUp, TreeFam
brm vs control; females	FBgn0038704	CG5316	APTX	9	Compara, eggNOG, Isobase, OrthoFinder, OrthoInspector, orthoMCL, Panther, Phylome, RoundUp
brm vs control; females	FBgn0032690	CG10333	DDX23	15	Compara, eggNOG, Hieranoid, Homologene, Inparanoid, Isobase, OMA, OrthoDB, OrthoFinder, OrthoInspector, orthoMCL, Panther, Phylome, RoundUp, TreeFam
brm vs control; females	FBgn0032703	CG10343	RWDD4	14	Compara, eggNOG, Hieranoid, Homologene, Inparanoid, OMA, OrthoDB, OrthoFinder, OrthoInspector, orthoMCL, Panther, Phylome, RoundUp, TreeFam
brm vs control; females	FBgn0036773	CG13698
brm vs control; females	FBgn0037224	TwdlF
brm vs control; females	FBgn0004362	HmgD	HMGB2	5	eggNOG, Isobase, OrthoDB, OrthoFinder, Panther
brm vs control; females	FBgn0004362	HmgD	HMGB1	4	eggNOG, OrthoDB, OrthoFinder, Panther
brm vs control; females	FBgn0004362	HmgD	HMGB3	4	eggNOG, OrthoDB, OrthoFinder, Panther
brm vs control; females	FBgn0004362	HmgD	HMGB4	2	OrthoFinder, Panther
brm vs control; females	FBgn0004362	HmgD	TFAM	2	eggNOG, OrthoDB
brm vs control; females	FBgn0030364	Lsm12	LSM12	14	Compara, eggNOG, Hieranoid, Homologene, Inparanoid, OMA, OrthoDB, OrthoFinder, OrthoInspector, orthoMCL, Panther, Phylome, RoundUp, TreeFam
brm vs control; females	FBgn0032087	CG9568	SLURP1	1	OrthoDB
brm vs control; females	FBgn0032087	CG9568	LYPD2	1	OrthoDB
brm vs control; females	FBgn0032087	CG9568	LY6L	1	OrthoDB
brm vs control; females	FBgn0035692	Sf3b6	SF3B6	13	Compara, eggNOG, Hieranoid, Homologene, Inparanoid, OMA, OrthoDB, OrthoFinder, OrthoInspector, orthoMCL, Phylome, RoundUp, TreeFam
brm vs control; females	FBgn0036733	U4-U6-60K	PRPF4	15	Compara, eggNOG, Hieranoid, Homologene, Inparanoid, Isobase, OMA, OrthoDB, OrthoFinder, OrthoInspector, orthoMCL, Panther, Phylome, RoundUp, TreeFam
brm vs control; females	FBgn0036116	CG7888	SLC36A2	8	Compara, eggNOG, Hieranoid, OrthoDB, OrthoFinder, OrthoInspector, Panther, Phylome
brm vs control; females	FBgn0036116	CG7888	SLC36A1	8	Compara, eggNOG, Hieranoid, OrthoDB, OrthoFinder, OrthoInspector, Panther, Phylome
brm vs control; females	FBgn0036116	CG7888	SLC36A4	8	Compara, eggNOG, Hieranoid, OrthoDB, OrthoFinder, OrthoInspector, Panther, Phylome
brm vs control; females	FBgn0036116	CG7888	SLC36A3	8	Compara, eggNOG, Hieranoid, OrthoDB, OrthoFinder, OrthoInspector, Panther, Phylome
brm vs control; females	FBgn0036116	CG7888	SLC38A7	3	Compara, eggNOG, Isobase
brm vs control; females	FBgn0036116	CG7888	SLC38A6	2	Compara, eggNOG
brm vs control; females	FBgn0036116	CG7888	SLC38A9	2	Compara, eggNOG
brm vs control; females	FBgn0036116	CG7888	SLC38A1	2	Compara, eggNOG
brm vs control; females	FBgn0036116	CG7888	SLC38A4	2	Compara, eggNOG
brm vs control; females	FBgn0036116	CG7888	SLC38A8	2	Compara, eggNOG
brm vs control; females	FBgn0036116	CG7888	SLC32A1	2	Compara, eggNOG
brm vs control; females	FBgn0036116	CG7888	SLC38A2	2	Compara, eggNOG
brm vs control; females	FBgn0036116	CG7888	SLC38A3	2	Compara, eggNOG
brm vs control; females	FBgn0030616	RpL37a	RPL37	13	eggNOG, Hieranoid, Homologene, Inparanoid, OMA, OrthoDB, OrthoFinder, OrthoInspector, orthoMCL, Panther, Phylome, RoundUp, TreeFam
brm vs control; females	FBgn0032645	CG15142	CDK2AP1	3	eggNOG, Panther, TreeFam
brm vs control; females	FBgn0032645	CG15142	CDK2AP2	3	eggNOG, Panther, TreeFam
brm vs control; females	FBgn0036187	RIOK1	RIOK1	14	Compara, eggNOG, Hieranoid, Homologene, Inparanoid, OMA, OrthoDB, OrthoFinder, OrthoInspector, orthoMCL, Panther, Phylome, RoundUp, TreeFam
brm vs control; females	FBgn0036187	RIOK1	RIOK3	2	eggNOG, OrthoDB
brm vs control; females	FBgn0086450	su(r)	DPYD	15	Compara, eggNOG, Hieranoid, Homologene, Inparanoid, Isobase, OMA, OrthoDB, OrthoFinder, OrthoInspector, orthoMCL, Panther, Phylome, RoundUp, TreeFam
brm vs control; females	FBgn0003356	Jon99Cii	CTRB2	1	OrthoDB
brm vs control; females	FBgn0003356	Jon99Cii	ROCK2	1	OrthoDB
brm vs control; females	FBgn0003356	Jon99Cii	CTRL	1	OrthoDB
brm vs control; females	FBgn0003356	Jon99Cii	PRSS8	1	Hieranoid
brm vs control; females	FBgn0003356	Jon99Cii	PRSS22	1	Hieranoid
brm vs control; females	FBgn0003356	Jon99Cii	TPSG1	1	Hieranoid
brm vs control; females	FBgn0003356	Jon99Cii	PRSS33	1	Hieranoid
brm vs control; females	FBgn0003356	Jon99Cii	TPSD1	1	Hieranoid
brm vs control; females	FBgn0003356	Jon99Cii	PRSS27	1	Hieranoid
brm vs control; females	FBgn0003356	Jon99Cii	PRSS41	1	Hieranoid
brm vs control; females	FBgn0003356	Jon99Cii	TPSAB1	1	Hieranoid
brm vs control; females	FBgn0003356	Jon99Cii	PRSS21	1	Hieranoid
brm vs control; females	FBgn0003356	Jon99Cii	PRSS48	1	Hieranoid
brm vs control; females	FBgn0003356	Jon99Cii	HABP2	1	Phylome
brm vs control; females	FBgn0003356	Jon99Cii	PROC	1	Phylome
brm vs control; females	FBgn0003356	Jon99Cii	C1S	1	Phylome
brm vs control; females	FBgn0003356	Jon99Cii	CTRC	1	eggNOG
brm vs control; females	FBgn0033158	CG12164	SPRR3	1	OrthoFinder
brm vs control; females	FBgn0033158	CG12164	LOC107984728	1	OrthoFinder
brm vs control; females	FBgn0033205	CG2064	RDH11	10	eggNOG, Hieranoid, Homologene, OrthoDB, OrthoFinder, OrthoInspector, orthoMCL, Panther, RoundUp, TreeFam
brm vs control; females	FBgn0033205	CG2064	RDH12	9	eggNOG, Hieranoid, OrthoDB, OrthoFinder, OrthoInspector, orthoMCL, Panther, RoundUp, TreeFam
brm vs control; females	FBgn0033205	CG2064	RDH13	9	eggNOG, Hieranoid, Inparanoid, OrthoDB, OrthoFinder, OrthoInspector, orthoMCL, Phylome, RoundUp
brm vs control; females	FBgn0033205	CG2064	RDH14	4	eggNOG, OrthoFinder, orthoMCL, RoundUp
brm vs control; females	FBgn0033205	CG2064	DHRS13	3	eggNOG, OrthoDB, OrthoFinder
brm vs control; females	FBgn0033205	CG2064	WWOX	2	eggNOG, OrthoFinder
brm vs control; females	FBgn0033205	CG2064	DHRSX	2	eggNOG, OrthoFinder
brm vs control; females	FBgn0036538	CG15715	ZNF706	11	Compara, Hieranoid, Homologene, Inparanoid, OMA, OrthoDB, OrthoFinder, OrthoInspector, orthoMCL, Panther, Phylome
brm vs control; females	FBgn0039848	Loxl1	LOXL2	6	Compara, eggNOG, OrthoDB, Panther, Phylome, TreeFam
brm vs control; females	FBgn0039848	Loxl1	LOXL3	5	eggNOG, OrthoDB, Panther, Phylome, TreeFam
brm vs control; females	FBgn0039848	Loxl1	LOXL4	4	eggNOG, OrthoDB, Panther, TreeFam
brm vs control; females	FBgn0039848	Loxl1	LOX	3	Isobase, OrthoDB, Panther
brm vs control; females	FBgn0039848	Loxl1	LOXL1	2	OrthoDB, Panther
brm vs control; females	FBgn0086408	stl	ADAMTS13	2	eggNOG, Panther
brm vs control; females	FBgn0086408	stl	ADAMTS7	2	eggNOG, Panther
brm vs control; females	FBgn0086408	stl	ADAMTS6	2	eggNOG, Panther
brm vs control; females	FBgn0086408	stl	ADAMTSL4	2	eggNOG, Panther
brm vs control; females	FBgn0086408	stl	ADAMTSL2	2	eggNOG, Panther
brm vs control; females	FBgn0086408	stl	ADAMTS18	2	eggNOG, Panther
brm vs control; females	FBgn0086408	stl	ADAMTS2	2	eggNOG, Panther
brm vs control; females	FBgn0086408	stl	THSD4	2	eggNOG, Panther
brm vs control; females	FBgn0086408	stl	ADAMTS12	2	eggNOG, Panther
brm vs control; females	FBgn0086408	stl	ADAMTS17	2	eggNOG, Panther
brm vs control; females	FBgn0086408	stl	PAPLN	2	eggNOG, Panther
brm vs control; females	FBgn0086408	stl	ADAMTSL5	2	eggNOG, Panther
brm vs control; females	FBgn0086408	stl	ADAMTS3	2	eggNOG, Panther
brm vs control; females	FBgn0086408	stl	ADAMTS10	2	eggNOG, Panther
brm vs control; females	FBgn0086408	stl	ADAMTS14	2	eggNOG, Panther
brm vs control; females	FBgn0086408	stl	ADAMTS19	2	eggNOG, Panther
brm vs control; females	FBgn0086408	stl	ADAMTS16	2	eggNOG, Panther
brm vs control; females	FBgn0086408	stl	ADAMTS5	2	eggNOG, Isobase
brm vs control; females	FBgn0004428	LysE	LYZ	12	Compara, eggNOG, Hieranoid, Inparanoid, OMA, OrthoDB, OrthoFinder, OrthoInspector, orthoMCL, Panther, Phylome, RoundUp
brm vs control; females	FBgn0004428	LysE	LYZL1	8	Compara, Hieranoid, Isobase, OrthoDB, OrthoFinder, OrthoInspector, Panther, RoundUp
brm vs control; females	FBgn0004428	LysE	SPACA3	8	Compara, eggNOG, Hieranoid, OrthoDB, OrthoFinder, OrthoInspector, Panther, RoundUp
brm vs control; females	FBgn0004428	LysE	LYZL2	7	Compara, Hieranoid, Isobase, OrthoDB, OrthoFinder, OrthoInspector, Panther
brm vs control; females	FBgn0004428	LysE	SPACA5B	7	Compara, eggNOG, Hieranoid, OrthoFinder, OrthoInspector, Panther, RoundUp
brm vs control; females	FBgn0004428	LysE	LYZL6	6	Compara, Hieranoid, OrthoDB, OrthoFinder, OrthoInspector, Panther
brm vs control; females	FBgn0004428	LysE	LYZL4	6	Compara, eggNOG, Hieranoid, OrthoDB, OrthoInspector, Panther
brm vs control; females	FBgn0004428	LysE	LALBA	5	Compara, eggNOG, OrthoDB, Panther, TreeFam
brm vs control; females	FBgn0004428	LysE	SPACA5	4	Compara, eggNOG, OrthoDB, OrthoFinder
brm vs control; females	FBgn0010358	deltaTry	PRSS53	2	Compara, Panther
brm vs control; females	FBgn0010358	deltaTry	PRSS36	2	Compara, Panther
brm vs control; females	FBgn0010358	deltaTry	PRSS1	2	eggNOG, orthoMCL
brm vs control; females	FBgn0010358	deltaTry	PRSS3	2	eggNOG, orthoMCL
brm vs control; females	FBgn0015351	CG14906	METTL4	9	Compara, eggNOG, Homologene, OrthoFinder, OrthoInspector, orthoMCL, Panther, Phylome, TreeFam
brm vs control; females	FBgn0021847	Ttc7	TTC7B	13	eggNOG, Hieranoid, Homologene, Inparanoid, OMA, OrthoDB, OrthoFinder, OrthoInspector, orthoMCL, Panther, Phylome, RoundUp, TreeFam
brm vs control; females	FBgn0021847	Ttc7	TTC7A	11	eggNOG, Hieranoid, Inparanoid, OMA, OrthoDB, OrthoFinder, OrthoInspector, orthoMCL, Panther, Phylome, TreeFam
brm vs control; females	FBgn0033259	CG11210	TMEM63A	13	eggNOG, Hieranoid, Homologene, Inparanoid, OMA, OrthoDB, OrthoFinder, OrthoInspector, orthoMCL, Panther, Phylome, RoundUp, TreeFam
brm vs control; females	FBgn0033259	CG11210	TMEM63C	12	eggNOG, Hieranoid, Inparanoid, OMA, OrthoDB, OrthoFinder, OrthoInspector, orthoMCL, Panther, Phylome, RoundUp, TreeFam
brm vs control; females	FBgn0033259	CG11210	TMEM63B	12	eggNOG, Hieranoid, Inparanoid, OMA, OrthoDB, OrthoFinder, OrthoInspector, orthoMCL, Panther, Phylome, RoundUp, TreeFam
brm vs control; females	FBgn0034099	CG15708
brm vs control; females	FBgn0036843	Sfxn2	SFXN2	14	Compara, eggNOG, Hieranoid, Homologene, Inparanoid, OMA, OrthoDB, OrthoFinder, OrthoInspector, orthoMCL, Panther, Phylome, RoundUp, TreeFam
brm vs control; females	FBgn0036843	Sfxn2	SFXN5	4	eggNOG, Isobase, OrthoDB, OrthoFinder
brm vs control; females	FBgn0036843	Sfxn2	SFXN4	2	eggNOG, OrthoDB
brm vs control; females	FBgn0036843	Sfxn2	SFXN1	3	eggNOG, OrthoDB, OrthoFinder
brm vs control; females	FBgn0036843	Sfxn2	SFXN3	3	eggNOG, OrthoDB, OrthoFinder
brm vs control; females	FBgn0050342	Prp38	PRPF38A	13	Compara, eggNOG, Hieranoid, Inparanoid, OMA, OrthoDB, OrthoFinder, OrthoInspector, orthoMCL, Panther, Phylome, RoundUp, TreeFam
brm vs control; females	FBgn0260484	HIP	ST13	14	Compara, eggNOG, Hieranoid, Homologene, Inparanoid, OMA, OrthoDB, OrthoFinder, OrthoInspector, orthoMCL, Panther, Phylome, RoundUp, TreeFam
brm vs control; females	FBgn0260484	HIP	ST13P5	6	Hieranoid, Inparanoid, OrthoInspector, Panther, Phylome, RoundUp
brm vs control; females	FBgn0260484	HIP	ST13P4	4	Hieranoid, Inparanoid, OrthoInspector, Panther
brm vs control; females	FBgn0003041	pbl	ECT2	15	Compara, eggNOG, Hieranoid, Homologene, Inparanoid, Isobase, OMA, OrthoDB, OrthoFinder, OrthoInspector, orthoMCL, Panther, Phylome, RoundUp, TreeFam
brm vs control; females	FBgn0003041	pbl	ECT2L	2	eggNOG, Phylome
brm vs control; females	FBgn0013432	bcn92	LYRM4	12	eggNOG, Hieranoid, Inparanoid, OMA, OrthoDB, OrthoFinder, OrthoInspector, orthoMCL, Panther, Phylome, RoundUp, TreeFam
brm vs control; females	FBgn0027950	MBD-like	MBD3	13	Compara, eggNOG, Hieranoid, Inparanoid, OMA, OrthoDB, OrthoFinder, OrthoInspector, orthoMCL, Panther, Phylome, RoundUp, TreeFam
brm vs control; females	FBgn0027950	MBD-like	MBD2	13	Compara, eggNOG, Hieranoid, Homologene, Inparanoid, OrthoDB, OrthoFinder, OrthoInspector, orthoMCL, Panther, Phylome, RoundUp, TreeFam
brm vs control; females	FBgn0027950	MBD-like	MBD3L1	7	Compara, eggNOG, OrthoDB, OrthoFinder, Panther, Phylome, TreeFam
brm vs control; females	FBgn0027950	MBD-like	MBD3L5	5	Compara, eggNOG, Panther, Phylome, TreeFam
brm vs control; females	FBgn0027950	MBD-like	MBD3L4	5	Compara, eggNOG, Panther, Phylome, TreeFam
brm vs control; females	FBgn0027950	MBD-like	MBD3L3	5	Compara, eggNOG, Panther, Phylome, TreeFam
brm vs control; females	FBgn0027950	MBD-like	MBD3L2B	4	Compara, Panther, Phylome, TreeFam
brm vs control; females	FBgn0027950	MBD-like	MBD3L2	4	Compara, eggNOG, Panther, TreeFam
brm vs control; females	FBgn0027950	MBD-like	MBD1	3	Compara, OrthoDB, Panther
brm vs control; females	FBgn0027950	MBD-like	MECP2	2	eggNOG, OrthoDB
brm vs control; females	FBgn0035427	ckd
brm vs control; females	FBgn0036593	CG13048
brm vs control; females	FBgn0083120	Uhg8
brm vs control; females	FBgn0002579	RpL36	RPL36	10	Hieranoid, Inparanoid, OMA, OrthoDB, OrthoFinder, OrthoInspector, orthoMCL, Panther, Phylome, RoundUp
brm vs control; females	FBgn0002524	lace	SPTLC2	15	Compara, eggNOG, Hieranoid, Homologene, Inparanoid, Isobase, OMA, OrthoDB, OrthoFinder, OrthoInspector, orthoMCL, Panther, Phylome, RoundUp, TreeFam
brm vs control; females	FBgn0002524	lace	SPTLC3	12	Compara, eggNOG, Hieranoid, Inparanoid, OMA, OrthoDB, OrthoFinder, OrthoInspector, orthoMCL, Panther, Phylome, TreeFam
brm vs control; females	FBgn0002524	lace	SPTLC1	2	eggNOG, OrthoDB
brm vs control; females	FBgn0002524	lace	GCAT	2	eggNOG, OrthoDB
brm vs control; females	FBgn0002524	lace	ALAS2	2	Compara, eggNOG
brm vs control; females	FBgn0002524	lace	ALAS1	2	Compara, eggNOG
brm vs control; females	FBgn0038337	CG6125	SLC26A11	6	Compara, eggNOG, OrthoDB, OrthoFinder, Panther, TreeFam
brm vs control; females	FBgn0038337	CG6125	SLC26A8	2	eggNOG, OrthoDB
brm vs control; females	FBgn0038337	CG6125	SLC26A2	2	eggNOG, Isobase
brm vs control; females	FBgn0000233	btd	EGR1	2	Inparanoid, OMA
brm vs control; females	FBgn0000233	btd	SP6	2	Panther, TreeFam
brm vs control; females	FBgn0000233	btd	SP5	2	eggNOG, Panther
brm vs control; females	FBgn0029789	PGAP1	PGAP1	14	Compara, eggNOG, Hieranoid, Homologene, Inparanoid, OMA, OrthoDB, OrthoFinder, OrthoInspector, orthoMCL, Panther, Phylome, RoundUp, TreeFam
brm vs control; females	FBgn0036876	CG9451	ACP2	6	Compara, eggNOG, Hieranoid, OrthoDB, OrthoFinder, Panther
brm vs control; females	FBgn0036876	CG9451	ACPP	6	Compara, eggNOG, Hieranoid, OrthoDB, OrthoFinder, Panther
brm vs control; females	FBgn0036876	CG9451	ACP4	5	Compara, eggNOG, Hieranoid, OrthoDB, Panther
brm vs control; females	FBgn0036876	CG9451	ACP6	4	Compara, eggNOG, Isobase, OrthoDB
brm vs control; females	FBgn0032293	Dpy-30L1	DPY30	8	eggNOG, Hieranoid, OrthoDB, OrthoFinder, OrthoInspector, Panther, Phylome, RoundUp
brm vs control; females	FBgn0262734	eIF4H1	EIF4H	13	Compara, eggNOG, Hieranoid, Inparanoid, OMA, OrthoDB, OrthoFinder, OrthoInspector, orthoMCL, Panther, Phylome, RoundUp, TreeFam
brm vs control; females	FBgn0262734	eIF4H1	EIF4B	3	eggNOG, OrthoDB, RoundUp
brm vs control; females	FBgn0032166	CG4619	FASTKD5	1	OrthoDB
brm vs control; females	FBgn0005533	RpS17	RPS17	13	Compara, eggNOG, Hieranoid, Inparanoid, OMA, OrthoDB, OrthoFinder, OrthoInspector, orthoMCL, Panther, Phylome, RoundUp, TreeFam
brm vs control; females	FBgn0033658	Twdlbeta
brm vs control; females	FBgn0035704	Vps8	VPS8	13	Compara, eggNOG, Hieranoid, Homologene, Inparanoid, OMA, OrthoDB, OrthoFinder, OrthoInspector, orthoMCL, Phylome, RoundUp, TreeFam
brm vs control; females	FBgn0038740	CG4562	ABCC4	14	Compara, eggNOG, Hieranoid, Homologene, Inparanoid, Isobase, OMA, OrthoDB, OrthoFinder, OrthoInspector, orthoMCL, Panther, Phylome, RoundUp
brm vs control; females	FBgn0038740	CG4562	CFTR	5	Compara, eggNOG, OrthoDB, Panther, Phylome
brm vs control; females	FBgn0038740	CG4562	ABCC12	5	Compara, eggNOG, OrthoDB, OrthoFinder, orthoMCL
brm vs control; females	FBgn0038740	CG4562	ABCC11	5	Compara, eggNOG, OrthoDB, OrthoFinder, orthoMCL
brm vs control; females	FBgn0038740	CG4562	ABCC10	5	Compara, eggNOG, OrthoDB, OrthoFinder, orthoMCL
brm vs control; females	FBgn0038740	CG4562	ABCC2	5	Compara, eggNOG, OrthoDB, OrthoFinder, orthoMCL
brm vs control; females	FBgn0038740	CG4562	ABCC8	5	Compara, eggNOG, OrthoDB, OrthoFinder, orthoMCL
brm vs control; females	FBgn0038740	CG4562	ABCC9	5	Compara, eggNOG, OrthoDB, OrthoFinder, orthoMCL
brm vs control; females	FBgn0038740	CG4562	ABCC6	5	Compara, eggNOG, OrthoDB, OrthoFinder, orthoMCL
brm vs control; females	FBgn0038740	CG4562	ABCC3	5	Compara, eggNOG, OrthoDB, OrthoFinder, orthoMCL
brm vs control; females	FBgn0038740	CG4562	ABCC1	5	Compara, eggNOG, OrthoDB, OrthoFinder, orthoMCL
brm vs control; females	FBgn0038740	CG4562	ABCC5	5	Compara, eggNOG, OrthoDB, OrthoFinder, orthoMCL
brm vs control; females	FBgn0032720	mRpL13	MRPL13	14	Compara, eggNOG, Hieranoid, Homologene, Inparanoid, OMA, OrthoDB, OrthoFinder, OrthoInspector, orthoMCL, Panther, Phylome, RoundUp, TreeFam
brm vs control; females	FBgn0051183	CG31183	NPR2	13	eggNOG, Hieranoid, Homologene, Inparanoid, OMA, OrthoDB, OrthoFinder, OrthoInspector, orthoMCL, Panther, Phylome, RoundUp, TreeFam
brm vs control; females	FBgn0051183	CG31183	NPR1	13	Compara, eggNOG, Hieranoid, Inparanoid, OMA, OrthoDB, OrthoFinder, OrthoInspector, orthoMCL, Panther, Phylome, RoundUp, TreeFam
brm vs control; females	FBgn0051183	CG31183	GUCY2C	3	eggNOG, OrthoDB, Panther
brm vs control; females	FBgn0051183	CG31183	GUCY2F	3	eggNOG, OrthoDB, Panther
brm vs control; females	FBgn0051183	CG31183	GUCY2D	2	eggNOG, Panther
brm vs control; females	FBgn0051183	CG31183	NPR3	2	eggNOG, Phylome
brm vs control; females	FBgn0000317	ck	MYO7A	15	Compara, eggNOG, Hieranoid, Homologene, Inparanoid, Isobase, OMA, OrthoDB, OrthoFinder, OrthoInspector, orthoMCL, Panther, Phylome, RoundUp, TreeFam
brm vs control; females	FBgn0000317	ck	MYO7B	8	eggNOG, Isobase, OrthoDB, OrthoFinder, orthoMCL, Panther, Phylome, TreeFam
brm vs control; females	FBgn0000317	ck	MYO10	2	eggNOG, orthoMCL
brm vs control; females	FBgn0000317	ck	MYO15A	2	eggNOG, orthoMCL
brm vs control; females	FBgn0016684	NaPi-T	SLC17A2	4	eggNOG, OrthoDB, OrthoFinder, Panther
brm vs control; females	FBgn0016684	NaPi-T	SLC17A3	4	eggNOG, OrthoDB, OrthoFinder, Panther
brm vs control; females	FBgn0016684	NaPi-T	SLC17A4	3	eggNOG, OrthoFinder, Panther
brm vs control; females	FBgn0016684	NaPi-T	SLC17A1	3	eggNOG, OrthoFinder, Panther
brm vs control; females	FBgn0016684	NaPi-T	SLC17A5	3	eggNOG, OrthoFinder, Panther
brm vs control; females	FBgn0016684	NaPi-T	SLC17A6	3	eggNOG, OrthoDB, OrthoFinder
brm vs control; females	FBgn0016684	NaPi-T	SLC17A7	3	eggNOG, OrthoDB, OrthoFinder
brm vs control; females	FBgn0016684	NaPi-T	SLC17A8	3	eggNOG, OrthoDB, OrthoFinder
brm vs control; females	FBgn0016684	NaPi-T	SLC17A9	2	eggNOG, OrthoFinder
brm vs control; females	FBgn0003319	Sb	PRSS8	3	OrthoDB, OrthoInspector, Panther
brm vs control; females	FBgn0003319	Sb	TMPRSS13	3	Compara, Inparanoid, Panther
brm vs control; females	FBgn0003319	Sb	OVCH2	3	Isobase, OrthoFinder, RoundUp
brm vs control; females	FBgn0003319	Sb	TMPRSS2	2	Compara, Panther
brm vs control; females	FBgn0003319	Sb	HPN	2	Compara, Panther
brm vs control; females	FBgn0003319	Sb	TMPRSS5	2	Compara, Panther
brm vs control; females	FBgn0003319	Sb	TMPRSS3	2	Compara, Panther
brm vs control; females	FBgn0003319	Sb	PRSS27	2	OrthoInspector, Panther
brm vs control; females	FBgn0003319	Sb	PRSS22	2	Compara, Panther
brm vs control; females	FBgn0003319	Sb	TMPRSS6	2	Compara, Panther
brm vs control; females	FBgn0003319	Sb	TMPRSS9	2	Compara, Panther
brm vs control; females	FBgn0003319	Sb	PRSS21	2	Compara, OrthoInspector
brm vs control; females	FBgn0010309	pigeon	GSAP	12	Compara, eggNOG, Hieranoid, Homologene, Inparanoid, OMA, OrthoDB, OrthoFinder, OrthoInspector, Panther, Phylome, TreeFam
brm vs control; females	FBgn0025674	CycK	CCNK	11	Compara, eggNOG, Inparanoid, Isobase, OrthoDB, OrthoFinder, OrthoInspector, orthoMCL, Panther, Phylome, TreeFam
brm vs control; females	FBgn0025674	CycK	CCNT2	2	eggNOG, OrthoDB
brm vs control; females	FBgn0025674	CycK	CCNT1	2	eggNOG, OrthoDB
brm vs control; females	FBgn0027560	Tps1
brm vs control; females	FBgn0036975	CG5618	GADL1	6	eggNOG, Isobase, OrthoDB, OrthoFinder, Panther, Phylome
brm vs control; females	FBgn0036975	CG5618	CSAD	5	eggNOG, OrthoDB, OrthoFinder, Panther, Phylome
brm vs control; females	FBgn0036975	CG5618	GAD2	4	eggNOG, Hieranoid, OrthoDB, OrthoFinder
brm vs control; females	FBgn0036975	CG5618	GAD1	4	eggNOG, Hieranoid, OrthoDB, OrthoFinder
brm vs control; females	FBgn0000181	bic	BTF3L4	13	Compara, eggNOG, Hieranoid, Inparanoid, OMA, OrthoDB, OrthoFinder, OrthoInspector, orthoMCL, Panther, Phylome, RoundUp, TreeFam
brm vs control; females	FBgn0000181	bic	BTF3	12	eggNOG, Hieranoid, Homologene, Inparanoid, OrthoDB, OrthoFinder, OrthoInspector, orthoMCL, Panther, Phylome, RoundUp, TreeFam
brm vs control; females	FBgn0033067	CG11211	REG3G	2	OrthoDB, Panther
brm vs control; females	FBgn0033067	CG11211	REG3A	2	OrthoDB, Panther
brm vs control; females	FBgn0033067	CG11211	REG1B	2	OrthoDB, Panther
brm vs control; females	FBgn0033067	CG11211	PLA2R1	2	Isobase, Panther
brm vs control; females	FBgn0033067	CG11211	REG1A	2	OrthoDB, Panther
brm vs control; females	FBgn0033067	CG11211	REG4	2	OrthoDB, Panther
brm vs control; females	FBgn0043854	slam
brm vs control; females	FBgn0086024	snoRNA:Me28S-A2589b
brm vs control; females	FBgn0000166	bcd	NOS1	1	Isobase
brm vs control; females	FBgn0000166	bcd	NKX2-2	1	Phylome
brm vs control; females	FBgn0000166	bcd	HOXA7	1	eggNOG
brm vs control; females	FBgn0000166	bcd	HOXD4	1	eggNOG
brm vs control; females	FBgn0000166	bcd	HOXB7	1	eggNOG
brm vs control; females	FBgn0000166	bcd	HOXD1	1	eggNOG
brm vs control; females	FBgn0000166	bcd	GSX2	1	eggNOG
brm vs control; females	FBgn0000166	bcd	HOXC8	1	eggNOG
brm vs control; females	FBgn0000166	bcd	HOXB8	1	eggNOG
brm vs control; females	FBgn0000166	bcd	HOXB2	1	eggNOG
brm vs control; females	FBgn0000166	bcd	HOXC6	1	eggNOG
brm vs control; females	FBgn0000166	bcd	MEOX2	1	eggNOG
brm vs control; females	FBgn0000166	bcd	GBX2	1	eggNOG
brm vs control; females	FBgn0000166	bcd	HOXB4	1	eggNOG
brm vs control; females	FBgn0000166	bcd	GBX1	1	eggNOG
brm vs control; females	FBgn0000166	bcd	PDX1	1	eggNOG
brm vs control; females	FBgn0000166	bcd	HOXA4	1	eggNOG
brm vs control; females	FBgn0000166	bcd	MNX1	1	eggNOG
brm vs control; females	FBgn0000166	bcd	HOXB6	1	eggNOG
brm vs control; females	FBgn0000166	bcd	HOXB1	1	eggNOG
brm vs control; females	FBgn0000166	bcd	GSX1	1	eggNOG
brm vs control; females	FBgn0000166	bcd	HOXD3	1	eggNOG
brm vs control; females	FBgn0000166	bcd	MEOX1	1	eggNOG
brm vs control; females	FBgn0000166	bcd	HOXA1	1	eggNOG
brm vs control; females	FBgn0000166	bcd	HOXB5	1	eggNOG
brm vs control; females	FBgn0000166	bcd	HOXB3	1	eggNOG
brm vs control; females	FBgn0000166	bcd	HOXC5	1	eggNOG
brm vs control; females	FBgn0000166	bcd	HOXA2	1	eggNOG
brm vs control; females	FBgn0000166	bcd	HOXA5	1	eggNOG
brm vs control; females	FBgn0000166	bcd	HOXA3	1	eggNOG
brm vs control; females	FBgn0000166	bcd	HOXC4	1	eggNOG
brm vs control; females	FBgn0000166	bcd	HOXA6	1	eggNOG
brm vs control; females	FBgn0000166	bcd	HOXD8	1	eggNOG
brm vs control; females	FBgn0086611	Lcp65Ag3
brm vs control; females	FBgn0038237	Pde6	PDE11A	7	eggNOG, Homologene, Isobase, OrthoDB, OrthoFinder, OrthoInspector, orthoMCL
brm vs control; females	FBgn0038237	Pde6	PDE5A	5	eggNOG, OMA, OrthoDB, orthoMCL, Panther
brm vs control; females	FBgn0038237	Pde6	PDE6C	3	eggNOG, OrthoDB, Panther
brm vs control; females	FBgn0038237	Pde6	PDE6A	3	eggNOG, OrthoDB, Panther
brm vs control; females	FBgn0038237	Pde6	PDE6B	3	eggNOG, OrthoDB, Panther
brm vs control; females	FBgn0038237	Pde6	PDE4A	2	eggNOG, OrthoDB
brm vs control; females	FBgn0038237	Pde6	PDE4B	2	eggNOG, OrthoDB
brm vs control; females	FBgn0038237	Pde6	PDE7B	2	eggNOG, OrthoDB
brm vs control; females	FBgn0038237	Pde6	PDE2A	2	eggNOG, OrthoDB
brm vs control; females	FBgn0038237	Pde6	PDE4C	2	eggNOG, OrthoDB
brm vs control; females	FBgn0038237	Pde6	PDE10A	2	eggNOG, OrthoDB
brm vs control; females	FBgn0038237	Pde6	PDE7A	2	eggNOG, OrthoDB
brm vs control; females	FBgn0038237	Pde6	PDE4D	2	eggNOG, OrthoDB
brm vs control; females	FBgn0038237	Pde6	PDE9A	2	eggNOG, OrthoDB
brm vs control; females	FBgn0039469	TwdlC
brm vs control; females	FBgn0031741	CG11034	DPP4	10	eggNOG, Homologene, Inparanoid, Isobase, OrthoFinder, OrthoInspector, orthoMCL, Panther, Phylome, RoundUp
brm vs control; females	FBgn0031741	CG11034	DPP10	9	eggNOG, Hieranoid, OrthoDB, OrthoFinder, OrthoInspector, Panther, Phylome, RoundUp, TreeFam
brm vs control; females	FBgn0031741	CG11034	DPP6	9	eggNOG, Hieranoid, OrthoDB, OrthoFinder, OrthoInspector, Panther, Phylome, RoundUp, TreeFam
brm vs control; females	FBgn0031741	CG11034	FAP	9	eggNOG, Inparanoid, OrthoDB, OrthoFinder, OrthoInspector, orthoMCL, Panther, Phylome, RoundUp
brm vs control; females	FBgn0051072	Lerp	IGF2R	8	Compara, eggNOG, Isobase, OrthoFinder, OrthoInspector, Phylome, RoundUp, TreeFam
brm vs control; females	FBgn0024432	Dlc90F	DYNLT1	15	Compara, eggNOG, Hieranoid, Homologene, Inparanoid, Isobase, OMA, OrthoDB, OrthoFinder, OrthoInspector, orthoMCL, Panther, Phylome, RoundUp, TreeFam
brm vs control; females	FBgn0024432	Dlc90F	DYNLT3	7	eggNOG, Hieranoid, OrthoDB, OrthoFinder, orthoMCL, Panther, RoundUp
brm vs control; females	FBgn0031895	CG4497	FAM122A	8	Compara, eggNOG, OrthoFinder, OrthoInspector, orthoMCL, Panther, Phylome, RoundUp
brm vs control; females	FBgn0031895	CG4497	FAM122B	8	Compara, eggNOG, OrthoFinder, OrthoInspector, orthoMCL, Panther, Phylome, RoundUp
brm vs control; females	FBgn0031895	CG4497	FAM122C	6	Compara, eggNOG, OrthoFinder, OrthoInspector, Panther, Phylome
brm vs control; females	FBgn0038462	CG17556	EMC2	14	Compara, eggNOG, Hieranoid, Homologene, Inparanoid, OMA, OrthoDB, OrthoFinder, OrthoInspector, orthoMCL, Panther, Phylome, RoundUp, TreeFam
brm vs control; females	FBgn0013949	Elal
brm vs control; females	FBgn0053213	CG33213	ZNF692	1	Panther
brm vs control; females	FBgn0053213	CG33213	ZNF662	1	Panther
brm vs control; females	FBgn0053213	CG33213	ZNF707	1	Panther
brm vs control; females	FBgn0053213	CG33213	SNAI1	1	Panther
brm vs control; females	FBgn0053213	CG33213	E4F1	1	Panther
brm vs control; females	FBgn0033543	CG12338	DDO	13	Compara, eggNOG, Homologene, Inparanoid, OMA, OrthoDB, OrthoFinder, OrthoInspector, orthoMCL, Panther, Phylome, RoundUp, TreeFam
brm vs control; females	FBgn0033543	CG12338	DAO	10	Compara, eggNOG, Inparanoid, OrthoDB, OrthoFinder, OrthoInspector, orthoMCL, Panther, Phylome, RoundUp
brm vs control; females	FBgn0027334	l(1)G0004	PNO1	14	Compara, eggNOG, Hieranoid, Homologene, Inparanoid, OMA, OrthoDB, OrthoFinder, OrthoInspector, orthoMCL, Panther, Phylome, RoundUp, TreeFam
brm vs control; females	FBgn0051974	CG31974
brm vs control; females	FBgn0001085	fz	FZD1	13	eggNOG, Hieranoid, Homologene, Inparanoid, OMA, OrthoDB, OrthoFinder, OrthoInspector, orthoMCL, Panther, Phylome, RoundUp, TreeFam
brm vs control; females	FBgn0001085	fz	FZD7	13	eggNOG, Hieranoid, Inparanoid, Isobase, OMA, OrthoDB, OrthoFinder, OrthoInspector, orthoMCL, Panther, Phylome, RoundUp, TreeFam
brm vs control; females	FBgn0001085	fz	FZD2	10	eggNOG, Hieranoid, Inparanoid, Isobase, OrthoFinder, OrthoInspector, orthoMCL, Panther, Phylome, TreeFam
brm vs control; females	FBgn0001085	fz	FZD3	5	eggNOG, Hieranoid, OrthoDB, Panther, Phylome
brm vs control; females	FBgn0001085	fz	FZD6	5	eggNOG, Hieranoid, OrthoDB, Panther, Phylome
brm vs control; females	FBgn0001085	fz	SFRP4	2	Compara, eggNOG
brm vs control; females	FBgn0001085	fz	FRZB	2	Compara, eggNOG
brm vs control; females	FBgn0069973	CG40485	DHRS11	15	Compara, eggNOG, Hieranoid, Homologene, Inparanoid, Isobase, OMA, OrthoDB, OrthoFinder, OrthoInspector, orthoMCL, Panther, Phylome, RoundUp, TreeFam
brm vs control; females	FBgn0069973	CG40485	RDH8	2	eggNOG, RoundUp
brm vs control; females	FBgn0010359	gammaTry	PRSS53	2	Compara, Panther
brm vs control; females	FBgn0010359	gammaTry	PRSS36	2	Compara, Panther
brm vs control; females	FBgn0010359	gammaTry	PRSS1	2	eggNOG, orthoMCL
brm vs control; females	FBgn0010359	gammaTry	PRSS3	2	eggNOG, orthoMCL
brm vs control; females	FBgn0035663	CG6462	TPSD1	2	Compara, Hieranoid
brm vs control; females	FBgn0035663	CG6462	TMPRSS6	2	Panther, Phylome
brm vs control; females	FBgn0035663	CG6462	TPSG1	2	Compara, Hieranoid
brm vs control; females	FBgn0035663	CG6462	TPSAB1	2	Compara, Hieranoid
brm vs control; females	FBgn0035743	Acbp6	ACBD7	4	eggNOG, OrthoDB, OrthoFinder, orthoMCL
brm vs control; females	FBgn0035743	Acbp6	DBI	3	eggNOG, OrthoDB, OrthoFinder
brm vs control; females	FBgn0036258	eIF3l	EIF3L	14	Compara, eggNOG, Hieranoid, Homologene, Inparanoid, OMA, OrthoDB, OrthoFinder, OrthoInspector, orthoMCL, Panther, Phylome, RoundUp, TreeFam
brm vs control; females	FBgn0037549	CG7878	DDX43	14	eggNOG, Hieranoid, Homologene, Inparanoid, Isobase, OMA, OrthoDB, OrthoFinder, OrthoInspector, orthoMCL, Panther, Phylome, RoundUp, TreeFam
brm vs control; females	FBgn0037549	CG7878	DDX53	11	eggNOG, Hieranoid, Inparanoid, OMA, OrthoDB, OrthoFinder, OrthoInspector, orthoMCL, Panther, Phylome, TreeFam
brm vs control; females	FBgn0037549	CG7878	DDX17	2	Isobase, OrthoFinder
brm vs control; females	FBgn0038401	CG5916	GRTP1	14	eggNOG, Hieranoid, Homologene, Inparanoid, Isobase, OMA, OrthoDB, OrthoFinder, OrthoInspector, orthoMCL, Panther, Phylome, RoundUp, TreeFam
brm vs control; females	FBgn0038401	CG5916	TBC1D2B	3	eggNOG, OrthoDB, orthoMCL
brm vs control; females	FBgn0038401	CG5916	TBC1D2	3	eggNOG, OrthoDB, orthoMCL
brm vs control; females	FBgn0038401	CG5916	SGSM3	3	eggNOG, OrthoDB, RoundUp
brm vs control; females	FBgn0038401	CG5916	TBC1D9B	2	eggNOG, RoundUp
brm vs control; females	FBgn0038401	CG5916	TBC1D10A	2	eggNOG, RoundUp
brm vs control; females	FBgn0038401	CG5916	TBC1D9	2	eggNOG, RoundUp
brm vs control; females	FBgn0038401	CG5916	TBC1D10B	2	eggNOG, RoundUp
brm vs control; females	FBgn0038401	CG5916	TBC1D8	2	eggNOG, RoundUp
brm vs control; females	FBgn0038401	CG5916	TBC1D8B	2	eggNOG, RoundUp
brm vs control; females	FBgn0038401	CG5916	TBC1D30	2	eggNOG, OrthoDB
brm vs control; females	FBgn0039165	CG6204	ZNFX1	10	Compara, eggNOG, Homologene, OrthoDB, OrthoFinder, OrthoInspector, orthoMCL, Panther, RoundUp, TreeFam
brm vs control; females	FBgn0267398	Yeti	CFDP1	9	eggNOG, Hieranoid, Inparanoid, OrthoDB, OrthoFinder, OrthoInspector, orthoMCL, Phylome, RoundUp
brm vs control; females	FBgn0036716	CG13728
brm vs control; females	FBgn0033555	RpS15Ab	RPS15A	14	Compara, eggNOG, Hieranoid, Homologene, Inparanoid, OMA, OrthoDB, OrthoFinder, OrthoInspector, orthoMCL, Panther, Phylome, RoundUp, TreeFam
brm vs control; females	FBgn0035620	Alp9	ALPI	14	Compara, eggNOG, Hieranoid, Homologene, Inparanoid, Isobase, OMA, OrthoDB, OrthoFinder, OrthoInspector, orthoMCL, Panther, Phylome, RoundUp
brm vs control; females	FBgn0035620	Alp9	ALPG	12	Compara, eggNOG, Hieranoid, Inparanoid, Isobase, OMA, OrthoDB, OrthoFinder, OrthoInspector, orthoMCL, Panther, Phylome
brm vs control; females	FBgn0035620	Alp9	ALPP	11	Compara, eggNOG, Hieranoid, Inparanoid, OMA, OrthoDB, OrthoFinder, OrthoInspector, orthoMCL, Panther, Phylome
brm vs control; females	FBgn0035620	Alp9	ALPL	11	Compara, eggNOG, Hieranoid, Inparanoid, OMA, OrthoDB, OrthoFinder, OrthoInspector, orthoMCL, Panther, Phylome
brm vs control; females	FBgn0043002	Chrac-14	POLE3	13	eggNOG, Hieranoid, Homologene, Inparanoid, OMA, OrthoDB, OrthoFinder, OrthoInspector, orthoMCL, Panther, Phylome, RoundUp, TreeFam
brm vs control; females	FBgn0033733	CG8834	SLC27A6	3	Compara, Isobase, OrthoDB
brm vs control; females	FBgn0033733	CG8834	ACSF2	2	eggNOG, OrthoDB
brm vs control; females	FBgn0035392	CG1271	GK5	15	Compara, eggNOG, Hieranoid, Homologene, Inparanoid, Isobase, OMA, OrthoDB, OrthoFinder, OrthoInspector, orthoMCL, Panther, Phylome, RoundUp, TreeFam
brm vs control; females	FBgn0035392	CG1271	GK	3	eggNOG, OrthoDB, orthoMCL
brm vs control; females	FBgn0035392	CG1271	GK2	3	eggNOG, OrthoDB, orthoMCL
brm vs control; females	FBgn0010241	Mdr50	ABCB1	11	Hieranoid, Homologene, Inparanoid, Isobase, OMA, OrthoDB, OrthoFinder, OrthoInspector, orthoMCL, Panther, RoundUp
brm vs control; females	FBgn0010241	Mdr50	ABCB4	10	eggNOG, Hieranoid, Inparanoid, OMA, OrthoDB, OrthoFinder, OrthoInspector, orthoMCL, Panther, RoundUp
brm vs control; females	FBgn0010241	Mdr50	ABCB11	10	eggNOG, Inparanoid, OMA, OrthoDB, OrthoFinder, OrthoInspector, orthoMCL, Panther, Phylome, RoundUp
brm vs control; females	FBgn0010241	Mdr50	ABCB5	10	eggNOG, Hieranoid, Isobase, OMA, OrthoDB, OrthoFinder, OrthoInspector, orthoMCL, Panther, Phylome
brm vs control; females	FBgn0036237	viaf	PDCL3	13	eggNOG, Hieranoid, Homologene, Inparanoid, OMA, OrthoDB, OrthoFinder, OrthoInspector, orthoMCL, Panther, Phylome, RoundUp, TreeFam
brm vs control; females	FBgn0036237	viaf	PDCL2	10	eggNOG, Inparanoid, OrthoDB, OrthoFinder, OrthoInspector, orthoMCL, Panther, Phylome, RoundUp, TreeFam
brm vs control; females	FBgn0038407	CG6126	SLC22A16	7	eggNOG, OrthoDB, OrthoFinder, OrthoInspector, Panther, RoundUp, TreeFam
brm vs control; females	FBgn0038407	CG6126	SLC22A13	6	eggNOG, Hieranoid, OrthoDB, OrthoFinder, Panther, RoundUp
brm vs control; females	FBgn0038407	CG6126	SLC22A12	5	eggNOG, OrthoDB, OrthoFinder, Panther, RoundUp
brm vs control; females	FBgn0038407	CG6126	SLC22A8	5	eggNOG, OrthoDB, OrthoFinder, Panther, RoundUp
brm vs control; females	FBgn0038407	CG6126	SLC22A6	5	eggNOG, OrthoDB, OrthoFinder, Panther, RoundUp
brm vs control; females	FBgn0038407	CG6126	SLC22A4	5	eggNOG, OrthoFinder, OrthoInspector, Panther, RoundUp
brm vs control; females	FBgn0038407	CG6126	SLC22A5	5	eggNOG, OrthoFinder, OrthoInspector, Panther, RoundUp
brm vs control; females	FBgn0038407	CG6126	SLC22A7	5	eggNOG, Isobase, OrthoFinder, Panther, RoundUp
brm vs control; females	FBgn0038407	CG6126	SLC22A2	4	eggNOG, OrthoDB, OrthoFinder, Panther
brm vs control; females	FBgn0038407	CG6126	SLC22A3	4	eggNOG, OrthoDB, OrthoFinder, Panther
brm vs control; females	FBgn0038407	CG6126	SLC22A11	4	eggNOG, OrthoDB, OrthoFinder, Panther
brm vs control; females	FBgn0038407	CG6126	SLC22A14	4	eggNOG, OrthoDB, OrthoFinder, Panther
brm vs control; females	FBgn0038407	CG6126	SLC22A1	4	eggNOG, OrthoDB, OrthoFinder, Panther
brm vs control; females	FBgn0038407	CG6126	SLC22A20P	2	Panther, RoundUp
brm vs control; females	FBgn0038407	CG6126	SLC22A15	3	eggNOG, OrthoDB, Panther
brm vs control; females	FBgn0038407	CG6126	SLC22A24	3	eggNOG, OrthoFinder, Panther
brm vs control; females	FBgn0038407	CG6126	SLC22A10	3	eggNOG, OrthoFinder, Panther
brm vs control; females	FBgn0038407	CG6126	SLC22A25	3	eggNOG, OrthoFinder, Panther
brm vs control; females	FBgn0038407	CG6126	SLC22A9	3	eggNOG, OrthoFinder, Panther
brm vs control; females	FBgn0038407	CG6126	SVOP	3	eggNOG, OrthoFinder, RoundUp
brm vs control; females	FBgn0038407	CG6126	SLC22A31	2	eggNOG, Panther
brm vs control; females	FBgn0038407	CG6126	SLC22A17	2	eggNOG, Panther
brm vs control; females	FBgn0038407	CG6126	SLC22A23	2	eggNOG, Panther
brm vs control; females	FBgn0038407	CG6126	SV2C	2	eggNOG, RoundUp
brm vs control; females	FBgn0038407	CG6126	SV2B	2	eggNOG, RoundUp
brm vs control; females	FBgn0038407	CG6126	SV2A	2	eggNOG, RoundUp
brm vs control; females	FBgn0003514	sqh	MYL9	14	Compara, eggNOG, Hieranoid, Inparanoid, Isobase, OMA, OrthoDB, OrthoFinder, OrthoInspector, orthoMCL, Panther, Phylome, RoundUp, TreeFam
brm vs control; females	FBgn0003514	sqh	MYL12A	12	eggNOG, Hieranoid, Inparanoid, OMA, OrthoDB, OrthoFinder, OrthoInspector, orthoMCL, Panther, Phylome, RoundUp, TreeFam
brm vs control; females	FBgn0003514	sqh	MYL12B	7	eggNOG, Homologene, OMA, OrthoFinder, orthoMCL, Panther, TreeFam
brm vs control; females	FBgn0003514	sqh	MYLPF	3	eggNOG, OrthoDB, Panther
brm vs control; females	FBgn0003514	sqh	MYL10	3	eggNOG, OrthoDB, Panther
brm vs control; females	FBgn0003514	sqh	MYL5	3	eggNOG, OrthoDB, Panther
brm vs control; females	FBgn0003514	sqh	MYL7	3	eggNOG, OrthoDB, Panther
brm vs control; females	FBgn0003514	sqh	MYL2	3	eggNOG, OrthoDB, Panther
brm vs control; females	FBgn0034289	CG10910
brm vs control; females	FBgn0024992	Spg7	SPG7	13	eggNOG, Hieranoid, Homologene, Inparanoid, Isobase, OMA, OrthoDB, OrthoFinder, OrthoInspector, orthoMCL, Panther, RoundUp, TreeFam
brm vs control; females	FBgn0024992	Spg7	AFG3L2	4	eggNOG, OrthoDB, OrthoFinder, orthoMCL
brm vs control; females	FBgn0024992	Spg7	LOC101930112	2	Compara, OMA
brm vs control; females	FBgn0024992	Spg7	YME1L1	3	eggNOG, OrthoDB, orthoMCL
brm vs control; females	FBgn0028504	CG12182	GTF3C4	1	OrthoDB
brm vs control; females	FBgn0033104	CG15237	ANAPC15	3	eggNOG, Hieranoid, orthoMCL
brm vs control; females	FBgn0040786	CG14104	SWI5	3	OrthoDB, OrthoFinder, orthoMCL
brm vs control; females	FBgn0030611	CG15027	TMA16	12	Compara, eggNOG, Hieranoid, Homologene, Inparanoid, OrthoDB, OrthoFinder, OrthoInspector, orthoMCL, Panther, Phylome, TreeFam
brm vs control; females	FBgn0030662	CG9220	CHSY1	15	Compara, eggNOG, Hieranoid, Homologene, Inparanoid, Isobase, OMA, OrthoDB, OrthoFinder, OrthoInspector, orthoMCL, Panther, Phylome, RoundUp, TreeFam
brm vs control; females	FBgn0030662	CG9220	CHSY3	13	Compara, eggNOG, Hieranoid, Inparanoid, OMA, OrthoDB, OrthoFinder, OrthoInspector, orthoMCL, Panther, Phylome, RoundUp, TreeFam
brm vs control; females	FBgn0031042	CG14221	NME9	5	eggNOG, Isobase, OrthoInspector, orthoMCL, Panther
brm vs control; females	FBgn0031042	CG14221	TXNDC2	3	Compara, eggNOG, OrthoDB
brm vs control; females	FBgn0031042	CG14221	TXN	3	Compara, eggNOG, OrthoDB
brm vs control; females	FBgn0031042	CG14221	TXNDC8	3	Compara, eggNOG, OrthoDB
brm vs control; females	FBgn0031042	CG14221	NME8	2	eggNOG, Panther
brm vs control; females	FBgn0031042	CG14221	TXN2	2	eggNOG, OrthoDB
brm vs control; females	FBgn0061515	endos	ARPP19	12	eggNOG, Hieranoid, Inparanoid, OMA, OrthoDB, OrthoFinder, OrthoInspector, orthoMCL, Panther, Phylome, RoundUp, TreeFam
brm vs control; females	FBgn0061515	endos	ENSA	10	eggNOG, Hieranoid, Inparanoid, OrthoDB, OrthoFinder, OrthoInspector, Panther, Phylome, RoundUp, TreeFam
brm vs control; females	FBgn0086519	Cpr47Eg
brm vs control; females	FBgn0266724	Trs20	TRAPPC2	14	eggNOG, Hieranoid, Homologene, Inparanoid, Isobase, OMA, OrthoDB, OrthoFinder, OrthoInspector, orthoMCL, Panther, Phylome, RoundUp, TreeFam
brm vs control; females	FBgn0266724	Trs20	TRAPPC2B	4	Compara, OMA, OrthoFinder, Panther
brm vs control; females	FBgn0261722	fwe	CACFD1	12	Compara, eggNOG, Hieranoid, Inparanoid, OrthoDB, OrthoFinder, OrthoInspector, orthoMCL, Panther, Phylome, RoundUp, TreeFam
brm vs control; females	FBgn0265575	yin	SLC15A1	11	Compara, eggNOG, Hieranoid, Inparanoid, OMA, OrthoFinder, OrthoInspector, orthoMCL, Panther, Phylome, TreeFam
brm vs control; females	FBgn0265575	yin	SLC15A2	10	Compara, eggNOG, Hieranoid, Inparanoid, OrthoFinder, OrthoInspector, orthoMCL, Panther, Phylome, TreeFam
brm vs control; females	FBgn0265575	yin	SLC15A4	4	Compara, eggNOG, Isobase, orthoMCL
brm vs control; females	FBgn0265575	yin	SLC15A5	2	Compara, eggNOG
brm vs control; females	FBgn0265575	yin	SLC15A3	2	Compara, eggNOG
brm vs control; females	FBgn0261278	grp	CHEK1	15	Compara, eggNOG, Hieranoid, Homologene, Inparanoid, Isobase, OMA, OrthoDB, OrthoFinder, OrthoInspector, orthoMCL, Panther, Phylome, RoundUp, TreeFam
brm vs control; females	FBgn0000588	esc	EED	13	eggNOG, Hieranoid, Homologene, Inparanoid, Isobase, OrthoDB, OrthoFinder, OrthoInspector, orthoMCL, Panther, Phylome, RoundUp, TreeFam
brm vs control; females	FBgn0028425	JhI-21	SLC7A5	9	eggNOG, Homologene, OMA, OrthoDB, OrthoFinder, orthoMCL, Panther, Phylome, RoundUp
brm vs control; females	FBgn0028425	JhI-21	SLC7A7	7	eggNOG, OrthoDB, OrthoFinder, orthoMCL, Panther, RoundUp, TreeFam
brm vs control; females	FBgn0028425	JhI-21	SLC7A6	7	eggNOG, OrthoDB, OrthoFinder, orthoMCL, Panther, RoundUp, TreeFam
brm vs control; females	FBgn0028425	JhI-21	SLC7A8	7	eggNOG, OrthoDB, OrthoFinder, orthoMCL, Panther, Phylome, RoundUp
brm vs control; females	FBgn0028425	JhI-21	SLC7A9	6	eggNOG, Isobase, OrthoDB, OrthoFinder, orthoMCL, RoundUp
brm vs control; females	FBgn0028425	JhI-21	SLC7A11	5	eggNOG, Hieranoid, OrthoDB, OrthoFinder, Panther
brm vs control; females	FBgn0028425	JhI-21	SLC7A10	5	eggNOG, OrthoFinder, orthoMCL, Panther, Phylome
brm vs control; females	FBgn0028425	JhI-21	SLC7A5P2	2	Panther, Phylome
brm vs control; females	FBgn0028425	JhI-21	SLC7A13	3	eggNOG, OrthoDB, OrthoFinder
brm vs control; females	FBgn0028425	JhI-21	SLC7A14	2	eggNOG, RoundUp
brm vs control; females	FBgn0032262	CG7384
brm vs control; females	FBgn0035856	CG13679
brm vs control; females	FBgn0003486	spo	CYP1B1	2	Isobase, Phylome
brm vs control; females	FBgn0003486	spo	CYP2C8	2	Compara, Phylome
brm vs control; females	FBgn0003486	spo	CYP2E1	2	Compara, Phylome
brm vs control; females	FBgn0003486	spo	CYP2C18	2	Compara, Phylome
brm vs control; females	FBgn0003486	spo	CYP2F1	2	Compara, Phylome
brm vs control; females	FBgn0010333	Rac1	RAC1	12	eggNOG, Hieranoid, Homologene, Inparanoid, OrthoDB, OrthoFinder, OrthoInspector, orthoMCL, Panther, Phylome, RoundUp, TreeFam
brm vs control; females	FBgn0010333	Rac1	RAC2	12	Compara, eggNOG, Hieranoid, Inparanoid, OMA, OrthoDB, OrthoFinder, OrthoInspector, orthoMCL, Panther, Phylome, TreeFam
brm vs control; females	FBgn0010333	Rac1	RAC3	9	eggNOG, Hieranoid, Inparanoid, OMA, OrthoDB, OrthoFinder, orthoMCL, Phylome, TreeFam
brm vs control; females	FBgn0010333	Rac1	RHOG	4	eggNOG, OrthoDB, OrthoFinder, Panther
brm vs control; females	FBgn0010333	Rac1	RHOBTB3	2	eggNOG, Panther
brm vs control; females	FBgn0010333	Rac1	RHOF	2	eggNOG, OrthoDB
brm vs control; females	FBgn0010333	Rac1	RHOQ	3	eggNOG, OrthoDB, OrthoFinder
brm vs control; females	FBgn0010333	Rac1	RHOU	3	eggNOG, OrthoDB, OrthoFinder
brm vs control; females	FBgn0010333	Rac1	CDC42	3	eggNOG, OrthoDB, OrthoFinder
brm vs control; females	FBgn0010333	Rac1	RHOV	2	eggNOG, OrthoDB
brm vs control; females	FBgn0010333	Rac1	RHOJ	2	eggNOG, OrthoDB
brm vs control; females	FBgn0263237	Cdk7	CDK7	14	Compara, eggNOG, Hieranoid, Homologene, Inparanoid, OMA, OrthoDB, OrthoFinder, OrthoInspector, orthoMCL, Panther, Phylome, RoundUp, TreeFam
brm vs control; females	FBgn0263237	Cdk7	CDK20	3	eggNOG, OrthoDB, OrthoFinder
brm vs control; females	FBgn0283469	Vps4	VPS4A	13	eggNOG, Hieranoid, Homologene, Inparanoid, OMA, OrthoDB, OrthoFinder, OrthoInspector, orthoMCL, Panther, Phylome, RoundUp, TreeFam
brm vs control; females	FBgn0283469	Vps4	VPS4B	13	Compara, eggNOG, Hieranoid, Inparanoid, Isobase, OMA, OrthoDB, OrthoFinder, OrthoInspector, orthoMCL, Phylome, RoundUp, TreeFam
brm vs control; females	FBgn0035311	CR15821
brm vs control; females	FBgn0041194	Prat2	PPAT	15	Compara, eggNOG, Hieranoid, Homologene, Inparanoid, Isobase, OMA, OrthoDB, OrthoFinder, OrthoInspector, orthoMCL, Panther, Phylome, RoundUp, TreeFam
brm vs control; females	FBgn0036870	CG14095
brm vs control; females	FBgn0262732	mbf1	EDF1	15	Compara, eggNOG, Hieranoid, Homologene, Inparanoid, Isobase, OMA, OrthoDB, OrthoFinder, OrthoInspector, orthoMCL, Panther, Phylome, RoundUp, TreeFam
brm vs control; females	FBgn0002905	mus308	POLQ	15	Compara, eggNOG, Hieranoid, Homologene, Inparanoid, Isobase, OMA, OrthoDB, OrthoFinder, OrthoInspector, orthoMCL, Panther, Phylome, RoundUp, TreeFam
brm vs control; females	FBgn0002905	mus308	POLN	2	eggNOG, Panther
brm vs control; females	FBgn0002905	mus308	HELQ	3	eggNOG, OrthoDB, orthoMCL
brm vs control; females	FBgn0283478	und	METAP2	13	eggNOG, Hieranoid, Homologene, Inparanoid, OMA, OrthoDB, OrthoFinder, OrthoInspector, orthoMCL, Panther, Phylome, RoundUp, TreeFam
brm vs control; females	FBgn0036007	path	SLC36A3	6	eggNOG, Hieranoid, OrthoDB, OrthoFinder, Panther, Phylome
brm vs control; females	FBgn0036007	path	SLC36A2	6	eggNOG, Hieranoid, OrthoDB, OrthoFinder, Panther, Phylome
brm vs control; females	FBgn0036007	path	SLC36A1	6	eggNOG, Hieranoid, OrthoDB, OrthoFinder, Panther, Phylome
brm vs control; females	FBgn0036007	path	SLC36A4	6	eggNOG, Hieranoid, OrthoDB, OrthoFinder, Panther, Phylome
brm vs control; females	FBgn0036007	path	SLC38A10	2	eggNOG, Isobase
brm vs control; females	FBgn0029766	CG15784	ZCCHC10	1	Panther
brm vs control; females	FBgn0029766	CG15784	CRTAC1	1	eggNOG
brm vs control; females	FBgn0039359	RpL27	RPL27	12	Compara, Hieranoid, Homologene, Inparanoid, OMA, OrthoDB, OrthoFinder, OrthoInspector, orthoMCL, Panther, Phylome, RoundUp
brm vs control; females	FBgn0004425	LysB	LYZ	11	Compara, eggNOG, Hieranoid, Inparanoid, OMA, OrthoDB, OrthoFinder, OrthoInspector, orthoMCL, Panther, Phylome
brm vs control; females	FBgn0004425	LysB	SPACA3	7	Compara, eggNOG, Hieranoid, OrthoDB, OrthoFinder, OrthoInspector, Panther
brm vs control; females	FBgn0004425	LysB	LYZL1	6	Compara, Hieranoid, OrthoDB, OrthoFinder, OrthoInspector, Panther
brm vs control; females	FBgn0004425	LysB	LYZL2	6	Compara, Hieranoid, OrthoDB, OrthoFinder, OrthoInspector, Panther
brm vs control; females	FBgn0004425	LysB	LYZL6	6	Compara, Hieranoid, OrthoDB, OrthoFinder, OrthoInspector, Panther
brm vs control; females	FBgn0004425	LysB	LYZL4	6	Compara, eggNOG, Hieranoid, OrthoDB, OrthoInspector, Panther
brm vs control; females	FBgn0004425	LysB	SPACA5B	6	Compara, eggNOG, Hieranoid, OrthoFinder, OrthoInspector, Panther
brm vs control; females	FBgn0004425	LysB	LALBA	6	Compara, eggNOG, Isobase, OrthoDB, Panther, TreeFam
brm vs control; females	FBgn0004425	LysB	SPACA5	4	Compara, eggNOG, OrthoDB, OrthoFinder
brm vs control; females	FBgn0039187	CG6454	C2CD5	13	eggNOG, Hieranoid, Homologene, Inparanoid, OMA, OrthoDB, OrthoFinder, OrthoInspector, orthoMCL, Panther, Phylome, RoundUp, TreeFam
brm vs control; females	FBgn0031384	CG4238	AREL1	13	Compara, eggNOG, Hieranoid, Homologene, Inparanoid, OMA, OrthoDB, OrthoFinder, OrthoInspector, Panther, Phylome, RoundUp, TreeFam
brm vs control; females	FBgn0031384	CG4238	HACE1	2	eggNOG, OrthoDB
brm vs control; females	FBgn0031384	CG4238	HUWE1	2	eggNOG, OrthoDB
brm vs control; females	FBgn0039488	CG6066	NKAP	12	eggNOG, Hieranoid, Inparanoid, OMA, OrthoDB, OrthoFinder, OrthoInspector, orthoMCL, Panther, Phylome, RoundUp, TreeFam
brm vs control; females	FBgn0039488	CG6066	NKAPL	11	eggNOG, Hieranoid, Inparanoid, OrthoDB, OrthoFinder, OrthoInspector, orthoMCL, Panther, Phylome, RoundUp, TreeFam
brm vs control; females	FBgn0035529	Fdx2	FDX1	13	eggNOG, Hieranoid, Homologene, Inparanoid, Isobase, OMA, OrthoDB, OrthoFinder, OrthoInspector, Panther, Phylome, RoundUp, TreeFam
brm vs control; females	FBgn0035529	Fdx2	FDX2	4	eggNOG, Isobase, OrthoDB, RoundUp
brm vs control; females	FBgn0260399	gwl	MASTL	13	Compara, eggNOG, Inparanoid, Isobase, OMA, OrthoDB, OrthoFinder, OrthoInspector, orthoMCL, Panther, Phylome, RoundUp, TreeFam
brm vs control; females	FBgn0052773	lncRNA:CR32773
brm vs control; females	FBgn0250830	CG12547	NHLRC2	14	Compara, eggNOG, Hieranoid, Homologene, Inparanoid, OMA, OrthoDB, OrthoFinder, OrthoInspector, orthoMCL, Panther, Phylome, RoundUp, TreeFam
brm vs control; females	FBgn0031305	Iris
brm vs control; females	FBgn0024365	CG12773	SLC12A8	14	Compara, eggNOG, Hieranoid, Homologene, Inparanoid, OMA, OrthoDB, OrthoFinder, OrthoInspector, orthoMCL, Panther, Phylome, RoundUp, TreeFam
brm vs control; females	FBgn0032691	Atac2	KAT14	13	eggNOG, Hieranoid, Inparanoid, Isobase, OMA, OrthoDB, OrthoFinder, OrthoInspector, orthoMCL, Panther, Phylome, RoundUp, TreeFam
brm vs control; females	FBgn0032691	Atac2	PET117	2	Compara, OMA
brm vs control; females	FBgn0035926	Acbp5	ACBD7	4	eggNOG, OrthoDB, OrthoFinder, orthoMCL
brm vs control; females	FBgn0035926	Acbp5	DBI	3	eggNOG, OrthoDB, OrthoFinder
brm vs control; females	FBgn0085256	CG34227
brm vs control; females	FBgn0038083	Ugt37A3	UGT1A3	6	Compara, eggNOG, Hieranoid, Homologene, Panther, Phylome
brm vs control; females	FBgn0038083	Ugt37A3	UGT1A1	5	Compara, eggNOG, Hieranoid, Panther, Phylome
brm vs control; females	FBgn0038083	Ugt37A3	UGT2B4	5	Compara, eggNOG, Hieranoid, Panther, Phylome
brm vs control; females	FBgn0038083	Ugt37A3	UGT8	5	Compara, eggNOG, Hieranoid, Panther, Phylome
brm vs control; females	FBgn0038083	Ugt37A3	UGT2B15	5	Compara, eggNOG, Hieranoid, Panther, Phylome
brm vs control; females	FBgn0038083	Ugt37A3	UGT2B28	5	Compara, eggNOG, Hieranoid, Panther, Phylome
brm vs control; females	FBgn0038083	Ugt37A3	UGT2B17	5	Compara, eggNOG, Hieranoid, Panther, Phylome
brm vs control; females	FBgn0038083	Ugt37A3	UGT2B11	5	Compara, eggNOG, Hieranoid, Panther, Phylome
brm vs control; females	FBgn0038083	Ugt37A3	UGT2A3	5	Compara, eggNOG, Hieranoid, Panther, Phylome
brm vs control; females	FBgn0038083	Ugt37A3	UGT2B7	5	Compara, eggNOG, Hieranoid, Panther, Phylome
brm vs control; females	FBgn0038083	Ugt37A3	UGT2B10	5	Compara, eggNOG, Hieranoid, Panther, Phylome
brm vs control; females	FBgn0038083	Ugt37A3	UGT3A1	4	Compara, eggNOG, Panther, Phylome
brm vs control; females	FBgn0038083	Ugt37A3	UGT3A2	4	Compara, eggNOG, Panther, Phylome
brm vs control; females	FBgn0038083	Ugt37A3	UGT2A2	4	Compara, eggNOG, Hieranoid, Phylome
brm vs control; females	FBgn0038083	Ugt37A3	UGT1A4	3	Hieranoid, Panther, Phylome
brm vs control; females	FBgn0038083	Ugt37A3	UGT1A10	3	Hieranoid, Panther, Phylome
brm vs control; females	FBgn0038083	Ugt37A3	UGT1A7	3	Hieranoid, Panther, Phylome
brm vs control; females	FBgn0038083	Ugt37A3	UGT1A5	3	Hieranoid, Panther, Phylome
brm vs control; females	FBgn0038083	Ugt37A3	UGT1A9	3	Hieranoid, Panther, Phylome
brm vs control; females	FBgn0038083	Ugt37A3	UGT1A6	3	Hieranoid, Panther, Phylome
brm vs control; females	FBgn0038083	Ugt37A3	UGT1A8	3	Hieranoid, Panther, Phylome
brm vs control; females	FBgn0082598	akirin	AKIRIN2	14	Compara, eggNOG, Hieranoid, Homologene, Inparanoid, OMA, OrthoDB, OrthoFinder, OrthoInspector, orthoMCL, Panther, Phylome, RoundUp, TreeFam
brm vs control; females	FBgn0082598	akirin	AKIRIN1	12	Compara, eggNOG, Hieranoid, Inparanoid, OMA, OrthoDB, OrthoFinder, OrthoInspector, Panther, Phylome, RoundUp, TreeFam
brm vs control; females	FBgn0030943	Nup35	NUP35	13	Compara, eggNOG, Hieranoid, Homologene, Inparanoid, OMA, OrthoDB, OrthoFinder, OrthoInspector, orthoMCL, Panther, Phylome, TreeFam
brm vs control; females	FBgn0035088	CG3776	MAIP1	13	Compara, eggNOG, Hieranoid, Inparanoid, OMA, OrthoDB, OrthoFinder, OrthoInspector, orthoMCL, Panther, Phylome, RoundUp, TreeFam
brm vs control; females	FBgn0040339	MED22	MED22	13	Compara, Hieranoid, Homologene, Inparanoid, OMA, OrthoDB, OrthoFinder, OrthoInspector, orthoMCL, Panther, Phylome, RoundUp, TreeFam
brm vs control; females	FBgn0034968	RpL12	RPL12	14	Compara, eggNOG, Hieranoid, Homologene, Inparanoid, OMA, OrthoDB, OrthoFinder, OrthoInspector, orthoMCL, Panther, Phylome, RoundUp, TreeFam
brm vs control; females	FBgn0051915	CG31915	COLGALT2	13	Compara, eggNOG, Hieranoid, Inparanoid, OMA, OrthoDB, OrthoFinder, OrthoInspector, orthoMCL, Panther, Phylome, RoundUp, TreeFam
brm vs control; females	FBgn0051915	CG31915	COLGALT1	12	eggNOG, Hieranoid, Inparanoid, OMA, OrthoDB, OrthoFinder, OrthoInspector, orthoMCL, Panther, Phylome, RoundUp, TreeFam
brm vs control; females	FBgn0051915	CG31915	CERCAM	11	eggNOG, Hieranoid, Inparanoid, OMA, OrthoDB, OrthoFinder, OrthoInspector, orthoMCL, Panther, Phylome, TreeFam
brm vs control; females	FBgn0024698	Cpsf160	CPSF1	13	eggNOG, Hieranoid, Homologene, Inparanoid, Isobase, OMA, OrthoFinder, OrthoInspector, orthoMCL, Panther, Phylome, RoundUp, TreeFam
brm vs control; females	FBgn0024698	Cpsf160	MIR6849	2	Compara, OMA
brm vs control; females	FBgn0028563	sut1	SLC2A7	7	Compara, eggNOG, Isobase, OrthoDB, OrthoFinder, Panther, TreeFam
brm vs control; females	FBgn0028563	sut1	SLC2A5	6	Compara, eggNOG, OrthoDB, OrthoFinder, Panther, TreeFam
brm vs control; females	FBgn0028563	sut1	SLC2A9	5	Compara, eggNOG, OrthoDB, OrthoFinder, Panther
brm vs control; females	FBgn0028563	sut1	SLC2A4	5	Compara, eggNOG, OrthoDB, OrthoFinder, Panther
brm vs control; females	FBgn0028563	sut1	SLC2A3	5	Compara, eggNOG, OrthoDB, OrthoFinder, Panther
brm vs control; females	FBgn0028563	sut1	SLC2A2	5	Compara, eggNOG, OrthoDB, OrthoFinder, Panther
brm vs control; females	FBgn0028563	sut1	SLC2A1	5	Compara, eggNOG, OrthoDB, OrthoFinder, Panther
brm vs control; females	FBgn0028563	sut1	SLC2A14	5	Compara, eggNOG, OrthoDB, OrthoFinder, Panther
brm vs control; females	FBgn0028563	sut1	SLC2A11	4	eggNOG, OrthoDB, OrthoFinder, Panther
brm vs control; females	FBgn0028563	sut1	SLC2A10	2	Compara, OrthoDB
brm vs control; females	FBgn0028563	sut1	SLC2A8	2	Compara, OrthoFinder
brm vs control; females	FBgn0033216	CG1946	MOGAT2	14	Compara, eggNOG, Hieranoid, Homologene, Inparanoid, OMA, OrthoDB, OrthoFinder, OrthoInspector, orthoMCL, Panther, Phylome, RoundUp, TreeFam
brm vs control; females	FBgn0033216	CG1946	DGAT2	11	Compara, eggNOG, Inparanoid, OrthoDB, OrthoFinder, OrthoInspector, orthoMCL, Panther, Phylome, RoundUp, TreeFam
brm vs control; females	FBgn0033216	CG1946	DGAT2L6	10	Compara, eggNOG, Inparanoid, OMA, OrthoDB, OrthoFinder, OrthoInspector, Panther, Phylome, TreeFam
brm vs control; females	FBgn0033216	CG1946	MOGAT1	10	Compara, eggNOG, Hieranoid, Inparanoid, OrthoFinder, OrthoInspector, orthoMCL, Phylome, RoundUp, TreeFam
brm vs control; females	FBgn0033216	CG1946	AWAT1	9	Compara, eggNOG, Inparanoid, OrthoDB, OrthoFinder, OrthoInspector, Panther, Phylome, TreeFam
brm vs control; females	FBgn0033216	CG1946	MOGAT3	9	Compara, eggNOG, Inparanoid, OrthoDB, OrthoFinder, OrthoInspector, Panther, Phylome, TreeFam
brm vs control; females	FBgn0033216	CG1946	AWAT2	9	Compara, eggNOG, Inparanoid, OrthoDB, OrthoFinder, OrthoInspector, Panther, Phylome, TreeFam
brm vs control; females	FBgn0033216	CG1946	DGAT2L7P	2	Panther, Phylome
brm vs control; females	FBgn0033378	tsu	RBM8A	13	Compara, eggNOG, Hieranoid, Homologene, Inparanoid, OMA, OrthoFinder, OrthoInspector, orthoMCL, Panther, Phylome, RoundUp, TreeFam
brm vs control; females	FBgn0052428	CG32428
brm vs control; females	FBgn0001105	Gbeta13F	GNB1	15	Compara, eggNOG, Hieranoid, Homologene, Inparanoid, Isobase, OMA, OrthoDB, OrthoFinder, OrthoInspector, orthoMCL, Panther, Phylome, RoundUp, TreeFam
brm vs control; females	FBgn0001105	Gbeta13F	GNB4	13	Compara, eggNOG, Hieranoid, Inparanoid, OMA, OrthoDB, OrthoFinder, OrthoInspector, orthoMCL, Panther, Phylome, RoundUp, TreeFam
brm vs control; females	FBgn0001105	Gbeta13F	GNB2	12	Compara, eggNOG, Hieranoid, Inparanoid, OMA, OrthoFinder, OrthoInspector, orthoMCL, Panther, Phylome, RoundUp, TreeFam
brm vs control; females	FBgn0001105	Gbeta13F	GNB3	9	Compara, eggNOG, Hieranoid, OrthoDB, OrthoFinder, Panther, Phylome, RoundUp, TreeFam
brm vs control; females	FBgn0001105	Gbeta13F	GNB5	3	eggNOG, OrthoDB, OrthoFinder
brm vs control; females	FBgn0004057	Zw	G6PD	15	Compara, eggNOG, Hieranoid, Homologene, Inparanoid, Isobase, OMA, OrthoDB, OrthoFinder, OrthoInspector, orthoMCL, Panther, Phylome, RoundUp, TreeFam
brm vs control; females	FBgn0004057	Zw	H6PD	3	eggNOG, Hieranoid, OrthoDB
brm vs control; females	FBgn0024689	fws	COG5	13	Compara, eggNOG, Hieranoid, Inparanoid, OMA, OrthoDB, OrthoFinder, OrthoInspector, orthoMCL, Panther, Phylome, RoundUp, TreeFam
brm vs control; females	FBgn0033990	CG10265
brm vs control; females	FBgn0034255	Oxp	CBX1	4	eggNOG, OrthoDB, OrthoFinder, Panther
brm vs control; females	FBgn0034255	Oxp	CBX5	4	eggNOG, OrthoDB, OrthoFinder, Panther
brm vs control; females	FBgn0034255	Oxp	CBX3	4	eggNOG, OrthoDB, OrthoFinder, Panther
brm vs control; females	FBgn0034255	Oxp	MPHOSPH8	2	eggNOG, OrthoDB
brm vs control; females	FBgn0035375	Pgant6	GALNT10	14	eggNOG, Hieranoid, Homologene, Inparanoid, Isobase, OMA, OrthoDB, OrthoFinder, OrthoInspector, orthoMCL, Panther, Phylome, RoundUp, TreeFam
brm vs control; females	FBgn0035375	Pgant6	GALNTL6	14	Compara, eggNOG, Hieranoid, Inparanoid, Isobase, OMA, OrthoDB, OrthoFinder, OrthoInspector, orthoMCL, Panther, Phylome, RoundUp, TreeFam
brm vs control; females	FBgn0035375	Pgant6	GALNT16	2	Compara, eggNOG
brm vs control; females	FBgn0035375	Pgant6	GALNTL5	2	Compara, eggNOG
brm vs control; females	FBgn0035375	Pgant6	GALNT6	2	Compara, eggNOG
brm vs control; females	FBgn0035375	Pgant6	GALNT17	2	Compara, eggNOG
brm vs control; females	FBgn0035375	Pgant6	GALNT11	2	Compara, eggNOG
brm vs control; females	FBgn0035375	Pgant6	GALNT13	2	Compara, eggNOG
brm vs control; females	FBgn0035375	Pgant6	GALNT9	2	Compara, eggNOG
brm vs control; females	FBgn0035375	Pgant6	GALNT15	2	Compara, eggNOG
brm vs control; females	FBgn0039886	CG2003	SLC17A1	5	Compara, eggNOG, OMA, OrthoFinder, Panther
brm vs control; females	FBgn0039886	CG2003	SLC17A4	5	Compara, eggNOG, OMA, OrthoFinder, Panther
brm vs control; females	FBgn0039886	CG2003	SLC17A3	5	Compara, eggNOG, OMA, OrthoFinder, Panther
brm vs control; females	FBgn0039886	CG2003	SLC17A5	5	Compara, eggNOG, OrthoDB, OrthoFinder, Panther
brm vs control; females	FBgn0039886	CG2003	SLC17A2	4	Compara, eggNOG, OrthoFinder, Panther
brm vs control; females	FBgn0039886	CG2003	SLC17A7	3	Compara, eggNOG, OrthoFinder
brm vs control; females	FBgn0039886	CG2003	SLC17A8	3	Compara, eggNOG, OrthoFinder
brm vs control; females	FBgn0039886	CG2003	SLC17A6	2	eggNOG, OrthoFinder
brm vs control; females	FBgn0039886	CG2003	SLC17A9	2	eggNOG, OrthoFinder
brm vs control; females	FBgn0024244	drm	OSR2	2	Compara, Panther
brm vs control; females	FBgn0024244	drm	OSR1	2	Compara, Panther
brm vs control; females	FBgn0267791	HnRNP-K	HNRNPK	11	eggNOG, Hieranoid, Inparanoid, Isobase, OrthoDB, OrthoFinder, OrthoInspector, orthoMCL, Panther, RoundUp, TreeFam
brm vs control; females	FBgn0017551	Rca1	FBXO43	4	Compara, eggNOG, Panther, TreeFam
brm vs control; females	FBgn0017551	Rca1	FBXO5	3	Compara, Panther, TreeFam
brm vs control; females	FBgn0011824	CG4038	GAR1	13	Compara, eggNOG, Hieranoid, Inparanoid, OMA, OrthoDB, OrthoFinder, OrthoInspector, orthoMCL, Panther, Phylome, RoundUp, TreeFam
brm vs control; females	FBgn0035858	CG13674
brm vs control; females	FBgn0034784	CG9826	SLC17A5	5	Compara, eggNOG, OrthoDB, OrthoFinder, Panther
brm vs control; females	FBgn0034784	CG9826	SLC17A4	4	Compara, eggNOG, OrthoFinder, Panther
brm vs control; females	FBgn0034784	CG9826	SLC17A2	4	Compara, eggNOG, OrthoFinder, Panther
brm vs control; females	FBgn0034784	CG9826	SLC17A1	4	Compara, eggNOG, OrthoFinder, Panther
brm vs control; females	FBgn0034784	CG9826	SLC17A3	4	Compara, eggNOG, OrthoFinder, Panther
brm vs control; females	FBgn0034784	CG9826	SLC17A7	3	Compara, eggNOG, OrthoFinder
brm vs control; females	FBgn0034784	CG9826	SLC17A8	3	Compara, eggNOG, OrthoFinder
brm vs control; females	FBgn0034784	CG9826	SLC17A6	2	eggNOG, OrthoFinder
brm vs control; females	FBgn0034784	CG9826	SLC17A9	2	eggNOG, OrthoFinder
brm vs control; females	FBgn0086361	alph	PPM1A	13	eggNOG, Hieranoid, Inparanoid, Isobase, OMA, OrthoDB, OrthoFinder, OrthoInspector, orthoMCL, Panther, Phylome, RoundUp, TreeFam
brm vs control; females	FBgn0086361	alph	PPM1B	12	eggNOG, Hieranoid, Homologene, Inparanoid, OMA, OrthoDB, OrthoFinder, OrthoInspector, orthoMCL, Panther, Phylome, TreeFam
brm vs control; females	FBgn0086361	alph	PPM1N	7	Compara, eggNOG, OrthoDB, OrthoFinder, Panther, Phylome, TreeFam
brm vs control; females	FBgn0086361	alph	PP2D1	2	Compara, eggNOG
brm vs control; females	FBgn0086361	alph	PPM1F	3	Compara, eggNOG, RoundUp
brm vs control; females	FBgn0086361	alph	PPM1G	3	eggNOG, OrthoDB, orthoMCL
brm vs control; females	FBgn0086361	alph	PPM1E	2	eggNOG, RoundUp
brm vs control; females	FBgn0086361	alph	PDP2	2	Compara, eggNOG
brm vs control; females	FBgn0262028	lncRNA:CR42839
brm vs control; females	FBgn0024811	Crk	CRK	14	Compara, eggNOG, Hieranoid, Homologene, Inparanoid, OMA, OrthoDB, OrthoFinder, OrthoInspector, orthoMCL, Panther, Phylome, RoundUp, TreeFam
brm vs control; females	FBgn0024811	Crk	CRKL	13	Compara, eggNOG, Hieranoid, Inparanoid, OMA, OrthoDB, OrthoFinder, OrthoInspector, orthoMCL, Panther, Phylome, RoundUp, TreeFam
brm vs control; females	FBgn0028938	Vajk1
brm vs control; females	FBgn0036402	CG6650	ADPGK	8	eggNOG, Inparanoid, Isobase, OrthoDB, OrthoFinder, OrthoInspector, orthoMCL, TreeFam
brm vs control; females	FBgn0036811	MED11	MED11	12	Compara, eggNOG, Hieranoid, Homologene, Inparanoid, OrthoFinder, OrthoInspector, orthoMCL, Panther, Phylome, RoundUp, TreeFam
brm vs control; females	FBgn0039562	Gp93	HSP90B1	14	eggNOG, Hieranoid, Homologene, Inparanoid, Isobase, OMA, OrthoDB, OrthoFinder, OrthoInspector, orthoMCL, Panther, Phylome, RoundUp, TreeFam
brm vs control; females	FBgn0039562	Gp93	HSP90AA1	4	eggNOG, OrthoDB, OrthoFinder, orthoMCL
brm vs control; females	FBgn0039562	Gp93	HSP90AB1	4	eggNOG, OrthoDB, OrthoFinder, orthoMCL
brm vs control; females	FBgn0039562	Gp93	HSP90B2P	2	Panther, Phylome
brm vs control; females	FBgn0039562	Gp93	MIR3652	2	Compara, OMA
brm vs control; females	FBgn0039562	Gp93	TRAP1	2	eggNOG, OrthoDB
brm vs control; females	FBgn0051626	CG31626	POU2AF1	2	Compara, Panther
brm vs control; females	FBgn0000405	CycB	CCNB1	11	Compara, eggNOG, Hieranoid, Homologene, Inparanoid, OrthoFinder, OrthoInspector, Panther, Phylome, RoundUp, TreeFam
brm vs control; females	FBgn0000405	CycB	CCNB2	10	Compara, eggNOG, Hieranoid, Inparanoid, OrthoFinder, OrthoInspector, Panther, Phylome, RoundUp, TreeFam
brm vs control; females	FBgn0000405	CycB	CNTD2	3	Compara, eggNOG, Panther
brm vs control; females	FBgn0000405	CycB	CCNO	3	Compara, eggNOG, Panther
brm vs control; females	FBgn0000405	CycB	CCNF	2	Compara, eggNOG
brm vs control; females	FBgn0000405	CycB	CCNB3	3	eggNOG, OrthoFinder, RoundUp
brm vs control; females	FBgn0000405	CycB	CCNA2	3	Compara, eggNOG, OrthoFinder
brm vs control; females	FBgn0000405	CycB	CCNA1	3	Compara, eggNOG, OrthoFinder
brm vs control; females	FBgn0000405	CycB	CCNI	2	Compara, eggNOG
brm vs control; females	FBgn0000405	CycB	CCNI2	2	Compara, eggNOG
brm vs control; females	FBgn0000405	CycB	CCNE2	2	Compara, eggNOG
brm vs control; females	FBgn0000405	CycB	CCNJL	2	Compara, eggNOG
brm vs control; females	FBgn0000405	CycB	CCNG1	2	Compara, eggNOG
brm vs control; females	FBgn0000405	CycB	CCNE1	2	Compara, eggNOG
brm vs control; females	FBgn0000405	CycB	CCNG2	2	Compara, eggNOG
brm vs control; females	FBgn0002466	sti	CIT	12	eggNOG, Homologene, Inparanoid, Isobase, OMA, OrthoDB, OrthoFinder, OrthoInspector, orthoMCL, Panther, RoundUp, TreeFam
brm vs control; females	FBgn0002466	sti	MIR1178	2	Compara, OMA
brm vs control; females	FBgn0002466	sti	CDC42BPA	2	eggNOG, OrthoDB
brm vs control; females	FBgn0002466	sti	CDC42BPG	2	eggNOG, OrthoDB
brm vs control; females	FBgn0002466	sti	CDC42BPB	2	eggNOG, OrthoDB
brm vs control; females	FBgn0002466	sti	ROCK1	2	eggNOG, OrthoDB
brm vs control; females	FBgn0002466	sti	ROCK2	2	eggNOG, OrthoDB
brm vs control; females	FBgn0002466	sti	DMPK	2	eggNOG, OrthoDB
brm vs control; females	FBgn0050457	CG30457	DUSP22	1	OrthoFinder
brm vs control; females	FBgn0086680	vvl	POU3F2	11	Compara, eggNOG, Inparanoid, OrthoDB, OrthoFinder, OrthoInspector, orthoMCL, Panther, Phylome, RoundUp, TreeFam
brm vs control; females	FBgn0086680	vvl	POU3F4	11	Compara, eggNOG, Inparanoid, OrthoDB, OrthoFinder, OrthoInspector, orthoMCL, Panther, Phylome, RoundUp, TreeFam
brm vs control; females	FBgn0086680	vvl	POU3F3	11	Compara, eggNOG, Inparanoid, OrthoDB, OrthoFinder, OrthoInspector, orthoMCL, Panther, Phylome, RoundUp, TreeFam
brm vs control; females	FBgn0086680	vvl	POU3F1	8	Compara, eggNOG, Inparanoid, OrthoDB, Panther, Phylome, RoundUp, TreeFam
brm vs control; females	FBgn0086680	vvl	POU5F2	3	Compara, eggNOG, Panther
brm vs control; females	FBgn0086680	vvl	POU1F1	3	Compara, eggNOG, Panther
brm vs control; females	FBgn0086680	vvl	POU5F1	3	Compara, eggNOG, Panther
brm vs control; females	FBgn0086680	vvl	POU5F1B	3	Compara, eggNOG, Panther
brm vs control; females	FBgn0086680	vvl	CCDC160	2	Compara, Panther
brm vs control; females	FBgn0086680	vvl	POU4F1	3	Compara, eggNOG, Hieranoid
brm vs control; females	FBgn0086680	vvl	POU4F3	3	Compara, eggNOG, Hieranoid
brm vs control; females	FBgn0086680	vvl	POU4F2	3	Compara, eggNOG, Hieranoid
brm vs control; females	FBgn0086680	vvl	POU6F1	2	Compara, eggNOG
brm vs control; females	FBgn0086680	vvl	POU6F2	2	Compara, eggNOG
brm vs control; females	FBgn0086680	vvl	POU2F1	2	Compara, eggNOG
brm vs control; females	FBgn0086680	vvl	POU2F2	2	Compara, eggNOG
brm vs control; females	FBgn0086680	vvl	POU2F3	2	Compara, eggNOG
brm vs control; females	FBgn0261789	SmD2	SNRPD2	14	Compara, eggNOG, Hieranoid, Homologene, Inparanoid, OMA, OrthoDB, OrthoFinder, OrthoInspector, orthoMCL, Panther, Phylome, RoundUp, TreeFam
brm vs control; females	FBgn0035951	CG5068	PPME1	14	Compara, eggNOG, Hieranoid, Homologene, Inparanoid, OMA, OrthoDB, OrthoFinder, OrthoInspector, orthoMCL, Panther, Phylome, RoundUp, TreeFam
brm vs control; females	FBgn0039407	CG14544	TRMT61A	15	Compara, eggNOG, Hieranoid, Homologene, Inparanoid, Isobase, OMA, OrthoDB, OrthoFinder, OrthoInspector, orthoMCL, Panther, Phylome, RoundUp, TreeFam
brm vs control; females	FBgn0026593	CG5707	SERHL2	9	Compara, eggNOG, Hieranoid, Inparanoid, OrthoDB, OrthoFinder, Panther, Phylome, TreeFam
brm vs control; females	FBgn0026593	CG5707	SERHL	4	Hieranoid, Inparanoid, Panther, Phylome
brm vs control; females	FBgn0026593	CG5707	EPHX4	2	Compara, eggNOG
brm vs control; females	FBgn0026593	CG5707	ABHD14B	2	Compara, eggNOG
brm vs control; females	FBgn0026593	CG5707	ABHD8	2	Compara, eggNOG
brm vs control; females	FBgn0026593	CG5707	MEST	2	Compara, eggNOG
brm vs control; females	FBgn0026593	CG5707	EPHX2	2	Compara, eggNOG
brm vs control; females	FBgn0026593	CG5707	EPHX3	2	Compara, eggNOG
brm vs control; females	FBgn0026593	CG5707	ABHD6	2	eggNOG, OrthoDB
brm vs control; females	FBgn0026593	CG5707	ABHD14A	2	Compara, eggNOG
brm vs control; females	FBgn0031098	CG17068	BTBD2	4	Compara, eggNOG, Panther, TreeFam
brm vs control; females	FBgn0031098	CG17068	BTBD1	3	eggNOG, Panther, TreeFam
brm vs control; females	FBgn0031098	CG17068	BTBD6	3	Compara, eggNOG, TreeFam
brm vs control; females	FBgn0031098	CG17068	BTBD3	3	Compara, eggNOG, TreeFam
brm vs control; females	FBgn0035266	Gk2	GK	11	Compara, eggNOG, Hieranoid, Homologene, Isobase, OrthoDB, OrthoFinder, orthoMCL, Panther, Phylome, TreeFam
brm vs control; females	FBgn0035266	Gk2	GK2	9	Compara, eggNOG, Hieranoid, OrthoDB, OrthoFinder, orthoMCL, Panther, Phylome, TreeFam
brm vs control; females	FBgn0035266	Gk2	GK5	3	eggNOG, OrthoDB, orthoMCL
brm vs control; females	FBgn0035266	Gk2	GK3P	2	Compara, Panther
brm vs control; females	FBgn0022943	Cbp20	NCBP2	14	Compara, eggNOG, Hieranoid, Inparanoid, Isobase, OMA, OrthoDB, OrthoFinder, OrthoInspector, orthoMCL, Panther, Phylome, RoundUp, TreeFam
brm vs control; females	FBgn0022943	Cbp20	NCBP2L	6	Compara, Isobase, OrthoDB, OrthoFinder, Panther, Phylome
brm vs control; females	FBgn0035425	CG17746	PPM1A	5	eggNOG, OrthoDB, OrthoFinder, orthoMCL, RoundUp
brm vs control; females	FBgn0035425	CG17746	PPM1N	4	Compara, eggNOG, OrthoDB, OrthoFinder
brm vs control; females	FBgn0035425	CG17746	PPM1B	4	eggNOG, OrthoDB, OrthoFinder, orthoMCL
brm vs control; females	FBgn0035425	CG17746	TAB1	2	eggNOG, Isobase
brm vs control; females	FBgn0035425	CG17746	PP2D1	2	Compara, eggNOG
brm vs control; females	FBgn0035425	CG17746	PPM1F	3	Compara, eggNOG, RoundUp
brm vs control; females	FBgn0035425	CG17746	PPM1G	3	eggNOG, OrthoDB, orthoMCL
brm vs control; females	FBgn0035425	CG17746	PPM1E	2	eggNOG, RoundUp
brm vs control; females	FBgn0035425	CG17746	PDP2	2	Compara, eggNOG
brm vs control; females	FBgn0285949	RpL31	RPL31	13	Compara, eggNOG, Hieranoid, Inparanoid, OMA, OrthoDB, OrthoFinder, OrthoInspector, orthoMCL, Panther, Phylome, RoundUp, TreeFam
brm vs control; females	FBgn0052104	CG32104	RPAP1	12	Compara, eggNOG, Hieranoid, Inparanoid, OMA, OrthoDB, OrthoFinder, OrthoInspector, orthoMCL, Panther, RoundUp, TreeFam
brm vs control; females	FBgn0259745	wech	TRIM71	13	eggNOG, Hieranoid, Homologene, Inparanoid, OMA, OrthoDB, OrthoFinder, OrthoInspector, orthoMCL, Panther, Phylome, RoundUp, TreeFam
brm vs control; females	FBgn0259745	wech	TRIM3	3	Isobase, OrthoDB, OrthoInspector
brm vs control; females	FBgn0259745	wech	TRIM2	2	OrthoDB, OrthoInspector
brm vs control; females	FBgn0285926	Imp	IGF2BP2	13	Compara, eggNOG, Hieranoid, Inparanoid, OMA, OrthoDB, OrthoFinder, OrthoInspector, orthoMCL, Panther, Phylome, RoundUp, TreeFam
brm vs control; females	FBgn0285926	Imp	IGF2BP3	13	Compara, eggNOG, Hieranoid, Inparanoid, OMA, OrthoDB, OrthoFinder, OrthoInspector, orthoMCL, Panther, Phylome, RoundUp, TreeFam
brm vs control; females	FBgn0285926	Imp	IGF2BP1	13	Compara, eggNOG, Hieranoid, Homologene, Inparanoid, OMA, OrthoDB, OrthoFinder, OrthoInspector, orthoMCL, Panther, Phylome, TreeFam
brm vs control; females	FBgn0051898	CG31898	FAM104A	2	Compara, TreeFam
brm vs control; females	FBgn0265801	lncRNA:CR44590
brm vs control; females	FBgn0032819	CG10463	DUS3L	14	Compara, eggNOG, Hieranoid, Homologene, Inparanoid, Isobase, OMA, OrthoDB, OrthoFinder, OrthoInspector, orthoMCL, Panther, RoundUp, TreeFam
brm vs control; females	FBgn0037347	CG1427	SEPSECS	13	Compara, eggNOG, Hieranoid, Homologene, Inparanoid, OMA, OrthoDB, OrthoFinder, OrthoInspector, Panther, Phylome, RoundUp, TreeFam
brm vs control; females	FBgn0043457	CG5180
brm vs control; females	FBgn0040234	c12.2	VWA8	13	eggNOG, Hieranoid, Homologene, Inparanoid, Isobase, OMA, OrthoDB, OrthoFinder, OrthoInspector, orthoMCL, Panther, Phylome, TreeFam
brm vs control; females	FBgn0040234	c12.2	MIR5006	2	Compara, OMA
brm vs control; females	FBgn0004647	N	NOTCH1	12	eggNOG, Hieranoid, Homologene, Inparanoid, OMA, OrthoDB, OrthoFinder, OrthoInspector, orthoMCL, Phylome, RoundUp, TreeFam
brm vs control; females	FBgn0004647	N	NOTCH2	10	eggNOG, Hieranoid, Inparanoid, OrthoDB, OrthoFinder, OrthoInspector, orthoMCL, Phylome, RoundUp, TreeFam
brm vs control; females	FBgn0004647	N	NOTCH3	10	eggNOG, Hieranoid, Isobase, OMA, OrthoDB, OrthoFinder, orthoMCL, Phylome, RoundUp, TreeFam
brm vs control; females	FBgn0004647	N	NOTCH4	5	Hieranoid, OrthoDB, OrthoFinder, orthoMCL, Phylome
brm vs control; females	FBgn0004647	N	NOTCH2NLB	2	Compara, OrthoFinder
brm vs control; females	FBgn0004647	N	NOTCH2NLC	2	Compara, OrthoFinder
brm vs control; females	FBgn0004647	N	NOTCH2NLA	2	Compara, OrthoFinder
brm vs control; females	FBgn0004647	N	NOTCH2NLR	2	Compara, eggNOG
brm vs control; females	FBgn0004647	N	EYS	2	OrthoFinder, orthoMCL
brm vs control; females	FBgn0004647	N	CRB1	2	eggNOG, orthoMCL
brm vs control; females	FBgn0004647	N	CRB2	2	eggNOG, orthoMCL
brm vs control; females	FBgn0261793	Trf2	TBPL1	9	Compara, eggNOG, OrthoDB, OrthoFinder, OrthoInspector, orthoMCL, Panther, RoundUp, TreeFam
brm vs control; females	FBgn0261793	Trf2	TBPL2	2	eggNOG, OrthoDB
brm vs control; females	FBgn0261793	Trf2	TBP	2	eggNOG, OrthoDB
brm vs control; females	FBgn0001226	Hsp27	HSPB6	4	Compara, OrthoDB, OrthoFinder, Panther
brm vs control; females	FBgn0001226	Hsp27	CRYAB	4	OrthoDB, OrthoFinder, orthoMCL, Panther
brm vs control; females	FBgn0001226	Hsp27	CRYAA	4	eggNOG, OrthoDB, OrthoFinder, Panther
brm vs control; females	FBgn0001226	Hsp27	HSPB1	4	eggNOG, OrthoDB, OrthoFinder, Panther
brm vs control; females	FBgn0001226	Hsp27	HSPB2	4	eggNOG, OrthoDB, Panther, TreeFam
brm vs control; females	FBgn0001226	Hsp27	HSPB8	2	eggNOG, OrthoDB
brm vs control; females	FBgn0001226	Hsp27	HSPB3	2	eggNOG, OrthoDB
brm vs control; females	FBgn0001226	Hsp27	CRYAA2	2	eggNOG, OrthoFinder
brm vs control; females	FBgn0032144	CG17633	CPB1	10	Compara, eggNOG, Hieranoid, Inparanoid, Isobase, OrthoDB, OrthoFinder, OrthoInspector, Panther, RoundUp
brm vs control; females	FBgn0032144	CG17633	CPA1	10	Compara, eggNOG, Hieranoid, Homologene, Inparanoid, OrthoDB, OrthoFinder, orthoMCL, Panther, RoundUp
brm vs control; females	FBgn0032144	CG17633	CPA2	8	Compara, eggNOG, Hieranoid, Inparanoid, OrthoDB, OrthoFinder, Panther, RoundUp
brm vs control; females	FBgn0032144	CG17633	CPO	8	Compara, eggNOG, Hieranoid, OrthoDB, OrthoFinder, OrthoInspector, Panther, RoundUp
brm vs control; females	FBgn0032144	CG17633	CPA4	8	Compara, eggNOG, Hieranoid, OrthoDB, OrthoFinder, OrthoInspector, Panther, RoundUp
brm vs control; females	FBgn0032144	CG17633	CPB2	8	Compara, eggNOG, Hieranoid, OrthoDB, OrthoFinder, OrthoInspector, Panther, RoundUp
brm vs control; females	FBgn0032144	CG17633	CPA5	7	Compara, eggNOG, Hieranoid, Inparanoid, OrthoDB, OrthoFinder, Panther
brm vs control; females	FBgn0032144	CG17633	CPA3	7	Compara, eggNOG, Hieranoid, OrthoFinder, OrthoInspector, Panther, RoundUp
brm vs control; females	FBgn0032144	CG17633	CPA6	7	Compara, eggNOG, Hieranoid, OrthoDB, OrthoFinder, OrthoInspector, Panther
brm vs control; females	FBgn0035422	RpL28	RPL28	13	eggNOG, Hieranoid, Homologene, Inparanoid, OMA, OrthoDB, OrthoFinder, OrthoInspector, orthoMCL, Panther, Phylome, RoundUp, TreeFam
brm vs control; females	FBgn0035422	RpL28	MIR6805	2	Compara, OMA
brm vs control; females	FBgn0039156	CG6178	ACSM3	2	Isobase, OrthoDB
brm vs control; females	FBgn0039156	CG6178	ACSF2	2	eggNOG, orthoMCL
brm vs control; females	FBgn0052206	CG32206	CUBN	1	Panther
brm vs control; females	FBgn0026428	HDAC6	HDAC6	14	Compara, eggNOG, Hieranoid, Homologene, Inparanoid, OMA, OrthoDB, OrthoFinder, OrthoInspector, orthoMCL, Panther, Phylome, RoundUp, TreeFam
brm vs control; females	FBgn0026428	HDAC6	HDAC10	7	eggNOG, OrthoDB, OrthoFinder, orthoMCL, Panther, RoundUp, TreeFam
brm vs control; females	FBgn0026428	HDAC6	HDAC5	4	eggNOG, OrthoDB, orthoMCL, RoundUp
brm vs control; females	FBgn0026428	HDAC6	HDAC4	4	eggNOG, OrthoDB, orthoMCL, RoundUp
brm vs control; females	FBgn0026428	HDAC6	HDAC9	3	eggNOG, OrthoDB, orthoMCL
brm vs control; females	FBgn0026428	HDAC6	HDAC7	3	eggNOG, OrthoDB, orthoMCL
brm vs control; females	FBgn0035534	mRpS6	MRPS6	11	eggNOG, Hieranoid, Inparanoid, OMA, OrthoFinder, OrthoInspector, orthoMCL, Panther, Phylome, RoundUp, TreeFam
brm vs control; females	FBgn0266938	lncRNA:CR45389
brm vs control; females	FBgn0005564	Shal	KCND2	13	eggNOG, Hieranoid, Homologene, Inparanoid, Isobase, OMA, OrthoFinder, OrthoInspector, orthoMCL, Panther, Phylome, RoundUp, TreeFam
brm vs control; females	FBgn0005564	Shal	KCND3	12	Compara, eggNOG, Hieranoid, Inparanoid, OMA, OrthoFinder, OrthoInspector, orthoMCL, Panther, Phylome, RoundUp, TreeFam
brm vs control; females	FBgn0005564	Shal	KCND1	9	eggNOG, Hieranoid, Inparanoid, OrthoFinder, OrthoInspector, orthoMCL, Panther, Phylome, TreeFam
brm vs control; females	FBgn0041709	yellow-g	RGN	1	eggNOG
brm vs control; females	FBgn0017561	Ork1	KCNK17	6	Compara, eggNOG, OrthoFinder, OrthoInspector, Phylome, TreeFam
brm vs control; females	FBgn0017561	Ork1	KCNK16	6	Compara, eggNOG, OrthoFinder, OrthoInspector, Phylome, TreeFam
brm vs control; females	FBgn0017561	Ork1	KCNK4	5	Compara, Inparanoid, OrthoFinder, OrthoInspector, RoundUp
brm vs control; females	FBgn0017561	Ork1	KCNK10	5	Compara, eggNOG, Inparanoid, OrthoFinder, OrthoInspector
brm vs control; females	FBgn0017561	Ork1	KCNK2	5	Compara, eggNOG, Inparanoid, OrthoFinder, OrthoInspector
brm vs control; females	FBgn0017561	Ork1	KCNK5	5	Compara, eggNOG, OrthoInspector, Phylome, TreeFam
brm vs control; females	FBgn0017561	Ork1	KCNK18	4	Compara, eggNOG, OrthoDB, Panther
brm vs control; females	FBgn0017561	Ork1	KCNK6	4	Compara, eggNOG, OrthoFinder, OrthoInspector
brm vs control; females	FBgn0017561	Ork1	KCNK1	3	Compara, eggNOG, OrthoFinder
brm vs control; females	FBgn0017561	Ork1	KCNK3	2	Isobase, OrthoFinder
brm vs control; females	FBgn0017561	Ork1	KCNK9	2	Compara, OrthoFinder
brm vs control; females	FBgn0017561	Ork1	KCNK7	2	Compara, eggNOG
brm vs control; females	FBgn0021875	Zfrp8	PDCD2	15	Compara, eggNOG, Hieranoid, Homologene, Inparanoid, Isobase, OMA, OrthoDB, OrthoFinder, OrthoInspector, orthoMCL, Panther, Phylome, RoundUp, TreeFam
brm vs control; females	FBgn0021875	Zfrp8	PDCD2L	4	eggNOG, OrthoDB, OrthoFinder, RoundUp
brm vs control; females	FBgn0025808	Rad17	RAD17	11	Compara, eggNOG, Hieranoid, Homologene, Inparanoid, OrthoDB, OrthoFinder, OrthoInspector, orthoMCL, Panther, Phylome
brm vs control; females	FBgn0037110	ORMDL	ORMDL3	14	Compara, eggNOG, Hieranoid, Homologene, Inparanoid, OMA, OrthoDB, OrthoFinder, OrthoInspector, orthoMCL, Panther, Phylome, RoundUp, TreeFam
brm vs control; females	FBgn0037110	ORMDL	ORMDL2	13	Compara, eggNOG, Hieranoid, Inparanoid, OMA, OrthoDB, OrthoFinder, OrthoInspector, orthoMCL, Panther, Phylome, RoundUp, TreeFam
brm vs control; females	FBgn0037110	ORMDL	ORMDL1	13	Compara, eggNOG, Hieranoid, Inparanoid, OMA, OrthoDB, OrthoFinder, OrthoInspector, orthoMCL, Panther, Phylome, RoundUp, TreeFam
brm vs control; females	FBgn0037930	CG14715	FKBP2	14	Compara, eggNOG, Hieranoid, Homologene, Inparanoid, OMA, OrthoDB, OrthoFinder, OrthoInspector, orthoMCL, Panther, Phylome, RoundUp, TreeFam
brm vs control; females	FBgn0037930	CG14715	FKBP11	3	eggNOG, OrthoDB, Panther
brm vs control; females	FBgn0037930	CG14715	FKBP9	2	eggNOG, OrthoDB
brm vs control; females	FBgn0037930	CG14715	FKBP10	2	eggNOG, OrthoDB
brm vs control; females	FBgn0037930	CG14715	FKBP7	2	eggNOG, OrthoDB
brm vs control; females	FBgn0037930	CG14715	FKBP14	2	eggNOG, OrthoDB
brm vs control; females	FBgn0037930	CG14715	FKBP1A	2	eggNOG, OrthoFinder
brm vs control; females	FBgn0037930	CG14715	FKBP1B	2	eggNOG, OrthoFinder
brm vs control; females	FBgn0038360	CG9590	FAM114A2	14	Compara, eggNOG, Hieranoid, Homologene, Inparanoid, OMA, OrthoDB, OrthoFinder, OrthoInspector, orthoMCL, Panther, Phylome, RoundUp, TreeFam
brm vs control; females	FBgn0038360	CG9590	FAM114A1	12	Compara, eggNOG, Hieranoid, Inparanoid, OMA, OrthoDB, OrthoFinder, OrthoInspector, Panther, Phylome, RoundUp, TreeFam
brm vs control; females	FBgn0052564	CG32564	POU2AF1	1	Panther
brm vs control; females	FBgn0052564	CG32564	DUSP22	1	OrthoFinder
brm vs control; females	FBgn0038588	CG7156	RPS6KL1	12	Compara, eggNOG, Hieranoid, Inparanoid, Isobase, OMA, OrthoDB, OrthoFinder, Panther, Phylome, RoundUp, TreeFam
brm vs control; females	FBgn0038588	CG7156	RPS6KC1	10	eggNOG, Hieranoid, Homologene, Inparanoid, OrthoDB, orthoMCL, Panther, Phylome, RoundUp, TreeFam
brm vs control; females	FBgn0038588	CG7156	SNX15	5	eggNOG, OrthoDB, Panther, Phylome, TreeFam
brm vs control; females	FBgn0051681	CG31681	PRSS53	2	Compara, Panther
brm vs control; females	FBgn0051681	CG31681	PRSS36	2	Compara, Panther
brm vs control; females	FBgn0051681	CG31681	PRSS3	2	eggNOG, OrthoDB
brm vs control; females	FBgn0051681	CG31681	PRSS1	2	eggNOG, OrthoDB
brm vs control; females	FBgn0243511	psidin	NAA25	15	Compara, eggNOG, Hieranoid, Homologene, Inparanoid, Isobase, OMA, OrthoDB, OrthoFinder, OrthoInspector, orthoMCL, Panther, Phylome, RoundUp, TreeFam
brm vs control; females	FBgn0023170	RpL39	RPL39	11	eggNOG, Hieranoid, Inparanoid, OMA, OrthoDB, OrthoFinder, OrthoInspector, Panther, Phylome, RoundUp, TreeFam
brm vs control; females	FBgn0023170	RpL39	RPL39L	11	eggNOG, Hieranoid, Inparanoid, OMA, OrthoDB, OrthoFinder, OrthoInspector, orthoMCL, Panther, Phylome, TreeFam
brm vs control; females	FBgn0023170	RpL39	RPL39P5	5	Hieranoid, Inparanoid, OrthoInspector, Panther, Phylome
brm vs control; females	FBgn0035722	CG10075	UQCC1	14	Compara, eggNOG, Hieranoid, Homologene, Inparanoid, OMA, OrthoDB, OrthoFinder, OrthoInspector, orthoMCL, Panther, Phylome, RoundUp, TreeFam
brm vs control; females	FBgn0028940	Cyp28a5	CYP3A43	4	eggNOG, Hieranoid, OrthoDB, Phylome
brm vs control; females	FBgn0028940	Cyp28a5	CYP3A7-CYP3A51P	4	eggNOG, Hieranoid, OrthoDB, Phylome
brm vs control; females	FBgn0028940	Cyp28a5	CYP3A4	4	eggNOG, Hieranoid, OrthoDB, Phylome
brm vs control; females	FBgn0028940	Cyp28a5	CYP3A5	4	eggNOG, Hieranoid, OrthoDB, Phylome
brm vs control; females	FBgn0028940	Cyp28a5	TBXAS1	4	eggNOG, OrthoDB, Phylome, TreeFam
brm vs control; females	FBgn0031628	CG3294	ZRSR2	12	Compara, eggNOG, Hieranoid, Inparanoid, OrthoDB, OrthoFinder, OrthoInspector, orthoMCL, Panther, Phylome, RoundUp, TreeFam
brm vs control; females	FBgn0031628	CG3294	ZRSR2P1	6	Hieranoid, Inparanoid, OMA, OrthoInspector, Panther, Phylome
brm vs control; females	FBgn0031628	CG3294	U2AF1L4	3	eggNOG, Isobase, OrthoDB
brm vs control; females	FBgn0031628	CG3294	U2AF1	3	eggNOG, Isobase, OrthoDB
brm vs control; females	FBgn0264493	rdx	SPOP	10	eggNOG, Homologene, OMA, OrthoFinder, OrthoInspector, orthoMCL, Panther, Phylome, RoundUp, TreeFam
brm vs control; females	FBgn0264493	rdx	SPOPL	9	eggNOG, OMA, OrthoFinder, OrthoInspector, orthoMCL, Panther, Phylome, RoundUp, TreeFam
brm vs control; females	FBgn0036406	CG13484
brm vs control; females	FBgn0035094	CG9380	PGLYRP3	1	Panther
brm vs control; females	FBgn0035094	CG9380	PGLYRP1	1	Panther
brm vs control; females	FBgn0035094	CG9380	PGLYRP2	1	Panther
brm vs control; females	FBgn0035094	CG9380	PGLYRP4	1	Panther
brm vs control; females	FBgn0010591	Sply	SGPL1	15	Compara, eggNOG, Hieranoid, Homologene, Inparanoid, Isobase, OMA, OrthoDB, OrthoFinder, OrthoInspector, orthoMCL, Panther, Phylome, RoundUp, TreeFam
brm vs control; females	FBgn0028648	mRpL50	MRPL50	12	Compara, eggNOG, Inparanoid, OMA, OrthoDB, OrthoFinder, OrthoInspector, orthoMCL, Panther, Phylome, RoundUp, TreeFam
brm vs control; females	FBgn0031980	RpL36A	RPL36A	13	eggNOG, Hieranoid, Homologene, Inparanoid, OMA, OrthoDB, OrthoFinder, OrthoInspector, orthoMCL, Panther, Phylome, RoundUp, TreeFam
brm vs control; females	FBgn0031980	RpL36A	RPL36AL	12	eggNOG, Hieranoid, Inparanoid, OMA, OrthoDB, OrthoFinder, OrthoInspector, orthoMCL, Panther, Phylome, RoundUp, TreeFam
brm vs control; females	FBgn0031980	RpL36A	RPL36A-HNRNPH2	3	OMA, OrthoFinder, Panther
brm vs control; females	FBgn0261811	pico	RAPH1	10	Compara, eggNOG, Inparanoid, OrthoFinder, OrthoInspector, orthoMCL, Panther, Phylome, RoundUp, TreeFam
brm vs control; females	FBgn0261811	pico	APBB1IP	7	Compara, eggNOG, OrthoFinder, OrthoInspector, Panther, Phylome, TreeFam
brm vs control; females	FBgn0261811	pico	GRB14	3	Compara, eggNOG, Phylome
brm vs control; females	FBgn0261811	pico	GRB7	3	Compara, eggNOG, Phylome
brm vs control; females	FBgn0261811	pico	GRB10	3	Compara, eggNOG, Phylome
brm vs control; females	FBgn0036294	CG10654	MECOM	1	Isobase
brm vs control; females	FBgn0036294	CG10654	ZNF688	1	Compara
brm vs control; females	FBgn0036294	CG10654	ZNF184	1	Compara
brm vs control; females	FBgn0036294	CG10654	ZNF84	1	Compara
brm vs control; females	FBgn0036294	CG10654	ZNF107	1	Compara
brm vs control; females	FBgn0036294	CG10654	ZNF764	1	Compara
brm vs control; females	FBgn0036294	CG10654	ZNF665	1	Compara
brm vs control; females	FBgn0036294	CG10654	ZNF99	1	Compara
brm vs control; females	FBgn0036294	CG10654	ZNF208	1	Compara
brm vs control; females	FBgn0036294	CG10654	ZNF91	1	Compara
brm vs control; females	FBgn0036294	CG10654	ZNF282	1	Compara
brm vs control; females	FBgn0036294	CG10654	ZNF302	1	Compara
brm vs control; females	FBgn0036294	CG10654	ZFP92	1	Compara
brm vs control; females	FBgn0036294	CG10654	ZNF48	1	Compara
brm vs control; females	FBgn0036294	CG10654	ZNF689	1	Compara
brm vs control; females	FBgn0036294	CG10654	ZNF747	1	Compara
brm vs control; females	FBgn0036294	CG10654	ZNF160	1	Compara
brm vs control; females	FBgn0036294	CG10654	ZNF347	1	Compara
brm vs control; females	FBgn0036294	CG10654	ZNF729	1	Compara
brm vs control; females	FBgn0036294	CG10654	ZNF497	1	Compara
brm vs control; females	FBgn0036294	CG10654	ZNF785	1	Compara
brm vs control; females	FBgn0036294	CG10654	ZNF181	1	Compara
brm vs control; females	FBgn0022893	Df31
brm vs control; females	FBgn0002626	RpL32	RPL32	13	eggNOG, Hieranoid, Homologene, Inparanoid, OMA, OrthoDB, OrthoFinder, OrthoInspector, orthoMCL, Panther, Phylome, RoundUp, TreeFam
brm vs control; females	FBgn0029878	Pat1	APPBP2	14	eggNOG, Hieranoid, Homologene, Inparanoid, Isobase, OMA, OrthoDB, OrthoFinder, OrthoInspector, orthoMCL, Panther, Phylome, RoundUp, TreeFam
brm vs control; females	FBgn0035027	CG3511	PPWD1	13	Compara, eggNOG, Hieranoid, Homologene, Inparanoid, OMA, OrthoDB, OrthoFinder, OrthoInspector, orthoMCL, Panther, Phylome, TreeFam
brm vs control; females	FBgn0037249	eIF3a	EIF3A	13	Compara, eggNOG, Hieranoid, Homologene, Inparanoid, OMA, OrthoFinder, OrthoInspector, orthoMCL, Panther, Phylome, RoundUp, TreeFam
brm vs control; females	FBgn0038491	CG5292	ADAT2	14	Compara, eggNOG, Hieranoid, Homologene, Inparanoid, Isobase, OMA, OrthoFinder, OrthoInspector, orthoMCL, Panther, Phylome, RoundUp, TreeFam
brm vs control; females	FBgn0051155	Rpb7	POLR2G	14	Compara, eggNOG, Hieranoid, Homologene, Isobase, OMA, OrthoDB, OrthoFinder, OrthoInspector, orthoMCL, Panther, Phylome, RoundUp, TreeFam
brm vs control; females	FBgn0025638	Roc1a	RBX1	15	Compara, eggNOG, Hieranoid, Homologene, Inparanoid, Isobase, OMA, OrthoDB, OrthoFinder, OrthoInspector, orthoMCL, Panther, Phylome, RoundUp, TreeFam
brm vs control; females	FBgn0025638	Roc1a	RNF7	4	eggNOG, Isobase, OrthoDB, RoundUp
brm vs control; females	FBgn0030148	CG3106	LOC112268211	2	OrthoDB, OrthoFinder
brm vs control; females	FBgn0032136	Apoltp	APOB	4	eggNOG, Isobase, Phylome, RoundUp
brm vs control; females	FBgn0032136	Apoltp	LOC400499	3	eggNOG, OrthoFinder, Panther
brm vs control; females	FBgn0016685	Nlp	NPM3	12	Compara, eggNOG, Hieranoid, Inparanoid, Isobase, OMA, OrthoDB, OrthoFinder, OrthoInspector, Panther, Phylome, RoundUp
brm vs control; females	FBgn0016685	Nlp	NPM2	8	Compara, eggNOG, Hieranoid, Inparanoid, OrthoDB, OrthoFinder, Panther, Phylome
brm vs control; females	FBgn0016685	Nlp	NPM1	7	Compara, Hieranoid, OrthoDB, OrthoFinder, orthoMCL, Panther, Phylome
brm vs control; females	FBgn0032026	CG7627	ABCC4	13	Compara, eggNOG, Hieranoid, Homologene, Inparanoid, OMA, OrthoDB, OrthoFinder, OrthoInspector, orthoMCL, Panther, Phylome, RoundUp
brm vs control; females	FBgn0032026	CG7627	ABCC12	6	Compara, eggNOG, Isobase, OrthoDB, OrthoFinder, orthoMCL
brm vs control; females	FBgn0032026	CG7627	ABCC11	6	Compara, eggNOG, Isobase, OrthoDB, OrthoFinder, orthoMCL
brm vs control; females	FBgn0032026	CG7627	CFTR	5	Compara, eggNOG, OrthoDB, Panther, Phylome
brm vs control; females	FBgn0032026	CG7627	ABCC10	5	Compara, eggNOG, OrthoDB, OrthoFinder, orthoMCL
brm vs control; females	FBgn0032026	CG7627	ABCC2	5	Compara, eggNOG, OrthoDB, OrthoFinder, orthoMCL
brm vs control; females	FBgn0032026	CG7627	ABCC8	5	Compara, eggNOG, OrthoDB, OrthoFinder, orthoMCL
brm vs control; females	FBgn0032026	CG7627	ABCC9	5	Compara, eggNOG, OrthoDB, OrthoFinder, orthoMCL
brm vs control; females	FBgn0032026	CG7627	ABCC6	5	Compara, eggNOG, OrthoDB, OrthoFinder, orthoMCL
brm vs control; females	FBgn0032026	CG7627	ABCC3	5	Compara, eggNOG, OrthoDB, OrthoFinder, orthoMCL
brm vs control; females	FBgn0032026	CG7627	ABCC1	5	Compara, eggNOG, OrthoDB, OrthoFinder, orthoMCL
brm vs control; females	FBgn0032026	CG7627	ABCC5	5	Compara, eggNOG, OrthoDB, OrthoFinder, orthoMCL
brm vs control; females	FBgn0259682	Jabba
brm vs control; females	FBgn0032955	CG2201	CHKB	14	Compara, eggNOG, Hieranoid, Homologene, Inparanoid, OMA, OrthoDB, OrthoFinder, OrthoInspector, orthoMCL, Panther, Phylome, RoundUp, TreeFam
brm vs control; females	FBgn0032955	CG2201	CHKA	13	Compara, eggNOG, Hieranoid, Inparanoid, Isobase, OMA, OrthoDB, OrthoFinder, orthoMCL, Panther, Phylome, RoundUp, TreeFam
brm vs control; females	FBgn0032955	CG2201	CHKB-CPT1B	2	Compara, Panther
brm vs control; females	FBgn0032955	CG2201	ETNK2	2	eggNOG, OrthoFinder
brm vs control; females	FBgn0032955	CG2201	ETNK1	2	eggNOG, OrthoFinder
brm vs control; females	FBgn0023522	CG11596	CARNMT1	14	Compara, eggNOG, Hieranoid, Homologene, Inparanoid, OMA, OrthoDB, OrthoFinder, OrthoInspector, orthoMCL, Panther, Phylome, RoundUp, TreeFam
brm vs control; females	FBgn0010786	l(3)02640	HMBS	11	Compara, eggNOG, Homologene, OrthoDB, OrthoFinder, OrthoInspector, orthoMCL, Panther, Phylome, RoundUp, TreeFam
brm vs control; females	FBgn0014417	CG13397	NAGLU	15	Compara, eggNOG, Hieranoid, Homologene, Inparanoid, Isobase, OMA, OrthoDB, OrthoFinder, OrthoInspector, orthoMCL, Panther, Phylome, RoundUp, TreeFam
brm vs control; females	FBgn0015522	olf186-M	ITPRID2	3	OrthoFinder, OrthoInspector, Panther
brm vs control; females	FBgn0015522	olf186-M	TESPA1	2	OrthoFinder, Panther
brm vs control; females	FBgn0032485	CG9426	IPP	13	eggNOG, Hieranoid, Homologene, Inparanoid, OMA, OrthoDB, OrthoFinder, OrthoInspector, orthoMCL, Panther, Phylome, RoundUp, TreeFam
brm vs control; females	FBgn0026144	CBP	TNNC1	1	Panther
brm vs control; females	FBgn0026144	CBP	TNNC2	1	Panther
brm vs control; females	FBgn0026144	CBP	CALML3	1	Phylome
brm vs control; females	FBgn0028978	trbl	TRIB2	14	Compara, eggNOG, Hieranoid, Homologene, Inparanoid, Isobase, OrthoDB, OrthoFinder, OrthoInspector, orthoMCL, Panther, Phylome, RoundUp, TreeFam
brm vs control; females	FBgn0028978	trbl	TRIB1	10	Compara, eggNOG, Hieranoid, Inparanoid, OrthoDB, OrthoFinder, OrthoInspector, Panther, Phylome, TreeFam
brm vs control; females	FBgn0028978	trbl	TRIB3	9	Compara, Hieranoid, Inparanoid, OrthoDB, OrthoFinder, OrthoInspector, Panther, Phylome, TreeFam
brm vs control; females	FBgn0028978	trbl	STK40	2	Compara, OrthoDB
brm vs control; females	FBgn0022986	qkr58E-1	KHDRBS3	12	Compara, eggNOG, Hieranoid, Homologene, Inparanoid, OrthoDB, OrthoFinder, OrthoInspector, orthoMCL, Panther, Phylome, TreeFam
brm vs control; females	FBgn0022986	qkr58E-1	KHDRBS1	10	Compara, eggNOG, Hieranoid, Inparanoid, OrthoDB, OrthoFinder, OrthoInspector, Panther, Phylome, TreeFam
brm vs control; females	FBgn0022986	qkr58E-1	KHDRBS2	10	Compara, eggNOG, Hieranoid, Inparanoid, OrthoFinder, OrthoInspector, orthoMCL, Panther, Phylome, TreeFam
brm vs control; females	FBgn0022986	qkr58E-1	QKI	3	Compara, eggNOG, Isobase
brm vs control; females	FBgn0027620	Acf	BAZ1A	13	Compara, eggNOG, Hieranoid, Inparanoid, Isobase, OMA, OrthoDB, OrthoFinder, OrthoInspector, orthoMCL, Panther, RoundUp, TreeFam
brm vs control; females	FBgn0027620	Acf	BAZ1B	2	eggNOG, OrthoDB
brm vs control; females	FBgn0027620	Acf	BRD4	2	Compara, eggNOG
brm vs control; females	FBgn0027620	Acf	KAT2A	2	Compara, eggNOG
brm vs control; females	FBgn0027620	Acf	KAT2B	2	Compara, eggNOG
brm vs control; females	FBgn0027620	Acf	BAZ2A	2	Compara, eggNOG
brm vs control; females	FBgn0027620	Acf	BRDT	2	Compara, eggNOG
brm vs control; females	FBgn0010409	RpL18A	RPL18A	14	Compara, eggNOG, Hieranoid, Homologene, Inparanoid, OMA, OrthoDB, OrthoFinder, OrthoInspector, orthoMCL, Panther, Phylome, RoundUp, TreeFam
brm vs control; females	FBgn0036842	Ugt316A1	UGT1A1	5	Compara, eggNOG, Hieranoid, Panther, Phylome
brm vs control; females	FBgn0036842	Ugt316A1	UGT2B4	5	Compara, eggNOG, Hieranoid, Panther, Phylome
brm vs control; females	FBgn0036842	Ugt316A1	UGT8	5	Compara, eggNOG, Hieranoid, Panther, Phylome
brm vs control; females	FBgn0036842	Ugt316A1	UGT2B15	5	Compara, eggNOG, Hieranoid, Panther, Phylome
brm vs control; females	FBgn0036842	Ugt316A1	UGT2B28	5	Compara, eggNOG, Hieranoid, Panther, Phylome
brm vs control; females	FBgn0036842	Ugt316A1	UGT1A3	5	Compara, eggNOG, Hieranoid, Panther, Phylome
brm vs control; females	FBgn0036842	Ugt316A1	UGT2B17	5	Compara, eggNOG, Hieranoid, Panther, Phylome
brm vs control; females	FBgn0036842	Ugt316A1	UGT2B11	5	Compara, eggNOG, Hieranoid, Panther, Phylome
brm vs control; females	FBgn0036842	Ugt316A1	UGT2A3	5	Compara, eggNOG, Hieranoid, Panther, Phylome
brm vs control; females	FBgn0036842	Ugt316A1	UGT2B7	5	Compara, eggNOG, Hieranoid, Panther, Phylome
brm vs control; females	FBgn0036842	Ugt316A1	UGT2B10	5	Compara, eggNOG, Hieranoid, Panther, Phylome
brm vs control; females	FBgn0036842	Ugt316A1	UGT3A1	4	Compara, eggNOG, Panther, Phylome
brm vs control; females	FBgn0036842	Ugt316A1	UGT3A2	4	Compara, eggNOG, Panther, Phylome
brm vs control; females	FBgn0036842	Ugt316A1	UGT2A2	4	Compara, eggNOG, Hieranoid, Phylome
brm vs control; females	FBgn0036842	Ugt316A1	UGT1A4	3	Hieranoid, Panther, Phylome
brm vs control; females	FBgn0036842	Ugt316A1	UGT1A10	3	Hieranoid, Panther, Phylome
brm vs control; females	FBgn0036842	Ugt316A1	UGT1A7	3	Hieranoid, Panther, Phylome
brm vs control; females	FBgn0036842	Ugt316A1	UGT1A5	3	Hieranoid, Panther, Phylome
brm vs control; females	FBgn0036842	Ugt316A1	UGT1A9	3	Hieranoid, Panther, Phylome
brm vs control; females	FBgn0036842	Ugt316A1	UGT1A6	3	Hieranoid, Panther, Phylome
brm vs control; females	FBgn0036842	Ugt316A1	UGT1A8	3	Hieranoid, Panther, Phylome
brm vs control; females	FBgn0039644	rdog	ABCC4	8	Compara, eggNOG, Hieranoid, OrthoDB, OrthoFinder, orthoMCL, Panther, Phylome
brm vs control; females	FBgn0039644	rdog	ABCC5	6	Compara, eggNOG, Isobase, OrthoDB, OrthoFinder, orthoMCL
brm vs control; females	FBgn0039644	rdog	CFTR	5	Compara, eggNOG, OrthoDB, Panther, Phylome
brm vs control; females	FBgn0039644	rdog	ABCC12	5	Compara, eggNOG, OrthoDB, OrthoFinder, orthoMCL
brm vs control; females	FBgn0039644	rdog	ABCC11	5	Compara, eggNOG, OrthoDB, OrthoFinder, orthoMCL
brm vs control; females	FBgn0039644	rdog	ABCC10	5	Compara, eggNOG, OrthoDB, OrthoFinder, orthoMCL
brm vs control; females	FBgn0039644	rdog	ABCC2	5	Compara, eggNOG, OrthoDB, OrthoFinder, orthoMCL
brm vs control; females	FBgn0039644	rdog	ABCC8	5	Compara, eggNOG, OrthoDB, OrthoFinder, orthoMCL
brm vs control; females	FBgn0039644	rdog	ABCC9	5	Compara, eggNOG, OrthoDB, OrthoFinder, orthoMCL
brm vs control; females	FBgn0039644	rdog	ABCC6	5	Compara, eggNOG, OrthoDB, OrthoFinder, orthoMCL
brm vs control; females	FBgn0039644	rdog	ABCC3	5	Compara, eggNOG, OrthoDB, OrthoFinder, orthoMCL
brm vs control; females	FBgn0039644	rdog	ABCC1	5	Compara, eggNOG, OrthoDB, OrthoFinder, orthoMCL
brm vs control; females	FBgn0265102	Oseg1	IFT122	14	Compara, eggNOG, Hieranoid, Homologene, Inparanoid, OMA, OrthoDB, OrthoFinder, OrthoInspector, orthoMCL, Panther, Phylome, RoundUp, TreeFam
brm vs control; females	FBgn0034361	mRpS28	MRPS28	12	Compara, eggNOG, Hieranoid, Homologene, Inparanoid, OrthoDB, OrthoFinder, OrthoInspector, orthoMCL, Panther, Phylome, TreeFam
brm vs control; females	FBgn0031645	CG3036	SLC17A2	4	eggNOG, OrthoDB, OrthoFinder, Panther
brm vs control; females	FBgn0031645	CG3036	SLC17A3	4	eggNOG, OrthoDB, OrthoFinder, Panther
brm vs control; females	FBgn0031645	CG3036	SLC17A5	4	eggNOG, OrthoDB, OrthoFinder, Panther
brm vs control; females	FBgn0031645	CG3036	SLC17A4	3	eggNOG, OrthoFinder, Panther
brm vs control; females	FBgn0031645	CG3036	SLC17A1	3	eggNOG, OrthoFinder, Panther
brm vs control; females	FBgn0031645	CG3036	SLC17A6	3	eggNOG, OrthoDB, OrthoFinder
brm vs control; females	FBgn0031645	CG3036	SLC17A7	3	eggNOG, OrthoDB, OrthoFinder
brm vs control; females	FBgn0031645	CG3036	SLC17A8	3	eggNOG, OrthoDB, OrthoFinder
brm vs control; females	FBgn0031645	CG3036	SLC17A9	2	eggNOG, OrthoFinder
brm vs control; females	FBgn0040775	CG12158
brm vs control; females	FBgn0028668	Vha16-2	ATP6V0C	9	Compara, eggNOG, Hieranoid, Isobase, OrthoDB, OrthoFinder, Panther, Phylome, TreeFam
brm vs control; females	FBgn0003358	Jon99Ci	CTRB2	1	OrthoDB
brm vs control; females	FBgn0003358	Jon99Ci	ROCK2	1	OrthoDB
brm vs control; females	FBgn0003358	Jon99Ci	CTRL	1	OrthoDB
brm vs control; females	FBgn0003358	Jon99Ci	PRSS8	1	Hieranoid
brm vs control; females	FBgn0003358	Jon99Ci	TPSD1	1	Hieranoid
brm vs control; females	FBgn0003358	Jon99Ci	PRSS27	1	Hieranoid
brm vs control; females	FBgn0003358	Jon99Ci	PRSS41	1	Hieranoid
brm vs control; females	FBgn0003358	Jon99Ci	TPSAB1	1	Hieranoid
brm vs control; females	FBgn0003358	Jon99Ci	PRSS22	1	Hieranoid
brm vs control; females	FBgn0003358	Jon99Ci	TPSG1	1	Hieranoid
brm vs control; females	FBgn0003358	Jon99Ci	PRSS21	1	Hieranoid
brm vs control; females	FBgn0003358	Jon99Ci	PRSS33	1	Hieranoid
brm vs control; females	FBgn0003358	Jon99Ci	PRSS48	1	Hieranoid
brm vs control; females	FBgn0003358	Jon99Ci	PROC	1	Phylome
brm vs control; females	FBgn0052803	CG32803
brm vs control; females	FBgn0263102	psq	DNAJC14	1	Hieranoid
brm vs control; females	FBgn0263102	psq	BTBD18	1	OrthoFinder
brm vs control; females	FBgn0263102	psq	BACH2	1	Isobase
brm vs control; females	FBgn0010220	Dbp45A	DDX49	14	Compara, eggNOG, Homologene, Inparanoid, Isobase, OMA, OrthoDB, OrthoFinder, OrthoInspector, orthoMCL, Panther, Phylome, RoundUp, TreeFam
brm vs control; females	FBgn0010220	Dbp45A	DDX47	3	Hieranoid, OrthoDB, OrthoFinder
brm vs control; females	FBgn0024994	Ugalt	SLC35A2	13	Compara, eggNOG, Hieranoid, Inparanoid, OMA, OrthoDB, OrthoFinder, OrthoInspector, orthoMCL, Panther, Phylome, RoundUp, TreeFam
brm vs control; females	FBgn0024994	Ugalt	SLC35A3	7	eggNOG, Isobase, OrthoDB, OrthoFinder, orthoMCL, Phylome, RoundUp
brm vs control; females	FBgn0024994	Ugalt	SLC35A1	4	eggNOG, OrthoDB, Panther, Phylome
brm vs control; females	FBgn0024994	Ugalt	SLC35A5	2	eggNOG, OrthoDB
brm vs control; females	FBgn0037000	ZnT77C	SLC30A1	5	eggNOG, Isobase, OrthoDB, Panther, TreeFam
brm vs control; females	FBgn0037000	ZnT77C	SLC30A10	3	eggNOG, OrthoDB, Panther
brm vs control; females	FBgn0037000	ZnT77C	SLC30A4	2	eggNOG, OrthoDB
brm vs control; females	FBgn0037000	ZnT77C	SLC30A8	2	eggNOG, OrthoDB
brm vs control; females	FBgn0037000	ZnT77C	SLC30A3	2	Compara, eggNOG
brm vs control; females	FBgn0017579	RpL14	RPL14	14	Compara, eggNOG, Hieranoid, Homologene, Inparanoid, OMA, OrthoDB, OrthoFinder, OrthoInspector, orthoMCL, Panther, Phylome, RoundUp, TreeFam
brm vs control; females	FBgn0033087	Hsepi	GLCE	15	Compara, eggNOG, Hieranoid, Homologene, Inparanoid, Isobase, OMA, OrthoDB, OrthoFinder, OrthoInspector, orthoMCL, Panther, Phylome, RoundUp, TreeFam
brm vs control; females	FBgn0002578	Kaz-m1
brm vs control; females	FBgn0030991	CG7453	MANSC4	1	Panther
brm vs control; females	FBgn0030991	CG7453	MANSC1	1	Panther
brm vs control; females	FBgn0030991	CG7453	C11orf24	1	Panther
brm vs control; females	FBgn0011672	Mvl	SLC11A2	14	eggNOG, Hieranoid, Homologene, Inparanoid, Isobase, OMA, OrthoDB, OrthoFinder, OrthoInspector, orthoMCL, Panther, Phylome, RoundUp, TreeFam
brm vs control; females	FBgn0011672	Mvl	SLC11A1	11	eggNOG, Hieranoid, Inparanoid, OrthoDB, OrthoFinder, OrthoInspector, orthoMCL, Panther, Phylome, RoundUp, TreeFam
brm vs control; females	FBgn0026749	Yippee	YPEL5	14	Compara, eggNOG, Hieranoid, Homologene, Inparanoid, OMA, OrthoDB, OrthoFinder, OrthoInspector, orthoMCL, Panther, Phylome, RoundUp, TreeFam
brm vs control; females	FBgn0026749	Yippee	YPEL1	5	eggNOG, OrthoDB, OrthoFinder, orthoMCL, RoundUp
brm vs control; females	FBgn0026749	Yippee	YPEL4	5	eggNOG, OrthoDB, OrthoFinder, orthoMCL, RoundUp
brm vs control; females	FBgn0026749	Yippee	YPEL3	5	eggNOG, OrthoDB, OrthoFinder, orthoMCL, RoundUp
brm vs control; females	FBgn0026749	Yippee	YPEL2	5	eggNOG, OrthoDB, OrthoFinder, orthoMCL, RoundUp
brm vs control; females	FBgn0030512	Nadsyn	NADSYN1	14	Compara, eggNOG, Hieranoid, Homologene, Inparanoid, Isobase, OMA, OrthoDB, OrthoFinder, OrthoInspector, orthoMCL, Panther, Phylome, RoundUp
brm vs control; females	FBgn0036569	IleRS-m	IARS2	13	Compara, eggNOG, Hieranoid, Homologene, Inparanoid, Isobase, OMA, OrthoDB, OrthoFinder, OrthoInspector, Panther, Phylome, TreeFam
brm vs control; females	FBgn0036569	IleRS-m	IARS	2	eggNOG, OrthoDB
brm vs control; females	FBgn0040069	vanin-like	BTD	13	Compara, eggNOG, Hieranoid, Homologene, Inparanoid, OMA, OrthoDB, OrthoFinder, OrthoInspector, orthoMCL, Panther, Phylome, TreeFam
brm vs control; females	FBgn0040069	vanin-like	VNN2	11	Compara, eggNOG, Hieranoid, Inparanoid, Isobase, OrthoDB, OrthoFinder, OrthoInspector, Panther, Phylome, TreeFam
brm vs control; females	FBgn0040069	vanin-like	VNN1	10	Compara, eggNOG, Hieranoid, Inparanoid, OrthoDB, OrthoFinder, OrthoInspector, Panther, Phylome, TreeFam
brm vs control; females	FBgn0040069	vanin-like	VNN3	8	Compara, Hieranoid, Inparanoid, OrthoDB, OrthoFinder, OrthoInspector, Panther, Phylome
brm vs control; females	FBgn0064766	CG7600	FAM91A1	14	Compara, eggNOG, Hieranoid, Homologene, Inparanoid, OMA, OrthoDB, OrthoFinder, OrthoInspector, orthoMCL, Panther, Phylome, RoundUp, TreeFam
brm vs control; females	FBgn0284220	Top2	TOP2A	13	eggNOG, Hieranoid, Homologene, Inparanoid, OMA, OrthoDB, OrthoFinder, OrthoInspector, orthoMCL, Panther, Phylome, RoundUp, TreeFam
brm vs control; females	FBgn0284220	Top2	TOP2B	12	eggNOG, Hieranoid, Inparanoid, Isobase, OMA, OrthoDB, OrthoFinder, OrthoInspector, orthoMCL, Panther, Phylome, TreeFam
brm vs control; females	FBgn0004650	fs(1)N	ELSPBP1	1	Panther
brm vs control; females	FBgn0004650	fs(1)N	BSPH1	1	Panther
brm vs control; females	FBgn0027106	Inx7
brm vs control; females	FBgn0034271	Vps50	VPS50	14	Compara, eggNOG, Hieranoid, Homologene, Inparanoid, OMA, OrthoDB, OrthoFinder, OrthoInspector, orthoMCL, Panther, Phylome, RoundUp, TreeFam
brm vs control; females	FBgn0037255	Fip1	FIP1L1	9	eggNOG, Hieranoid, OMA, OrthoFinder, OrthoInspector, orthoMCL, Panther, RoundUp, TreeFam
brm vs control; females	FBgn0041186	Slbp	SLBP	10	Compara, eggNOG, Inparanoid, OrthoFinder, OrthoInspector, orthoMCL, Panther, Phylome, RoundUp, TreeFam
brm vs control; females	FBgn0050338	CG30338	RWDD2A	12	Compara, eggNOG, Hieranoid, Homologene, Inparanoid, OMA, OrthoDB, OrthoFinder, OrthoInspector, Panther, Phylome, RoundUp
brm vs control; females	FBgn0050338	CG30338	RWDD2B	12	Compara, eggNOG, Hieranoid, Inparanoid, OMA, OrthoDB, OrthoFinder, OrthoInspector, orthoMCL, Panther, Phylome, RoundUp
brm vs control; females	FBgn0050338	CG30338	RWDD3	2	Phylome, TreeFam
brm vs control; females	FBgn0039767	CG2218	UBOX5	14	Compara, eggNOG, Hieranoid, Homologene, Inparanoid, OMA, OrthoDB, OrthoFinder, OrthoInspector, orthoMCL, Panther, Phylome, RoundUp, TreeFam
brm vs control; females	FBgn0033395	Cyp4p2	CYP4V2	6	Compara, eggNOG, Hieranoid, OrthoDB, orthoMCL, Panther
brm vs control; females	FBgn0033395	Cyp4p2	CYP4F3	5	Compara, eggNOG, OrthoDB, orthoMCL, RoundUp
brm vs control; females	FBgn0033395	Cyp4p2	CYP4F2	5	Compara, eggNOG, OrthoDB, orthoMCL, RoundUp
brm vs control; females	FBgn0033395	Cyp4p2	CYP19A1	4	Compara, eggNOG, OrthoDB, Panther
brm vs control; females	FBgn0033395	Cyp4p2	CYP4B1	4	Compara, eggNOG, OrthoDB, orthoMCL
brm vs control; females	FBgn0033395	Cyp4p2	CYP4F11	4	Compara, eggNOG, OrthoDB, orthoMCL
brm vs control; females	FBgn0033395	Cyp4p2	CYP4X1	4	Compara, eggNOG, OrthoDB, orthoMCL
brm vs control; females	FBgn0033395	Cyp4p2	CYP4F8	4	Compara, eggNOG, OrthoDB, orthoMCL
brm vs control; females	FBgn0033395	Cyp4p2	CYP4F22	4	Compara, eggNOG, OrthoDB, orthoMCL
brm vs control; females	FBgn0033395	Cyp4p2	CYP4F12	4	Compara, eggNOG, OrthoDB, orthoMCL
brm vs control; females	FBgn0033395	Cyp4p2	CYP4A11	3	Compara, eggNOG, orthoMCL
brm vs control; females	FBgn0033395	Cyp4p2	CYP4Z1	3	Compara, eggNOG, orthoMCL
brm vs control; females	FBgn0033395	Cyp4p2	CYP4A22	3	Compara, eggNOG, orthoMCL
brm vs control; females	FBgn0038976	Pfdn5	PFDN5	12	Compara, Hieranoid, Homologene, Inparanoid, OMA, OrthoDB, OrthoFinder, OrthoInspector, orthoMCL, Panther, Phylome, RoundUp
brm vs control; females	FBgn0033699	RpS11	RPS11	13	Compara, eggNOG, Hieranoid, Homologene, Inparanoid, OMA, OrthoDB, OrthoFinder, OrthoInspector, Panther, Phylome, RoundUp, TreeFam
brm vs control; females	FBgn0085188	CG34159	MCRIP2	4	OrthoDB, OrthoInspector, Phylome, TreeFam
brm vs control; females	FBgn0085188	CG34159	MCRIP1	3	OrthoDB, Phylome, TreeFam
brm vs control; females	FBgn0263106	DnaJ-1	DNAJB5	13	Compara, eggNOG, Hieranoid, Inparanoid, OMA, OrthoDB, OrthoFinder, OrthoInspector, orthoMCL, Panther, Phylome, RoundUp, TreeFam
brm vs control; females	FBgn0263106	DnaJ-1	DNAJB4	12	eggNOG, Hieranoid, Homologene, Inparanoid, OMA, OrthoDB, OrthoFinder, OrthoInspector, orthoMCL, Phylome, RoundUp, TreeFam
brm vs control; females	FBgn0263106	DnaJ-1	DNAJB1	12	Compara, eggNOG, Hieranoid, Inparanoid, OMA, OrthoDB, OrthoFinder, OrthoInspector, orthoMCL, Phylome, RoundUp, TreeFam
brm vs control; females	FBgn0263106	DnaJ-1	DNAJB13	4	eggNOG, OrthoDB, OrthoFinder, orthoMCL
brm vs control; females	FBgn0263106	DnaJ-1	DNAJB2	2	Compara, eggNOG
brm vs control; females	FBgn0263106	DnaJ-1	DNAJB14	2	Compara, eggNOG
brm vs control; females	FBgn0263106	DnaJ-1	DNAJB6	2	Compara, eggNOG
brm vs control; females	FBgn0263106	DnaJ-1	DNAJB7	2	Compara, eggNOG
brm vs control; females	FBgn0263106	DnaJ-1	DNAJB8	2	Compara, eggNOG
brm vs control; females	FBgn0263106	DnaJ-1	DNAJB12	2	Compara, eggNOG
brm vs control; females	FBgn0039869	CG1890	TBCA	15	Compara, eggNOG, Hieranoid, Homologene, Inparanoid, Isobase, OMA, OrthoDB, OrthoFinder, OrthoInspector, orthoMCL, Panther, Phylome, RoundUp, TreeFam
brm vs control; females	FBgn0028675	Sur	ABCC9	8	eggNOG, Homologene, Inparanoid, OMA, OrthoDB, OrthoFinder, Panther, TreeFam
brm vs control; females	FBgn0028675	Sur	ABCC8	6	eggNOG, Inparanoid, OrthoDB, OrthoFinder, Panther, TreeFam
brm vs control; females	FBgn0028675	Sur	ABCC12	3	eggNOG, OrthoDB, OrthoFinder
brm vs control; females	FBgn0028675	Sur	ABCC4	3	eggNOG, OrthoDB, OrthoFinder
brm vs control; females	FBgn0028675	Sur	ABCC11	3	eggNOG, OrthoDB, OrthoFinder
brm vs control; females	FBgn0028675	Sur	ABCC10	3	eggNOG, OrthoDB, OrthoFinder
brm vs control; females	FBgn0028675	Sur	ABCC2	3	eggNOG, OrthoDB, OrthoFinder
brm vs control; females	FBgn0028675	Sur	ABCC6	3	eggNOG, OrthoDB, OrthoFinder
brm vs control; females	FBgn0028675	Sur	ABCC3	3	eggNOG, OrthoDB, OrthoFinder
brm vs control; females	FBgn0028675	Sur	ABCC1	3	eggNOG, OrthoDB, OrthoFinder
brm vs control; females	FBgn0028675	Sur	ABCC5	3	eggNOG, OrthoDB, OrthoFinder
brm vs control; females	FBgn0028675	Sur	CFTR	2	eggNOG, OrthoDB
brm vs control; females	FBgn0023181	Orc4	ORC4	14	Compara, eggNOG, Hieranoid, Homologene, Inparanoid, OMA, OrthoDB, OrthoFinder, OrthoInspector, orthoMCL, Panther, Phylome, RoundUp, TreeFam
brm vs control; females	FBgn0033608	CG13220
brm vs control; females	FBgn0259982	Uxt	UXT	13	eggNOG, Hieranoid, Inparanoid, Isobase, OMA, OrthoDB, OrthoFinder, OrthoInspector, orthoMCL, Panther, Phylome, RoundUp, TreeFam
brm vs control; females	FBgn0011642	Zyx	LPP	8	Hieranoid, OrthoFinder, OrthoInspector, orthoMCL, Panther, Phylome, RoundUp, TreeFam
brm vs control; females	FBgn0011642	Zyx	TRIP6	7	eggNOG, Hieranoid, OrthoFinder, OrthoInspector, Phylome, RoundUp, TreeFam
brm vs control; females	FBgn0011642	Zyx	ZYX	3	eggNOG, Hieranoid, OrthoFinder
brm vs control; females	FBgn0011642	Zyx	FBLIM1	2	eggNOG, Panther
brm vs control; females	FBgn0011642	Zyx	LIMD1	2	eggNOG, OrthoFinder
brm vs control; females	FBgn0011642	Zyx	WTIP	2	eggNOG, OrthoFinder
brm vs control; females	FBgn0036015	CG3088	CTRB2	1	OrthoDB
brm vs control; females	FBgn0036015	CG3088	ROCK2	1	OrthoDB
brm vs control; females	FBgn0036015	CG3088	CTRL	1	OrthoDB
brm vs control; females	FBgn0036015	CG3088	PRSS8	1	Hieranoid
brm vs control; females	FBgn0036015	CG3088	PRSS22	1	Hieranoid
brm vs control; females	FBgn0036015	CG3088	TPSG1	1	Hieranoid
brm vs control; females	FBgn0036015	CG3088	PRSS33	1	Hieranoid
brm vs control; females	FBgn0036015	CG3088	TPSD1	1	Hieranoid
brm vs control; females	FBgn0036015	CG3088	PRSS27	1	Hieranoid
brm vs control; females	FBgn0036015	CG3088	PRSS41	1	Hieranoid
brm vs control; females	FBgn0036015	CG3088	TPSAB1	1	Hieranoid
brm vs control; females	FBgn0036015	CG3088	PRSS21	1	Hieranoid
brm vs control; females	FBgn0036015	CG3088	PRSS48	1	Hieranoid
brm vs control; females	FBgn0036015	CG3088	F9	1	Phylome
brm vs control; females	FBgn0036015	CG3088	PROC	1	Phylome
brm vs control; females	FBgn0036015	CG3088	C1S	1	Phylome
brm vs control; females	FBgn0027584	CG4757	CES2	6	Compara, eggNOG, Hieranoid, OrthoDB, OrthoFinder, Panther
brm vs control; females	FBgn0027584	CG4757	ACHE	5	Compara, eggNOG, OrthoDB, OrthoFinder, Panther
brm vs control; females	FBgn0027584	CG4757	CES4A	5	Compara, eggNOG, Hieranoid, OrthoDB, OrthoFinder
brm vs control; females	FBgn0027584	CG4757	CES1	5	Compara, eggNOG, Hieranoid, OrthoDB, OrthoFinder
brm vs control; females	FBgn0027584	CG4757	CES5A	5	Compara, eggNOG, Hieranoid, OrthoDB, OrthoFinder
brm vs control; females	FBgn0027584	CG4757	CES3	5	Compara, eggNOG, Hieranoid, OrthoDB, OrthoFinder
brm vs control; females	FBgn0027584	CG4757	NLGN4X	4	Compara, eggNOG, OrthoDB, orthoMCL
brm vs control; females	FBgn0027584	CG4757	NLGN1	4	Compara, eggNOG, OrthoDB, orthoMCL
brm vs control; females	FBgn0027584	CG4757	NLGN2	4	Compara, eggNOG, OrthoDB, orthoMCL
brm vs control; females	FBgn0027584	CG4757	NLGN3	4	Compara, eggNOG, OrthoDB, orthoMCL
brm vs control; females	FBgn0027584	CG4757	LOC107987423	2	OrthoDB, OrthoFinder
brm vs control; females	FBgn0027584	CG4757	BCHE	3	eggNOG, OrthoDB, OrthoFinder
brm vs control; females	FBgn0027584	CG4757	CEL	3	Compara, eggNOG, OrthoDB
brm vs control; females	FBgn0027584	CG4757	TG	3	Compara, eggNOG, OrthoDB
brm vs control; females	FBgn0027584	CG4757	NLGN4Y	3	Compara, OrthoDB, orthoMCL
brm vs control; females	FBgn0034249	RhoGAP54D	ARHGAP19	12	Compara, eggNOG, Hieranoid, Homologene, OrthoDB, OrthoFinder, OrthoInspector, orthoMCL, Panther, Phylome, RoundUp, TreeFam
brm vs control; females	FBgn0263047	CG43342
brm vs control; females	FBgn0010611	Hmgs	HMGCS1	15	Compara, eggNOG, Hieranoid, Homologene, Inparanoid, Isobase, OMA, OrthoDB, OrthoFinder, OrthoInspector, orthoMCL, Panther, Phylome, RoundUp, TreeFam
brm vs control; females	FBgn0010611	Hmgs	HMGCS2	12	Compara, eggNOG, Hieranoid, Inparanoid, OrthoDB, OrthoFinder, OrthoInspector, orthoMCL, Panther, Phylome, RoundUp, TreeFam
brm vs control; females	FBgn0027539	lili	LMBR1L	14	Compara, eggNOG, Hieranoid, Homologene, Inparanoid, OMA, OrthoDB, OrthoFinder, OrthoInspector, orthoMCL, Panther, Phylome, RoundUp, TreeFam
brm vs control; females	FBgn0027539	lili	LMBR1	13	Compara, eggNOG, Hieranoid, Inparanoid, OMA, OrthoDB, OrthoFinder, OrthoInspector, orthoMCL, Panther, Phylome, RoundUp, TreeFam
brm vs control; females	FBgn0000404	CycA	CCNA2	11	eggNOG, Hieranoid, Homologene, Inparanoid, OrthoFinder, OrthoInspector, orthoMCL, Panther, Phylome, RoundUp, TreeFam
brm vs control; females	FBgn0000404	CycA	CCNA1	10	eggNOG, Hieranoid, Inparanoid, OrthoDB, OrthoFinder, OrthoInspector, orthoMCL, Panther, Phylome, TreeFam
brm vs control; females	FBgn0000404	CycA	CCNB2	4	eggNOG, OrthoDB, OrthoFinder, orthoMCL
brm vs control; females	FBgn0000404	CycA	CCNB1	4	Compara, eggNOG, OrthoFinder, orthoMCL
brm vs control; females	FBgn0000404	CycA	CCNB3	3	eggNOG, OrthoDB, OrthoFinder
brm vs control; females	FBgn0000404	CycA	CCNE2	3	Compara, eggNOG, OrthoDB
brm vs control; females	FBgn0000404	CycA	CNTD2	2	eggNOG, Panther
brm vs control; females	FBgn0000404	CycA	CCNO	2	eggNOG, Panther
brm vs control; females	FBgn0000404	CycA	CCNJ	2	Compara, OrthoDB
brm vs control; females	FBgn0000404	CycA	CCNJL	2	eggNOG, OrthoDB
brm vs control; females	FBgn0000404	CycA	CCNE1	2	eggNOG, OrthoDB
brm vs control; females	FBgn0000404	CycA	CCNI2	2	Compara, eggNOG
brm vs control; females	FBgn0000404	CycA	CCNG1	2	Compara, eggNOG
brm vs control; females	FBgn0000404	CycA	CCNG2	2	Compara, eggNOG
brm vs control; females	FBgn0038953	CG18596	TARBP1	12	eggNOG, Hieranoid, Inparanoid, Isobase, OrthoDB, OrthoFinder, OrthoInspector, orthoMCL, Panther, Phylome, RoundUp, TreeFam
brm vs control; females	FBgn0265853	lncRNA:CR44642
brm vs control; females	FBgn0035753	RpL18	RPL18	14	Compara, eggNOG, Hieranoid, Homologene, Inparanoid, OMA, OrthoDB, OrthoFinder, OrthoInspector, orthoMCL, Panther, Phylome, RoundUp, TreeFam
brm vs control; females	FBgn0250757	CG42235	SLC5A5	6	Compara, eggNOG, Hieranoid, OrthoDB, OrthoFinder, Panther
brm vs control; females	FBgn0250757	CG42235	SLC5A8	6	Compara, eggNOG, Hieranoid, OrthoDB, OrthoFinder, Panther
brm vs control; females	FBgn0250757	CG42235	SLC5A12	6	Compara, eggNOG, Hieranoid, OrthoDB, OrthoFinder, Panther
brm vs control; females	FBgn0250757	CG42235	SLC5A6	4	eggNOG, OrthoDB, OrthoFinder, Panther
brm vs control; females	FBgn0250757	CG42235	SLC5A3	3	Compara, eggNOG, orthoMCL
brm vs control; females	FBgn0250757	CG42235	SLC5A11	3	Compara, eggNOG, orthoMCL
brm vs control; females	FBgn0250757	CG42235	SLC5A9	3	Compara, eggNOG, orthoMCL
brm vs control; females	FBgn0250757	CG42235	SLC5A10	3	Compara, eggNOG, orthoMCL
brm vs control; females	FBgn0250757	CG42235	SLC5A2	3	Compara, eggNOG, orthoMCL
brm vs control; females	FBgn0250757	CG42235	SLC5A4	3	Compara, eggNOG, orthoMCL
brm vs control; females	FBgn0250757	CG42235	SLC5A1	3	Compara, eggNOG, orthoMCL
brm vs control; females	FBgn0250757	CG42235	SLC5A7	2	Compara, eggNOG
brm vs control; females	FBgn0035160	hng3
brm vs control; females	FBgn0038965	mats	MOB1B	14	Compara, eggNOG, Hieranoid, Homologene, Inparanoid, OMA, OrthoDB, OrthoFinder, OrthoInspector, orthoMCL, Panther, Phylome, RoundUp, TreeFam
brm vs control; females	FBgn0038965	mats	MOB1A	12	Compara, eggNOG, Hieranoid, Inparanoid, OMA, OrthoDB, OrthoFinder, OrthoInspector, orthoMCL, Phylome, RoundUp, TreeFam
brm vs control; females	FBgn0038965	mats	MOB3B	5	eggNOG, OrthoDB, OrthoFinder, orthoMCL, RoundUp
brm vs control; females	FBgn0038965	mats	MOB3C	4	eggNOG, OrthoDB, OrthoFinder, RoundUp
brm vs control; females	FBgn0038965	mats	MOB3A	4	eggNOG, OrthoFinder, orthoMCL, RoundUp
brm vs control; females	FBgn0038965	mats	MOB2	2	eggNOG, OrthoDB
brm vs control; females	FBgn0015756	RpL9	RPL9	14	Compara, eggNOG, Hieranoid, Homologene, Inparanoid, OMA, OrthoDB, OrthoFinder, OrthoInspector, orthoMCL, Panther, Phylome, RoundUp, TreeFam
brm vs control; females	FBgn0035986	CG4022	PIH1D2	5	Compara, OrthoFinder, Panther, RoundUp, TreeFam
brm vs control; females	FBgn0030541	CG11584	POU2AF1	1	Panther
brm vs control; females	FBgn0030541	CG11584	SNAP91	1	OMA
brm vs control; females	FBgn0030541	CG11584	DUSP22	1	OrthoFinder
brm vs control; females	FBgn0035464	PIG-B	PIGB	14	Compara, eggNOG, Hieranoid, Homologene, Inparanoid, Isobase, OMA, OrthoFinder, OrthoInspector, orthoMCL, Panther, Phylome, RoundUp, TreeFam
brm vs control; females	FBgn0038043	CG17202	MYCBP	7	eggNOG, OrthoDB, OrthoFinder, orthoMCL, Panther, Phylome, RoundUp
brm vs control; females	FBgn0261584	CG42694
brm vs control; females	FBgn0031119	CG1812	KLHL22	6	Homologene, OrthoDB, Panther, Phylome, RoundUp, TreeFam
brm vs control; females	FBgn0031119	CG1812	KLHL26	5	Hieranoid, OrthoDB, orthoMCL, Panther, Phylome
brm vs control; females	FBgn0031119	CG1812	KLHL9	4	Hieranoid, OrthoDB, Panther, Phylome
brm vs control; females	FBgn0031119	CG1812	KLHL13	4	Hieranoid, OrthoDB, Panther, Phylome
brm vs control; females	FBgn0031119	CG1812	KLHL36	4	Hieranoid, OrthoDB, Panther, Phylome
brm vs control; females	FBgn0031119	CG1812	KLHL31	4	Hieranoid, OrthoDB, Panther, Phylome
brm vs control; females	FBgn0031119	CG1812	KLHL32	4	eggNOG, OrthoDB, Panther, Phylome
brm vs control; females	FBgn0031119	CG1812	KLHL14	3	OrthoDB, Panther, Phylome
brm vs control; females	FBgn0031119	CG1812	KLHL34	3	OrthoDB, Panther, Phylome
brm vs control; females	FBgn0031119	CG1812	KLHL15	3	OrthoDB, Panther, Phylome
brm vs control; females	FBgn0031119	CG1812	KLHL33	2	eggNOG, Panther
brm vs control; females	FBgn0031119	CG1812	KLHDC7A	2	eggNOG, Phylome
brm vs control; females	FBgn0031119	CG1812	KBTBD13	2	eggNOG, Phylome
brm vs control; females	FBgn0031119	CG1812	KBTBD11	2	eggNOG, Phylome
brm vs control; females	FBgn0031119	CG1812	KLHDC7B	2	eggNOG, Phylome
brm vs control; females	FBgn0031119	CG1812	KLHL42	2	eggNOG, Phylome
brm vs control; females	FBgn0033548	CG7637	NOP10	14	Compara, eggNOG, Hieranoid, Homologene, Inparanoid, OMA, OrthoDB, OrthoFinder, OrthoInspector, orthoMCL, Panther, Phylome, RoundUp, TreeFam
brm vs control; females	FBgn0039741	CG7943	SLC25A51	12	eggNOG, Hieranoid, Homologene, Inparanoid, OMA, OrthoDB, OrthoFinder, OrthoInspector, orthoMCL, Panther, Phylome, RoundUp
brm vs control; females	FBgn0039741	CG7943	SLC25A52	10	eggNOG, Hieranoid, Inparanoid, OMA, OrthoDB, OrthoFinder, OrthoInspector, Panther, Phylome, RoundUp
brm vs control; females	FBgn0039741	CG7943	SLC25A53	4	eggNOG, OrthoDB, Panther, TreeFam
brm vs control; females	FBgn0041150	hoe1	OCA2	12	Compara, eggNOG, Hieranoid, Inparanoid, OrthoDB, OrthoFinder, OrthoInspector, orthoMCL, Panther, Phylome, RoundUp, TreeFam
brm vs control; females	FBgn0284253	LeuRS	LARS	14	Compara, eggNOG, Hieranoid, Homologene, Inparanoid, Isobase, OMA, OrthoDB, OrthoFinder, OrthoInspector, orthoMCL, Panther, RoundUp, TreeFam
brm vs control; females	FBgn0051862	CG31862
brm vs control; females	FBgn0261790	SmE	SNRPE	13	Compara, eggNOG, Hieranoid, Inparanoid, OMA, OrthoDB, OrthoFinder, OrthoInspector, orthoMCL, Panther, Phylome, RoundUp, TreeFam
brm vs control; females	FBgn0030773	CG9676	PRSS3	2	eggNOG, OrthoDB
brm vs control; females	FBgn0030773	CG9676	PRSS1	2	eggNOG, OrthoDB
brm vs control; females	FBgn0000463	Dl	DLL1	13	eggNOG, Hieranoid, Homologene, Inparanoid, Isobase, OrthoDB, OrthoFinder, OrthoInspector, orthoMCL, Panther, Phylome, RoundUp, TreeFam
brm vs control; females	FBgn0000463	Dl	DLL4	11	eggNOG, Hieranoid, Inparanoid, OrthoDB, OrthoFinder, OrthoInspector, orthoMCL, Panther, Phylome, RoundUp, TreeFam
brm vs control; females	FBgn0000463	Dl	DLL3	2	Panther, Phylome
brm vs control; females	FBgn0000463	Dl	JAG1	2	Compara, OrthoDB
brm vs control; females	FBgn0030482	CG1673	BCAT1	14	Compara, eggNOG, Hieranoid, Homologene, Inparanoid, OMA, OrthoDB, OrthoFinder, OrthoInspector, orthoMCL, Panther, Phylome, RoundUp, TreeFam
brm vs control; females	FBgn0030482	CG1673	BCAT2	14	Compara, eggNOG, Hieranoid, Inparanoid, Isobase, OMA, OrthoDB, OrthoFinder, OrthoInspector, orthoMCL, Panther, Phylome, RoundUp, TreeFam
brm vs control; females	FBgn0035975	PGRP-LA	PGLYRP3	4	eggNOG, OrthoFinder, Panther, TreeFam
brm vs control; females	FBgn0035975	PGRP-LA	PGLYRP1	4	eggNOG, OrthoFinder, Panther, TreeFam
brm vs control; females	FBgn0035975	PGRP-LA	PGLYRP4	4	eggNOG, OrthoFinder, Panther, TreeFam
brm vs control; females	FBgn0035975	PGRP-LA	PGLYRP2	2	Panther, TreeFam
brm vs control; females	FBgn0263782	Hmgcr	HMGCR	13	Compara, eggNOG, Hieranoid, Homologene, Inparanoid, OMA, OrthoDB, OrthoFinder, OrthoInspector, orthoMCL, Panther, Phylome, TreeFam
brm vs control; females	FBgn0001565	Hlc	DDX56	15	Compara, eggNOG, Hieranoid, Homologene, Inparanoid, Isobase, OMA, OrthoDB, OrthoFinder, OrthoInspector, orthoMCL, Panther, Phylome, RoundUp, TreeFam
brm vs control; females	FBgn0037262	MED31	MED31	11	Compara, eggNOG, Inparanoid, OrthoDB, OrthoFinder, OrthoInspector, orthoMCL, Panther, Phylome, RoundUp, TreeFam
brm vs control; females	FBgn0033663	ERp60	PDIA3	14	eggNOG, Hieranoid, Homologene, Inparanoid, Isobase, OMA, OrthoDB, OrthoFinder, OrthoInspector, orthoMCL, Panther, Phylome, RoundUp, TreeFam
brm vs control; females	FBgn0033663	ERp60	PDIA4	5	eggNOG, OrthoDB, OrthoFinder, orthoMCL, RoundUp
brm vs control; females	FBgn0033663	ERp60	P4HB	5	eggNOG, OrthoDB, OrthoFinder, orthoMCL, RoundUp
brm vs control; females	FBgn0033663	ERp60	PDIA2	3	eggNOG, OrthoDB, OrthoFinder
brm vs control; females	FBgn0033663	ERp60	PDILT	3	eggNOG, OrthoDB, OrthoFinder
brm vs control; females	FBgn0033663	ERp60	ERP27	2	eggNOG, OrthoDB
brm vs control; females	FBgn0032488	CG16812	C19orf47	10	Compara, eggNOG, OrthoDB, OrthoFinder, OrthoInspector, orthoMCL, Panther, Phylome, RoundUp, TreeFam
brm vs control; females	FBgn0037533	CD98hc	SLC3A2	6	eggNOG, Isobase, OrthoDB, OrthoFinder, OrthoInspector, TreeFam
brm vs control; females	FBgn0037533	CD98hc	SLC3A1	2	eggNOG, OrthoDB
brm vs control; females	FBgn0033806	FLASH	CASP8AP2	1	Compara
brm vs control; females	FBgn0028984	Spn88Ea	SERPINI1	5	eggNOG, OrthoDB, OrthoFinder, orthoMCL, Panther
brm vs control; females	FBgn0028984	Spn88Ea	SERPINB1	5	eggNOG, OrthoDB, OrthoFinder, orthoMCL, Panther
brm vs control; females	FBgn0028984	Spn88Ea	SERPINB13	4	eggNOG, OMA, OrthoDB, OrthoFinder
brm vs control; females	FBgn0028984	Spn88Ea	SERPINB3	4	eggNOG, OrthoDB, OrthoFinder, orthoMCL
brm vs control; females	FBgn0028984	Spn88Ea	SERPINB6	4	eggNOG, OrthoDB, OrthoFinder, orthoMCL
brm vs control; females	FBgn0028984	Spn88Ea	SERPINI2	3	OrthoDB, OrthoFinder, Panther
brm vs control; females	FBgn0028984	Spn88Ea	SERPINB9	3	eggNOG, OrthoDB, OrthoFinder
brm vs control; females	FBgn0028984	Spn88Ea	SERPINB4	3	OrthoDB, OrthoFinder, orthoMCL
brm vs control; females	FBgn0028984	Spn88Ea	SERPINE2	2	OrthoDB, Panther
brm vs control; females	FBgn0028984	Spn88Ea	SERPIND1	2	OrthoDB, Panther
brm vs control; females	FBgn0028984	Spn88Ea	SERPINA4	2	OrthoDB, Panther
brm vs control; females	FBgn0028984	Spn88Ea	SERPINC1	2	OrthoDB, Panther
brm vs control; females	FBgn0028984	Spn88Ea	SERPINE3	2	OrthoDB, Panther
brm vs control; females	FBgn0028984	Spn88Ea	SERPINA9	2	OrthoDB, Panther
brm vs control; females	FBgn0028984	Spn88Ea	SERPINE1	2	OrthoDB, Panther
brm vs control; females	FBgn0028984	Spn88Ea	SERPINA6	2	OrthoDB, Panther
brm vs control; females	FBgn0028984	Spn88Ea	SERPINB10	2	OrthoDB, OrthoFinder
brm vs control; females	FBgn0028984	Spn88Ea	SERPINB8	2	OrthoDB, OrthoFinder
brm vs control; females	FBgn0028984	Spn88Ea	SERPINB12	2	eggNOG, OrthoDB
brm vs control; females	FBgn0028984	Spn88Ea	HMSD	2	eggNOG, OrthoDB
brm vs control; females	FBgn0031267	Ipk2	IPMK	13	Compara, eggNOG, Hieranoid, Homologene, Inparanoid, Isobase, OrthoDB, OrthoFinder, OrthoInspector, orthoMCL, Panther, RoundUp, TreeFam
brm vs control; females	FBgn0031267	Ipk2	IP6K2	3	eggNOG, OrthoDB, RoundUp
brm vs control; females	FBgn0031267	Ipk2	IP6K1	3	eggNOG, OrthoDB, RoundUp
brm vs control; females	FBgn0031267	Ipk2	IP6K3	3	eggNOG, OrthoDB, RoundUp
brm vs control; females	FBgn0042086	Tsp42Eb	CD63	1	Panther
brm vs control; females	FBgn0001233	Hsp83	HSP90AB1	14	Compara, eggNOG, Hieranoid, Homologene, Inparanoid, OMA, OrthoDB, OrthoFinder, OrthoInspector, orthoMCL, Panther, Phylome, RoundUp, TreeFam
brm vs control; females	FBgn0001233	Hsp83	HSP90AA1	14	Compara, eggNOG, Hieranoid, Inparanoid, Isobase, OMA, OrthoDB, OrthoFinder, OrthoInspector, orthoMCL, Panther, Phylome, RoundUp, TreeFam
brm vs control; females	FBgn0001233	Hsp83	HSP90B1	4	eggNOG, OrthoDB, OrthoFinder, orthoMCL
brm vs control; females	FBgn0001233	Hsp83	HSP90AB3P	3	Hieranoid, Panther, Phylome
brm vs control; females	FBgn0001233	Hsp83	HSP90AB2P	2	Panther, Phylome
brm vs control; females	FBgn0001233	Hsp83	HSP90AB4P	2	Panther, Phylome
brm vs control; females	FBgn0001233	Hsp83	HSP90AA4P	2	Panther, Phylome
brm vs control; females	FBgn0001233	Hsp83	HSP90AA5P	2	Panther, Phylome
brm vs control; females	FBgn0001233	Hsp83	TRAP1	2	eggNOG, OrthoDB
brm vs control; females	FBgn0003169	put	ACVR2A	12	Compara, eggNOG, Hieranoid, Homologene, Inparanoid, OMA, OrthoDB, OrthoFinder, OrthoInspector, orthoMCL, Panther, Phylome
brm vs control; females	FBgn0003169	put	ACVR2B	12	Compara, eggNOG, Hieranoid, Inparanoid, Isobase, OMA, OrthoFinder, OrthoInspector, orthoMCL, Panther, Phylome, RoundUp
[truncated: 78,144 more rows]
