# Supplementary material for: Genetic and genomic analyses of Drosophila melanogaster models of chromatin modification disorders
Source: Genetics. 2023 Apr 10;224(4):iyad061. doi: 10.1093/genetics/iyad061 (PMC10411607; doi:10.1093/genetics/iyad061)
Supplement: iyad061_Supplementary_Data [file iyad061_supplementary_data.zip › Table_S3_GENETICS-2023-306034.xlsx]

## Sheet: Sheet1
Table S3. Percent knockdown of focal genes. Average RNAi-mediated qRT-PCR knockdown of focal genes.
Gal4 Driver	UAS-RNAi BDRC Line #	Gene Name	Sex	Average Knockdown (%)
Ubi156	32372	Snr1	M	81.3
Ubi156	34351	SMC1	M	43.7
Ubi156	35211	brm	M	47.23
Ubi156	35447	osa	M	14.5
Ubi156	36786	vtd	M	53.3
Ubi156	60017	SMC3	M	55.4
Ubi156	32372	Snr1	F	77.4
Ubi156	34351	SMC1	F	57.53
Ubi156	35211	brm	F	50.87
Ubi156	35447	osa	F	41.9
Ubi156	36786	vtd	F	44.57
Ubi156	60017	SMC3	F	55.07
