# Supplementary material for: Genetic and genomic analyses of Drosophila melanogaster models of chromatin modification disorders
Source: Genetics. 2023 Apr 10;224(4):iyad061. doi: 10.1093/genetics/iyad061 (PMC10411607; doi:10.1093/genetics/iyad061)
Supplement: iyad061_Supplementary_Data [file iyad061_supplementary_data.zip › Table_S5_GENETICS-2023-306034.xlsx]

## Sheet: (A) omnibus_ALL
Table S5. ANOVA results from differential expression analyses. Gene name, gene symbol, FlyBase ID, normalized read counts (counts per million), and raw and Benjamini-Hochberg FDR adjusted p-values for all genes for all model terms used in the ANOVA analyses. (A) Full model using all knockdown lines and the control according to the model Y = μ + Line + Sex + Line x Sex + ɛ for 15915 genes. (B-G) P…
FlyBase ID	Gene Name	Gene Symbol	ProbF Line	FDR Line	ProbF Sex	FDR Sex	ProbF Line x Sex	FDR Line x Sex	osa males	osa females	brm males	brm females	Snr1 males	Snr1 females	SMC1 males	SMC1 females	vtd males	vtd females	SMC3 males	SMC3 females	Control males	Control females
FBgn0000003	Signal recognition particle 7SL RNA CR32864	7SLRNA:CR32864	0.145151	0.203012	0.120406	0.144897	0.0950852	0.164024	4333.58	3963.22	7038.82	5321.66	6027.65	3762.75	5830.97	6411.56	6282.35	5332.46	4870.2	7033.7	6262.61	3944.23
FBgn0000008	arc	a	0.00295333	0.00823013	2.20505e-10	5.4945e-10	0.0249952	0.0585946	14.4591	19.4814	10.6867	19.4798	12.9214	19.0258	10.4331	12.702	12.0756	24.0073	11.8368	17.569	11.0854	21.5377
FBgn0000014	abdominal A	abd-A	1.25055e-09	3.78375e-08	1.64744e-08	3.44127e-08	0.203513	0.298572	11.4551	6.71108	11.0875	9.81517	20.1146	17.0301	10.1305	4.87088	13.431	8.50233	12.0048	4.67332	13.48	8.57016
FBgn0000015	Abdominal B	Abd-B	0.00276441	0.00778959	5.72142e-18	3.8259e-17	0.0127396	0.0349329	6.98704	2.68635	6.27163	3.14644	7.66215	4.22828	6.00626	1.76326	8.37178	2.18566	7.66375	2.10924	6.76894	2.54121
FBgn0000017	Abl tyrosine kinase	Abl	0.041525	0.0721098	0.660751	0.694574	0.0204054	0.0500157	17.5228	16.4635	18.8407	18.4823	17.6627	24.3438	18.1251	10.4182	19.3942	24.1386	18.4957	12.5871	15.6138	23.2916
FBgn0000018	abnormal oocyte	abo	0.129527	0.184831	6.2314e-11	1.64166e-10	0.0799619	0.143585	7.45819	13.5952	6.75307	13.7302	7.65958	11.1759	8.82124	12.5998	7.36883	16.7283	8.41387	15.8314	7.51694	17.8568
FBgn0000022	achaete	ac	0.145083	0.202953	0.00520589	0.00719012	0.571125	0.66577	0.621979	0.629166	0.785576	1.09764	0.238788	0.655127	0.154657	0.469198	0.379194	0.975545	0.382298	0.542251	0.378646	1.33743
FBgn0000024	Acetylcholine esterase	Ace	0.0254412	0.0480361	4.5458e-21	5.71006e-20	0.000698724	0.0039197	38.894	13.2468	42.1001	13.8646	37.0664	22.6503	37.4745	9.40435	41.8611	14.7564	42.6847	7.87371	36.2349	13.4961
FBgn0000028	abnormal chemosensory jump 6	acj6	0.354482	0.430787	6.31148e-09	1.36402e-08	0.104108	0.176361	4.05527	2.13163	5.34634	2.06471	2.7064	2.44076	5.07355	2.55265	4.63858	1.50725	4.94243	1.36997	4.26077	1.69421
FBgn0000032	Acid phosphatase 1	Acph-1	0.00346874	0.00938222	6.65756e-16	3.18279e-15	0.00344933	0.0132089	17.7055	50.2291	17.3002	53.0206	18.5177	35.9194	17.3294	70.1344	18.4995	64.0218	19.0386	72.8718	19.2146	52.6063
FBgn0000036	nicotinic Acetylcholine Receptor alpha1	nAChRalpha1	0.156754	0.216276	2.19019e-16	1.12478e-15	0.00767457	0.0238373	9.64427	2.69081	10.3768	3.415	8.80725	6.0415	8.64967	3.28218	10.7199	3.26946	10.002	1.70851	8.69869	3.28735
FBgn0000037	muscarinic Acetylcholine Receptor, A-type	mAChR-A	0.584888	0.650489	1.24813e-12	3.94127e-12	0.00374549	0.0140027	9.84552	3.98051	10.264	4.34441	7.18881	6.6509	8.97862	2.87406	10.4783	3.49406	10.0821	2.21431	8.31748	4.16447
FBgn0000038	nicotinic Acetylcholine Receptor beta1	nAChRbeta1	0.148015	0.206275	6.44119e-14	2.3642e-13	0.00117392	0.00586591	25.805	11.2404	33.2919	10.7774	20.4185	18.4283	27.2212	7.13394	30.3512	12.4939	28.0325	6.51064	24.073	10.2276
FBgn0000039	nicotinic Acetylcholine Receptor alpha2	nAChRalpha2	0.0336919	0.0607393	6.43072e-13	2.09766e-12	0.134349	0.21474	6.1136	3.17974	6.8495	3.50823	6.22744	4.97756	5.79675	2.23738	5.82169	2.58603	6.63576	2.57423	6.48622	3.11135
FBgn0000042	Actin 5C	Act5C	0.115048	0.167183	5.98648e-14	2.20391e-13	0.00127005	0.006227	821.165	1377.46	702.008	1471.92	1173.91	1335.8	664.545	1706.64	844.971	1685.26	776.185	1902.28	754.17	1451.74
FBgn0000043	Actin 42A	Act42A	0.037123	0.0657026	9.73095e-06	1.62933e-05	0.00337304	0.0130359	188.273	242.904	207.118	275.742	260.443	240.776	195.53	257.639	248.15	269.45	188.489	373.606	184.517	242.75
FBgn0000044	Actin 57B	Act57B	1.08313e-07	1.4176e-06	1.43844e-11	4.02475e-11	0.322197	0.43086	1586.26	745.615	1431.54	1082.75	2599.76	1634.04	1342.25	450.372	1782.89	1020.71	1679.09	820.675	2059.86	1059.98
FBgn0000045	Actin 79B	Act79B	6.52937e-11	3.17783e-09	1.07678e-15	4.99038e-15	0.000767256	0.00421065	2716.7	611.23	3066.1	1305.55	7521.52	2792.81	2742.06	422.57	3578.14	1211.47	3186.84	542.658	5333.41	1334.83
FBgn0000046	Actin 87E	Act87E	2.32378e-09	6.39844e-08	3.23557e-17	1.91499e-16	0.193335	0.286866	1076.41	384.4	1079.44	562.605	1858.02	900.409	1013.67	237.631	1343.79	515.844	1085.32	333.066	1137.61	415.764
FBgn0000047	Actin 88F	Act88F	5.7599e-10	1.99714e-08	9.48466e-05	0.00014844	0.000426085	0.00262733	399.241	268.524	853.626	645.496	4021.81	2242.2	262.673	366.732	771.499	840.38	856.804	111.336	3947.51	1087.17
FBgn0000052	Phosphoribosylformylglycinamidine synthase	Pfas	0.00268007	0.00758673	1.44935e-07	2.80034e-07	0.10368	0.175895	73.3693	78.8952	35.342	61.2866	35.254	56.822	49.1591	61.7788	37.3269	80.166	33.336	71.7856	46.628	72.6503
FBgn0000053	GART trifunctional enzyme	Gart	0.000641626	0.00230455	5.61807e-08	1.12383e-07	0.00293899	0.0117582	87.1719	88.3031	31.9151	73.9139	95.2651	94.0144	49.5985	98.2392	26.8754	94.3682	30.7108	91.524	50.1704	81.9767
FBgn0000055	Alcohol dehydrogenase	Adh	3.60057e-11	1.9294e-09	1.24676e-12	3.9385e-12	8.01092e-05	0.000655158	9.47951	3.35085	4.75271	1.4925	1.27991	1.25612	8.20589	4.77149	10.0479	4.7469	4.1051	1.39928	10.3439	3.28982
FBgn0000057	adipose	adp	1.4309e-08	2.66973e-07	1.17277e-06	2.10258e-06	0.176693	0.266648	49.5155	39.0697	43.8927	32.3603	35.5929	29.5342	51.7012	48.1354	44.8451	41.919	45.7062	42.5992	39.447	31.7207
FBgn0000061	aristaless	al	0.270627	0.342181	0.117884	0.142045	0.610148	0.698698	1.42654	3.68035	1.33139	3.49088	2.94377	6.79692	1.11657	2.78622	1.05078	1.56701	1.47493	1.92534	4.47783	2.55027
FBgn0000063	Monopolar spindle 1	Mps1	0.156315	0.215701	2.19318e-12	6.71111e-12	0.120625	0.197647	4.63147	11.5602	4.43138	13.4515	3.49503	10.9483	5.02672	10.8572	3.70178	17.502	4.84596	14.0546	4.82273	16.5688
FBgn0000064	Aldolase 1	Ald1	0.114608	0.166696	1.45884e-10	3.6941e-10	0.127927	0.206969	1019.43	597.666	999.737	483.486	1165.63	768.23	1206.37	449.904	984.178	617.751	1227.72	432.068	1503.55	613.607
FBgn0000071	Amalgam	Ama	0.000396196	0.00152453	0.000118873	0.000184915	1.23788e-06	1.90715e-05	1.1134	0.995446	1.06034	5.44503	6.25082	2.04715	1.16233	7.51161	1.31931	2.62675	1.50434	3.05213	2.0405	4.22715
FBgn0000075	alpha methyl dopa-resistant	amd	8.61573e-05	0.000414885	1.31325e-12	4.13705e-12	0.000711836	0.00398203	2.01823	3.9504	1.74477	8.92154	2.56355	5.97857	1.98763	9.32225	1.54212	8.89887	2.79329	15.6719	3.47582	10.848
FBgn0000077	almondex	amx	0.00381294	0.0101088	7.33927e-10	1.73326e-09	0.00798431	0.0245831	7.39208	19.3616	7.37269	21.4678	8.52679	12.8312	8.97011	40.9454	7.9304	23.8046	7.3281	26.7039	7.35221	18.1864
FBgn0000078	Amylase distal	Amy-d	0.0086562	0.0199207	4.48301e-06	7.69158e-06	0.116984	0.192893	603.723	402.145	605.562	143.251	247.794	210.14	536.822	309.023	457.291	362.986	419.862	172.816	396.738	200.826
FBgn0000079	Amylase proximal	Amy-p	0.062093	0.100622	1.18281e-05	1.97094e-05	0.25148	0.353685	1182.97	854.49	1067.66	247.929	792.854	686.67	1011.48	589.677	829.772	656.66	923.528	372.474	751.323	299.254
FBgn0000083	Annexin B9	AnxB9	0.05104	0.0854605	0.000333095	0.000502341	0.0752796	0.137095	130.803	112.47	130.735	116.239	177.22	127.217	125.845	133.118	172.98	119.361	145.467	141.977	145.464	106.36
FBgn0000084	Annexin B10	AnxB10	0.00964341	0.0217387	0.00295169	0.00415057	0.191058	0.284097	44.5494	50.5736	44.6117	49.4614	38.9683	44.0719	47.7542	75.8542	47.4598	54.978	50.9463	67.1957	47.2135	45.9389
FBgn0000092	daywake	dyw	1.63101e-08	2.98706e-07	0.0740473	0.0918163	0.00347477	0.013268	3.73707	18.873	19.2522	34.1909	208.262	103.084	3.90189	21.1075	7.40447	26.4917	10.4414	3.82856	97.2817	20.1456
FBgn0000094	Andropin	Anp	5.34427e-11	2.69158e-09	8.25516e-22	1.26816e-20	6.07284e-11	1.51014e-08	525.623	5.59158	1256.63	1.05521	473.044	0.744659	1069.33	2.29896	2042	4.39007	2052.53	9.44489	1086.29	1.9099
FBgn0000097	anterior open	aop	6.84652e-06	4.70477e-05	0.677806	0.710906	0.0645759	0.121826	37.0218	37.1129	36.1071	45.38	97.4004	60.9664	29.3316	25.1104	36.0149	50.4856	29.2727	29.9987	43.5465	47.4917
FBgn0000100	Ribosomal protein LP0	RpLP0	0.0406237	0.0708367	2.52224e-11	6.87354e-11	0.017281	0.044127	785.794	2044.46	690.485	2167.18	772.56	1193.64	711.478	3030.99	721.821	2290.32	653.68	3000.64	717.257	1932.84
FBgn0000108	beta amyloid protein precursor-like	Appl	0.0483766	0.0818274	1.54651e-16	8.14451e-16	0.0103599	0.0299288	95.6812	34.9463	101.557	41.4518	90.0272	60.7741	94.917	26.9246	114.442	40.8135	103.777	22.3147	84.1442	34.9568
FBgn0000109	Adenine phosphoribosyltransferase	Aprt	0.421429	0.497223	1.12844e-07	2.19845e-07	0.0996466	0.170488	18.4539	25.8843	11.8445	22.9419	17.6981	18.1692	12.1906	25.2356	12.5184	24.2537	13.0935	30.7003	15.7481	24.6411
FBgn0000114	bruno 1	bru1	4.31252e-05	0.000229314	9.20351e-17	5.03825e-16	0.0187666	0.0469977	66.5964	141.883	97.8848	154.696	37.1002	125.871	90.9026	154.074	71.011	193.09	75.6224	158.706	79.2348	176.615
FBgn0000115	ADP ribosylation factor-like 1	Arl1	0.000181269	0.00078995	6.51262e-10	1.5463e-09	0.000191461	0.00135971	39.4096	62.6367	38.0334	56.1403	43.0674	43.8142	41.8609	107.584	41.4885	68.2725	38.0938	88.5292	38.1778	58.0448
FBgn0000116	Arginine kinase 1	Argk1	0.321365	0.396045	2.87634e-17	1.71513e-16	0.330985	0.439738	1271.41	555.322	1262.5	565.142	1155.78	627.872	1492.5	592.471	1272.2	614.837	1354.13	665.509	1339.33	606.175
FBgn0000117	armadillo	arm	0.00805815	0.0187905	3.45501e-13	1.16201e-12	0.00163602	0.00754703	125.865	247.743	117.306	272.167	143.138	190.391	123.604	389.14	133.852	295.424	121.06	332.661	124.211	239.807
FBgn0000119	arrow	arr	0.000486548	0.00181728	0.191658	0.223297	0.320618	0.429333	18.4966	16.5813	15.9345	16.2574	21.1548	19.9801	16.7874	11.8716	16.4686	18.6331	15.9591	13.1952	20.3671	21.0639
FBgn0000120	Arrestin 1	Arr1	0.00111623	0.00368947	7.58639e-08	1.50283e-07	0.531572	0.632096	327.564	210.817	414.99	253.277	249.682	175.453	409.154	301.348	412.316	224.669	374.653	294.198	329.503	214.818
FBgn0000121	Arrestin 2	Arr2	0.00943313	0.0213311	1.90788e-10	4.78775e-10	0.443984	0.552118	1303.34	686.055	1300.95	716.043	898.144	594.195	1338.17	791.249	1450.49	733.934	1265.76	829.916	1018.46	610.639
FBgn0000137	asense	ase	4.16873e-06	3.0687e-05	0.00126465	0.00183238	0.566527	0.662377	0.352065	0.816716	0.22895	1.02093	1.5745	2.79342	0.119395	0.258183	0.180301	0.521029	0.576462	0.853947	0.596543	1.20657
FBgn0000139	absent, small, or homeotic discs 2	ash2	0.00324755	0.00888665	2.47491e-14	9.59284e-14	0.0102424	0.0296743	17.0026	33.9663	15.8563	33.3319	14.6819	22.2314	15.8813	35.5086	15.4237	37.519	15.7788	45.0495	14.349	31.9977
FBgn0000140	abnormal spindle	asp	0.0627734	0.101508	6.33603e-12	1.8428e-11	0.061878	0.117882	11.9067	47.2575	10.9409	55.8441	8.23283	41.6244	11.6907	28.5037	10.787	67.0644	9.61926	43.2784	10.2465	66.2867
FBgn0000146	aubergine	aub	0.0206423	0.0404454	8.1191e-23	1.72517e-21	0.00440633	0.0158228	4.52937	48.3968	4.19232	53.1721	6.71014	36.2275	5.95199	50.3445	4.17432	56.5673	5.50309	60.1373	4.78315	51.7316
FBgn0000147	aurora A	aurA	0.000250839	0.00103799	5.31602e-14	1.96755e-13	0.0145593	0.0386443	14.3994	23.9821	13.2246	30.7974	8.53862	18.4871	14.8598	41.2808	11.1791	32.0308	10.4866	32.214	10.678	29.0908
FBgn0000150	abnormal wing discs	awd	0.00503084	0.0127351	6.0271e-10	1.43659e-09	0.00944903	0.0279208	618.606	1857.31	498.875	1773.98	444.492	925.763	559.927	3359.5	558.726	1953.61	531.479	2745.76	542.02	1378.35
FBgn0000152	Abnormal X segregation	Axs	0.362873	0.43924	0.121676	0.146337	0.5031	0.606726	7.79776	6.27824	6.51139	6.99752	7.34002	7.29078	6.78187	8.36636	5.15619	6.2874	4.80286	7.5602	4.66961	6.46653
FBgn0000153	black	b	2.21405e-07	2.57389e-06	8.31214e-12	2.38485e-11	0.00276637	0.0112658	36.1081	23.1665	35.9424	15.6495	83.7374	35.671	40.934	16.8818	34.1166	20.4986	44.7839	14.4047	64.0561	21.2076
FBgn0000157	Distal-less	Dll	3.44671e-11	1.87216e-09	5.35053e-08	1.07233e-07	3.91563e-05	0.000357119	1704.04	854.71	1421.67	1134.48	2367.52	883.998	12.2642	5.91304	1418.27	752.134	1101.53	1094.23	870.088	557.394
FBgn0000158	bag of marbles	bam	0.000416958	0.0015944	3.00362e-18	2.11049e-17	0.000156281	0.00115042	1.39334	8.86718	1.00191	6.23811	1.72205	5.26265	1.07654	11.6087	1.54204	8.98436	1.51655	9.7334	1.42005	6.63282
FBgn0000163	bazooka	baz	0.000433326	0.00164631	0.282683	0.32007	0.325334	0.433751	24.5213	21.9464	24.2856	25.1118	29.4272	28.9122	23.9731	21.9535	25.6903	28.4121	25.8059	21.6071	28.2856	28.0273
FBgn0000166	bicoid	bcd	5.14645e-05	0.000266707	7.78818e-17	4.30827e-16	0.000185028	0.0013201	0.433436	10.7727	0.482503	12.7713	1.21884	16.4825	0.727718	10.3335	0.707633	23.222	0.903139	11.3683	1.53613	23.9484
FBgn0000173	bendless	ben	0.029522	0.0544935	6.90772e-11	1.81295e-10	0.00712143	0.0224916	68.8064	113.705	64.0668	123.077	86.3749	103.025	69.3043	171.06	71.6499	132.642	73.4515	147.48	69.8421	101.151
FBgn0000179	bifid	bi	4.88744e-06	3.53241e-05	5.5802e-05	8.87024e-05	0.00319592	0.0125063	6.03764	4.10863	5.94929	4.36366	7.72772	10.1892	4.978	3.50758	7.11721	3.42139	6.06997	3.17004	6.69289	3.52786
FBgn0000180	big brain	bib	0.0535949	0.0889337	0.00132271	0.00191274	0.545654	0.644922	4.03345	4.54364	3.7982	6.24333	5.16404	7.27039	3.63461	5.35246	3.85207	4.986	3.82984	3.66229	3.81672	5.51753
FBgn0000181	bicaudal	bic	0.000176386	0.00077184	3.48652e-12	1.04596e-11	0.000547459	0.00324379	502.023	1576.35	459.638	1498.44	462.697	877.696	482.788	2829.22	476.022	1654.24	473.936	1865.2	352.958	940.278
FBgn0000182	Bicaudal C	BicC	0.0413764	0.0719049	5.9846e-08	1.19459e-07	0.0348421	0.0756703	0.222672	0.0888635	0.42578	0.106358	0.203807	0.0676817	0.217951	0.0461025	0.335581	0.0981898	0.289012	0.0407119	0.126283	0.133002
FBgn0000183	Bicaudal D	BicD	0.0304047	0.0558507	1.27843e-12	4.03295e-12	0.0227618	0.0544661	33.5391	46.7953	33.6832	54.3521	39.5368	47.9495	32.3987	48.4739	36.1359	64.48	34.7589	51.6672	31.8982	57.6472
FBgn0000206	bride of sevenless	boss	0.329511	0.404924	1.83896e-12	5.67851e-12	0.518277	0.620786	22.9055	10.5443	21.7371	9.10582	20.765	14.6982	20.2839	8.0612	22.9755	10.6818	21.9725	9.97462	24.7433	11.9172
FBgn0000212	brahma	brm	0.0246889	0.0468909	6.15471e-06	1.0465e-05	0.0247302	0.0581189	31.4875	43.2848	25.0543	47.5781	35.3952	54.2866	30.9992	24.6972	30.5112	62.5426	30.516	38.3052	29.2615	61.3423
FBgn0000216	Bearded	Brd	0.0127276	0.0272624	1.86905e-06	3.29851e-06	0.00932628	0.0276402	0.739187	1.71305	0.352495	6.37569	3.37944	5.25117	0.387696	7.96407	0.264995	2.76544	1.52823	2.86969	1.25159	2.76585
FBgn0000221	brainiac	brn	0.00320917	0.00880657	2.50925e-09	5.63811e-09	0.000207784	0.00145831	9.25127	15.3678	4.5816	13.6631	9.66949	12.4349	5.15152	33.1681	5.79341	15.3041	4.92185	22.5761	6.06474	11.116
FBgn0000227	Early boundary activity 1	Elba1	0.00325444	0.00890091	0.000129321	0.000200677	0.0482386	0.096983	0.288148	0.696259	0.20122	1.23676	0.264099	1.06919	0.465874	0.960258	0.276636	1.50726	0.822143	0.665141	0.893665	3.43131
FBgn0000228	Blastoderm-specific gene 25D	Bsg25D	0.0278606	0.0519055	0.000454851	0.000679204	0.014963	0.0394135	28.7978	34.0298	27.6759	35.7881	30.5714	45.0065	31.414	25.1535	30.9049	51.0821	30.3013	28.8987	27.7052	50.9236
FBgn0000229	basket	bsk	0.0288477	0.0534472	2.27922e-17	1.38239e-16	0.528629	0.629678	32.7008	20.8018	32.0197	21.4677	34.1439	21.521	31.6876	17.3864	33.4738	22.0407	35.686	21.2427	30.4133	19.8512
FBgn0000233	buttonhead	btd	2.21068e-05	0.000129254	0.933677	0.94268	0.850973	0.887435	47.5452	10.0866	14.6518	28.6582	205.732	174.423	3.78854	23.4518	12.2987	11.8428	7.92805	54.7016	3.89272	2.56349
FBgn0000239	burgundy	bur	0.00533284	0.0133489	1.89055e-17	1.16125e-16	0.00619373	0.0202951	54.1186	115.294	49.5978	111.388	50.8145	81.2431	53.9403	136.402	49.1949	133.186	48.0167	124.645	50.9004	120.547
FBgn0000241	brown	bw	0.293781	0.367082	0.0362504	0.0465675	0.303683	0.411014	4.94511	4.6279	4.66802	4.38195	6.46091	7.09149	5.38933	5.21312	5.41299	3.48385	6.08177	3.624	8.06632	3.85253
FBgn0000244	blistery	by	0.161303	0.221534	2.39612e-12	7.3073e-12	0.182392	0.27364	46.5162	30.0482	44.79	28.8543	36.5435	28.1846	49.415	25.701	45.4636	30.112	43.3324	26.3337	40.5992	26.4154
FBgn0000246	crossover suppressor on 3 of Gowen	c(3)G	6.6579e-07	6.48473e-06	1.03917e-28	7.08576e-26	2.84953e-06	3.81415e-05	2.37292	19.9566	2.36058	24.4637	2.33582	15.3535	2.16122	21.828	2.19681	22.9462	2.9667	26.7823	2.53458	22.4105
FBgn0000247	claret	ca	0.195265	0.26025	0.274426	0.31143	0.0268873	0.0619982	30.3843	26.7221	28.129	27.8226	28.3213	31.8585	33.1165	15.7259	30.0577	33.7119	29.9306	24.1221	30.1033	36.116
FBgn0000250	cactus	cact	0.147175	0.205266	3.99505e-06	6.87365e-06	0.0666733	0.124865	71.1979	99.1079	72.5028	101.696	100.471	92.3601	69.7253	82.4685	76.7745	119.342	70.4018	106.138	77.0644	107.317
FBgn0000251	caudal	cad	0.0457409	0.0781549	3.31218e-10	8.10975e-10	0.0391191	0.0825813	40.8194	73.4839	38.0701	75.2168	34.9697	81.5173	40.2006	55.9741	43.2746	111.881	38.1758	68.2953	30.8956	95.6693
FBgn0000253	Calmodulin	Cam	0.00800468	0.0186987	1.31646e-08	2.77429e-08	0.414053	0.524529	349.35	264.409	372.063	299.297	397.6	321.188	333.478	282.757	396.9	307.176	414.332	265.902	331.593	226.164
FBgn0000256	cappuccino	capu	1.3961e-08	2.62635e-07	1.54405e-22	2.95711e-21	1.58911e-09	1.3104e-07	53.2875	16.9611	69.9567	15.2145	23.1673	16.4077	67.3715	12.769	53.9679	18.8266	52.745	15.3877	52.7443	16.3683
FBgn0000257	carnation	car	0.00351864	0.00948295	4.40854e-11	1.17721e-10	0.00280619	0.0113727	14.083	34.446	13.5955	32.9892	14.9563	21.6208	14.5381	60.8263	12.5879	38.3518	14.0192	43.6019	14.8989	29.8754
FBgn0000259	Casein kinase II beta subunit	CkIIbeta	0.0364855	0.0648427	3.45772e-14	1.31179e-13	0.217756	0.3154	31.7436	58.1274	32.32	65.2319	37.2027	55.0268	32.023	58.3744	35.2561	71.7442	35.6641	61.4046	28.823	51.4809
FBgn0000261	Catalase	Cat	0.0833132	0.128084	2.57783e-06	4.50936e-06	0.135333	0.216031	541.043	442.094	504.966	307.576	469.968	475.675	479.35	248.355	488.942	408.809	558.651	368.796	578.919	385.409
FBgn0000273	Protein kinase, cAMP-dependent, catalytic subunit 1	Pka-C1	0.000245191	0.00102007	2.36481e-13	8.1077e-13	0.382257	0.492601	124.168	63.6923	125.013	76.1139	151.617	104.367	116.12	44.8768	135.536	81.773	130.133	51.27	123.826	76.276
FBgn0000274	Protein kinase, cAMP-dependent, catalytic subunit 2	Pka-C2	3.11497e-06	2.38799e-05	1.29824e-20	1.47582e-19	8.90652e-07	1.44493e-05	21.3264	2.0097	33.0477	1.46102	9.04248	2.51666	29.111	1.95271	21.0262	1.66892	24.0554	2.12621	23.5638	3.43812
FBgn0000276	Cecropin A1	CecA1	5.87318e-11	2.90285e-09	5.24314e-18	3.53429e-17	8.75395e-10	8.55029e-08	66.0625	3.90939	112.615	15.6009	59.1863	28.0398	86.0441	7.48593	223.573	20.1542	161.058	16.6098	43.8336	2.56182
FBgn0000277	Cecropin A2	CecA2	9.82118e-06	6.38236e-05	2.4053e-09	5.41295e-09	0.000568105	0.00333139	6.94248	1.16367	14.0595	1.28009	7.46566	6.96405	5.94481	0.193253	26.9487	5.91184	16.6104	2.37672	8.18899	2.2576
FBgn0000278	Cecropin B	CecB	0.1322	0.188072	0.0433304	0.05527	0.944891	0.958038	3.78653	1.13047	9.53579	3.33507	8.981	5.26795	0.878069	0.107615	5.2509	2.91585	3.57157	2.65069	3.73411	0.562743
FBgn0000279	Cecropin C	CecC	0.215114	0.282261	0.0697425	0.0867624	0.826036	0.868549	9.74268	2.96812	17.8463	6.94533	15.7045	16.5744	3.5481	2.0438	13.6134	4.8473	5.17621	5.50774	11.9457	1.61162
FBgn0000283	Centrosomal protein 190kD	Cp190	3.6285e-05	0.000198105	3.82062e-06	6.58492e-06	0.00900896	0.02689	71.0968	62.1716	32.4813	65.5837	73.8086	100.297	32.827	37.733	38.8374	89.0212	36.4302	56.9187	30.0938	81.2692
FBgn0000286	Chorion factor 2	Cf2	0.0665741	0.106528	7.65321e-05	0.000120535	0.0002744	0.00183722	47.9862	35.2184	46.245	35.849	35.42	43.2933	49.6548	34.6819	50.2449	47.2343	51.8223	28.9824	37.6577	41.0451
FBgn0000287	spalt-related	salr	3.5602e-14	5.96427e-12	1.50109e-13	5.27836e-13	0.0218623	0.0527899	10.3975	2.87713	15.1668	3.09161	8.33716	4.92796	13.2463	3.44712	11.8257	2.86856	27.12	20.8404	13.9314	3.41695
FBgn0000289	combgap	cg	0.0864054	0.132212	3.54576e-09	7.83434e-09	0.0931306	0.161422	43.868	71.9578	44.4914	78.6538	42.8336	75.8858	42.4737	49.839	44.687	94.8075	42.5261	68.2124	39.5129	87.9709
FBgn0000299	Collagen type IV alpha 1	Col4a1	3.29572e-05	0.000182694	1.11522e-06	2.00256e-06	0.228018	0.327923	137.384	209.757	118.118	232.54	244.158	284.448	107.084	167.589	143.52	262.839	128.879	183.34	206.894	231.16
FBgn0000303	Choline acetyltransferase	ChAT	0.00188599	0.00567938	1.11363e-16	6.0059e-16	0.156616	0.242183	14.7926	5.80825	15.7606	6.94458	17.7369	11.0779	14.9091	4.42177	17.7383	6.8909	16.2169	4.05675	17.9728	6.01579
FBgn0000307	chiffon	chif	0.0339483	0.0610908	3.60293e-05	5.7996e-05	0.0948119	0.163701	19.9773	29.074	18.0492	35.0457	21.9164	36.8861	17.1446	14.8515	19.6123	42.1383	19.1572	22.1214	18.8511	40.8719
FBgn0000308	chickadee	chic	0.000202648	0.000870014	1.06061e-06	1.90773e-06	0.0277383	0.0635919	271.561	321.662	266.651	359.406	317.523	311.261	267.757	426.489	315.761	369.634	286.457	397.469	204.961	259.255
FBgn0000316	cinnamon	cin	0.00868479	0.0199709	6.55331e-18	4.32404e-17	0.00292491	0.0117461	13.6976	52.9828	12.227	52.8799	15.1979	35.9126	12.6104	69.8639	14.335	62.1997	13.2424	66.7277	13.0761	51.698
FBgn0000317	crinkled	ck	8.44839e-05	0.000408433	8.62253e-05	0.00013532	0.0300552	0.0676465	19.8199	21.9439	17.9675	22.7298	23.4559	28.6736	18.7914	17.6511	19.2173	32.7884	20.1423	23.2671	24.8725	38.7219
FBgn0000318	clot	cl	0.00281033	0.00789522	0.00503363	0.00696308	0.0290018	0.0658334	114.216	128.296	111.462	116.564	104.654	86.7067	112.714	213.109	116.502	145.613	116.844	183.714	93.0704	94.5866
FBgn0000319	Clathrin heavy chain	Chc	0.0390669	0.0685501	7.48202e-11	1.9572e-10	0.26394	0.367507	124.966	181.197	110.693	185.456	144.754	180.244	115.281	164.595	124.993	215.324	120.462	204.227	141.334	223.903
FBgn0000320	eyes absent	eya	0.0946668	0.142322	1.58937e-08	3.32302e-08	0.382068	0.492437	15.3437	20.4328	15.3912	21.481	13.1701	17.6474	16.3743	18.4327	15.2347	22.2988	15.3346	19.1941	14.982	18.7292
FBgn0000326	cricklet	clt	0.0221547	0.0428631	1.25227e-08	2.64497e-08	0.0622351	0.118364	14.9229	21.0209	13.3713	18.2461	17.8063	17.9248	14.814	23.503	15.8155	22.0013	16.6733	26.2345	16.206	23.0975
FBgn0000330	carmine	cm	0.15465	0.213873	2.72947e-10	6.73481e-10	0.0169728	0.04352	14.9186	28.6683	12.5569	28.9501	16.6147	22.677	12.2152	43.8211	15.014	30.3193	14.3894	38.4842	15.4837	27.3776
FBgn0000337	cinnabar	cn	0.26258	0.33397	0.0523238	0.0660899	0.485763	0.590282	0.17982	0.470376	0.161479	0.564201	0.315957	1.48389	0.153675	0.242982	0.0838556	0.197432	0.220813	0.522062	0.393853	0.292637
FBgn0000339	cornichon	cni	0.0240825	0.045956	0.000612475	0.000906411	0.00492929	0.0171963	23.6449	29.4041	23.3026	32.4495	30.3294	23.7648	22.5902	70.5492	23.7211	34.769	24.2339	37.402	23.2798	29.0145
FBgn0000346	comatose	comt	0.518506	0.589223	1.06395e-19	9.79339e-19	0.885881	0.912898	69.1558	29.052	73.5	32.6131	76.2125	36.4132	75.5673	30.3798	76.6682	30.7881	74.8035	27.4309	73.0501	28.3234
FBgn0000351	cortex	cort	1.85318e-06	1.53852e-05	2.20861e-23	5.60607e-22	1.03217e-05	0.000113446	1.35515	27.4638	1.31662	30.2643	0.898798	21.2717	1.6392	31.5582	1.87883	37.351	2.1414	48.3123	2.34362	33.6467
FBgn0000352	costa	cos	0.0148661	0.0308829	4.2233e-14	1.58187e-13	0.0620389	0.11809	9.41813	21.3807	8.83828	19.1531	10.2306	22.2752	8.9495	18.9123	9.29007	27.4551	8.7687	18.5931	9.99503	28.3499
FBgn0000355	Chorion protein 15	Cp15	0.00252735	0.00722262	8.78646e-11	2.28118e-10	0.00285164	0.0115129	16.5601	843.084	18.9373	3940.48	46.3056	2600.41	102.784	7785.71	70.2488	4874.28	11.8887	8105.87	79.0541	5072.78
FBgn0000356	Chorion protein 16	Cp16	0.00146311	0.00459731	1.10214e-10	2.83141e-10	0.0018317	0.00823826	3.14261	222.51	2.7012	912.308	12.0962	487.259	32.782	2003.09	11.3601	1216.61	2.58821	1765.48	17.582	1106.73
FBgn0000357	Chorion protein 18	Cp18	0.000482464	0.00180541	5.52198e-13	1.81463e-12	0.000603462	0.00349113	5.39096	375.591	5.81865	1245.62	13.0658	659.077	30.4319	2260.54	15.3092	1641.14	4.7482	2142.76	28.5912	1975.59
FBgn0000358	Chorion protein 19	Cp19	0.0108546	0.0239364	3.05513e-11	8.2649e-11	0.0129515	0.0353837	5.88923	300.818	5.65639	1338.04	15.3376	782.179	40.8862	1925.46	20.8726	1679.37	3.42403	1974.4	41.6238	1380.73
FBgn0000359	Chorion protein 36	Cp36	0.000991906	0.00334679	5.56942e-12	1.63056e-11	0.00124353	0.00613097	4.81849	526.045	4.61369	1112.08	12.3584	663.705	27.3947	2559.28	14.0995	1545.26	4.22516	2256.25	33.436	2223.68
FBgn0000360	Chorion protein 38	Cp38	0.000569464	0.00207656	1.46399e-13	5.15686e-13	0.000733762	0.00407319	11.4197	1462.95	11.8334	3418.38	30.4042	2246.62	70.2292	7060.19	43.9348	4608.97	8.04883	5571.29	79.7386	5732.63
FBgn0000370	cryptocephal	crc	0.0147893	0.0307595	0.0020485	0.00291635	0.518625	0.621156	58.5062	54.6735	54.2471	50.0811	56.879	43.473	63.4022	48.1265	60.1758	60.0213	62.2803	54.7261	48.8868	41.8227
FBgn0000376	cramped	crm	0.0770675	0.119989	1.33368e-13	4.71993e-13	0.0376669	0.0802609	11.6397	35.3284	10.6862	35.7942	10.161	37.1622	12.0704	26.4003	11.2986	50.9491	11.1785	32.6119	9.72493	45.8715
FBgn0000377	crooked neck	crn	0.00010579	0.000494899	1.83708e-19	1.607e-18	4.83127e-05	0.000426454	16.4178	38.5111	14.8781	39.2713	16.8036	27.2363	14.3783	48.9773	17.2662	43.8924	16.3368	47.8771	14.6232	34.1488
FBgn0000382	corkscrew	csw	0.044409	0.0763003	0.000606257	0.000897876	0.198376	0.292709	59.3538	47.5225	57.7622	50.8171	65.1408	60.4482	59.3141	35.5368	61.4244	58.707	58.6899	38.8915	54.6586	53.1859
FBgn0000384	concertina	cta	0.118704	0.171572	2.01919e-13	6.98141e-13	0.0130817	0.0356255	14.7895	25.804	13.2235	30.3371	17.0295	24.5462	13.8338	40.8047	13.0242	33.9198	13.5736	32.6222	11.9945	30.2861
FBgn0000394	crossveinless	cv	0.017518	0.0354122	0.807638	0.831246	0.454029	0.560696	11.1026	11.8179	9.63626	11.0156	16.4485	12.9101	10.6574	10.3973	12.2114	12.9612	11.648	12.133	12.3013	11.7006
FBgn0000395	crossveinless 2	cv-2	0.0116063	0.0252234	1.74275e-09	3.97305e-09	0.317578	0.42616	19.7129	11.1024	14.2938	11.7317	18.1101	13.9014	15.5242	8.68022	17.417	10.7959	14.768	7.85648	18.5533	10.9166
FBgn0000404	Cyclin A	CycA	0.000178302	0.000777942	1.76143e-22	3.3019e-21	0.000228586	0.00157971	8.70187	219.671	12.0528	230.908	10.4817	184.039	14.4057	260.354	11.2214	357.793	12.8634	259.196	11.9307	307.64
FBgn0000405	Cyclin B	CycB	0.00215321	0.00635069	1.10263e-20	1.27439e-19	0.00288859	0.0116296	20.3268	483.299	22.6467	505.602	19.3073	458.341	28.398	561.697	22.0512	768.908	17.4769	515.338	25.2945	733.206
FBgn0000406	Cytochrome b5-related	Cyt-b5-r	1.23692e-06	1.09304e-05	0.103478	0.125637	0.720754	0.788642	501.259	437.833	180.006	134.006	143.863	121.243	346.742	311.729	206.133	255.007	256.131	204.626	312.105	189.375
FBgn0000411	Dichaete	D	0.222469	0.290427	4.48688e-09	9.80754e-09	0.149482	0.23374	7.1019	4.24799	8.64604	5.83686	7.86935	6.56031	7.92439	2.73526	9.06304	3.52964	8.66948	3.55872	8.32784	4.8197
FBgn0000412	D1 chromosomal protein	D1	0.000101617	0.000477906	1.19491e-16	6.41383e-16	0.000470029	0.00284647	68.4035	168.194	75.0185	181.54	70.779	119.941	70.3096	253.656	79.3912	210.731	73.4238	219.729	59.165	157.688
FBgn0000414	Disabled	Dab	0.0456722	0.0780661	2.81193e-06	4.90109e-06	0.00285096	0.0115129	31.0695	19.0258	27.6639	19.2734	24.7818	27.8343	29.1186	10.0878	29.0742	24.1413	28.3765	12.5303	27.3792	26.2893
FBgn0000416	Saposin-related	Sap-r	0.0498277	0.0838629	0.495432	0.536016	0.466041	0.572568	480.752	497.382	387.345	424.001	566.124	461.557	423.876	332.739	428.869	483.185	448.302	455.455	513.807	479.247
FBgn0000422	Dopa decarboxylase	Ddc	0.000201622	0.000866544	2.96257e-15	1.29318e-14	0.11305	0.187846	21.3501	14.0684	26.3515	10.5699	28.7788	16.8155	22.1256	8.09376	21.9998	11.2515	21.6324	7.87195	27.4788	11.8778
FBgn0000426	Small ribonucleoprotein particle protein SmF	SmF	0.000695927	0.0024728	6.12283e-12	1.78503e-11	0.00382377	0.0142252	17.2423	80.1161	16.3124	96.3306	14.3895	46.6603	22.2585	170.13	19.9117	115.5	22.3531	149.268	16.4514	69.3912
FBgn0000427	defective chorion	dec	6.45955e-05	0.000323893	3.18846e-16	1.59976e-15	7.51668e-05	0.000620477	1.88862	117.766	1.69829	254.916	4.0181	231.033	6.62003	211.932	3.98436	399.039	1.90616	465.644	9.26115	403.269
FBgn0000439	Deformed	Dfd	0.041667	0.0723231	1.57581e-08	3.2964e-08	0.17048	0.25934	4.38319	3.03811	3.86004	2.82494	3.78537	3.40534	3.72283	1.78388	4.17137	2.15147	4.60673	2.30742	4.84111	3.23238
FBgn0000442	Protein kinase, cGMP-dependent at 21D	Pkg21D	0.501486	0.57406	0.563342	0.602013	0.513992	0.616767	0.814605	0.890882	0.385761	0.936163	0.733272	1.93307	0.716113	0.412777	0.81674	0.316199	0.632637	0.834154	0.560808	0.29846
FBgn0000447	Dihydroorotate dehydrogenase	Dhod	5.93388e-05	0.000301718	0.621324	0.65734	0.0395966	0.0833682	56.5973	55.1452	71.2689	50.3094	32.1932	30.8132	67.1625	80.3579	55.3002	57.1493	52.4301	81.2578	53.072	45.8689
FBgn0000448	Hormone receptor 3	Hr3	0.153414	0.212589	7.66045e-11	2.00059e-10	0.0358893	0.0774091	1.3281	0.507328	1.45122	0.649693	1.248	0.85514	1.28999	0.908087	1.81723	0.575157	1.50076	0.37829	1.12248	0.466047
FBgn0000449	disembodied	dib	0.268535	0.340076	1.53114e-10	3.87164e-10	0.418878	0.528705	0.271648	1.3595	0.290882	2.21089	0.243498	1.23655	0.160547	2.03349	0.203221	1.52421	0.725504	1.80025	0.470133	1.83686
FBgn0000451	ectodermal	ect	0.0417046	0.0723726	0.00242006	0.00342693	0.0677973	0.126509	3.43645	3.36787	3.31585	5.92032	4.25138	6.0893	3.9132	8.93447	3.66785	3.68869	4.10176	10.7178	4.79505	4.59031
FBgn0000454	Dipeptidase B	Dip-B	0.0333295	0.0602019	1.1364e-12	3.60634e-12	0.0129608	0.0353895	119.436	333.975	95.0142	302.607	118.95	207.836	106.388	412.533	103.657	347.693	97.3047	486.076	102.699	299.132
FBgn0000455	Dipeptidase C	Dip-C	0.163047	0.223594	1.42856e-07	2.76218e-07	0.00656474	0.0211237	30.71	42.939	24.9477	39.7937	35.3695	37.2886	26.3859	63.9829	24.5854	42.4074	24.1963	54.7279	33.01	38.8711
FBgn0000459	disconnected	disco	0.155251	0.214593	0.113585	0.137207	0.722098	0.789624	7.58322	7.67033	5.56979	5.19337	7.06244	7.54868	7.18743	6.71959	6.30883	4.7947	6.65057	3.89857	6.73881	4.67205
FBgn0000463	Delta	Dl	0.000504142	0.00187157	1.34175e-21	1.96268e-20	0.000909572	0.00479968	5.78544	25.8999	6.16013	31.0174	11.7147	30.7634	6.06995	34.4583	6.07696	38.7917	7.05714	26.1913	8.70826	38.7011
FBgn0000464	Leukocyte-antigen-related-like	Lar	0.341236	0.417238	2.91199e-10	7.16185e-10	0.0104448	0.0301249	1.92443	0.982472	2.10886	1.06919	1.56417	1.61946	1.81391	0.962161	2.04179	1.24887	1.91438	0.77462	1.88585	1.25538
FBgn0000473	Cytochrome P450 6a2	Cyp6a2	5.36598e-07	5.40504e-06	1.45734e-08	3.05886e-08	0.0082475	0.0251837	18.6902	9.9232	18.6965	6.27311	30.1505	27.0718	46.8903	16.0047	50.9573	21.4825	29.6445	11.5413	17.601	6.27285
FBgn0000477	Deoxyribonuclease II	DNaseII	0.0190707	0.0379672	0.179084	0.209676	0.0279667	0.0639773	30.3574	31.5762	21.5573	19.8359	34.0561	21.7675	28.4183	35.863	18.3639	24.401	28.1213	23.5695	35.6693	21.1752
FBgn0000479	dunce	dnc	0.154063	0.213228	5.56897e-15	2.33914e-14	0.032815	0.0723483	42.5563	21.1436	41.4994	25.1665	40.6894	29.178	44.1689	23.804	46.4967	25.7669	45.1563	17.7589	36.5938	23.2567
FBgn0000482	deep orange	dor	0.647395	0.705367	2.38014e-10	5.90582e-10	0.35664	0.467237	15.0313	22.7048	14.173	22.3197	16.7701	20.5441	14.5345	23.1735	16.7875	24.3408	14.3677	26.2104	14.3997	22.3968
FBgn0000489	Protein kinase, cAMP-dependent, catalytic subunit 3	Pka-C3	0.000949051	0.00322669	7.92798e-21	9.54416e-20	0.00267743	0.0109823	98.2082	34.6244	113.373	48.7439	105.176	48.1444	110.586	25.1327	117.119	42.1264	105.821	36.9655	79.408	39.7052
FBgn0000490	decapentaplegic	dpp	0.197508	0.262777	8.90955e-17	4.8895e-16	0.0215488	0.0521993	17.0379	9.36758	15.2724	7.7482	16.1478	11.1942	17.4915	6.58763	17.1387	8.73821	17.8956	6.38051	17.7522	8.85643
FBgn0000492	Drop	Dr	0.112327	0.163887	1.29496e-06	2.31461e-06	0.378579	0.489049	20.137	12.5921	15.5592	7.48341	11.7151	10.9052	20.0848	12.7141	19.3805	7.94981	16.6368	7.72752	15.814	9.81311
FBgn0000499	dishevelled	dsh	3.16086e-05	0.000176509	2.05205e-12	6.30106e-12	0.00232577	0.00984179	32.973	52.2043	38.2214	54.3417	27.2076	40.584	36.6868	80.3144	34.5952	58.3273	32.0299	63.9706	34.5225	48.6912
FBgn0000500	Drosulfakinin	Dsk	0.016798	0.0342086	5.15954e-06	8.81809e-06	0.449975	0.557276	5.89266	4.09654	10.796	5.21473	6.73323	3.98656	11.3789	6.62821	11.8615	5.5889	12.065	5.73611	7.0188	4.95842
FBgn0000504	doublesex	dsx	1.17957e-05	7.49415e-05	2.00379e-25	1.20603e-23	3.11146e-09	1.94592e-07	25.9256	7.24588	23.5025	8.48727	19.7271	10.9699	29.2649	7.47589	30.5477	9.63261	27.721	6.12861	20.0219	9.77279
FBgn0000520	deformed wings	dwg	0.000530335	0.00195241	2.50082e-13	8.55006e-13	0.000695801	0.00390606	7.64453	32.3894	7.79726	32.4844	7.41375	21.2319	8.15334	64.3593	8.09067	36.2043	7.77159	42.3166	8.28088	27.0041
FBgn0000524	deltex	dx	0.0851944	0.130535	2.32658e-13	7.98523e-13	0.0605579	0.115936	12.4651	39.4621	11.4279	42.2934	14.9504	45.1911	12.8554	33.1893	12.4379	60.8597	13.5907	38.3797	11.8743	54.1518
FBgn0000527	ebony	e	4.1039e-07	4.34266e-06	0.00498123	0.00689356	0.00475929	0.0167359	15.607	18.1215	30.8402	20.8193	240.279	84.9292	12.5459	18.8474	16.3842	18.3167	18.37	5.51274	85.09	13.2065
FBgn0000529	brain-specific homeobox	bsh	0.615621	0.677754	0.921525	0.931989	0.576556	0.670066	1.40274	1.87322	1.45866	1.67711	1.3394	3.18315	1.08279	1.04957	1.29006	0.703057	2.06147	1.50238	2.53025	1.45718
FBgn0000533	easter	ea	0.000849538	0.00293666	1.2026e-13	4.27123e-13	0.000706781	0.00396071	6.61402	31.1782	6.43598	32.0327	6.06879	20.9708	6.2525	61.1103	6.04188	34.7017	8.57314	41.662	8.59187	25.7612
FBgn0000535	ether a go-go	eag	0.743519	0.78709	1.28085e-07	2.48594e-07	0.0194649	0.0483282	9.04092	4.65292	9.54177	4.80379	6.80548	8.52806	8.58008	4.13162	10.4661	4.56348	9.43411	3.03748	8.486	4.31279
FBgn0000536	easily shocked	eas	0.0897096	0.13613	2.05488e-06	3.61723e-06	0.0872179	0.153528	39.3013	27.7783	32.9645	25.3665	31.7833	31.0416	37.3197	22.3186	35.5743	32.0828	31.8753	23.434	35.8372	30.1835
FBgn0000541	Enhancer of bithorax	E(bx)	0.041526	0.0721098	3.56421e-05	5.74137e-05	0.0307445	0.0688571	41.2811	52.8557	43.2159	66.5258	39.7212	73.7849	42.6583	36.8787	44.337	87.039	43.4833	47.6257	40.2087	88.5823
FBgn0000542	echinus	ec	6.31117e-11	3.09053e-09	0.150831	0.178647	0.0449962	0.0918116	6.99678	6.97737	6.99251	9.6148	17.449	15.589	6.46457	5.44606	8.38634	8.70616	7.34833	6.41457	14.0828	9.66011
FBgn0000543	ecdysoneless	ecd	0.0252726	0.0477858	3.32899e-10	8.14965e-10	0.0182981	0.0461001	24.2961	48.4965	21.9884	48.644	25.1333	32.1225	25.4406	66.8224	24.4546	51.3078	23.1992	70.613	25.084	43.6168
FBgn0000546	Ecdysone receptor	EcR	0.0355084	0.0633816	6.85477e-05	0.0001084	0.0812597	0.145472	19.1349	19.9608	16.0968	23.1984	20.5289	24.22	17.5254	18.9239	18.5965	26.1494	18.236	18.22	16.5409	22.3256
FBgn0000547	echinoid	ed	0.000879136	0.00302397	0.00129159	0.00186938	0.414554	0.524871	38.8835	47.6621	39.2033	57.3945	56.4144	62.3343	35.2528	38.1096	42.6122	60.306	40.9187	40.7672	48.1529	59.9341
FBgn0000551	Ecdysone-dependent gene 78E	Edg78E	0.749587	0.791835	0.0663205	0.0827641	0.704531	0.776282	0.379285	1.74041	0.538433	1.19188	0.234376	3.00224	0.313896	1.34011	0.612046	0.846307	0.664388	1.13716	2.09578	1.82524
FBgn0000552	Ecdysone-dependent gene 84A	Edg84A	0.533416	0.602849	0.493481	0.53416	0.566501	0.662377	0.104912	0.331702	0.20234	0.68986	0.11245	0.693232	0.0702609	0.472072	0.160696	0.194971	0.848779	0.325715	0.960786	0.613634
FBgn0000557	eukaryotic translation elongation factor 1 alpha 2	eEF1alpha2	0.00238299	0.00689425	2.25145e-21	3.06779e-20	0.556688	0.653948	364.837	134.989	350.779	135.865	403.737	205.868	363.572	118.387	393.602	139.902	360.834	108.552	359.603	111.508
FBgn0000559	eukaryotic translation elongation factor 2	eEF2	0.158594	0.218355	5.56523e-12	1.62963e-11	0.0427404	0.0882134	1600.73	3075.63	1284.06	2892.82	1512.83	1877.85	1407.04	2951.74	1389.62	3114.95	1278.55	3356.66	1484.87	2745.2
FBgn0000560	eagle	eg	0.627467	0.687987	0.00255129	0.00360698	0.280071	0.385216	2.61963	1.56347	2.75456	1.56121	1.67859	2.16146	2.77133	2.75302	2.69163	0.832589	3.76857	1.502	3.29737	1.59271
FBgn0000562	egalitarian	egl	0.0854548	0.130896	1.02025e-05	1.70703e-05	0.169787	0.258671	52.2135	64.882	48.2762	63.7056	57.3294	65.6813	48.1648	50.0224	49.8209	80.6996	47.2633	59.9958	48.5429	71.1422
FBgn0000564	Eclosion hormone	Eh	0.0244655	0.0465473	0.393716	0.434234	0.687135	0.763031	1.18969	1.58809	1.56544	2.26316	2.4432	1.46836	0.108452	0.129933	1.12493	0.592691	1.96483	1.08758	2.18183	1.624
FBgn0000565	Methionine sulfoxide reductase A	MsrA	0.00378874	0.010053	0.0105639	0.0142611	0.0507633	0.100987	41.0547	42.0547	44.0778	43.9344	41.0854	38.7114	44.9204	72.6856	44.8543	57.2211	48.0446	60.9048	43.2992	42.8591
FBgn0000566	Ecdysone-induced protein 55E	Eip55E	0.171258	0.233054	6.00078e-14	2.20815e-13	0.000399214	0.00249157	53.1559	101.177	37.2562	108.514	78.0615	82.7626	46.1847	134.921	47.1202	120.969	45.581	136.33	41.6187	102.489
FBgn0000567	Ecdysone-induced protein 74EF	Eip74EF	9.61688e-13	9.29542e-11	7.50483e-11	1.96285e-10	0.0133871	0.0362771	15.2788	9.14852	14.3344	12.368	31.8077	21.6861	14.4323	8.10376	15.4239	12.359	15.6584	7.98222	21.5432	12.0531
FBgn0000568	Ecdysone-induced protein 75B	Eip75B	0.175996	0.23834	7.79893e-06	1.3165e-05	0.308892	0.416576	43.694	32.6218	40.2239	34.8776	45.9212	37.3015	43.0038	23.3858	44.71	36.3784	41.6206	25.7256	37.8145	33.9223
FBgn0000575	extra macrochaetae	emc	0.0167407	0.034105	0.349079	0.388802	0.402552	0.513309	88.3956	74.9969	93.9907	95.2804	101.761	96.3929	87.334	81.9565	97.0016	103.082	95.4374	82.3116	79.6317	88.267
FBgn0000576	empty spiracles	ems	0.362992	0.439286	0.845746	0.865702	0.77598	0.831575	2.72514	4.06003	3.76893	3.33397	4.72126	6.84371	3.02757	3.04058	3.29564	2.1933	4.3555	2.94745	5.22604	3.70416
FBgn0000577	engrailed	en	0.887513	0.904405	1.96466e-11	5.41523e-11	0.809572	0.856444	6.18661	2.07365	6.47785	2.02944	6.31661	2.97053	7.21449	2.6934	6.88545	2.11535	7.64605	2.26901	6.07826	2.71581
FBgn0000578	enabled	ena	2.96913e-05	0.000167033	0.00150069	0.00215964	0.328856	0.437421	20.0011	25.9078	19.803	30.4897	38.6915	37.4469	17.9233	20.3823	23.2194	34.4578	20.7986	23.1397	23.4841	31.83
FBgn0000579	Enolase	Eno	0.0652714	0.10477	0.258112	0.294069	0.0214677	0.0520741	584.775	632.56	581.605	617.673	663.137	579.363	647.342	1012.65	553.88	718.835	658.23	812.565	930.458	620.365
FBgn0000581	Enhancer of Polycomb	E(Pc)	0.0166666	0.0339801	2.29582e-05	3.73867e-05	0.0118212	0.0330118	29.8582	38.3421	30.2248	44.0993	28.6327	53.6073	29.477	23.7903	30.7723	61.5798	29.0702	31.4199	27.0788	61.6461
FBgn0000588	extra sexcombs	esc	8.10907e-05	0.000393823	2.2885e-22	4.12474e-21	0.00272103	0.011121	9.67408	24.6385	8.45087	26.0488	6.22074	21.9234	8.39142	30.1649	8.50414	32.4211	7.3224	28.8993	9.46965	33.8978
FBgn0000591	Enhancer of split m8, helix-loop-helix	E(spl)m8-HLH	0.695211	0.746376	0.0356627	0.0458274	0.915468	0.935222	1.05736	2.39443	0.720739	1.55722	1.77806	3.62623	1.10914	5.96057	1.04107	2.70216	0.713477	2.43353	2.71351	3.9918
FBgn0000592	Esterase 6	Est-6	5.86934e-12	4.36498e-10	1.57485e-25	1.00658e-23	2.49403e-12	1.65385e-09	562.148	193.375	747.781	137.623	499.216	163.32	809.925	82.6845	1335.15	157.118	1195.01	145.427	1008.91	152.077
FBgn0000606	even skipped	eve	0.891508	0.907554	0.0651981	0.0814464	0.866386	0.898609	0.86753	3.55135	1.12283	2.49837	0.720555	4.47722	1.22452	5.5551	1.68464	1.4009	1.62644	2.90579	3.5652	3.99427
FBgn0000611	extradenticle	exd	0.193694	0.258524	1.17537e-11	3.31843e-11	0.0251754	0.0589215	48.19	65.8739	46.7423	73.6812	54.9279	58.7776	49.7384	79.4141	50.5897	77.9906	47.7966	74.5771	53.4052	74.397
FBgn0000615	exuperantia	exu	1.14054e-06	1.02436e-05	0.0230626	0.0302216	0.0407271	0.085297	204.227	136.489	334.268	184.597	93.4656	85.4034	312.156	291.283	239.683	198.178	223.263	285.535	225.053	196.599
FBgn0000617	TBP-associated factor 9	Taf9	0.00548489	0.0136714	1.01943e-14	4.14624e-14	0.00373784	0.0139887	11.0545	25.8549	9.52234	31.8193	13.0882	21.0584	11.2464	39.3436	10.9089	32.8489	12.9174	41.6731	12.7415	29.7776
FBgn0000618	enhancer of yellow 2	e(y)2	0.016788	0.0341926	3.76847e-06	6.49785e-06	0.0228417	0.0545851	6.63316	19.2139	9.85501	22.8053	8.06308	12.4227	8.76308	57.6383	9.05106	24.8652	8.31336	32.9238	8.28222	18.6997
FBgn0000625	eyegone	eyg	0.95144	0.957155	1.4595e-05	2.41405e-05	0.432304	0.540975	5.15248	3.03065	5.76992	2.76559	4.79175	4.09515	4.84628	4.20438	5.45607	2.32162	5.27272	2.37329	5.06166	3.13621
FBgn0000629	Enhancer of zeste	E(z)	0.244956	0.315056	7.1279e-17	3.97758e-16	0.443232	0.551312	10.5673	30.8103	10.0287	30.3739	10.4909	25.8673	11.2071	29.0317	11.2219	34.9073	11.0739	34.5184	11.5038	33.5758
FBgn0000633	teiresias	tei	0.276998	0.34885	7.66687e-14	2.78644e-13	0.125122	0.203382	13.0092	5.08061	12.833	5.31945	12.0863	8.8628	11.7605	4.53273	13.1108	4.45675	12.5047	3.49109	12.2454	5.33205
FBgn0000635	Fasciclin 2	Fas2	6.02976e-05	0.000305811	8.93781e-06	1.50159e-05	0.323206	0.43171	33.0908	24.5951	30.5886	25.2619	42.6123	42.6607	31.1375	17.8643	35.6004	25.2405	31.4315	19.4853	36.0388	23.352
FBgn0000636	Fasciclin 3	Fas3	7.67759e-05	0.000375734	5.91954e-07	1.08636e-06	0.0040033	0.0147278	23.998	20.4692	22.5732	23.763	30.1736	24.8736	21.8317	18.8525	34.1034	21.6425	26.3224	21.675	26.1124	19.2852
FBgn0000639	Fat body protein 1	Fbp1	7.21758e-14	1.08366e-11	0.00141548	0.00204237	9.19172e-07	1.48363e-05	3.99138	2.29827	5.2718	24.3377	497.146	196.922	5.75857	67.5347	30.4022	35.6471	36.6428	2.52975	79.0254	9.99322
FBgn0000640	Fat body protein 2	Fbp2	7.30416e-09	1.58157e-07	0.188501	0.21986	0.00486057	0.017005	2.83345	1.07938	3.64466	8.82017	232.789	113.785	3.40296	65.4873	14.2181	20.5665	18.2614	1.44209	39.01	5.43167
FBgn0000644	Follicle cell protein 3C	Fcp3C	0.000523029	0.00192909	3.74573e-13	1.25581e-12	0.000579895	0.00338695	1.39455	32.7603	0.834063	59.2779	1.09461	33.3449	2.29416	73.6449	1.6453	101.171	1.56063	124.9	3.23594	63.4842
FBgn0000658	four-jointed	fj	6.25267e-10	2.14464e-08	0.00268912	0.00379409	0.00182896	0.00823187	5.1452	3.86581	4.56359	5.66476	15.4576	12.6123	3.47149	4.62308	5.18485	4.3735	5.64667	3.71519	14.0577	5.41207
FBgn0000659	fork head	fkh	5.66761e-09	1.28857e-07	2.34416e-16	1.19805e-15	0.00554163	0.0186617	34.9693	18.2181	31.2478	18.157	43.2889	30.8665	31.0073	8.85855	34.1315	14.412	35.3119	11.5223	24.7585	14.4862
FBgn0000662	female lethal d	fl(2)d	0.0230187	0.0442443	2.1591e-12	6.61191e-12	0.217459	0.315025	32.9592	49.9802	33.5368	53.3816	29.6052	49.4721	30.7388	46.3539	35.5073	66.5332	31.9445	50.1501	29.3612	57.4651
FBgn0000667	alpha actinin	Actn	6.81146e-11	3.29497e-09	1.44038e-15	6.54587e-15	0.00195655	0.00865505	286.549	132.051	317.767	186.529	576.169	308.302	291.063	103.392	332.725	189.853	321.13	123.651	530.489	200.259
FBgn0000709	flightless I	fliI	0.0298925	0.0550624	9.7788e-12	2.79106e-11	0.16019	0.246655	19.5796	34.009	17.5281	33.1736	21.1254	37.2524	17.5997	27.8469	19.0886	45.313	17.4992	33.7306	19.9816	43.0454
FBgn0000711	flapwing	flw	0.0658722	0.105575	5.11261e-11	1.35793e-10	0.789239	0.842042	50.6978	33.3682	48.4268	39.0891	54.378	42.2784	49.1734	35.7181	54.4509	39.1486	50.669	35.6421	48.0352	33.8564
FBgn0000715	FMRFamide	FMRFa	0.0322454	0.0585828	1.99514e-09	4.52768e-09	0.28994	0.396119	11.9588	5.49874	13.7467	7.47736	11.2472	7.24655	15.0623	10.1868	17.0454	6.69632	13.452	8.45715	11.4903	6.34474
FBgn0000719	folded gastrulation	fog	0.0610572	0.099328	2.78563e-12	8.43962e-12	0.0227036	0.0543607	13.7399	19.044	13.7557	23.923	15.1653	24.3459	14.3626	22.0046	13.7117	27.0789	14.9468	19.2749	13.7066	26.7265
FBgn0000721	foraging	for	0.176551	0.23897	0.000105549	0.000164671	0.176244	0.266097	73.2883	91.5955	56.0694	77.148	70.4811	85.2841	69.3174	65.0575	61.8936	100.071	64.4134	74.2407	64.0398	91.6177
FBgn0000723	FER tyrosine kinase	FER	0.013554	0.0286889	4.30891e-17	2.4955e-16	0.00678274	0.0216414	29.9105	14.7858	30.1297	16.5487	30.3005	22.4099	30.6251	10.3887	33.305	15.0591	30.4029	11.9715	27.9826	15.658
FBgn0000808	gastrulation-defective	gd	7.20493e-06	4.91498e-05	2.54505e-21	3.38652e-20	2.17835e-05	0.000217539	0.940155	7.82579	0.982576	8.33053	0.947201	6.56699	1.22623	13.9722	0.729499	9.39479	1.8751	9.98034	1.77625	8.07107
FBgn0000810	female sterile (1) K10	fs(1)K10	0.120482	0.1737	1.35285e-11	3.79375e-11	0.0979139	0.167975	10.0085	23.2373	9.98214	25.2442	11.4609	25.4004	11.6776	16.7711	11.5905	31.1987	12.1879	22.8002	11.1164	27.5515
FBgn0000826	pan gu	png	0.00728779	0.0172906	1.04229e-15	4.84181e-15	0.00826886	0.0252275	0.547683	51.1773	0.799551	64.373	1.20196	31.3192	1.48149	89.0578	0.875457	64.5932	2.15604	79.6415	3.182	53.6417
FBgn0000927	female sterile (1) Young arrest	fs(1)Ya	0.000304332	0.00122001	4.5097e-21	5.67367e-20	0.000306611	0.00200894	1.81929	141.575	1.51314	158.164	3.28654	99.2455	3.07437	234.495	2.50265	183.843	2.08199	191.363	3.68633	168.65
FBgn0000928	female sterile (1) Yb	fs(1)Yb	0.751727	0.793772	0.00022575	0.000344403	0.757276	0.816774	1.2252	3.71281	1.66897	2.74767	1.73456	3.37404	1.50113	3.57664	1.3682	2.06477	1.92495	3.35057	2.34048	3.05465
FBgn0000964	traffic jam	tj	0.0269241	0.0504467	3.31347e-22	5.62795e-21	0.0170388	0.0436319	2.57174	43.516	2.21732	50.3032	4.06853	42.3212	2.81275	42.4773	2.55752	55.1206	3.33981	48.6536	2.90387	62.2787
FBgn0000996	double parked	dup	0.146133	0.204045	2.76673e-17	1.65598e-16	0.102175	0.173953	5.38471	81.4712	4.88729	87.8538	7.47123	59.2583	5.95203	67.7353	5.75529	104.554	5.09889	81.9946	6.87747	87.2878
FBgn0001075	fat	ft	3.29992e-14	5.7085e-12	1.97302e-11	5.43545e-11	0.00034822	0.00222657	4.03524	1.91733	4.89236	3.66581	11.5292	8.27595	3.83862	2.03079	5.09882	2.54908	4.52184	1.79216	10.4549	3.83104
FBgn0001077	fushi tarazu	ftz	0.856777	0.879603	0.220816	0.254474	0.907622	0.92951	1.25405	2.01629	1.20486	1.79125	1.25211	3.82129	1.20109	2.19437	1.14856	0.702471	1.616	2.43399	2.1749	2.21871
FBgn0001078	ftz transcription factor 1	ftz-f1	0.071003	0.112327	5.22339e-09	1.13597e-08	0.0533094	0.104899	17.7783	19.7862	15.3028	27.3283	17.7199	29.2444	16.2923	24.2561	18.0534	32.864	17.2319	22.5345	15.3917	29.9183
FBgn0001079	fused	fu	0.0121856	0.0262498	3.77692e-18	2.59429e-17	0.0441939	0.090579	6.51591	17.5593	5.22623	17.1107	7.34329	15.4227	5.62219	14.2475	6.25853	20.9734	7.13749	17.9794	7.12641	20.2415
FBgn0001083	furrowed	fw	7.68031e-10	2.53069e-08	3.91958e-08	7.93943e-08	7.4451e-05	0.000615206	5.25702	2.92849	5.01363	4.19149	10.8162	8.01387	3.8225	4.15145	5.35872	3.44461	6.00854	2.94593	12.2579	4.55356
FBgn0001084	fuzzy	fy	1.96532e-05	0.000116189	4.04876e-17	2.35426e-16	5.41617e-06	6.50554e-05	3.53308	8.81665	2.97677	9.88562	3.78614	6.69509	3.31539	16.1818	3.27664	10.2934	3.87104	11.24	3.73135	8.63075
FBgn0001085	frizzled	fz	0.000107017	0.000499465	3.60371e-13	1.20998e-12	0.00148249	0.00703244	9.00376	14.7593	9.42492	16.1535	12.0531	16.4608	8.11048	16.4339	9.37263	21.4315	8.72091	14.9535	10.5574	25.7321
FBgn0001086	fizzy	fzy	3.67711e-05	0.000200209	4.29289e-22	7.06529e-21	0.000238454	0.00163648	10.3844	56.4505	10.6912	63.4529	8.02343	38.3893	11.684	79.5674	9.88559	71.6174	9.20107	70.9647	11.0372	60.184
FBgn0001087	garnet	g	0.0847996	0.130018	1.50459e-16	7.95005e-16	0.110901	0.185184	21.4467	38.431	21.742	40.6931	22.6494	37.5854	21.1434	42.8368	22.5527	50.4223	22.4563	40.3601	20.9701	42.0044
FBgn0001089	beta galactosidase	Gal	9.87355e-06	6.40593e-05	0.011798	0.0158626	0.0232194	0.0552551	8.89016	9.36058	4.93217	3.67893	7.78252	9.49732	5.29602	3.24402	5.36544	5.09788	6.10694	3.09859	10.0722	4.72242
FBgn0001090	bangles and beads	bnb	2.10966e-07	2.47788e-06	8.42774e-13	2.71184e-12	0.0798098	0.143384	98.0703	48.4784	112.128	78.8923	179.365	110.97	100.525	40.8596	118.176	69.0966	133.936	42.2514	137.926	64.4849
FBgn0001091	Glyceraldehyde 3 phosphate dehydrogenase 1	Gapdh1	0.00203843	0.00606045	4.32493e-06	7.42677e-06	0.0511995	0.10169	1077.83	851.865	1196.68	830.023	1641.94	1086.02	1356.45	920.452	1087.34	1027.6	1438.77	948.512	2205.1	1070.08
FBgn0001092	Glyceraldehyde 3 phosphate dehydrogenase 2	Gapdh2	0.147169	0.205266	9.60903e-10	2.24465e-09	0.0208212	0.0507924	528.151	996.642	446.351	1114.32	613.672	784.222	527.405	1360.88	481.397	1102.29	537.098	1466.75	773.271	1005.7
FBgn0001098	Glutamate dehydrogenase	Gdh	0.152133	0.211053	2.69998e-11	7.34282e-11	0.0730444	0.133882	478.101	293.511	422.899	285.797	478.73	382.79	507.266	203.379	499.864	340.318	506.222	293.474	472.292	315.671
FBgn0001099	gonadal	gdl	0.0118533	0.0256695	4.0787e-15	1.7525e-14	0.00279737	0.0113543	7.87694	1.25684	9.62995	1.84691	3.84888	1.69306	9.58619	1.12223	8.68627	1.03728	7.85191	1.12112	5.82562	1.71241
FBgn0001104	G protein alpha i subunit	Galphai	0.000358604	0.00140226	4.41188e-20	4.40496e-19	0.00333811	0.0129418	32.8398	78.5413	28.0313	78.4323	33.498	68.4493	30.8329	81.4634	35.3105	109.801	31.421	86.2359	33.3913	93.2873
FBgn0001105	G protein beta-subunit 13F	Gbeta13F	0.0040051	0.0105201	2.38454e-11	6.51414e-11	0.000184467	0.00131709	78.1189	115.394	78.0723	127.26	99.6027	106.835	76.3733	186.415	83.7027	138.86	83.8915	137.384	78.0668	109.734
FBgn0001108	Dynactin 1, p150 subunit	DCTN1-p150	0.0027757	0.0078131	1.63697e-15	7.39704e-15	0.00451827	0.0161229	37.7864	59.0301	37.1032	60.8248	45.5813	56.2295	40.1477	68.7534	38.9806	76.3698	41.6321	75.6211	45.635	72.3561
FBgn0001112	Glucose dehydrogenase	Gld	1.33139e-12	1.25481e-10	3.126e-25	1.70963e-23	5.40578e-13	4.77961e-10	58.4108	7.14919	94.2159	5.31279	50.2913	9.31144	105.408	4.03909	184.297	5.94661	137.078	5.42779	96.049	3.47896
FBgn0001114	Glutactin	Glt	4.45512e-06	3.25244e-05	0.00247789	0.00350695	0.0461219	0.0937007	151.677	131.766	76.0071	75.1872	194.341	156.658	108.776	76.5095	86.8108	109.296	102.633	63.6133	178.449	86.3263
FBgn0001120	giant nuclei	gnu	0.145768	0.203732	0.0317487	0.041033	0.003419	0.013153	534.67	432.004	432.419	649.107	704.035	395.116	4.60539	566.79	335.402	435.797	279.92	620.963	420.154	442.017
FBgn0001122	G protein alpha o subunit	Galphao	0.00129385	0.00415154	1.52537e-12	4.75632e-12	0.0555316	0.108305	43.1034	23.0778	44.7715	27.57	46.9538	37.0872	40.5435	15.0755	48.4824	30.6564	47.2312	17.1893	40.6682	25.0009
FBgn0001123	G protein alpha s subunit	Galphas	0.00177356	0.00539389	1.3038e-17	8.21456e-17	0.407552	0.518356	40.5017	23.4816	39.2686	22.8045	42.5066	27.7395	36.8086	17.5833	45.456	24.9483	42.534	20.185	39.4009	22.0999
FBgn0001124	Glutamate oxaloacetate transaminase 1	Got1	0.000565359	0.00206511	4.43376e-09	9.69542e-09	0.239211	0.340797	273.02	187.264	237.481	133.318	163.051	120.365	251.213	165.351	216.8	159.852	210.664	177.013	225.908	132.261
FBgn0001125	Glutamate oxaloacetate transaminase 2	Got2	0.000267974	0.00109635	0.00454623	0.00631079	0.175734	0.265478	355.26	338.359	202.683	236.916	180.111	207.684	275.228	351.094	177.951	260.249	182.979	341.28	210.772	220.52
FBgn0001128	Glycerol-3-phosphate dehydrogenase 1	Gpdh1	2.40992e-07	2.77123e-06	7.72502e-08	1.52934e-07	0.000580079	0.00338695	318.716	239.868	299.057	220.062	620.132	355.877	299.182	229.5	304.3	269.909	361.104	194.292	718.921	296.61
FBgn0001133	grauzone	grau	0.00353239	0.00950999	1.10422e-14	4.47167e-14	0.00100172	0.00518283	15.3763	28.6981	13.2805	28.0855	16.6262	22.7517	15.0417	42.1745	14.0619	33.8949	15.6158	32.2364	15.3727	28.197
FBgn0001134	Glycine receptor	Grd	0.0665958	0.106541	0.00837487	0.0113813	0.532261	0.632714	2.38576	1.59529	1.74826	1.22065	1.77753	1.98436	2.38112	2.2635	1.75681	1.25025	2.46626	1.41741	3.13053	1.98354
FBgn0001137	gurken	grk	0.140248	0.197491	0.00539311	0.00744418	0.511321	0.61421	14.7676	19.7473	18.9365	21.5061	17.5247	19.578	17.2063	17.2169	18.5698	22.7408	18.2511	17.9095	18.1591	22.2667
FBgn0001138	grain	grn	0.587279	0.652646	0.243829	0.278694	0.466262	0.572751	3.90553	3.38651	4.28555	4.53677	4.29868	5.69739	3.65169	3.52595	4.13798	2.45322	4.57849	3.63978	5.28596	2.8365
FBgn0001139	groucho	gro	0.0102826	0.0228782	2.58049e-20	2.71079e-19	0.00892932	0.0266873	35.7461	76.5732	38.1875	81.0118	39.1155	66.383	38.0393	83.0708	38.3567	95.6963	38.5986	80.8187	33.2343	81.1367
FBgn0001142	Glutamine synthetase 1	Gs1	0.0617812	0.100178	1.99445e-10	4.99083e-10	3.14075e-05	0.000295595	112.067	170.783	84.1489	172.258	182.585	153.569	85.4615	269.049	90.4346	205.307	94.4132	196.739	110.726	168.139
FBgn0001145	Glutamine synthetase 2	Gs2	0.00301797	0.00836008	2.158e-12	6.60981e-12	0.192132	0.285331	377.056	201.261	412.479	223.699	569.379	318.296	444.65	184.332	409.139	260.605	529.604	194.577	543.84	265.215
FBgn0001147	gooseberry-neuro	gsb-n	0.962924	0.966756	7.81042e-13	2.51829e-12	0.187048	0.279047	7.00307	1.53374	8.87527	1.43967	5.85272	3.00092	7.96995	1.7229	8.58363	0.853119	7.65516	1.62676	8.60062	1.45954
FBgn0001148	gooseberry	gsb	0.560714	0.628655	0.00158692	0.00227911	0.692922	0.767481	1.65834	1.39979	2.56115	1.30623	2.5595	1.41258	2.52373	2.21789	2.77943	0.553133	3.50962	1.60972	3.27137	1.84524
FBgn0001149	Glutathione S transferase D1	GstD1	0.00828441	0.0192561	4.64074e-06	7.95448e-06	0.0148042	0.0391507	502.829	829.372	453.542	826.311	466.874	513.857	466.527	1593.01	567.556	879.435	549.894	1314.18	455.929	615.433
FBgn0001150	giant	gt	0.875874	0.894822	0.456597	0.497483	0.830406	0.871935	2.50478	2.23537	3.05454	2.34269	2.86178	3.53326	2.94373	2.79673	2.60467	2.62954	3.41892	1.93367	3.24279	3.18652
FBgn0001168	hairy	h	0.0925421	0.139709	8.83107e-13	2.8336e-12	0.00386664	0.0143377	104.059	66.7978	97.8428	61.4827	100.747	71.3124	123.638	50.3503	127.501	61.6207	120.991	47.3259	82.3003	58.0044
FBgn0001169	Hairless	H	0.0856086	0.131103	3.44035e-09	7.61556e-09	0.0875832	0.154038	15.2934	30.7515	14.9647	36.5194	16.3941	36.4885	15.7032	21.6404	16.2274	45.0597	15.5749	26.654	14.8475	42.6549
FBgn0001170	Homeodomain protein 2.0	H2.0	0.707469	0.756526	0.201425	0.233803	0.855639	0.891059	1.82001	2.70297	1.3852	2.10879	1.47202	3.96462	1.20935	1.86433	1.04168	1.17442	1.57779	2.27242	2.83469	2.22878
FBgn0001174	halo	halo	0.204138	0.270265	0.0308459	0.0399083	0.279047	0.383985	0.558724	0.770626	0.844345	1.76701	0.3432	0.621255	0.772783	0.170913	0.238721	1.5225	0.613483	0.826968	0.737192	2.04343
FBgn0001179	haywire	hay	0.135448	0.191955	8.87219e-15	3.63545e-14	0.0229564	0.0547615	8.9475	18.8324	8.62137	21.6228	10.86	16.4069	9.14597	18.4016	9.77186	22.6094	9.52227	24.7456	8.33438	23.7269
FBgn0001180	hunchback	hb	0.00854516	0.0197207	7.93354e-09	1.70165e-08	0.0094789	0.0279883	6.99224	19.2395	7.71051	21.7701	9.04702	30.7157	9.33722	12.7147	8.82123	37.5942	8.75158	17.5022	8.30031	40.8089
FBgn0001185	hermaphrodite	her	0.0713012	0.112676	1.77445e-07	3.40286e-07	0.202164	0.297086	9.90621	11.9345	8.23258	12.6708	10.398	12.458	8.82758	9.69519	9.54146	14.2887	9.70657	13.0997	8.09247	12.4291
FBgn0001186	Hexokinase A	Hex-A	0.0506992	0.085024	5.2159e-11	1.38375e-10	0.221693	0.320201	224.386	149.984	208.051	171.944	245.473	193.607	221.272	141.302	245.123	174.531	237.139	131.983	230.573	145.462
FBgn0001187	Hexokinase C	Hex-C	8.15483e-09	1.71899e-07	1.46839e-06	2.61345e-06	0.579026	0.672103	275.32	198.662	111.965	63.4619	129.092	72.6325	188.463	147.961	137.391	108.68	139.24	102.525	158.723	74.9099
FBgn0001189	halfway	hfw	0.23588	0.305131	0.00148402	0.00213642	0.21941	0.317405	25.5923	22.4781	22.8748	19.5271	24.0489	21.7965	24.1731	13.6842	24.0996	23.1691	25.7305	19.4742	22.4873	22.0844
FBgn0001197	Histone H2A variant	His2Av	0.000232939	0.000976099	1.27192e-20	1.44901e-19	0.000286752	0.00189994	52.241	335.288	53.8904	368.741	57.1414	217.068	58.1609	400.043	56.0219	421.896	53.5448	454.67	47.1285	296.289
FBgn0001202	hook	hook	0.0185231	0.0371138	2.29789e-09	5.18295e-09	0.025757	0.0599127	25.2829	35.7791	26.2672	34.6557	25.5933	28.2704	25.4285	47.9737	27.1549	42.3369	26.5956	40.0591	26.7441	36.9322
FBgn0001206	Hybrid male rescue	Hmr	0.102371	0.152109	2.1131e-10	5.27943e-10	0.103444	0.175569	6.45762	18.961	5.62432	19.6572	5.94813	17.6507	6.19188	9.64437	6.31005	23.3536	6.31876	15.145	6.30307	21.8619
FBgn0001208	Henna	Hn	0.000208168	0.000889813	0.000212408	0.000324733	0.373276	0.484124	82.5954	64.793	37.8752	25.4642	62.6231	41.8279	47.8259	35.5984	39.9147	38.5501	52.619	37.2909	69.5039	31.6856
FBgn0001215	Heterogeneous nuclear ribonucleoprotein at 98DE	Hrb98DE	0.0058233	0.0143509	1.1647e-10	2.9849e-10	0.0387968	0.0821151	137.599	189.334	161.648	206.928	114.63	183.937	160.96	206.163	152.17	266.322	147.601	203.529	121.599	234.888
FBgn0001216	Heat shock protein cognate 1	Hsc70-1	0.00603683	0.0147809	2.25834e-26	2.39734e-24	8.25915e-06	9.40232e-05	97.5672	33.434	127.529	30.5971	106.748	50.1354	129.195	27.5141	115.586	31.4965	115.183	25.2357	126.679	32.5023
FBgn0001217	Heat shock protein cognate 2	Hsc70-2	2.2274e-06	1.78945e-05	1.62059e-18	1.19296e-17	1.24251e-06	1.91058e-05	61.3746	5.9464	122.73	3.42852	23.4922	5.77475	99.5652	6.50039	75.8136	3.36249	78.1018	5.19912	71.4284	4.29044
FBgn0001218	Heat shock 70-kDa protein cognate 3	Hsc70-3	0.00142327	0.00449164	0.0915747	0.112091	0.542642	0.642045	357.287	321.464	345.326	340.211	432.534	346.459	371.752	307.04	469.583	429.981	423.032	435.404	415.787	436.192
FBgn0001220	Heat shock protein cognate 5	Hsc70-5	0.125262	0.179712	7.32109e-08	1.45263e-07	0.186261	0.278238	160.787	209.215	157.573	201.834	146.462	173.262	167.744	201.393	152.861	241.961	146.794	238.532	174.838	228.118
FBgn0001222	Heat shock factor	Hsf	5.00814e-07	5.12899e-06	4.02688e-21	5.13524e-20	2.1589e-06	3.00603e-05	31.3219	74.82	29.9323	72.3398	31.6447	51.6618	32.675	106.158	32.3298	92.3105	31.6452	87.9008	27.7736	75.0995
FBgn0001224	Heat shock protein 23	Hsp23	1.86139e-09	5.30896e-08	1.7358e-05	2.85326e-05	5.18323e-08	1.50257e-06	41.2891	21.3956	46.3431	36.7734	158.207	53.4746	34.3876	68.9403	47.6695	37.3721	53.5032	49.1903	56.2539	28.0079
FBgn0001225	Heat shock protein 26	Hsp26	0.00187355	0.00564726	5.3855e-12	1.57933e-11	0.00232555	0.00984179	162.53	1141.63	125.341	1521.38	154.502	629.354	163.613	2341.72	154.657	1355.16	136.171	2202.43	99.4344	831.673
FBgn0001226	Heat shock protein 27	Hsp27	0.000210915	0.000899441	3.09785e-13	1.04742e-12	0.000213267	0.00148865	59.4615	329.062	62.8779	474.854	78.6937	213.994	62.1496	761.076	68.641	497.439	68.9473	744.372	51.217	290.277
FBgn0001227	Heat shock gene 67Ba	Hsp67Ba	0.246792	0.317005	8.26295e-08	1.63036e-07	0.556518	0.653861	1.41928	0.655252	1.81068	1.09034	1.98191	1.06302	1.75357	0.709266	1.88136	1.05828	2.52446	0.861411	1.81409	0.97997
FBgn0001228	-	CG4456	6.6432e-06	4.57889e-05	1.44636e-17	9.04828e-17	1.27396e-05	0.000135901	0.668142	0.0462746	1.24713	0.0840686	0.310564	0	1.13403	0.02779	1.1429	0	1.11071	0.0637992	0.583767	0.0901003
FBgn0001229	Heat shock gene 67Bc	Hsp67Bc	0.00335228	0.00911327	2.75229e-05	4.46283e-05	0.0747844	0.136334	5.179	3.26473	3.65516	3.63493	6.75152	4.22575	3.71794	2.73018	4.57656	2.44396	4.32185	3.03957	8.48082	3.57999
FBgn0001230	Heat shock protein 68	Hsp68	0.219552	0.287279	1.88048e-15	8.41615e-15	0.539826	0.639569	57.4566	8.31546	39.6831	10.018	55.4402	16.2824	48.1126	6.70467	48.4267	7.73353	43.7157	7.78979	45.7722	9.9187
FBgn0001233	Heat shock protein 83	Hsp83	0.00615596	0.015008	6.95545e-17	3.88816e-16	0.0120084	0.0333881	426.569	1515.81	355.178	1595.8	545.522	1092.92	551.559	1533.95	434.518	1871.82	541.026	1979.07	676.571	1840.62
FBgn0001234	Heat shock RNA omega	lncRNA:Hsromega	0.494638	0.568346	7.36407e-07	1.34141e-06	0.282939	0.388363	132.052	13.8323	71.0415	37.3641	157.41	46.6695	90.5488	67.6719	118.19	29.448	135.895	29.9673	95.7242	22.239
FBgn0001235	homothorax	hth	4.80882e-12	3.71516e-10	7.4786e-17	4.15724e-16	0.0297286	0.0670917	50.6375	24.5764	49.6895	30.8202	66.4801	37.833	27.2233	14.5304	46.6496	26.5221	41.721	20.4162	45.1334	25.8467
FBgn0001247	Insulin degrading metalloproteinase	Ide	0.416124	0.492095	0.0161823	0.0215066	0.410126	0.520756	40.8825	36.9334	41.5408	38.6172	40.4151	35.6196	42.807	27.919	40.5189	40.7901	41.045	38.3017	44.5119	41.7807
FBgn0001248	Isocitrate dehydrogenase	Idh	0.110135	0.161207	0.000254927	0.000387393	0.658584	0.73927	476.005	366.154	336.181	269.84	366.228	311.099	429.028	293.523	360.163	347.385	403.57	335.135	412.053	295.06
FBgn0001250	inflated	if	1.02868e-05	6.64156e-05	2.69822e-17	1.62168e-16	0.281302	0.386641	60.0047	31.2828	51.6867	29.0293	67.643	42.7105	55.2176	20.5325	60.3224	29.9846	55.1646	22.2793	69.4336	33.7369
FBgn0001253	Ecdysone-inducible gene E1	ImpE1	0.26403	0.335465	0.082858	0.102065	0.91744	0.936757	1.43684	1.83666	1.28878	2.51081	2.09931	2.92505	0.994692	2.32541	1.37949	1.32745	2.35862	2.90156	2.58781	2.70759
FBgn0001254	Ecdysone-inducible gene E2	ImpE2	0.151352	0.210152	3.70396e-06	6.39286e-06	0.170353	0.259293	0.712113	1.89473	0.624339	5.94555	2.38863	3.36552	0.77646	6.66488	0.448149	2.76223	1.00551	6.64427	2.13939	5.75737
FBgn0001255	Ecdysone-inducible gene E3	ImpE3	0.0200286	0.0394841	0.0542126	0.0683238	0.156497	0.242046	5.1352	3.40629	3.96464	3.73472	5.62834	7.70534	4.5935	2.04804	4.93952	4.43499	5.56227	3.32521	5.07573	3.86327
FBgn0001256	Ecdysone-inducible gene L1	ImpL1	0.00730537	0.017322	5.43512e-06	9.27514e-06	0.032663	0.0721087	0.785972	1.64865	0.559991	5.91195	1.46185	1.99772	0.638636	5.25711	1.16049	2.18503	2.22907	8.01972	2.09979	4.32052
FBgn0001257	Ecdysone-inducible gene L2	ImpL2	0.00100628	0.00338296	0.022153	0.0290735	0.525942	0.62726	88.7258	73.3175	112.026	89.2483	115.832	91.3071	78.7769	59.8361	110.114	112.085	98.1619	96.3614	91.0911	92.7067
FBgn0001258	Lactate dehydrogenase	Ldh	0.0211094	0.0411862	1.18439e-12	3.7534e-12	0.594904	0.685881	42.1216	24.9458	35.3028	17.2273	36.1469	25.9565	33.0799	14.5221	36.3579	18.1017	35.6515	16.1207	38.2021	17.8804
FBgn0001259	inturned	in	4.38435e-11	2.28777e-09	7.21151e-05	0.000113826	7.03565e-05	0.00058563	2.26219	2.54204	2.21964	2.36198	7.9412	4.57457	2.12399	1.96996	1.89093	2.10184	2.67111	1.53213	5.15655	2.24233
FBgn0001263	inactivation no afterpotential D	inaD	0.0792061	0.122886	3.99419e-13	1.33406e-12	0.0718284	0.132179	121.302	55.7191	118.702	59.228	89.1071	58.9149	135.845	47.3955	133.377	57.2617	129.335	58.9036	94.9411	48.5864
FBgn0001269	invected	inv	0.0786469	0.122138	0.172068	0.202056	0.134745	0.215265	49.0478	10.1004	8.97917	10.5184	19.8698	12.9711	6.32347	6.39438	10.1707	5.01108	9.63591	17.8967	6.56322	5.40476
FBgn0001276	intersex	ix	0.0219088	0.0424844	1.07692e-13	3.84373e-13	0.19141	0.284487	9.18371	24.9226	7.25636	20.1117	11.7474	22.7875	9.17006	21.6724	7.94745	24.5098	10.3558	32.1054	7.80544	20.4623
FBgn0001280	janus A	janA	7.73237e-06	5.22107e-05	0.0266576	0.0347181	0.0779115	0.140777	57.8892	56.2828	69.2127	66.9758	43.5283	39.5119	70.1136	93.9337	63.7497	77.8875	65.2426	93.7512	54.2691	53.4395
FBgn0001281	janus B	janB	4.54068e-08	6.98887e-07	2.35198e-23	5.86705e-22	5.12777e-08	1.49466e-06	95.5672	2.32506	150.899	1.19093	36.2764	1.02744	135.956	2.395	117.712	0.385397	108.926	0.758667	110.91	1.25542
FBgn0001285	Jonah 44E	Jon44E	7.89211e-11	3.72709e-09	1.53409e-09	3.51195e-09	0.00806729	0.0247763	7.21821	12.4952	47.2576	79.0011	3.46976	12.0853	25.5701	67.3088	8.72242	31.1162	25.1482	64.3815	33.3733	78.1122
FBgn0001291	Jun-related antigen	Jra	0.00521068	0.0131029	0.568368	0.60676	0.086361	0.152495	31.8105	30.8962	36.1619	31.9881	31.7047	26.3536	32.9043	35.5254	34.9614	38.5233	32.8973	38.8064	28.8586	31.6528
FBgn0001296	karmoisin	kar	0.003643	0.00975246	1.9535e-17	1.19669e-16	0.0940975	0.162761	19.7682	60.6586	31.7483	65.0488	25.1998	51.7338	21.9167	65.0888	30.5563	77.3039	26.1475	75.7989	27.966	73.5499
FBgn0001297	kayak	kay	0.00494636	0.0125492	2.1676e-17	1.31921e-16	0.00202391	0.00888155	122.179	57.9208	123.26	62.9696	132.345	89.737	136.399	40.966	138.104	60.7945	139.942	43.7134	104.099	54.8362
FBgn0001301	kelch	kel	0.000113688	0.000527813	0.0944348	0.115308	0.136828	0.217718	30.2939	25.4219	30.2992	26.7395	34.1528	30.2919	25.3191	22.1867	28.4125	32.3931	25.677	23.2779	30.7481	33.0157
FBgn0001308	Kinesin heavy chain	Khc	0.0163365	0.0334137	8.95641e-12	2.56277e-11	0.205387	0.300905	62.2394	107.938	60.501	115.697	86.9183	104.459	59.716	101.729	68.0089	124.088	83.8912	136.269	69.954	114.738
FBgn0001311	krotzkopf verkehrt	kkv	3.01762e-16	1.71519e-13	4.16802e-07	7.75111e-07	1.86106e-08	7.05209e-07	4.5975	3.59646	9.06868	10.6882	53.3175	28.601	3.5349	6.30494	7.95798	8.60988	8.26092	3.68872	36.4511	8.95156
FBgn0001313	male fertility factor kl2	kl-2	0.0210757	0.0411306	3.44307e-18	2.39181e-17	0.0675924	0.126258	4.05116	0.513163	3.53546	0.596457	2.0983	0.33641	3.44128	0.257521	3.47443	0.226533	3.50479	0.543081	3.22384	0.553529
FBgn0001316	klarsicht	klar	0.00351001	0.0094665	7.60615e-07	1.38329e-06	0.0409336	0.0855586	38.559	56.0977	38.6935	61.8229	47.9642	73.7374	36.8144	38.6065	40.764	80.8241	38.8619	44.077	39.0725	74.0566
FBgn0001319	knot	kn	0.389661	0.4661	0.463179	0.504172	0.728617	0.795005	2.40592	2.36428	2.91781	2.61739	3.57241	5.1076	3.03025	3.05864	2.91882	1.32846	3.09728	2.19693	3.8983	2.45703
FBgn0001320	knirps	kni	0.903062	0.91648	4.64454e-10	1.1198e-09	0.526665	0.627856	10.8254	6.00006	10.5125	5.82095	10.7654	7.89814	10.6082	5.48984	11.6131	5.72611	11.768	4.59146	11.9881	5.4676
FBgn0001321	knickkopf	knk	5.16367e-12	3.91332e-10	3.61967e-09	7.99432e-09	1.59819e-06	2.3335e-05	1.71412	0.899856	2.01688	2.05519	7.44849	3.10536	1.50531	1.40665	2.12116	1.2111	2.08323	0.70234	4.06685	1.18849
FBgn0001323	knirps-like	knrl	2.29364e-05	0.000133297	7.23534e-15	2.99637e-14	0.120357	0.19733	7.58271	3.68956	6.81747	3.86411	10.276	6.23344	6.55339	3.38543	8.39657	3.38994	8.45839	2.59882	8.49929	4.22837
FBgn0001324	kohtalo	kto	0.221653	0.289507	3.67187e-06	6.33953e-06	0.128744	0.208016	20.112	26.8917	19.7434	27.3508	19.8884	27.5058	20.8385	19.2416	19.8563	31.6714	20.6734	26.084	21.0151	29.8126
FBgn0001325	Kruppel	Kr	0.0209224	0.0409015	0.493111	0.533796	0.126044	0.204714	1.32669	0.998723	1.31137	1.94707	1.68908	2.05837	1.08907	1.24343	0.995159	0.944864	1.79656	1.08179	1.2841	1.89151
FBgn0001330	kurz	kz	0.0186047	0.0372351	2.15979e-22	3.93735e-21	0.00441295	0.0158394	6.56651	34.9492	5.6087	37.2737	7.58967	27.9652	5.87552	37.8305	6.73657	44.4091	5.79237	42.0602	6.24059	35.5205
FBgn0001341	MYB binding protein 1a	Mybbp1A	0.0249479	0.047273	4.02417e-19	3.32527e-18	0.01412	0.0377617	7.03563	37.9422	6.02841	37.7069	8.64109	30.2207	6.69781	30.7026	7.62784	46.9108	6.90293	38.4816	6.59452	46.3393
FBgn0001404	egghead	egh	0.0105651	0.0233955	0.00315003	0.00442088	0.0366184	0.0786056	52.8281	44.6196	51.4853	43.623	53.842	58.4672	51.008	29.7956	57.8525	54.6874	56.5053	35.4389	42.821	45.448
FBgn0001491	lethal (1) 10Bb	l(1)10Bb	0.00276559	0.00779153	2.09489e-06	3.68481e-06	0.00310526	0.012257	19.3999	38.8271	21.2694	45.6156	17.3563	20.621	18.0999	113.493	17.9055	45.0995	20.0141	60.4424	17.0922	33.1529
FBgn0001565	Helicase	Hlc	0.00570431	0.0141245	4.69455e-14	1.74933e-13	0.0758406	0.137843	86.2906	189.446	61.3319	176.86	60.6898	110.998	73.6732	193.494	65.0127	178.05	64.6305	204.152	58.3523	140.493
FBgn0001612	Gamma-tubulin ring protein 91	Grip91	0.30305	0.377154	3.10941e-15	1.35393e-14	0.401538	0.512304	7.23949	21.3104	6.19157	23.9562	6.47409	20.3786	6.66512	19.3003	6.72966	25.6511	6.70299	26.8271	7.73871	26.1238
FBgn0001624	discs large 1	dlg1	3.7782e-05	0.000204689	3.03684e-11	8.21821e-11	0.261794	0.365126	47.242	32.0014	47.8096	35.3889	66.4192	46.1833	47.3627	26.8353	53.1988	39.7557	61.9125	34.6098	51.5892	36.2102
FBgn0001941	infertile crescent	ifc	0.00226029	0.00660046	2.87465e-11	7.80052e-11	0.0621488	0.118242	58.9453	82.4651	50.5559	71.2369	67.1893	72.9567	51.2183	78.8426	58.0671	87.7139	57.2992	76.8957	40.2386	71.1588
FBgn0001942	eukaryotic translation initiation factor 4A	eIF4A	0.0148623	0.030882	2.0901e-10	5.22361e-10	0.0111083	0.0315545	874.863	1592.93	739.507	1464.12	837.326	897.773	805.682	1889.51	781.222	1530.9	744.554	1804.3	737.433	1193.51
FBgn0001961	Actin-related protein 2/3 complex, subunit 1	Arpc1	0.0405398	0.0707291	0.864959	0.881972	0.516139	0.61883	84.0202	84.9696	82.3186	74.7678	93.5261	83.7981	83.8739	86.7712	88.8745	89.298	85.0855	97.5587	71.4882	75.6053
FBgn0001965	Son of sevenless	Sos	0.0593384	0.0969045	0.00786604	0.0107112	0.0395691	0.0833433	23.8617	27.6304	21.8951	25.6056	23.6217	34.3588	24.531	18.4606	24.8017	35.1464	25.2642	23.2267	23.3088	34.8599
FBgn0001970	Polypeptide N-acetylgalactosaminyltransferase 35A	Pgant35A	0.223414	0.291422	0.000720185	0.0010598	0.229747	0.329794	0.179222	0.372294	0.183356	0.182025	0.059978	0.235959	0.0868659	0.59506	0.128109	0.407683	0.199877	0.545903	0.140625	0.151583
FBgn0001974	RNA guanine-7 methyltransferase	Rnmt	0.0106372	0.0235355	5.57308e-17	3.16318e-16	0.0010155	0.00524049	9.08797	29.7243	9.35231	29.6403	11.3537	20.2858	8.76218	40.7411	9.03765	34.1469	7.75561	34.5797	7.7124	26.4273
FBgn0001977	Cytokine induced apoptosis inhibitor 1	CIAPIN1	0.127594	0.182465	0.000159052	0.000245258	0.0212689	0.0517022	14.4077	16.8841	14.1448	18.5136	15.63	14.4697	13.8981	25.4919	14.9525	17.9872	14.1468	20.6842	14.6712	15.51
FBgn0001978	shuttle craft	stc	0.0205415	0.0402856	5.36901e-14	1.98623e-13	0.0782264	0.141217	44.1837	78.2324	46.0682	90.5203	39.7365	67.9603	45.3029	79.2881	45.4023	105.575	42.0056	96.1876	44.8088	99.9024
FBgn0001981	escargot	esg	0.000223636	0.000944327	1.68389e-07	3.23387e-07	0.0278077	0.0637143	5.70105	3.14935	5.05888	4.06813	8.53266	4.54941	3.57332	3.32991	5.24255	3.53894	5.62437	2.94494	5.01481	3.67046
FBgn0001983	worniu	wor	4.01495e-09	9.62318e-08	0.594773	0.63215	0.00514569	0.0176808	1.26653	1.07482	1.08307	2.02362	3.08248	2.5348	0.11344	1.00346	1.2888	0.7556	1.69842	1.59191	1.3378	1.32535
FBgn0001986	Mtr4 helicase	Mtr4	0.272494	0.344131	2.4892e-17	1.5023e-16	0.107204	0.180501	13.4861	38.5537	12.2515	38.9801	14.1729	31.6874	13.6858	34.1854	12.4073	43.2745	12.5316	39.3834	13.4407	44.627
FBgn0001987	Gliotactin	Gli	0.0016895	0.00517981	0.147205	0.174664	0.0145704	0.0386609	16.3752	15.3665	16.0699	16.924	21.4641	18.1449	14.8061	16.7921	18.9277	17.3194	18.2366	20.446	21.1911	16.1067
FBgn0001989	NADH dehydrogenase (ubiquinone) B17 subunit	ND-B17	0.122243	0.175904	0.0013376	0.00193316	0.0828459	0.147614	161.586	136.499	156.922	137.171	200.532	139.971	181.762	188.539	157.406	143.954	168.829	155.742	226.495	135.686
FBgn0001990	weckle	wek	4.63319e-05	0.000243518	4.77037e-23	1.08394e-21	1.30389e-05	0.00013872	10.0782	23.8554	8.35308	22.7755	10.2664	17.0719	9.39917	26.1839	9.63941	26.9466	9.54621	25.7094	9.18155	21.013
FBgn0001991	Ca[2+]-channel protein alpha[[1]] subunit D	Ca-alpha1D	7.21344e-06	4.91868e-05	3.52819e-19	2.94448e-18	0.0602869	0.115501	31.5576	9.90768	34.9616	12.4229	38.34	23.4163	31.5495	6.19186	33.1984	13.0595	33.1725	6.13807	39.5545	13.9018
FBgn0001992	Cytochrome P450 303a1	Cyp303a1	0.625982	0.686785	7.94619e-06	1.34065e-05	0.337228	0.446393	1.56212	0.887596	1.5143	0.910073	1.58852	1.43037	1.96543	0.68168	1.53876	0.76727	2.26462	0.843978	1.87351	1.15285
FBgn0001994	cropped	crp	0.209887	0.276725	6.01498e-10	1.43392e-09	0.170225	0.259173	47.3009	66.8026	46.1864	70.8553	44.4374	67.1834	47.8217	58.8633	49.8384	79.3857	49.3887	63.0782	35.885	69.8798
FBgn0001995	mitochondrial ribosomal protein L4	mRpL4	0.0059168	0.0145363	4.15434e-08	8.39253e-08	0.00431152	0.0155631	22.3083	51.2793	19.9211	57.7073	21.3343	30.46	20.3748	115.953	19.1776	48.1912	22.9819	66.9365	24.7645	47.8624
FBgn0002021	lethal (2) 37Bb	l(2)37Bb	0.0128957	0.0275489	3.84474e-09	8.46438e-09	0.0289108	0.0656745	16.117	29.3916	16.396	27.7396	17.0215	22.271	18.3344	44.5827	15.5767	28.7357	16.208	38.5879	17.3643	25.5004
FBgn0002022	Catecholamines up	Catsup	0.0464067	0.0791006	0.00762439	0.0103916	0.0164026	0.0423437	48.6898	57.6614	46.6903	51.5683	54.0646	42.6722	50.1152	76.0723	53.9933	58.2552	48.1316	65.3123	49.4585	50.4213
FBgn0002023	Lim3	Lim3	0.655218	0.712038	2.78582e-11	7.57109e-11	0.0140464	0.0376227	7.59863	3.95305	7.70247	3.39937	5.80159	5.76453	7.74693	2.64692	6.89984	2.96554	7.15923	2.56154	7.30949	2.86327
FBgn0002031	lethal (2) 37Cc	l(2)37Cc	0.00172794	0.00527834	4.74314e-12	1.40076e-11	0.00279684	0.0113543	66.5333	163.218	66.7522	174.931	63.8207	107.573	69.4468	285.792	65.7556	185.881	63.8443	248.242	64.0948	147.374
FBgn0002036	-	CG10561	7.51439e-06	5.09985e-05	8.36404e-18	5.41994e-17	1.4444e-05	0.000151434	45.6634	24.5251	71.9533	22.58	33.8043	22.4785	66.4734	26.9599	51.7012	23.0821	52.9462	24.7489	58.5732	19.1473
FBgn0002044	second mitotic wave missing	swm	0.00509284	0.0128634	3.96341e-06	6.8229e-06	0.0348157	0.0756336	43.4168	54.8701	40.0772	61.7565	50.0932	72.0831	46.8072	42.3401	45.8111	83.9038	44.2529	56.7627	50.4206	87.1415
FBgn0002069	Aspartyl-tRNA synthetase	AspRS	0.539484	0.608195	2.62863e-13	8.96777e-13	0.0116123	0.0325713	9.98736	24.7809	8.43697	25.6426	14.8945	18.5084	7.5272	24.9434	9.73743	29.5465	9.1142	29.6637	9.74636	22.5772
FBgn0002121	lethal (2) giant larvae	l(2)gl	0.105929	0.156315	1.15563e-09	2.67908e-09	0.270112	0.374375	41.8005	70.1266	38.0268	79.1082	50.8092	78.6223	34.2617	54.6888	39.4043	89.5795	42.4528	67.3505	38.7264	86.6539
FBgn0002174	-	CG5504	2.38869e-08	4.06588e-07	0.13319	0.159066	0.00426395	0.0154351	98.3287	105.062	125.954	101.423	60.1273	65.4939	84.9247	107.228	71.8838	80.361	75.0923	96.2609	89.4547	82.6573
FBgn0002183	dre4	dre4	0.122985	0.17678	3.81946e-17	2.23398e-16	0.0417212	0.0866266	27.6826	113.841	25.8127	129.147	31.6545	89.2528	29.7774	101.142	27.9004	136.359	27.4338	142.693	27.3746	131.182
FBgn0002283	lethal (3) 73Ah	l(3)73Ah	4.81549e-07	4.97397e-06	2.24302e-20	2.39494e-19	0.00081656	0.00441425	17.625	39.5198	20.9284	39.2208	16.5508	30.7149	20.6772	47.1606	22.0833	54.2469	18.9441	44.2511	17.9207	40.676
FBgn0002284	Proteasome beta6 subunit	Prosbeta6	0.0564065	0.0928441	7.31531e-08	1.45184e-07	0.00150625	0.00711123	80.5527	163.946	96.8868	182.209	132.782	109.604	85.8865	287.766	83.8032	175.507	82.3678	267.927	102.557	147.966
FBgn0002306	stranded at second	sas	2.67635e-13	3.20256e-11	7.51358e-19	5.86457e-18	8.57633e-05	0.000696034	15.1929	5.24564	16.1309	8.49659	33.22	17.5498	14.4412	4.34554	18.8502	7.73999	21.004	4.89315	27.2485	7.43022
FBgn0002354	lethal (3) 87Df	l(3)87Df	0.00107783	0.00358039	6.64547e-06	1.12753e-05	0.005033	0.0174257	12.7345	16.4698	16.7418	18.2991	14.1986	12.5953	15.5682	27.9014	13.9729	21.2227	14.7577	26.817	15.7656	18.9441
FBgn0002413	discs overgrown	dco	0.0208329	0.0407717	8.30924e-15	3.41975e-14	0.0165158	0.0425391	39.4577	85.2551	37.8326	91.333	51.7819	86.6062	38.23	82.5983	42.0269	129.201	37.5618	96.2006	39.3967	112.086
FBgn0002431	hyperplastic discs	hyd	0.0450269	0.0772035	0.72551	0.755463	0.0265966	0.0614704	73.9032	61.4473	63.0248	70.0233	74.0475	84.532	73.7014	33.7934	69.6442	87.1301	66.9086	48.2588	67.9174	91.378
FBgn0002440	lethal (3) malignant blood neoplasm	l(3)mbn	2.75325e-07	3.10106e-06	0.0961236	0.117209	0.00126171	0.00619374	0.249831	0.571821	0.774538	1.31762	7.31082	3.1234	0.160882	1.76263	0.16447	0.80208	0.791133	0.363962	3.48963	0.798062
FBgn0002441	lethal (3) malignant brain tumor	l(3)mbt	0.0373009	0.0659604	0.000191697	0.000293917	0.111244	0.185543	21.2445	26.3854	19.6959	27.1433	22.713	31.5302	21.4542	17.8173	22.2236	35.4969	20.5403	24.1498	21.8633	33.8906
FBgn0002466	sticky	sti	0.00253629	0.00723907	1.78441e-14	7.04687e-14	0.00203225	0.00890263	3.18062	14.8394	2.954	15.8193	4.48915	15.4632	2.96735	10.0075	2.87924	22.5749	3.29687	13.726	3.25546	25.371
FBgn0002521	pleiohomeotic	pho	0.00519945	0.013077	3.53431e-07	6.60892e-07	0.0121545	0.033706	31.2443	50.9031	35.3512	64.3373	32.5038	41.791	34.5135	119.08	34.0417	64.6767	33.2699	62.8773	29.1411	55.2955
FBgn0002522	labial	lab	0.128206	0.183176	0.192693	0.22447	0.656643	0.737663	3.01804	2.6903	2.81953	3.05199	4.13252	3.44741	2.33105	2.83685	2.51014	2.18371	3.18082	1.56615	3.92611	3.19757
FBgn0002524	lace	lace	0.194257	0.259167	4.47462e-12	1.3249e-11	0.0170424	0.0436341	21.6392	35.9544	19.8884	35.6635	28.3739	33.8903	20.6023	32.7334	20.8869	46.401	21.2543	39.0233	19.6568	42.5245
FBgn0002525	Lamin	Lam	0.0820116	0.126437	1.43098e-13	5.04632e-13	0.0297917	0.0671579	35.0449	71.8563	33.6107	82.8842	30.6724	77.2582	37.2068	58.5047	34.0973	102.968	33.8025	75.6945	32.4373	92.2846
FBgn0002526	Laminin A	LanA	8.79021e-07	8.22541e-06	5.68128e-07	1.04432e-06	0.0304247	0.0683236	55.0073	46.6245	17.7247	50.4909	59.3514	83.4126	18.1041	31.5713	21.3619	51.7742	21.4798	47.9561	28.597	56.6213
FBgn0002531	Larval cuticle protein 1	Lcp1	0.00155105	0.00482977	0.497177	0.537795	0.903851	0.926497	1.58436	2.1684	1.84316	1.40726	5.76564	4.83107	1.18318	1.64914	1.82544	1.28135	1.47741	1.52091	3.32924	1.85484
FBgn0002533	Larval cuticle protein 2	Lcp2	0.42536	0.501044	0.262901	0.299268	0.819961	0.864103	1.85058	2.27076	0.674755	0.83767	1.1043	3.87658	0.581019	1.28497	0.500359	0.462584	1.43691	1.77006	1.55125	1.51478
FBgn0002534	Larval cuticle protein 3	Lcp3	0.113271	0.165053	0.368546	0.408853	0.83627	0.876126	0.86913	0.635291	0.57574	0.837845	0.149979	0.587686	0.973626	2.00938	0.74337	0.577628	0.355635	0.672585	1.52367	1.45196
FBgn0002535	Larval cuticle protein 4	Lcp4	4.99157e-07	5.11548e-06	0.649499	0.683966	0.0383086	0.0813559	3.26996	2.5197	2.1269	3.33874	5.05822	3.737	0.0728866	0.367557	2.24834	1.58456	1.74596	3.2046	3.16706	2.09914
FBgn0002542	lodestar	lds	0.0026391	0.0074922	2.00643e-17	1.22675e-16	0.00494828	0.0172437	10.8813	54.0412	10.6999	62.6401	10.5021	36.9858	12.0294	81.2358	11.2345	70.4475	10.9245	75.3125	10.5733	56.4713
FBgn0002543	roundabout 2	robo2	5.30264e-08	7.91636e-07	1.69946e-09	3.87658e-09	0.00377141	0.0140765	6.79721	3.74124	5.65525	5.62058	8.17047	5.7871	5.15459	3.52266	6.01398	4.66619	5.27499	3.96458	7.04183	5.95342
FBgn0002552	lines	lin	0.118331	0.171095	1.92404e-11	5.31247e-11	0.140505	0.222634	14.4493	29.6929	12.0941	27.8437	12.851	28.5127	13.125	22.2911	12.8785	38.3923	13.0218	26.6359	13.5124	36.0371
FBgn0002561	lethal of scute	l(1)sc	0.222061	0.289966	0.0119085	0.0160017	0.802768	0.851794	0.587592	1.92984	0.596986	1.86282	1.18407	3.98661	0.111359	1.03748	0.41856	0.892551	0.817516	1.21334	1.29489	2.21236
FBgn0002562	Larval serum protein 1 alpha	Lsp1alpha	2.43187e-06	1.93419e-05	0.333385	0.372548	0.105816	0.178601	2.71778	1.22707	2.98623	5.18261	65.0377	43.0548	2.96031	25.96	8.81642	7.58555	10.0559	0.999194	23.8388	4.25928
FBgn0002563	Larval serum protein 1 beta	Lsp1beta	5.07385e-05	0.000263631	0.000652045	0.00096318	0.145181	0.228474	60.6752	13.4436	24.2869	20.2889	297.565	153.635	74.9991	48.0453	41.6348	23.5689	186.374	11.0852	106.749	13.3903
FBgn0002564	Larval serum protein 1 gamma	Lsp1gamma	1.7336e-15	6.56911e-13	3.82108e-09	8.41346e-09	2.36858e-08	8.2848e-07	22.2496	5.9589	31.2929	21.395	272.233	101.424	24.3133	27.5373	42.3936	27.7436	40.9023	7.13174	110.51	26.8307
FBgn0002565	Larval serum protein 2	Lsp2	3.65397e-12	2.92226e-10	0.00471652	0.00653919	0.0851741	0.150801	6.48772	1.58867	1.39346	1.66557	45.228	29.0623	4.16522	5.00927	3.25327	2.2491	5.22384	1.16957	9.58634	0.875959
FBgn0002566	light	lt	0.353468	0.429793	0.00462491	0.0064161	0.38505	0.495377	16.1594	17.3009	15.1874	16.8088	15.4648	15.5485	17.0261	17.509	15.585	19.3603	16.9745	17.6902	15.3428	18.7838
FBgn0002567	Rab32	Rab32	0.0103051	0.0229122	0.101568	0.123422	0.451685	0.558509	38.4769	36.881	37.0425	43.9507	50.9136	48.2405	36.7561	34.5234	41.1153	51.0684	36.0208	41.9604	41.6589	50.0072
FBgn0002569	Maltase A2	Mal-A2	9.18946e-09	1.88224e-07	0.00613423	0.00842914	0.713444	0.782884	58.6496	57.6062	36.8884	20.6835	50.9258	47.6421	26.6788	19.1202	28.132	22.9579	31.8138	18.0456	20.5389	13.0631
FBgn0002570	Maltase A1	Mal-A1	6.27935e-08	9.07683e-07	0.000418179	0.000626029	0.5706	0.665477	890.036	906.523	455.096	119.512	896.301	724.529	389.297	155.83	338.166	169.608	516.21	132.649	313.639	45.4287
FBgn0002571	Maltase A3	Mal-A3	7.2783e-06	4.95229e-05	0.0542727	0.0683833	0.147217	0.230947	79.3234	81.387	53.9707	21.4383	43.5577	51.121	45.7818	33.9076	37.9522	37.4613	48.5003	21.0528	20.4047	20.4967
FBgn0002573	senseless	sens	0.795528	0.829348	0.575355	0.613931	0.596084	0.686893	1.96075	2.56456	1.71385	2.0382	1.70621	4.08914	1.82603	2.37546	1.64186	1.25439	2.36401	2.38787	3.35166	1.85451
FBgn0002576	lozenge	lz	0.758997	0.799433	0.676394	0.709705	0.329655	0.438301	2.62962	3.23112	2.35938	2.71743	2.04284	5.90588	2.78225	3.21973	2.90169	1.94247	3.891	2.84251	4.58728	3.14947
FBgn0002577	miniature	m	0.708139	0.757039	0.0225142	0.0295297	0.456417	0.562917	1.95577	2.57931	1.40955	2.99965	2.72446	3.29671	0.77463	4.08924	1.44909	1.80257	2.13212	2.77751	2.75194	2.82775
FBgn0002578	Kazal-type protease inhibitor m1	Kaz-m1	0.0750457	0.117504	0.000660747	0.0009754	0.0172862	0.044127	11.2086	11.6956	10.9483	11.6476	15.5347	13.6708	7.77954	13.3735	10.0108	17.4723	11.0732	12.7772	10.1666	18.836
FBgn0002579	Ribosomal protein L36	RpL36	0.000422307	0.00161137	9.01163e-07	1.63033e-06	0.000715672	0.00400118	1224.62	3912.09	1230.55	3963.71	1472.15	1836.34	1353.3	12096.1	1243.24	4750.13	1386.31	4891.39	855.058	1613.21
FBgn0002590	Ribosomal protein S5a	RpS5a	0.165955	0.2271	1.7834e-11	4.9413e-11	0.00348119	0.0132829	617.905	1149.96	538.299	1054.52	695.188	715.564	542.926	1308.19	561.521	1197.77	547.893	1319.27	629.282	993.444
FBgn0002592	Enhancer of split m2, Bearded family member	E(spl)m2-BFM	0.518298	0.589068	0.833218	0.854039	0.08265	0.14732	1.86678	1.53613	1.54739	3.66274	2.95713	1.71373	2.3495	2.81034	2.07413	1.40004	2.31481	2.84801	2.83983	1.51026
FBgn0002593	Ribosomal protein LP1	RpLP1	0.0134017	0.028427	4.55515e-12	1.34699e-11	0.00234536	0.00990616	990.512	2529.47	1009.38	2490.09	1039.99	1224.3	893.217	2986.22	946.772	2883.43	850.517	3483.92	968.348	2121.16
FBgn0002607	Ribosomal protein L19	RpL19	0.0198006	0.0391267	1.02556e-10	2.64363e-10	0.00758045	0.0236138	528.742	1589.14	450.484	1567.2	563.075	766.305	483.926	2310.1	478.208	1625.92	456.98	2194.05	493.668	1158.58
FBgn0002609	Enhancer of split m3, helix-loop-helix	E(spl)m3-HLH	0.0764712	0.119224	7.13987e-13	2.31334e-12	0.011109	0.0315545	2.49993	10.7785	2.0125	9.80868	3.34502	8.73801	1.58333	16.3585	1.8137	9.73337	2.88276	14.4095	3.51113	8.50535
FBgn0002622	Ribosomal protein S3	RpS3	0.00832776	0.0193258	4.58359e-09	1.00066e-08	0.00579558	0.0193328	950.926	3252.41	838.955	3045.98	956.766	1449.89	849.51	6197.93	878.303	3287.21	839.462	4492.59	859.092	2130.65
FBgn0002626	Ribosomal protein L32	RpL32	0.0170528	0.0346477	7.16792e-11	1.87813e-10	0.00568515	0.0190482	638.827	1924.71	587.886	1847.28	713.764	933.323	596.869	2600.72	607.596	1871.06	566.744	2685.8	584.494	1357.33
FBgn0002629	Enhancer of split m4, Bearded family member	E(spl)m4-BFM	0.405249	0.481453	0.00187409	0.00267619	0.849688	0.886391	0.282778	2.89239	0.396966	3.49821	1.93433	6.28653	0.291564	3.49722	0.481496	1.84523	1.83285	3.15118	2.22735	3.25918
FBgn0002631	Enhancer of split m5, helix-loop-helix	E(spl)m5-HLH	0.753926	0.795296	0.00157942	0.00226904	0.729785	0.795843	0.464191	1.74053	0.301456	2.59782	0.492243	4.37878	0.390851	3.58956	0.48141	1.76218	0.344538	2.33706	2.219	2.6368
FBgn0002632	Enhancer of split m6, Bearded family member	E(spl)m6-BFM	0.156141	0.215577	0.235908	0.270495	0.42837	0.537192	0.393158	0.578695	0.180661	0.98968	0.377758	0.102728	0.0846416	0.614658	0.0590747	0.2335	1.24505	0.758045	0.48135	1.00685
FBgn0002633	Enhancer of split m7, helix-loop-helix	E(spl)m7-HLH	0.171509	0.233276	1.78837e-05	2.93694e-05	0.575741	0.669544	0.380884	2.27763	0.647507	2.45929	1.73503	4.09688	0.601958	3.0724	0.46139	1.63785	0.506359	3.07461	1.74227	2.01718
FBgn0002638	Regulator of chromosome condensation 1	Rcc1	4.43595e-05	0.000235014	6.78006e-19	5.33917e-18	5.75133e-05	0.000493436	26.0449	209.57	25.5668	207.375	26.6637	126.713	28.9473	358.799	25.4215	259.597	23.6389	262.387	25.2944	203.58
FBgn0002641	maroon-like	mal	0.00119439	0.00389603	2.5787e-16	1.31035e-15	0.000109503	0.000848875	10.9043	22.2641	8.1172	21.3021	11.9441	17.2807	9.60984	33.5539	9.9197	26.2301	10.7382	25.4804	10.7269	21.974
FBgn0002643	mastermind	mam	0.000113824	0.000528291	0.045065	0.0573722	0.090349	0.157682	29.1852	22.9857	29.3853	28.7752	37.3363	38.2051	28.6455	19.1178	29.8736	33.6479	30.3694	20.2362	34.0463	34.5494
FBgn0002645	Microtubule-associated protein 205	Map205	0.34657	0.422591	0.0326467	0.0421423	0.150347	0.234954	74.0942	72.8381	59.0652	74.7369	71.6856	73.5118	65.6939	57.3819	62.6199	82.6024	63.3122	66.0412	61.7685	83.9069
FBgn0002673	twine	twe	5.20672e-06	3.74108e-05	4.50268e-15	1.92118e-14	0.0415366	0.0863673	18.4409	34.1625	22.5167	34.1668	10.2475	24.3464	21.4324	45.1862	20.5714	45.3426	17.7635	41.4161	15.4887	37.6024
FBgn0002707	meiotic 9	mei-9	0.0072722	0.0172613	2.9896e-22	5.14373e-21	0.000651447	0.00371942	3.06564	21.12	2.71828	21.2001	4.08318	14.4236	2.7246	21.3415	2.85344	23.015	3.10014	26.1223	3.39161	19.739
FBgn0002709	meiotic 218	mei-218	0.00705913	0.01684	0.105123	0.127508	0.00156056	0.00728765	0.683534	0.741971	0.582319	0.724519	1.01969	0.564797	0.121326	0.664377	0.549788	0.567754	0.636336	0.696284	0.430354	0.659817
FBgn0002715	meiotic from via Salaria 332	mei-S332	2.76321e-06	2.15571e-05	5.34453e-09	1.1612e-08	0.00227714	0.0096978	23.1265	16.0603	25.5843	15.9552	13.0566	10.9773	29.9394	16.1765	20.1637	17.2123	21.3111	19.4628	23.9139	15.7641
FBgn0002716	meiotic W68	mei-W68	0.0278515	0.0518975	0.0190096	0.025109	0.184694	0.276546	3.52223	2.86504	3.65382	2.56609	3.57924	4.16787	3.4326	3.24113	3.56951	3.10507	3.25538	2.47029	3.88119	3.66721
FBgn0002719	Malic enzyme	Men	0.0815081	0.125815	0.00426741	0.00593514	0.234001	0.335084	389.362	296.254	280.668	228.072	313.039	238.451	317.438	299.143	275.725	263.7	280.01	307.129	349.377	245.396
FBgn0002723	Methoprene-tolerant	Met	0.0635808	0.102584	0.084095	0.103493	0.0922101	0.160226	16.1111	16.0585	15.0266	15.2917	14.0368	17.0372	15.9231	14.2277	15.2458	17.399	13.7771	13.5495	13.8543	15.909
FBgn0002732	Enhancer of split malpha, Bearded family member	E(spl)malpha-BFM	0.728366	0.7745	0.0337957	0.0435442	0.734581	0.799569	2.25507	4.13191	1.66594	4.52361	1.01984	4.63196	1.32245	2.73445	1.63766	1.4275	2.59	4.65908	3.36749	3.03818
FBgn0002733	Enhancer of split mbeta, helix-loop-helix	E(spl)mbeta-HLH	0.0583282	0.0955231	1.79508e-10	4.51322e-10	0.00758534	0.0236198	4.63399	11.2131	4.70945	11.883	7.00477	8.79324	4.12441	14.7614	5.05012	10.2796	5.54436	18.0202	6.8437	11.4524
FBgn0002734	Enhancer of split mdelta, helix-loop-helix	E(spl)mdelta-HLH	0.250337	0.320705	0.0217221	0.0285331	0.938146	0.952814	0.705572	1.17708	0.412756	1.51916	0.582742	1.89513	0.22691	0.774649	0.26877	0.446136	0.501976	1.16886	1.42107	1.88994
FBgn0002735	Enhancer of split mgamma, helix-loop-helix	E(spl)mgamma-HLH	0.00147939	0.00464022	3.19119e-06	5.53545e-06	0.262892	0.366368	0.447164	0.906051	0.334011	2.77628	2.94781	4.82462	0.264996	4.35238	0.284636	1.96664	0.639434	2.2619	0.844697	3.05921
FBgn0002736	mago nashi	mago	0.00626672	0.0152383	1.36853e-13	4.83466e-13	0.0033157	0.0128831	15.3778	76.091	14.7272	82.4084	17.9948	41.2452	14.6896	122.431	15.3776	85.485	15.1778	100.108	14.5396	59.0366
FBgn0002772	Myosin alkali light chain 1	Mlc1	2.40279e-11	1.39056e-09	4.59016e-13	1.52066e-12	8.40337e-05	0.00068409	1123.27	446.447	1394.86	795.395	3431.22	1581.28	1074.86	487.891	1459.54	841.142	1514.25	409.017	2708.59	779.721
FBgn0002773	Myosin light chain 2	Mlc2	9.58053e-13	9.29542e-11	1.46144e-13	5.14917e-13	3.2564e-05	0.000303784	3038.02	1117.19	3494.79	1876.29	9659.12	4468.13	2797.47	977.847	3665.41	1903.79	3554.01	911.916	7480.68	2015.93
FBgn0002774	maleless	mle	0.137973	0.194926	5.85869e-05	9.30271e-05	0.326303	0.434606	23.5863	25.6239	22.2976	26.2611	22.398	25.113	23.5598	23.4215	24.2113	29.8629	23.2383	25.9312	21.8826	26.6743
FBgn0002775	male-specific lethal 3	msl-3	8.52474e-06	5.66004e-05	5.47804e-18	3.67551e-17	2.96266e-06	3.92596e-05	15.8914	29.19	15.1592	32.278	16.4091	21.0995	15.9729	46.4014	14.1869	37.1908	15.3553	35.3327	14.3698	32.5435
FBgn0002778	minidiscs	mnd	0.000312065	0.00124568	3.64836e-18	2.51685e-17	0.00174437	0.00792284	15.0775	39.7523	13.4015	47.1602	13.2731	34.8798	16.7564	57.0537	14.6738	61.7447	14.3589	62.1155	16.5382	61.5533
FBgn0002780	modulo	mod	0.0455601	0.0779079	2.6733e-19	2.27031e-18	0.00742389	0.0232028	49.1164	358.196	41.8789	362.833	72.1301	242.761	45.641	295.479	51.9424	425.619	44.9269	401.331	50.1849	366.86
FBgn0002781	modifier of mdg4	mod(mdg4)	0.0349277	0.0625217	1.37666e-16	7.29684e-16	0.0549041	0.107359	8.88062	25.0606	8.62527	25.663	9.59276	23.1581	9.0777	22.6188	9.97934	35.0002	8.61873	27.0079	7.86516	29.3111
FBgn0002783	moira	mor	0.142308	0.199791	1.49461e-15	6.78071e-15	0.0698588	0.12937	26.5755	81.4511	23.9702	86.3916	30.3956	75.6167	27.8445	69.1629	26.9809	110.969	28.0125	90.0559	24.9253	98.0727
FBgn0002787	Regulatory particle non-ATPase 8	Rpn8	0.115568	0.167786	8.57412e-09	1.83361e-08	9.0035e-05	0.000725219	83.2858	140.136	94.7886	163.504	167.793	125.49	89.1483	207.159	88.7451	178.613	90.805	210.451	108.072	141.634
FBgn0002789	Muscle protein 20	Mp20	1.5089e-07	1.86445e-06	4.53936e-11	1.21052e-10	0.00350936	0.0133648	794.869	456.498	740.909	623.783	1430.01	779.947	730.294	567.09	921.397	628.841	908.793	565.196	906.895	489.741
FBgn0002791	morula	mr	0.000410675	0.00157264	6.56807e-09	1.41718e-08	0.0820936	0.146635	17.5422	25.6487	18.4481	26.003	14.8851	16.133	20.5807	32.1289	17.4207	28.2558	17.5978	32.4405	15.6311	24.2788
FBgn0002838	male sterile (3) K81	ms(3)K81	0.203237	0.269274	1.48412e-11	4.14382e-11	0.320465	0.429238	8.55268	1.43716	10.1886	1.03011	6.02531	2.34846	12.6176	2.99892	9.98458	0.608662	9.26958	1.06361	8.07154	1.19476
FBgn0002842	spermatocyte arrest	sa	0.137348	0.194146	2.82243e-19	2.38675e-18	0.000537762	0.00319852	13.6637	1.32583	12.0113	1.91514	7.23329	3.05395	10.9216	0.773974	10.7315	1.76374	12.2766	0.333934	10.8471	2.2418
FBgn0002855	Accessory gland protein 26Aa	Acp26Aa	1.16857e-05	7.43317e-05	1.53716e-23	4.07732e-22	1.25163e-05	0.000133869	762.529	4.99714	947.91	2.54017	590.331	1.29078	997.319	3.08207	1231.59	3.42954	1081.35	3.57738	695.992	2.39086
FBgn0002856	Accessory gland protein 26Ab	Acp26Ab	1.35189e-06	1.17782e-05	7.39456e-21	8.94259e-20	1.36716e-06	2.0624e-05	362.124	2.43371	424.443	1.54734	239.262	0.477468	522.526	1.72063	616.434	1.07678	484.909	1.09219	219.149	1.49674
FBgn0002862	Male-specific RNA 87F	Mst87F	9.27804e-05	0.000440908	1.05451e-15	4.89572e-15	7.71516e-05	0.000634557	169.632	3.38494	321.626	0.662088	54.7557	2.15457	210.62	0.50397	184.612	1.21112	182.514	0.92979	141.385	0.757877
FBgn0002865	Male-specific RNA 98Ca	Mst98Ca	1.96429e-10	8.13595e-09	2.85684e-25	1.5787e-23	1.90339e-10	3.36583e-08	347.565	6.51339	521.461	1.14108	98.7898	2.08124	441.819	3.29061	356.436	1.80155	330.026	2.05638	356.177	1.27101
FBgn0002868	Metallothionein A	MtnA	0.00150388	0.00470683	1.73001e-12	5.35976e-12	0.244254	0.345938	1728.17	805.219	1546.41	461.293	1432.53	459.93	1849.22	1420.69	1840.07	611.342	1865.51	860.268	1616.16	652.542
FBgn0002869	Metallothionein B	MtnB	0.138511	0.195582	0.0872737	0.107181	0.840356	0.879076	1.55702	0.912681	1.2871	0.881684	4.90701	1.87991	0.969987	1.09901	1.69165	0.811113	2.74699	2.04523	4.29912	2.3678
FBgn0002872	mutator 2	mu2	0.280335	0.352495	1.32967e-15	6.07291e-15	0.132157	0.212045	6.46375	32.2656	5.84308	35.7409	6.70837	26.0967	7.03411	25.7883	5.72272	40.8755	6.30908	33.0846	6.2068	36.3243
FBgn0002873	mushroom body defect	mud	0.0452893	0.0775365	0.00577103	0.0079479	0.00225485	0.00963381	20.7529	21.4345	24.9978	26.5297	11.8918	33.7511	24.3054	12.7344	20.9359	40.3307	21.2482	17.0836	19.037	44.581
FBgn0002878	mutagen-sensitive 101	mus101	0.0270588	0.0506457	3.5626e-18	2.46409e-17	0.0393011	0.0828776	5.02967	25.6174	4.68124	27.8896	4.49887	21.1473	5.05549	22.9577	4.69283	34.0888	4.88883	26.7598	5.42781	33.369
FBgn0002887	mutagen-sensitive 201	mus201	0.0671678	0.107241	1.20106e-11	3.38616e-11	0.0724983	0.133081	7.38614	13.7873	7.51531	15.4283	7.3064	14.0117	7.40297	10.3984	7.54573	18.166	8.21013	16.195	7.01364	18.1679
FBgn0002891	DNA polymerase zeta subunit 1	PolZ1	0.0185459	0.0371455	3.41928e-08	6.97128e-08	0.0597567	0.114803	6.49005	9.19245	4.99843	9.54626	6.05673	10.2798	5.36667	6.27772	5.36284	11.522	5.8284	8.13126	6.29243	13.1013
FBgn0002899	mutagen-sensitive 301	mus301	0.127272	0.182103	2.46713e-19	2.10872e-18	0.0869409	0.153162	1.64938	14.6086	1.51573	13.5257	2.42916	11.8941	1.40908	13.6912	1.29198	17.9806	1.52743	16.0174	2.88639	16.7024
FBgn0002901	mutagen-sensitive 304	mus304	0.00420718	0.010964	1.8787e-17	1.15665e-16	0.00914886	0.0272056	5.61761	13.8231	3.93266	12.6583	4.7863	9.78791	5.7788	12.0867	4.41694	15.445	5.00554	16.0834	6.02318	15.0031
FBgn0002905	DNA polymerase theta	PolQ	0.00245821	0.00706819	5.2732e-15	2.22489e-14	0.0116597	0.0326467	3.91295	10.6345	3.46214	11.156	4.52595	12.2301	3.93248	8.0387	3.76627	14.2525	4.40074	10.8767	4.71843	16.3551
FBgn0002906	Bloom syndrome helicase	Blm	0.042693	0.0737901	7.14382e-13	2.31414e-12	0.106495	0.179465	4.3883	19.0875	4.64552	19.7028	5.00188	19.6235	4.06881	11.446	4.7616	25.0227	4.92713	16.5427	5.43219	24.8087
FBgn0002914	Myb oncogene-like	Myb	0.210924	0.277862	1.27511e-10	3.25266e-10	0.0643897	0.121643	38.0176	59.1005	43.4895	59.9209	40.801	50.6636	41.6549	51.9331	39.7013	70.8165	37.8717	64.1135	38.258	60.1855
FBgn0002917	narrow abdomen	na	0.727546	0.773835	1.13619e-12	3.60634e-12	0.004605	0.0163554	12.36	5.7155	12.0371	5.15263	9.57132	9.0836	12.8996	3.7933	13.9425	5.14214	13.6687	3.9986	14.4982	5.76869
FBgn0002921	Na pump alpha subunit	Atpalpha	0.00370672	0.00987817	1.94195e-16	1.00639e-15	0.100621	0.171767	694.775	315.022	715.637	372.025	786.786	516.585	711.323	229.141	820.059	411.127	807.118	269.689	799.471	389.969
FBgn0002922	nautilus	nau	0.637319	0.696678	1.78486e-11	4.94448e-11	0.244643	0.346366	4.6611	2.1195	5.20184	2.42705	5.24291	2.39046	5.47394	2.37128	6.90656	1.75846	5.42864	2.68935	4.81831	2.1328
FBgn0002924	non-claret disjunctional	ncd	4.38722e-05	0.000232897	1.56918e-24	6.42823e-23	1.35855e-05	0.000143663	7.48931	39.4775	8.00979	43.6422	8.34539	25.0708	9.0348	42.2512	7.10151	44.6436	7.21074	46.7425	9.62189	40.8949
FBgn0002926	nudel	ndl	0.00236919	0.00686306	3.26718e-16	1.63462e-15	0.00178712	0.00808471	3.6153	16.0105	2.08339	27.1142	3.58133	28.9155	0.565732	17.4521	1.86849	36.6387	1.88989	37.0891	2.01914	35.007
FBgn0002930	necrotic	nec	0.00210704	0.00622606	4.48527e-10	1.0837e-09	0.396849	0.507501	132.195	87.3295	84.4356	50.477	106.607	76.8197	102.2	47.4161	94.2836	61.1603	106.359	50.347	117.074	53.1181
FBgn0002931	net	net	0.0725987	0.114374	1.84017e-16	9.59263e-16	0.0348919	0.0757371	11.2752	5.0992	13.0652	5.07522	11.715	7.47802	12.0187	3.31185	12.8471	5.82864	12.1825	3.02917	11.3123	5.60018
FBgn0002932	neuralized	neur	0.0582189	0.0954005	4.68975e-14	1.74795e-13	0.0141395	0.0377821	4.94869	8.02605	5.11804	10.2258	6.38654	10.2363	3.91429	10.5694	4.92043	11.6491	5.51324	8.38922	5.32978	9.28762
FBgn0002933	new glue 1	ng1	0.813682	0.844182	0.317936	0.356535	0.700973	0.773539	0.731982	1.17383	0.77474	0.579836	1.50917	1.28062	0.335539	2.62118	0.439743	0.29481	0.675329	1.59195	1.23176	1.24088
FBgn0002937	neither inactivation nor afterpotential B	ninaB	0.354858	0.431178	3.20401e-12	9.65571e-12	0.018462	0.0464175	11.2855	6.29517	9.95979	4.79102	8.56006	7.48786	11.8593	4.47532	9.64604	4.50304	11.9277	4.64022	10.3929	3.77196
FBgn0002938	neither inactivation nor afterpotential C	ninaC	0.752771	0.794611	1.57192e-09	3.5939e-09	0.848428	0.885367	199.522	96.7091	206.072	111.072	202.267	143.086	195.51	86.171	221.022	111.586	202.825	91.6659	222.179	101.216
FBgn0002939	neither inactivation nor afterpotential D	ninaD	0.0152902	0.0316359	0.450047	0.490784	0.24746	0.349359	26.1349	29.3664	8.86935	8.82377	21.3448	18.6017	14.8334	16.3007	10.7363	19.7159	19.6693	6.51071	24.569	13.3403
FBgn0002940	neither inactivation nor afterpotential E	ninaE	7.29337e-06	4.96043e-05	3.35597e-12	1.0085e-11	0.0583335	0.112585	3730.84	1997.74	3704.16	1924.97	2235.57	1593.02	4092.85	2288.49	4132.02	1957.3	3871.18	2339.2	2411.49	1439.65
FBgn0002941	slouch	slou	0.531415	0.600983	0.434022	0.47445	0.926025	0.943091	2.84788	2.62898	3.25211	2.64659	4.25485	5.35787	3.67882	3.2613	3.28296	1.46811	2.53017	2.43704	4.50684	2.73456
FBgn0002945	naked cuticle	nkd	0.0368867	0.065417	4.53976e-15	1.93389e-14	0.0060244	0.0199	17.0886	8.48981	16.8954	11.7977	16.9947	12.6349	17.4653	7.04418	18.2565	9.5586	17.7946	7.36372	14.8419	9.54748
FBgn0002948	no distributive disjunction	nod	0.000767938	0.00268787	1.54462e-17	9.62515e-17	0.000906705	0.00478773	3.30099	51.6447	3.32648	55.7238	2.45146	31.3063	2.93596	88.4026	3.39877	66.2338	3.25266	79.123	3.7678	57.1218
FBgn0002962	nanos	nos	0.00165982	0.00511047	2.74458e-12	8.32e-12	0.00164139	0.00756961	1.75676	224.463	1.56215	276.627	4.2309	113.326	3.61496	572.399	2.58177	288.642	1.92656	406.596	3.2186	224.552
FBgn0002973	numb	numb	0.00181242	0.005496	0.00151466	0.00217856	0.118192	0.194482	44.6269	33.5095	46.4186	36.5602	49.9112	48.7175	41.676	27.1526	46.3672	45.9357	42.1009	34.6252	41.2942	43.4282
FBgn0002985	odd skipped	odd	0.143489	0.201094	4.30934e-14	1.6122e-13	0.0117387	0.0328391	14.166	6.95293	13.8063	6.81231	14.8802	9.4773	14.4487	7.23507	16.5481	8.14123	16.6786	5.54818	11.5934	8.51596
FBgn0002989	okra	okr	0.000913556	0.0031247	4.73731e-20	4.69746e-19	0.000194469	0.00137922	4.5574	17.0551	3.67363	16.7908	4.73092	12.8563	4.12227	24.2933	3.99856	20.6234	4.18257	21.4989	4.81563	16.251
FBgn0003002	odd paired	opa	0.618852	0.68084	0.407313	0.448236	0.772193	0.828633	2.96304	3.02881	2.42297	4.09025	3.94343	4.42039	2.47232	4.454	2.39836	2.74768	3.12511	2.6592	4.58945	3.69494
FBgn0003008	orange	or	0.0805562	0.124604	3.85097e-12	1.14858e-11	0.0097705	0.0286244	11.7947	21.1267	13.0392	22.4822	14.7439	17.9203	13.1617	26.4265	12.912	19.6576	12.1335	28.0239	13.4713	22.6249
FBgn0003009	orientation disruptor	ord	0.0280105	0.0521327	4.87234e-17	2.79953e-16	0.00575676	0.0192355	5.1366	0.970709	4.42541	0.776537	2.58978	0.981512	4.62704	0.508959	4.42563	0.560057	3.63836	0.840923	3.5146	0.814948
FBgn0003011	ora transientless	ort	0.0237791	0.0454861	0.00681249	0.00932171	0.446375	0.554355	4.12669	3.44536	3.71697	2.6694	3.36319	4.11719	2.10447	1.0089	3.59693	1.59022	3.52314	2.43939	4.28621	2.47068
FBgn0003015	oskar	osk	0.0032292	0.00884807	2.85505e-18	2.01232e-17	0.0043157	0.0155676	1.02393	177.012	0.885779	200.722	4.21279	234.593	3.32685	191.667	2.30869	308.299	1.0247	154.275	3.63048	296.39
FBgn0003016	outspread	osp	0.00138569	0.00438871	0.596348	0.633739	0.26346	0.367031	34.384	28.0773	28.6655	31.6334	36.8192	40.8404	28.7976	24.0175	32.7193	36.0712	29.9521	25.6547	31.5669	31.333
FBgn0003023	ovarian tumor	otu	0.0214302	0.04172	2.95598e-16	1.48969e-15	0.0253754	0.0592741	1.68444	101.415	1.59585	114.022	3.12302	116.733	3.06959	88.2858	2.58703	175.682	1.92191	122.663	3.73428	170.098
FBgn0003028	ovo	ovo	0.0135054	0.0286089	9.04726e-20	8.48481e-19	0.0249191	0.0584765	8.28206	64.2828	7.50988	76.2025	10.5562	64.7218	8.65002	57.6759	9.72205	92.2103	9.0595	71.2181	10.7141	88.7337
FBgn0003034	Sex Peptide	SP	0.000267076	0.00109324	2.84348e-18	2.00505e-17	0.000272462	0.00182578	1946.68	12.617	3402.34	5.90784	1308.17	2.73347	2899.28	3.65117	3257.49	8.16948	3133.41	9.54592	1811.33	6.037
FBgn0003041	pebble	pbl	0.00451297	0.0116266	1.61613e-14	6.40935e-14	0.00195321	0.00864683	10.7018	23.0477	11.4809	25.4059	11.4487	24.0786	11.3602	20.6592	10.7376	34.7383	10.8978	23.9037	10.6747	36.1771
FBgn0003042	Polycomb	Pc	0.0956001	0.143495	2.53928e-13	8.6741e-13	0.238887	0.340427	11.2629	19.8145	11.3712	21.1751	10.9267	21.4433	12.5334	22.547	12.4956	27.8939	11.7279	20.003	10.2465	23.9526
FBgn0003044	Polycomblike	Pcl	0.187143	0.251171	5.85525e-12	1.7111e-11	0.150821	0.235487	12.7247	49.1139	12.8131	53.5749	14.3591	50.8204	14.1587	32.4654	13.4865	68.3001	14.1332	45.5428	13.5146	61.0306
FBgn0003046	Pupal cuticle protein	Pcp	0.910824	0.922768	0.000275733	0.000417813	0.477429	0.58258	6.27909	7.74497	5.62327	10.542	4.97902	8.24245	4.90325	10.0359	5.15493	9.08312	3.65878	8.65831	6.96821	6.64791
FBgn0003048	pecanex	pcx	0.000225153	0.000949221	0.655476	0.689712	0.0620253	0.118078	21.2644	19.6005	20.2001	21.8908	28.2936	31.7992	19.6337	12.0381	21.0534	28.597	20.472	14.5695	22.6328	29.7593
FBgn0003053	pebbled	peb	0.365504	0.441798	5.16612e-07	9.52709e-07	0.343849	0.453265	22.0343	29.4603	23.1113	31.6714	21.9316	33.0213	21.9236	25.0751	22.7557	32.9993	23.6932	27.4516	22.3805	35.0335
FBgn0003057	-	CG10598	0.707787	0.756764	0.0505217	0.0639355	0.778106	0.833124	0.495546	1.7077	0.266067	1.44282	0.649473	2.57703	0.507131	2.96609	0.44528	0.628245	0.579213	1.83786	2.46762	1.85801
FBgn0003060	-	CG9757	0.0777223	0.12089	0.0248728	0.0324894	0.124137	0.202112	1.15205	1.72667	2.54685	3.19027	1.58897	0.951123	2.93138	2.03108	3.03785	0.287331	3.07796	1.89237	2.13948	1.07181
FBgn0003062	Fibrillarin	Fib	0.0097458	0.0219167	1.05425e-14	4.2802e-14	0.00466014	0.0164802	32.4386	308.911	30.9632	362.663	43.5968	199.435	31.6464	554.681	33.8342	386.501	28.1257	467.207	38.2175	296.034
FBgn0003065	-	CG2150	4.60522e-06	3.35126e-05	6.02173e-07	1.10461e-06	6.41994e-08	1.74655e-06	0.741711	2.09719	0.929605	10.2913	4.02538	3.39191	0.869069	2.95632	1.05589	1.66398	1.05904	6.26095	3.63048	1.82602
FBgn0003068	period	per	0.00649668	0.0157229	0.931873	0.941217	0.154274	0.239609	12.0233	14.0207	12.0448	12.4453	12.2012	16.6135	9.33829	9.0546	12.6987	10.3186	9.47215	8.88247	13.0706	9.96006
FBgn0003071	Phosphofructokinase	Pfk	2.57382e-05	0.000147241	2.11524e-13	7.29923e-13	0.00777406	0.0240708	187.162	108.625	218.129	113.784	253.346	166.552	222.897	101.209	188.663	128.89	213.9	105.468	327.906	138.216
FBgn0003074	Phosphoglucose isomerase	Pgi	0.0436449	0.0751416	4.00689e-08	8.11112e-08	0.101832	0.173518	444.132	298.01	350.022	218.523	350.865	279.256	418.3	227.897	337.784	283.568	386.941	262.536	530.044	270.463
FBgn0003076	Phosphoglucose mutase 1	Pgm1	3.07865e-05	0.000172409	0.649008	0.683585	0.351956	0.462046	450.933	390.309	235.909	230.484	194.957	163.436	325.331	369.602	262.907	309.396	249.724	292.869	364.532	262.295
FBgn0003079	Raf oncogene	Raf	0.0482236	0.0816033	3.02934e-16	1.52425e-15	0.11767	0.193863	12.1883	23.7248	10.4171	24.4896	11.6212	20.6836	11.0908	22.882	12.0441	29.8783	9.92286	22.7879	10.6177	25.8134
FBgn0003082	photorepair	phr	0.00173803	0.00530407	1.8859e-14	7.40906e-14	0.000910293	0.00480189	13.2052	38.1843	11.9807	38.6383	14.5136	25.1298	13.3216	63.2445	12.4702	43.0097	11.1697	46.9737	12.229	34.5702
FBgn0003086	Pre-intermoult gene 1	Pig1	0.00620423	0.0151145	0.0384329	0.0492678	0.302867	0.410049	0.95328	0.896463	1.03971	1.11484	3.18623	1.34924	0.605387	0.543328	0.74433	0.445842	1.72475	0.972154	1.43424	0.999715
FBgn0003087	pimples	pim	0.000215791	0.000915789	4.83833e-17	2.78287e-16	0.00110141	0.00556121	9.4728	63.7178	8.80009	69.3676	5.77188	28.2179	10.6522	73.4902	10.3334	71.96	9.05656	90.8642	9.93103	54.7132
FBgn0003089	pipe	pip	0.0338605	0.0609742	0.0132355	0.0177219	0.908225	0.929902	0.730006	1.35165	0.827913	1.58171	1.5663	2.23567	0.497044	1.42296	0.706579	1.10047	1.15265	1.4292	1.92322	1.95449
FBgn0003090	prickle	pk	6.93576e-06	4.75377e-05	8.14576e-06	1.37359e-05	0.619162	0.70572	7.73744	4.40118	5.83333	5.17874	11.6835	9.33017	5.76444	3.88836	7.07437	3.88501	6.13698	3.27065	8.44957	4.50945
FBgn0003091	Protein C kinase 53E	Pkc53E	0.170219	0.232037	9.81737e-16	4.57521e-15	0.0246386	0.0579477	20.8435	8.7776	20.5059	9.99416	17.6235	13.3556	19.9903	8.19029	21.9938	10.4246	19.9141	7.40937	17.7827	8.55388
FBgn0003093	Protein C kinase 98E	Pkc98E	3.81834e-08	6.07689e-07	0.000242198	0.000368718	0.00263216	0.0108385	171.269	37.1681	54.9275	39.2347	183.789	140.242	49.4947	44.1236	63.0092	36.238	59.6324	54.1137	48.928	38.581
FBgn0003114	plutonium	plu	0.00239009	0.00691103	2.27316e-13	7.81706e-13	0.000433669	0.00266195	3.55207	29.9861	3.28693	41.1787	6.55159	18.1704	1.83748	69.8948	3.2085	40.5021	3.28248	53.4993	2.9996	29.5209
FBgn0003116	prune	pn	0.00160685	0.00496756	6.4899e-09	1.40069e-08	0.138982	0.220638	18.6464	27.4699	15.0495	24.3991	11.5017	16.1513	17.3415	34.3784	13.4368	25.5107	14.0682	28.792	17.754	23.8589
FBgn0003117	pannier	pnr	0.00249821	0.00715734	0.788757	0.813708	0.260588	0.363922	2.03165	1.93181	1.71074	1.87243	2.3815	2.67736	1.50149	1.89404	1.85029	1.58884	2.01987	1.37234	2.2742	2.21507
FBgn0003118	pointed	pnt	1.23639e-06	1.09304e-05	0.0252936	0.0330147	0.0472519	0.0953969	16.1757	12.7986	14.2636	14.4898	18.461	18.5894	12.2368	9.2403	15.9254	15.1121	15.4847	11.7847	12.1808	14.1289
FBgn0003124	polo	polo	0.00160157	0.00495509	1.76559e-18	1.28601e-17	0.0202394	0.0497314	28.2918	117.605	33.4419	129.365	16.7045	85.7295	33.2174	128.845	28.443	164.518	27.1997	153.665	28.2036	144.031
FBgn0003129	Pox meso	Poxm	0.8754	0.894524	1.01208e-10	2.61058e-10	0.0444317	0.0909844	7.52618	3.40544	6.19843	3.47351	5.85631	4.73531	5.80717	3.66536	7.3376	2.76741	7.21967	2.69034	6.55231	3.8791
FBgn0003130	Pox neuro	Poxn	0.753335	0.79489	0.0774185	0.0957801	0.857378	0.892425	0.44997	1.69194	0.840508	1.46355	0.717456	2.41317	0.638496	1.53624	0.359536	0.40991	1.05127	1.36157	1.41126	1.36552
FBgn0003132	Protein phosphatase 1 at 13C	Pp1-13C	5.97255e-07	5.9334e-06	6.93087e-25	3.34257e-23	1.15748e-06	1.7972e-05	34.6046	1.60427	43.6294	1.92846	16.6392	1.03514	40.5249	0.374203	32.6695	0.394133	34.7662	0.961013	37.0264	1.86238
FBgn0003134	Protein phosphatase 1alpha at 96A	Pp1alpha-96A	1.96221e-05	0.000116091	6.86669e-06	1.16395e-05	0.16049	0.246949	85.1646	78.6214	66.9151	58.4427	69.819	52.8893	83.0075	64.1515	73.4851	73.7247	81.0291	64.5376	66.8849	57.1423
FBgn0003137	Papilin	Ppn	2.76754e-05	0.000156969	0.71806	0.74893	0.25859	0.361608	54.6581	64.0742	45.8499	49.9877	77.0763	93.2267	57.4878	41.2815	49.9924	59.7711	46.957	39.553	71.0811	64.7475
FBgn0003139	Protein phosphatase V	PpV	0.15533	0.214683	3.54249e-17	2.08424e-16	0.00537908	0.0182709	26.5774	59.542	22.0851	61.9024	32.6605	49.9642	25.0268	64.837	26.2785	73.1297	24.4	75.8261	23.0715	63.2718
FBgn0003140	Protein phosphatase Y at 55A	PpY-55A	1.23222e-06	1.09191e-05	8.08384e-22	1.24665e-20	4.19112e-07	7.87505e-06	12.2755	1.17041	15.7328	0.428337	3.96875	0.648114	14.7536	0.0506772	12.2091	0.0753161	10.4748	0.300211	12.4881	0.411551
FBgn0003141	purple	pr	1.80673e-05	0.000108261	0.00301663	0.00423889	0.000824965	0.00444911	39.2549	50.9451	39.1745	52.4488	74.7022	62.4823	40.5335	52.8279	43.1914	65.9848	48.5174	56.8133	58.7048	49.5907
FBgn0003145	paired	prd	0.000672524	0.00240036	4.79745e-25	2.45503e-23	9.77889e-05	0.00077313	29.728	1.49337	30.4819	1.36786	25.8676	2.19477	32.5528	0.810793	38.602	0.73744	29.826	1.21906	21.758	1.44375
FBgn0003149	Paramyosin	Prm	3.81303e-12	3.03422e-10	1.29021e-16	6.89513e-16	0.00254357	0.0105667	625.322	208.353	659.375	329.9	1444.52	704.502	615.902	129.482	738.164	322.606	731.008	152.825	1134.44	352.821
FBgn0003159	-	CG2841	0.0668981	0.106928	0.00168735	0.00241864	0.00230129	0.00976928	47.7998	35.3174	54.8623	39.1811	40.8669	46.517	52.7709	23.2952	48.7754	50.5816	50.1608	34.0107	47.747	55.2624
FBgn0003162	Punch	Pu	8.90472e-13	8.89894e-11	2.51708e-16	1.28108e-15	3.4315e-07	6.66817e-06	49.4047	29.5244	58.4686	35.4908	128.57	58.1901	46.8547	30.5541	63.6802	34.0412	64.9521	21.9663	91.8979	27.87
FBgn0003165	pumilio	pum	0.0270066	0.0505718	0.00111451	0.00162074	0.0411808	0.0858743	39.023	41.6805	36.5022	48.958	39.827	58.9655	36.7045	31.6932	40.1841	61.8544	38.0733	35.4141	35.2405	61.6363
FBgn0003169	punt	put	0.00306051	0.0084636	7.75145e-17	4.29542e-16	6.58793e-05	0.000554746	23.7482	33.9254	21.9226	35.9139	26.9575	32.1814	23.4018	44.0088	22.0424	45.983	23.0045	39.7201	24.86	43.1391
FBgn0003174	pawn	pwn	0.187761	0.251894	9.81622e-05	0.000153508	0.924051	0.941778	2.36183	3.66679	2.00301	5.66091	3.08603	6.23722	2.44729	4.95721	2.25536	4.63235	2.92051	4.86721	4.71508	6.68566
FBgn0003175	plexus	px	0.0293626	0.054237	9.25321e-05	0.000144917	0.0300258	0.0675899	30.6385	19.9186	27.0898	22.8775	27.9923	28.3921	27.9244	11.9225	28.6675	27.0788	27.1781	13.7605	26.4966	24.816
FBgn0003187	quail	qua	6.89137e-10	2.31384e-08	1.69521e-06	3.0017e-06	0.000113293	0.000873575	1871.38	845.944	1346.85	1128.17	2543.86	1051.35	55.5531	68.1872	1316.84	709.609	990.748	1105.9	904.081	627.777
FBgn0003189	rudimentary	r	0.128911	0.184084	3.39368e-20	3.47781e-19	0.0143606	0.0382157	16.2929	86.2544	12.5915	78.5521	23.4972	64.2278	12.7667	69.8534	12.7064	91.9492	11.8769	82.1555	16.6197	92.9893
FBgn0003204	raspberry	ras	0.0299192	0.0550925	5.16076e-19	4.17557e-18	0.0106055	0.0304724	33.0309	113.989	28.5653	123.944	33.7714	87.0569	30.8767	132.353	29.0895	142.845	29.7604	142.693	33.4047	141.995
FBgn0003205	Ras oncogene at 85D	Ras85D	0.086609	0.132435	2.74352e-12	8.31837e-12	0.0662556	0.124288	41.5735	61.9669	41.0232	60.7767	51.1579	64.0263	40.6927	63.7452	42.2056	81.336	42.9907	70.1032	41.7081	66.1628
FBgn0003206	Ras oncogene at 64B	Ras64B	0.00455746	0.0117233	1.4844e-08	3.11337e-08	0.378761	0.489165	62.0399	47.5562	59.7192	53.5847	76.3613	57.568	63.2728	40.6467	70.6371	58.3674	68.4916	48.534	65.2858	51.0741
FBgn0003209	raw	raw	0.000327065	0.00129904	8.6545e-10	2.02941e-09	0.401695	0.512463	50.0861	32.1469	48.7688	33.4273	54.068	40.7192	41.7018	17.9379	52.6656	36.8115	44.794	23.6805	42.7275	34.2064
FBgn0003210	ruby	rb	0.0675946	0.107803	1.90551e-16	9.90405e-16	0.0329902	0.0726396	24.2023	45.4178	22.8029	40.8451	25.3016	36.7015	24.0207	46.9368	24.5193	51.8281	22.9913	49.3052	23.2723	47.2643
FBgn0003218	retinal degeneration B	rdgB	0.4917	0.565706	6.24728e-10	1.48685e-09	0.0332486	0.0730368	41.2162	28.1724	40.0295	27.9723	38.0319	33.9704	43.4045	24.7126	41.5758	34.0516	40.8476	26.0651	37.3779	31.1183
FBgn0003227	recombination-defective	rec	0.0337707	0.0608445	6.06206e-16	2.91297e-15	0.150943	0.235631	0.83823	3.82522	0.720601	4.12529	0.764823	3.84571	0.834673	5.84744	0.502612	4.43421	1.09626	4.04483	1.3312	5.54651
FBgn0003231	refractory to sigma P	ref(2)P	0.0705726	0.11178	0.197941	0.230078	0.964483	0.972858	206.306	228.657	201.049	211.148	179.716	184.445	193.045	185.175	217.983	246.747	223.518	234.859	209.06	230.171
FBgn0003248	Rhodopsin 2	Rh2	0.0112013	0.0245414	6.36839e-10	1.51431e-09	0.385733	0.496076	21.5481	14.0906	25.4654	13.1955	19.2729	10.3616	24.1624	20.0884	25.3644	14.3434	24.491	13.1666	20.5684	11.2147
FBgn0003249	Rhodopsin 3	Rh3	0.0175037	0.0353966	4.20058e-19	3.4549e-18	0.295692	0.402527	16.0217	83.7141	17.2331	88.2766	26.5737	103.412	14.0943	87.266	16.2453	99.4201	23.2395	93.0793	15.2888	67.1172
FBgn0003250	Rhodopsin 4	Rh4	0.0837685	0.12866	6.66542e-12	1.93084e-11	0.0613481	0.117167	2.48609	43.1111	2.41366	54.0686	4.78809	34.1086	1.96518	88.2814	2.39047	42.2222	4.92956	61.7767	2.52844	54.0519
FBgn0003254	ribbon	rib	0.00157647	0.00489241	1.33072e-10	3.388e-10	0.023716	0.0562504	8.83964	1.73546	9.7075	5.12223	3.83113	2.70868	9.67424	3.98352	8.31746	2.01141	7.2725	4.11555	7.76682	4.26612
FBgn0003255	rickets	rk	0.0025285	0.00722346	0.998137	0.998262	0.827631	0.869776	1.7794	2.08969	1.77281	2.16789	3.70866	3.92488	1.03401	1.51252	1.58799	1.66313	1.82343	1.39016	3.08721	2.05024
FBgn0003256	rolled	rl	0.00584701	0.0143981	5.31896e-08	1.06614e-07	0.00278593	0.0113223	16.4194	21.264	14.7128	25.2914	16.4161	17.6874	15.2013	41.2425	15.8937	25.5018	15.6195	27.3686	14.2305	22.2177
FBgn0003257	rudimentary-like	r-l	0.000226199	0.000952622	2.10595e-21	2.89432e-20	9.06483e-05	0.000728988	8.13612	87.8977	6.69881	88.8629	10.9214	56.1936	9.2123	125.933	8.35982	103.378	7.205	117.047	10.051	92.0749
FBgn0003261	Rm62	Rm62	0.000816628	0.00283831	1.22116e-17	7.73677e-17	0.00259688	0.010721	191.191	512.467	174.279	509.844	163.945	324.786	172.719	665.794	185.517	579.11	161.968	542.84	151.775	472.06
FBgn0003267	rough	ro	0.0820168	0.126437	0.330701	0.369756	0.888569	0.914799	2.50487	2.62213	1.68306	1.65109	2.07432	2.5153	1.18943	0.630064	1.62979	1.21163	1.76871	0.995	2.29362	1.4792
FBgn0003268	rough deal	rod	0.0525535	0.0875158	1.94028e-16	1.00618e-15	0.0647386	0.122075	4.21445	21.1162	3.5193	23.2681	3.86987	17.7862	3.67818	15.056	3.5057	25.1331	3.95237	23.639	4.25778	27.1356
FBgn0003270	absent MD neurons and olfactory sensilla	amos	0.173348	0.235355	0.0274085	0.0356582	0.880874	0.909328	0.187205	0.878565	0.143719	1.12483	0.167181	0.810401	0.0388551	0.881992	0.371051	0.714309	1.22902	1.01729	1.21719	1.81213
FBgn0003274	Ribosomal protein LP2	RpLP2	0.00608035	0.0148624	1.62247e-06	2.8761e-06	0.0051522	0.0176909	1457.97	6041.95	1267.52	6379.72	1574.71	2554.28	1381.57	19176.7	1303.71	6463.08	1217.35	8959.16	1456.83	4090.8
FBgn0003275	RNA polymerase II, I and III subunit F	Polr2F	0.00121562	0.00395232	0.000210955	0.000322636	0.0050332	0.0174257	87.2056	155.767	132.651	197.053	62.1491	93.1493	114.406	637.324	92.0537	203.132	112.461	281.063	95.2436	115.946
FBgn0003277	RNA polymerase II subunit A	Polr2A	0.0612302	0.0995077	1.7907e-10	4.50363e-10	0.0818011	0.146211	38.3557	72.8316	32.1043	80.4206	42.4627	83.0085	37.1717	53.0593	39.1625	100.488	33.8179	67.8815	34.7168	99.3907
FBgn0003278	RNA polymerase I subunit B	Polr1B	0.0531067	0.0882432	4.53756e-21	5.70421e-20	0.0160696	0.0417207	5.04525	36.0797	4.48522	37.5529	7.4153	27.789	4.63006	29.5886	6.16671	42.2513	4.57861	35.5218	4.24559	38.2122
FBgn0003279	Ribosomal protein L4	RpL4	0.0966612	0.144896	1.46691e-12	4.58391e-12	0.0318732	0.0707774	1364.41	4091.33	1074.13	3812.75	1326.6	2161.24	1182.65	4585.19	1169.51	4034.48	1071.1	4900.26	1306.28	3429.85
FBgn0003285	roughest	rst	4.08273e-06	3.01376e-05	8.41905e-10	1.97595e-09	0.0947824	0.163679	3.93595	6.33131	3.97109	8.07314	6.68935	10.7731	3.32184	5.60474	4.03787	9.34117	4.26146	6.37064	6.00569	12.0927
FBgn0003292	rotated abdomen	rt	0.00909575	0.0207124	6.72269e-21	8.20488e-20	4.95259e-05	0.000434273	2.46727	15.571	2.27632	15.4543	7.74319	13.6973	2.63551	19.081	3.09375	20.352	2.83781	16.417	6.68909	17.4389
FBgn0003295	roughoid	ru	0.878081	0.896674	0.00355172	0.0049706	0.579588	0.672657	2.09499	1.70018	2.46681	1.83163	2.2118	1.81322	2.15741	2.16621	2.54881	1.22389	2.63988	1.61698	1.97478	1.54646
FBgn0003300	runt	run	0.720241	0.76781	0.0693846	0.0863509	0.9887	0.992004	1.29795	2.26902	1.34942	2.59534	1.84166	3.39879	1.00013	2.36818	0.979857	1.59685	2.06132	2.22037	2.40875	3.02035
FBgn0003301	rutabaga	rut	0.078225	0.121553	3.22502e-15	1.40197e-14	0.00692387	0.0219991	31.399	15.7974	32.7575	15.9961	30.6403	24.1865	33.3276	9.42261	34.0176	17.3406	33.0407	11.2811	33.0804	17.657
FBgn0003302	roughex	rux	5.06156e-07	5.16066e-06	0.488042	0.528992	0.00199339	0.00877041	27.9797	24.7311	33.291	20.5702	13.9705	17.8574	31.4366	45.5977	27.5367	29.9408	27.3013	27.0395	21.5528	24.2827
FBgn0003308	rosy	ry	1.09923e-09	3.37076e-08	3.67183e-13	1.23181e-12	0.127056	0.205895	25.5161	16.0513	14.9407	9.09313	29.3677	19.6325	22.4058	12.5133	19.0739	14.6117	18.3006	11.1446	24.2389	14.0299
FBgn0003310	Star	S	0.0389955	0.0684591	6.81303e-07	1.2436e-06	0.0195645	0.048515	22.211	29.7826	22.4446	28.4713	22.8467	37.9484	22.1795	23.4675	22.4924	42.9749	22.6627	26.903	19.8487	39.6474
FBgn0003312	shadow	sad	0.862336	0.883942	2.57248e-06	4.5005e-06	0.715915	0.784696	1.03588	4.947	0.924757	4.55058	1.05535	6.57114	1.43866	5.96022	1.22839	4.42963	2.19252	6.02543	2.95123	4.21236
FBgn0003317	saxophone	sax	0.102872	0.152653	4.28864e-11	1.14616e-10	0.139643	0.221533	23.7807	33.9836	22.037	34.3913	21.6256	27.6063	23.2655	30.7562	22.4992	39.6199	23.3541	33.587	22.0287	35.3751
FBgn0003319	Stubble	Sb	0.00132275	0.00422383	0.00306979	0.00431092	0.0838129	0.148854	39.5706	22.5572	39.8149	26.5147	83.1641	22.9614	0.873291	2.74664	34.3292	18.7302	29.7734	24.3333	22.7043	13.5167
FBgn0003321	small bristles	sbr	0.00647853	0.015691	5.55306e-06	9.47336e-06	0.0592466	0.114029	40.0955	44.1415	40.8429	49.1184	28.8398	40.1337	41.685	42.6417	39.0019	55.1573	39.2039	42.1734	34.3221	50.0734
FBgn0003326	scabrous	sca	0.0310241	0.0567788	2.75283e-06	4.80545e-06	0.722712	0.790133	4.75955	2.74087	4.65436	2.93093	5.01419	4.41051	3.57276	2.29658	4.36998	2.92505	4.33214	2.24993	4.51326	3.34362
FBgn0003328	scab	scb	1.00725e-08	2.01455e-07	0.000585813	0.000868488	0.0314487	0.0700596	33.0599	31.8392	31.2851	30.2358	55.5621	39.6867	26.0601	23.423	38.2123	30.0009	30.2736	29.299	30.9166	26.9127
FBgn0003330	Sex combs extra	Sce	0.000722616	0.00255225	4.67425e-16	2.28052e-15	0.00115887	0.00579934	11.1403	29.0403	9.34252	30.6632	10.2271	20.5378	10.8158	46.6288	10.9152	35.4756	10.4633	38.6175	11.0837	30.6095
FBgn0003334	Sex comb on midleg	Scm	0.121011	0.174383	1.60147e-11	4.45974e-11	0.0243093	0.0573712	32.7577	47.8688	30.6647	47.8799	28.8736	50.3661	33.9251	42.7184	30.6652	61.7332	30.6178	43.972	30.0168	58.2292
FBgn0003339	Sex combs reduced	Scr	4.02972e-05	0.000216959	0.000904796	0.00132327	0.0680174	0.126815	20.8413	5.95631	8.05766	6.14562	22.7129	15.0446	7.48418	5.86931	8.5381	4.59836	7.18705	7.57814	8.08028	4.18941
FBgn0003345	scalloped	sd	0.000295778	0.00119142	0.00011017	0.000171696	0.118629	0.195021	21.4892	16.6876	22.6378	20.9523	25.9355	25.8651	20.1793	11.5846	24.7007	20.0612	22.7807	13.2367	20.9236	19.1636
FBgn0003346	Ran GTPase activating protein	RanGAP	0.0110793	0.0243286	2.49952e-16	1.27444e-15	0.00603167	0.0199158	12.3907	62.5061	10.7272	74.7297	12.5616	42.1613	11.6438	92.3782	11.7665	76.884	11.0385	94.5989	12.7589	66.3931
FBgn0003353	seizure	sei	0.0645363	0.10381	0.137424	0.163742	0.175399	0.265097	6.64611	7.92938	7.2467	6.92596	5.74151	6.4909	6.28543	4.8925	7.18948	7.81431	6.4095	6.88918	5.6438	7.82662
FBgn0003356	Jonah 99Cii	Jon99Cii	1.65924e-07	2.01579e-06	2.41101e-07	4.56149e-07	0.00702787	0.022254	751.991	1083.44	1726.85	2030.81	380.756	669.545	1437.38	3119.89	1410.73	3927.92	1724.84	2965.24	1853.95	3463.04
FBgn0003357	Jonah 99Ciii	Jon99Ciii	9.21947e-09	1.88354e-07	1.15043e-08	2.43537e-08	0.00161007	0.00745759	918.479	1323.78	2157.17	2624.09	475.545	882.689	1870.42	4155.42	1829.5	4476.85	2231.3	3264.91	1634.2	3611.04
FBgn0003358	Jonah 99Ci	Jon99Ci	0.0341963	0.0614607	0.00681786	0.00932745	0.0203678	0.0499466	168.925	180.109	157.109	93.3367	87.9034	131.888	131.063	273.499	120.482	307.623	123.413	144.911	158.919	191.185
FBgn0003360	stress-sensitive B	sesB	0.0344216	0.0617685	0.100986	0.122771	0.0114718	0.0322739	2947.11	2739.66	3036.52	2930.99	4637.96	3336.2	3009.42	3967.93	2978.22	3299.64	3201.41	3215.98	5259.6	2921.3
FBgn0003366	sevenless	sev	0.0164353	0.0335731	4.5194e-15	1.92728e-14	0.0699547	0.129524	7.50757	13.942	7.19313	11.9437	5.92145	11.8901	7.47321	10.4153	6.70123	10.3197	6.54937	11.1774	6.93982	11.484
FBgn0003371	shaggy	sgg	0.0663258	0.106216	1.00885e-12	3.21503e-12	0.0579979	0.112101	59.2636	37.5002	54.8409	40.2536	61.1441	49.6011	59.831	32.0007	60.5753	43.1949	61.6044	30.9569	60.1398	39.1921
FBgn0003372	Salivary gland secretion 1	Sgs1	1.40601e-11	8.915e-10	0.0137348	0.0183689	0.000178103	0.00128027	0.251611	0.229158	0.192626	0.20972	1.89886	0.853981	0.141542	0.238589	0.1443	0.1121	0.270269	0.198394	0.211883	0.20169
FBgn0003373	Salivary gland secretion 3	Sgs3	0.669123	0.724477	0.95129	0.95785	0.352999	0.463224	0.327677	0.132192	0.236147	0.25337	0.261037	0.189498	0.199342	1.10463	0.36788	0.135616	0.546035	0.196288	0.449368	0.438778
FBgn0003374	Salivary gland secretion 4	Sgs4	6.4505e-09	1.42583e-07	0.00363877	0.00508884	4.40872e-05	0.00039526	1.0744	0.327826	1.11404	0.870605	21.4698	5.27773	0.616545	0.956408	1.01887	0.661581	1.04375	0.731435	0.825363	0.45453
FBgn0003375	Salivary gland secretion 5	Sgs5	9.23524e-09	1.88434e-07	0.00758344	0.0103386	2.60699e-05	0.000251609	0.240993	0.459485	0.345324	0.474081	23.7442	5.15927	0.328501	0.406039	0.126918	0.245318	0.717855	0.626865	0.86953	0.637555
FBgn0003377	Salivary gland secretion 7	Sgs7	0.699558	0.750031	0.320093	0.358727	0.837417	0.876869	0.566034	0.940259	0.106751	0.811399	0.308461	1.20238	0.475702	0.342779	0.155001	0.27569	0.792058	0.469894	0.937638	1.0423
FBgn0003378	Salivary gland secretion 8	Sgs8	0.457534	0.532097	0.488409	0.529246	0.597131	0.687751	0.550255	1.0348	0.659498	0.616748	1.00513	1.19061	0.428868	0.163256	0.911651	0.569277	0.805155	0.870628	1.88522	0.630299
FBgn0003380	Shaker	Sh	0.0407034	0.0709441	9.49115e-15	3.8761e-14	0.00193854	0.00860053	18.7465	5.18465	20.2415	7.39447	16.1068	13.6554	16.9734	4.53314	22.2367	8.04286	20.4575	3.07013	17.2108	6.42484
FBgn0003382	shavenoid	sha	0.301242	0.375226	0.404154	0.444913	0.776765	0.832157	0.842317	1.14757	0.625642	1.47491	1.01625	1.32941	0.582197	0.665311	0.582081	0.461562	1.33375	0.94409	1.27159	1.42111
FBgn0003386	Shaker cognate w	Shaw	0.00648529	0.0157026	1.92675e-18	1.39446e-17	0.00053507	0.00318601	16.6494	6.52284	18.5442	6.71214	15.2012	10.8771	15.9826	5.10658	18.381	6.42699	17.2204	3.96893	13.4528	5.92577
FBgn0003388	shade	shd	0.085841	0.131425	0.00742081	0.0101236	0.690531	0.76568	2.6042	2.02405	3.02061	2.0605	3.49375	2.70098	2.78141	3.05747	2.35661	1.89107	2.59324	1.52811	3.02491	2.42769
FBgn0003390	shifted	shf	0.0102902	0.0228919	1.68934e-07	3.24356e-07	0.166626	0.254692	25.4763	20.2696	19.1269	13.107	22.6114	15.9017	20.3772	14.9579	21.8995	16.9739	25.8745	11.8833	30.8341	17.6505
FBgn0003391	shotgun	shg	0.000300103	0.00120488	3.07431e-10	7.54823e-10	0.33513	0.444319	33.3838	46.4819	29.6535	53.5515	47.0744	62.6267	30.3804	43.263	34.1658	60.4979	32.0581	46.0909	36.9774	57.5466
FBgn0003392	shibire	shi	0.100862	0.150161	4.43502e-10	1.07253e-09	0.4544	0.560994	79.6852	54.6419	92.8069	61.4725	84.6539	69.0792	84.8127	45.5675	89.9652	69.1686	88.4504	58.9638	89.9336	61.893
FBgn0003396	schnurri	shn	2.54733e-06	2.01095e-05	1.60655e-08	3.35806e-08	0.0105063	0.0302638	64.6512	27.3498	41.0435	28.7606	63.8905	56.6119	43.3421	13.6682	47.4428	34.464	44.6886	17.656	40.4179	33.3273
FBgn0003401	shutdown	shu	0.00471504	0.01206	1.63012e-21	2.31598e-20	0.00165078	0.0075975	2.5195	39.7506	2.2085	44.1138	5.08105	28.6697	3.57407	52.1184	3.19019	48.2477	4.24947	51.1533	4.13767	39.4875
FBgn0003410	seven in absentia	sina	0.032284	0.0586396	0.00813643	0.0110667	0.0123059	0.0340133	35.017	34.6711	38.7759	38.4105	31.5864	38.0701	36.2209	31.2481	34.349	50.3851	33.4571	35.4244	34.1704	45.8021
FBgn0003411	sisterless A	sisA	0.0141893	0.0297644	7.35497e-08	1.45898e-07	0.00352632	0.0134101	3.60566	1.83306	3.49485	1.86169	8.80055	1.25419	2.7399	1.29657	4.13394	1.26493	3.43805	1.92513	5.05826	1.57221
FBgn0003415	skuld	skd	0.0168924	0.0343613	0.000693298	0.00102118	0.0156863	0.040899	29.3524	33.2403	28.7768	38.4422	28.6395	52.8537	28.8579	21.2219	29.8408	57.1668	27.928	25.5425	27.0828	57.4755
FBgn0003416	small wing	sl	0.00139067	0.0044036	7.27489e-19	5.69223e-18	0.00302171	0.0120016	10.3704	19.4766	9.34583	18.8054	11.7735	19.1679	9.55792	19.9608	10.3717	25.4248	9.93204	19.8322	10.5053	24.7402
FBgn0003423	sluggish A	slgA	0.350605	0.426923	1.98505e-06	3.49741e-06	0.560183	0.656793	106.141	83.18	110.386	90.7781	110.953	98.6404	120.582	89.0618	114.188	104.167	112.865	84.974	111.954	96.8025
FBgn0003429	slowpoke	slo	0.379378	0.455491	1.66617e-16	8.73998e-16	0.00119069	0.00593063	32.0681	10.9182	33.6313	13.1673	24.2355	19.2596	31.354	9.66991	33.4772	13.2607	31.9345	6.42386	30.0421	11.7102
FBgn0003430	sloppy paired 1	slp1	0.725151	0.771649	0.0675228	0.0841787	0.274	0.378567	3.40741	3.24634	3.90703	3.99111	3.2763	3.91072	3.65131	3.19117	3.90804	2.63139	4.7031	2.32915	4.52656	3.79224
FBgn0003435	smooth	sm	4.76171e-05	0.000249531	1.01952e-27	2.35155e-25	4.38065e-08	1.32544e-06	77.0467	10.9159	86.0123	14.5513	53.8152	20.4706	82.7816	9.51309	82.8319	14.0277	77.1384	8.36835	62.2526	12.6763
FBgn0003444	smoothened	smo	0.0850078	0.130299	4.17881e-13	1.39337e-12	0.335133	0.444319	5.51636	15.0341	4.80314	13.0815	5.32233	13.9019	5.74453	19.6412	5.77797	19.4543	5.2577	13.9597	6.78256	17.3805
FBgn0003447	singed	sn	0.000165178	0.000730224	2.69962e-13	9.20404e-13	0.000309221	0.00202271	21.3853	60.7905	21.4299	73.9739	24.5194	49.668	24.1173	139.106	23.246	81.5619	23.6997	97.5619	20.7382	61.4276
FBgn0003448	snail	sna	0.182054	0.245334	3.10334e-05	5.01622e-05	0.598843	0.689224	0.313003	0.934128	0.249576	1.86411	0.605653	1.60018	0.183443	2.5761	0.485569	1.46754	0.78503	1.66091	1.24485	2.83871
FBgn0003449	sans fille	snf	0.0267125	0.0501036	4.20421e-10	1.01964e-09	0.0337812	0.0739312	37.6874	100.365	36.1148	103.477	44.6556	68.302	42.113	159.145	38.8281	110.737	41.6209	158.586	37.2292	88.4406
FBgn0003450	snake	snk	0.00444978	0.0114983	8.15815e-14	2.95151e-13	0.00379512	0.0141474	1.2183	11.6454	0.738592	11.3415	1.28613	7.87048	1.17196	20.9522	0.530528	10.3421	1.23886	14.6305	1.79265	8.91716
FBgn0003459	stonewall	stwl	0.159056	0.21892	3.91061e-14	1.47272e-13	0.0387055	0.0820128	11.5703	23.754	10.0681	25.2174	11.9758	20.9972	10.7953	19.355	11.0191	29.7871	11.2357	22.3388	9.00581	26.5405
FBgn0003460	sine oculis	so	1.11995e-14	2.46275e-12	9.92746e-12	2.82994e-11	0.0326959	0.0721613	15.4871	6.94857	15.1447	7.17224	13.0269	10.8797	16.6534	5.64812	14.8836	6.47763	31.6057	26.6872	15.0545	6.50775
FBgn0003462	Superoxide dismutase 1	Sod1	0.0063756	0.0154724	0.00121393	0.00176194	0.0136103	0.0367257	613.823	822.227	633.261	754.941	520.049	482.963	590.342	1921.57	641.422	929.643	681.007	1345.4	580.663	555.291
FBgn0003463	short gastrulation	sog	0.000141875	0.000640369	1.82277e-19	1.59831e-18	0.0516692	0.102418	37.4969	20.6006	33.8443	16.9344	42.0455	26.5559	36.4419	15.9606	38.2841	18.9049	41.1932	15.0678	36.5547	15.7965
FBgn0003464	small optic lobes	sol	0.109008	0.159866	8.30498e-16	3.92091e-15	0.218291	0.316079	23.7545	54.3115	24.0542	51.5407	22.8854	49.2845	24.7942	48.1446	26.0011	66.052	23.4563	53.13	22.7681	60.6907
FBgn0003475	spire	spir	0.0468927	0.0797838	3.28899e-08	6.71339e-08	0.000213906	0.00149126	59.9934	40.0033	69.4611	39.3922	43.176	50.1151	66.3343	26.0397	66.8073	54.0624	62.8735	32.0961	50.6317	47.3075
FBgn0003479	spindle A	spn-A	0.000426405	0.00162428	4.26524e-12	1.26668e-11	0.000215647	0.00150132	6.94022	20.9435	6.60457	23.6082	7.56133	13.6766	6.70771	47.0668	7.11758	25.9331	8.0381	32.2414	8.78682	20.0628
FBgn0003480	spindle B	spn-B	0.00567497	0.0140615	8.17554e-08	1.61451e-07	0.00569784	0.0190867	1.68756	18.3385	1.48982	19.5778	2.19412	9.07365	1.99661	56.9486	1.65238	20.5975	2.30338	30.2183	2.3293	12.5596
FBgn0003482	spindle D	spn-D	0.0146373	0.0305032	1.68732e-12	5.2347e-12	0.00663969	0.0212917	0.478262	4.31942	0.310241	4.76141	0.695108	3.15181	0.403508	9.48482	0.330854	5.64562	1.14619	5.08587	0.871407	5.40159
FBgn0003483	spindle E	spn-E	0.0828492	0.127445	4.81956e-19	3.91543e-18	0.0570797	0.110675	3.81784	36.2557	3.34655	38.9293	4.20703	30.3847	4.29361	31.9034	3.8829	48.6031	3.64542	42.6538	3.85498	40.8298
FBgn0003486	spook	spo	0.00167493	0.00514505	5.70903e-17	3.22998e-16	0.0829311	0.14775	0.343102	3.65	0.247359	3.48776	0.239509	3.49714	0.19147	3.34365	0.281422	4.17608	0.915382	4.20677	0.769895	6.07013
FBgn0003495	spatzle	spz	0.236862	0.306252	7.04071e-10	1.66547e-09	0.470257	0.576235	15.1498	28.2311	14.0151	27.1828	14.7394	27.5343	14.4365	21.8714	16.034	34.7629	14.9389	24.4813	13.9055	28.904
FBgn0003499	stripe	sr	9.04124e-05	0.000431717	4.9253e-12	1.4516e-11	0.55989	0.656595	9.7922	4.54427	12.9421	7.2337	13.2256	8.82544	9.03581	4.65415	13.0595	5.57789	9.21579	2.99392	12.0429	4.95808
FBgn0003502	Btk family kinase at 29A	Btk29A	0.000459803	0.00173038	2.08197e-09	4.71398e-09	0.0434253	0.0893027	12.0724	20.2858	11.2339	22.0031	21.6822	24.554	11.8312	17.2687	13.1397	29.5019	12.914	20.865	16.0073	27.4558
FBgn0003507	serpent	srp	3.26303e-05	0.000181264	0.00608355	0.00836311	0.100559	0.171716	25.7309	25.6539	21.0183	24.8559	20.1398	27.0905	22.9115	20.1722	23.3344	30.4699	35.3147	35.7977	20.976	30.4975
FBgn0003512	Serendipity delta	Sry-delta	0.000157548	0.000699993	2.23982e-12	6.85119e-12	0.00132169	0.00643263	13.5967	34.8806	10.8664	35.1256	11.9921	23.0316	16.2071	66.6391	14.0948	42.1233	14.6133	53.0224	16.5946	32.1778
FBgn0003513	spineless	ss	0.764771	0.803857	0.960847	0.966298	0.282069	0.387428	2.56329	3.03883	2.3751	2.25561	1.95227	4.86137	2.48523	2.39891	2.64112	1.31278	2.40297	1.9773	3.58978	1.99567
FBgn0003514	spaghetti squash	sqh	0.000106723	0.000498531	0.115923	0.139819	0.0168023	0.0431304	87.6628	92.9903	86.4668	101.279	127.323	101.112	86.5753	99.1998	104.758	107.21	95.7249	123.232	77.2014	80.5572
FBgn0003515	scarlet	st	7.40885e-05	0.000364601	4.48845e-08	9.03995e-08	0.489094	0.593467	20.618	15.468	15.4627	9.74345	25.8008	16.7687	19.4652	13.6072	17.0806	12.9537	19.4781	16.6028	19.3489	13.1532
FBgn0003517	stubarista	sta	0.0158948	0.0326365	3.28307e-11	8.86045e-11	0.0114543	0.0322304	1025.73	3356.37	935.735	3333.46	987.163	1730.05	935.463	5196.87	918.9	3611.8	832.474	4986.02	801.017	2741.69
FBgn0003520	staufen	stau	0.0167315	0.0340906	0.01083	0.0146055	0.0886877	0.155516	61.1358	44.7188	57.8942	51.2116	70.1856	71.0767	62.3498	33.5443	63.7908	64.2741	59.7813	35.7537	53.428	59.9552
FBgn0003525	string	stg	0.0321206	0.0584028	1.50168e-20	1.67714e-19	0.0229575	0.0547615	3.4065	120.128	4.01998	126.554	9.42028	107.357	4.77217	131.392	4.94953	176.076	3.79388	113.849	5.80969	135.125
FBgn0003527	stand still	stil	0.000969474	0.0032835	1.67773e-08	3.50224e-08	0.0752991	0.137099	10.2279	21.8895	13.2889	24.1997	10.2108	15.7155	17.7198	39.497	12.0117	25.5388	10.4517	32.022	12.2654	18.705
FBgn0003545	subito	sub	0.000166548	0.000735614	3.00302e-10	7.38003e-10	0.0037849	0.0141169	10.6182	28.2275	13.8631	33.9269	5.89321	14.9579	13.1375	65.1304	11.1528	34.1766	10.33	38.1085	10.3795	27.8627
FBgn0003557	Suppressor of deltex	Su(dx)	0.0149427	0.0310258	0.00858854	0.0116637	0.105497	0.178262	50.8905	55.6783	50.9638	57.2873	55.5745	63.7248	47.6532	39.9585	52.9274	74.617	49.4804	51.0209	46.7242	65.3533
FBgn0003559	suppressor of forked	su(f)	0.389287	0.465722	7.11152e-13	2.30509e-12	0.535573	0.635666	11.1986	22.5263	10.9117	20.5023	10.0021	18.0354	11.0079	18.1103	10.7627	22.7072	10.2135	22.5618	11.6291	21.3052
FBgn0003567	suppressor of Hairy wing	su(Hw)	0.0740587	0.116249	6.47767e-13	2.11081e-12	0.0562932	0.109457	15.3021	32.8194	13.8015	31.2662	16.9217	31.1094	13.9217	25.3685	14.134	42.9487	14.5578	32.8346	14.4663	40.8765
FBgn0003575	suppressor of sable	su(sable)	0.102385	0.152115	9.90678e-08	1.94242e-07	0.152271	0.237099	22.8389	28.832	20.6539	29.9315	20.7326	33.1556	22.4825	25.45	22.5371	37.3638	21.8789	27.5077	23.1686	36.6238
FBgn0003598	Suppressor of variegation 3-7	Su(var)3-7	0.034772	0.0622914	1.52027e-13	5.34108e-13	0.0232104	0.0552488	12.7601	40.618	10.4042	38.7548	11.9991	36.0228	12.0023	30.0602	11.3636	57.4763	12.3131	38.574	11.3293	56.1363
FBgn0003607	Suppressor of variegation 205	Su(var)205	0.0117018	0.0253814	1.43344e-12	4.48461e-12	0.0115144	0.0323595	40.9654	113.61	39.6571	139.796	41.7059	77.4375	41.5961	184.989	38.3521	144.522	40.2274	194.644	37.1083	123.632
FBgn0003612	Suppressor of variegation 2-10	Su(var)2-10	0.181183	0.244375	1.94948e-11	5.37619e-11	0.100196	0.171225	20.3351	44.6408	23.3475	48.9353	19.6675	44.454	24.4269	34.868	22.3876	60.9301	21.688	45.6457	20.3678	55.7898
FBgn0003638	suppressor of white-apricot	su(w[a])	0.00791979	0.0185413	0.0622498	0.0779408	0.00177283	0.00803386	43.1661	44.3914	56.2458	42.6741	33.4696	49.7385	51.7049	30.5146	60.8525	56.293	53.2797	35.495	43.0663	50.3299
FBgn0003651	seven up	svp	0.0624259	0.101069	1.08556e-13	3.87196e-13	0.0800172	0.143668	29.9913	17.7986	25.1732	12.5117	21.2478	15.7046	27.9617	12.6341	27.2858	15.1493	27.799	11.7355	25.917	15.612
FBgn0003654	short wing	sw	0.00965697	0.0217569	0.000237613	0.000361911	0.168097	0.256569	21.584	26.2742	22.0749	26.4118	23.665	24.4882	22.8192	22.7318	24.0738	30.6373	22.2494	31.4023	19.1277	21.6257
FBgn0003655	swallow	swa	4.48601e-05	0.000237506	3.50076e-24	1.20042e-22	5.38749e-05	0.000465989	1.12102	107.922	1.11334	106.891	1.7563	76.0479	2.71781	139.475	1.70076	156.458	0.852575	127.681	3.00128	117.427
FBgn0003656	swiss cheese	sws	0.0384251	0.0676103	1.49217e-08	3.12801e-08	0.219266	0.317247	82.5487	56.8586	88.8109	54.9056	95.2449	72.5807	88.737	37.8799	80.4178	69.198	78.5715	43.0744	93.3902	63.8129
FBgn0003660	Synaptobrevin	Syb	6.61058e-05	0.000330114	0.00545707	0.00753115	0.000830837	0.00447017	111.175	115.886	107.966	119.283	117.91	104.319	106.571	177.402	121.447	135.028	129.622	136.091	94.6857	93.8601
FBgn0003676	Chaperonin containing TCP1 subunit 1	CCT1	0.00321357	0.00881489	2.79636e-14	1.07342e-13	0.00152935	0.00717761	45.8839	358.833	36.0591	374.84	62.913	209.58	44.064	661.91	47.5732	401.153	44.4348	509.477	47.6616	324.725
FBgn0003683	terminus	term	0.246513	0.316724	0.00293659	0.0041308	0.364104	0.474782	0.50298	1.15057	0.480188	2.15622	0.799171	1.49461	0.19111	3.14073	0.146782	1.13447	0.986645	0.779775	1.12526	4.06565
FBgn0003687	TATA binding protein	Tbp	0.0734153	0.115432	5.84038e-16	2.81154e-15	0.00461071	0.016372	7.80797	21.5857	6.13559	24.9085	9.98161	18.7748	9.00636	19.9424	7.3333	28.9337	7.9425	26.6507	7.93013	30.4498
FBgn0003701	three rows	thr	0.0294621	0.0544081	7.60295e-14	2.7651e-13	0.0205059	0.050177	3.14201	19.5882	2.86174	20.4985	3.0144	15.2083	3.57865	12.2775	2.69124	27.0118	3.30061	19.0774	3.42707	27.7195
FBgn0003710	temperature-induced paralytic E	tipE	0.0182597	0.0366645	3.45539e-14	1.31122e-13	0.0415666	0.0863845	10.5505	5.28618	11.9362	5.5693	12.0526	8.59842	11.1748	2.64603	13.4104	4.63718	11.9949	2.94376	11.1087	4.56885
FBgn0003714	technical knockout	tko	0.00326381	0.00892041	6.04056e-07	1.10755e-06	0.00183368	0.00824146	16.6889	47.6137	15.232	55.4369	22.0767	29.3773	16.5291	155.875	16.5072	57.1507	17.7871	80.7026	19.6028	38.3399
FBgn0003716	thickveins	tkv	0.0268253	0.0502797	0.178279	0.208825	0.184839	0.276663	46.7293	42.0365	43.9829	41.9465	46.5012	44.0895	41.8075	27.6487	45.6006	51.0072	42.1273	35.0922	42.2514	47.3824
FBgn0003719	tolloid	tld	0.0484056	0.0818547	0.87094	0.886991	0.651886	0.733821	1.20572	1.28141	1.33468	1.7661	1.35597	1.54575	1.46415	1.46969	1.15201	1.06271	1.76905	1.07719	2.18651	2.0856
FBgn0003720	tailless	tll	0.408731	0.484685	0.0299082	0.0387582	0.840752	0.879375	1.03162	1.62314	0.415885	1.82577	1.70785	3.77026	0.538605	2.73827	0.370249	1.01338	1.23087	1.7166	1.69254	1.77917
FBgn0003721	Tropomyosin 1	Tm1	1.80833e-11	1.10203e-09	1.49836e-08	3.14058e-08	0.000140393	0.0010485	137.581	90.31	158.026	132.711	339.478	203.228	123.835	106.963	166.744	148.483	154.371	108.899	298.298	153.983
FBgn0003731	Epidermal growth factor receptor	Egfr	0.00505474	0.0127875	0.000112052	0.000174612	0.148456	0.232553	42.3241	33.4924	31.7836	28.0538	30.8673	28.2371	40.0273	24.1488	35.2043	34.6479	37.9149	27.0207	43.0716	37.5666
FBgn0003733	torso	tor	0.0020078	0.00598728	1.0502e-18	7.9971e-18	0.00248991	0.0103899	2.20584	22.6264	2.43352	24.4926	1.57178	21.0013	2.22016	22.2297	1.94054	37.5009	2.4212	24.0298	2.54679	34.6492
FBgn0003741	transformer	tra	0.0129603	0.0276529	1.84633e-11	5.10854e-11	0.113409	0.188305	6.19094	17.4888	7.74867	14.0462	4.52944	12.9142	9.34582	19.8979	8.48462	15.6915	9.68674	13.1967	7.95147	14.9878
FBgn0003742	transformer 2	tra2	2.21169e-05	0.000129266	7.5243e-12	2.16701e-11	0.00118174	0.00590314	24.6361	34.373	24.416	37.2542	21.5135	26.9591	25.7307	56.0398	24.6221	47.2428	23.7641	50.2953	19.5986	33.3185
FBgn0003744	tricornered	trc	0.145037	0.202906	7.02364e-06	1.18904e-05	0.19686	0.290984	43.138	55.7873	41.8033	55.0078	54.9481	56.3001	42.236	50.6733	44.1443	64.4585	47.9046	53.6076	46.7459	55.7896
FBgn0003747	Gustatory receptor 5a	Gr5a	0.299834	0.373736	0.372249	0.412559	0.951587	0.96265	0.242999	0.296364	0.211624	0.303003	0.243546	0.428243	0.0812852	0.15734	0.143227	0.0653178	0.290324	0.50288	0.403788	0.365503
FBgn0003748	Trehalase	Treh	0.0615766	0.0999176	0.000786987	0.00115586	0.273651	0.378216	113.519	107.383	107.02	80.4452	106.994	108.42	101.722	61.2158	99.8561	91.7536	103.425	84.7407	112.651	84.7095
FBgn0003751	trunk	trk	0.0102439	0.022808	5.85881e-13	1.92056e-12	0.0549788	0.107466	0.744848	5.62941	0.965181	6.29508	0.943827	3.06352	0.992053	8.02801	0.815477	5.96092	2.27036	6.89583	0.915324	4.48183
FBgn0003861	transient receptor potential	trp	0.302382	0.376499	3.14433e-10	7.7142e-10	0.249824	0.351947	189.438	92.7855	208.682	114.556	165.693	136.832	218.998	104.092	239.211	126.425	202.055	109.783	182.948	105.804
FBgn0003862	trithorax	trx	0.0045339	0.0116721	2.44681e-05	3.97721e-05	0.0368834	0.0789787	37.8839	21.4209	36.3414	27.6371	38.263	38.8167	34.3242	11.904	39.3298	32.2266	34.7105	13.2242	34.3914	33.3495
FBgn0003863	alphaTrypsin	alphaTry	0.113181	0.164964	0.0600155	0.075327	0.143984	0.227062	1212.6	1755.06	1325.43	887.043	800.127	924.213	877.955	1179.69	925.073	1653.14	1295.86	1085.35	1149.66	1898.31
FBgn0003865	twisted gastrulation	tsg	0.622451	0.683996	0.0309613	0.0400544	0.951641	0.96265	0.274017	0.876217	0.115898	1.41056	0.64848	1.86306	0.255874	1.22789	0.123113	0.646536	0.668598	0.856051	1.25319	1.58287
FBgn0003866	teashirt	tsh	8.64923e-08	1.18462e-06	1.67399e-14	6.62725e-14	0.0758277	0.137841	9.85152	6.26945	9.85597	7.67789	13.7166	8.94022	9.48086	4.16316	9.80095	6.67348	10.1504	5.97244	11.1029	7.2729
FBgn0003867	torso-like	tsl	7.92923e-06	5.33138e-05	5.61615e-08	1.12358e-07	0.000418879	0.00259496	22.1642	19.5386	15.4038	13.2501	23.0738	13.3317	20.7452	16.5266	15.483	14.6072	16.219	13.6437	26.9387	14.6241
FBgn0003870	tramtrack	ttk	0.0075168	0.0177492	4.41635e-06	7.57966e-06	0.0366451	0.0786399	36.5677	38.7747	31.1893	45.0109	38.7762	52.8358	34.2846	34.0618	35.7711	57.9111	34.576	42.1225	35.9923	57.3489
FBgn0003882	tube	tub	0.383841	0.46021	1.7808e-11	4.93495e-11	0.117042	0.192955	20.5185	40.0799	17.3555	36.199	22.8092	31.3122	20.5436	33.1338	19.3567	46.6195	19.0839	41.1752	19.6433	42.0538
FBgn0003884	alpha-Tubulin at 84B	alphaTub84B	0.348452	0.424561	0.00013253	0.000205476	0.0442576	0.0906979	1152.84	1359	1194.38	1488.7	1349.02	1236.77	1185.3	1833.98	1272.35	1491	1050.54	1741.66	1151.6	1297.68
FBgn0003885	alpha-Tubulin at 84D	alphaTub84D	9.09712e-06	5.9901e-05	1.18632e-10	3.03688e-10	0.0111263	0.0315811	182.265	128.112	212.651	147.636	118.491	110.21	219.48	128.45	193.995	143.237	185.353	151.095	187.69	121.245
FBgn0003886	alpha-Tubulin at 85E	alphaTub85E	5.79825e-08	8.48154e-07	5.21042e-17	2.97431e-16	4.80517e-08	1.42044e-06	14.6906	4.20884	17.9292	4.92202	8.62037	7.15935	18.5412	5.30305	16.8251	2.89368	16.9757	4.4969	33.9766	5.80013
FBgn0003888	beta-Tubulin at 60D	betaTub60D	8.50372e-06	5.65022e-05	6.6117e-15	2.75099e-14	0.000126962	0.000962649	119.006	71.9885	114.058	74.6464	96.8438	80.4047	133.521	72.9675	148.234	75.3507	123.237	92.4752	92.1475	64.5558
FBgn0003889	beta-Tubulin at 85D	betaTub85D	2.16169e-11	1.27893e-09	1.15849e-28	7.08576e-26	2.23906e-11	7.91881e-09	488.104	8.1316	576.665	2.06713	179.69	2.0373	594.188	0.968903	469.022	1.74295	423.225	2.47464	411.9	1.67683
FBgn0003890	beta-Tubulin at 97EF	betaTub97EF	8.53722e-05	0.000411852	0.00501304	0.0069352	0.0617117	0.117636	58.3909	61.2524	55.7518	46.5602	76.5739	61.642	50.9038	47.4206	53.0317	55.5277	57.2053	53.4625	78.2482	57.5616
FBgn0003891	tudor	tud	0.0144585	0.030198	0.00947611	0.0128253	0.100606	0.17176	117.435	89.1228	104.771	95.2798	127.181	124.123	107.161	48.5027	103.57	106.663	104.695	65.9431	104.879	112.437
FBgn0003892	patched	ptc	7.20368e-17	6.36925e-14	0.0606914	0.0761093	0.947056	0.959658	11.4324	7.45978	9.96518	6.7457	10.3163	9.65593	10.4757	7.12006	10.218	6.80169	49.2725	49.8316	11.9736	9.24823
FBgn0003896	tailup	tup	0.043217	0.0745096	1.3631e-11	3.81999e-11	0.260613	0.363925	7.65638	4.89494	7.70965	5.09875	8.58399	6.15262	7.60659	5.49487	8.47279	3.76364	6.92715	3.91592	7.99058	4.7108
FBgn0003900	twist	twi	1.86412e-07	2.22729e-06	4.71533e-19	3.83641e-18	1.60966e-09	1.31931e-07	11.1279	3.10251	24.0902	2.72443	6.18706	4.89128	25.1913	1.29759	11.4464	1.91719	20.4029	2.29223	17.3433	2.48624
FBgn0003916	small nuclear RNA U1 at 21D	snRNA:U1:21D	0.137266	0.194082	0.00252386	0.00356947	0.0776596	0.140401	133.996	205.572	218.273	220.181	103.229	100.747	131.269	341.352	162.091	165.75	83.761	314.695	171.427	245.175
FBgn0003920	small nuclear RNA U2 at 14B	snRNA:U2:14B	0.0108613	0.0239448	4.49795e-07	8.3374e-07	0.00529285	0.0180492	1.97689	12.4643	2.13579	17.8334	3.47711	4.76556	2.02317	47.9138	0.797536	20.9526	0.694416	42.3014	2.40944	12.5468
FBgn0003922	small nuclear RNA U2 at 38AB a	snRNA:U2:38ABa	0.237127	0.306557	0.000236324	0.000360017	0.179157	0.269676	2.07221	3.01988	1.87931	10.3784	1.35364	5.10901	1.293	20.8061	1.60673	7.78706	1.57995	15.1458	2.08479	6.19194
FBgn0003930	small nuclear RNA U4 at 39B	snRNA:U4:39B	0.0110011	0.0241907	0.0116921	0.0157295	0.0115633	0.0324625	42.9748	90.0986	76.5849	57.9944	53.4797	29.9595	37.2867	225.062	42.1633	56.1894	22.2339	91.2054	124.231	130.16
FBgn0003931	small nuclear RNA U4 at 38AB	snRNA:U4:38AB	0.0946392	0.142313	0.000387829	0.000582018	0.0609276	0.116546	2.19773	15.4141	2.88831	18.5318	2.09935	4.33782	1.76774	55.3911	2.09091	10.1797	1.34099	27.7537	6.3801	11.3207
FBgn0003933	small nuclear RNA U5 at 14B	snRNA:U5:14B	0.0487218	0.0822801	4.33238e-05	6.93102e-05	0.0405446	0.0849931	12.4892	144.206	16.4456	91.0109	9.25434	28.4476	7.75797	454.263	13.4844	178.926	5.88541	308.882	8.98834	76.2374
FBgn0003934	small nuclear RNA U5 at 23D	snRNA:U5:23D	0.0933895	0.140748	9.93982e-05	0.000155304	0.021522	0.0521589	28.7071	111.814	64.3859	91.2902	46.5395	33.0845	24.2756	330.147	48.9163	139.597	26.3504	246.007	41.5169	106.033
FBgn0003935	small nuclear RNA U5 at 34A	snRNA:U5:34A	0.1173	0.169887	0.000539844	0.00080213	0.0664006	0.124457	16.7884	41.835	20.6561	62.2018	17.2009	13.8217	12.0518	169.214	21.9393	68.3098	8.10882	164.831	10.4467	36.1249
FBgn0003936	small nuclear RNA U5 at 35D	snRNA:U5:35D	0.0808312	0.124957	0.00101175	0.00147549	0.0831838	0.148034	2.78187	11.7109	6.39877	20.1295	3.45411	2.32521	4.31778	63.1617	4.54339	24.4123	4.11079	58.1856	5.28552	10.7065
FBgn0003938	small nuclear RNA U5 at 63BC	snRNA:U5:63BC	0.141707	0.199123	0.00981298	0.0132733	0.0315298	0.0701617	142.895	187.891	201.253	168.466	105.266	65.5902	97.9289	616.752	221.548	229.59	75.1755	431.152	100.693	201.074
FBgn0003941	Ribosomal protein L40	RpL40	0.0519592	0.0866804	1.44565e-11	4.04421e-11	0.0113076	0.0319419	780.759	2156.1	757.804	2062.03	908.969	1125.39	841.963	2567.45	762.847	2152.42	705.758	2558.98	813.971	1634.96
FBgn0003942	Ribosomal protein S27A	RpS27A	0.0104711	0.0232164	1.52611e-09	3.49418e-09	0.00335587	0.0129959	897.074	2956.78	856.786	2861.03	1059.8	1369.4	800.624	5556.94	878.666	3219.19	822.288	4363.48	900.15	2187.4
FBgn0003943	Ubiquitin-63E	Ubi-p63E	0.254532	0.325372	7.18908e-14	2.62358e-13	0.0144895	0.0384911	776.55	358.644	886.568	449.635	779.897	409.766	705.907	605.256	786.363	463.345	738.229	399.053	830.759	352.429
FBgn0003944	Ultrabithorax	Ubx	1.50637e-06	1.2917e-05	1.36707e-13	4.83058e-13	0.173769	0.263134	13.9663	9.24071	10.7177	8.80798	9.61001	5.66264	13.1489	8.74367	12.8022	8.74585	11.8016	6.99434	12.5586	9.11061
FBgn0003950	uncoordinated	unc	0.622561	0.684022	0.300005	0.337999	0.924098	0.941778	2.85441	3.54423	2.83728	2.93893	2.48292	3.91929	3.20808	4.03565	2.24865	2.22713	2.89599	2.88628	3.45252	3.33528
FBgn0003961	Urate oxidase	Uro	2.54385e-06	2.0102e-05	1.9149e-05	3.1402e-05	0.00344905	0.0132089	50.4116	26.3378	41.0718	27.3398	37.8189	45.8741	55.8764	46.3494	90.8696	50.8385	54.7427	47.0422	52.5546	41.7155
FBgn0003963	u-shaped	ush	0.136777	0.193528	2.55717e-10	6.32143e-10	0.127413	0.206327	5.74795	11.4747	5.6454	12.6249	6.94171	12.6062	6.11429	7.88177	5.73696	13.3923	5.98249	10.8057	6.05212	14.5048
FBgn0003964	ultraspiracle	usp	0.0742544	0.116475	1.0223e-07	2.00048e-07	0.0770211	0.13946	31.7971	47.5271	27.9255	45.1544	32.6653	51.3263	31.5447	34.777	31.0287	64.5979	30.9645	42.598	30.354	58.1649
FBgn0003965	vermilion	v	0.000729545	0.00257558	2.20534e-11	6.04721e-11	0.062644	0.119099	3.81379	16.308	4.07061	8.64421	2.65019	7.26338	4.10665	14.3962	4.52619	11.9292	7.46621	14.1743	2.07934	9.84091
FBgn0003969	vacuolar peduncle	vap	0.0139541	0.0293562	1.52597e-15	6.91706e-15	0.0218162	0.0527106	13.69	25.8024	13.5636	29.7151	15.0178	26.2866	14.0653	24.2994	14.8068	35.5353	14.3874	32.4743	14.042	35.0855
FBgn0003975	vestigial	vg	0.00335327	0.00911327	5.97237e-11	1.57603e-10	0.521925	0.623747	8.52425	4.84545	9.42529	5.1711	11.1077	8.46643	9.44451	4.68898	8.67564	4.34015	9.20535	3.83635	11.0977	5.21137
FBgn0003977	virilizer	vir	0.0864418	0.132255	2.55031e-09	5.72552e-09	0.26408	0.367576	12.5796	19.2134	10.5514	18.6549	12.9909	19.9706	12.3064	15.2571	12.7796	22.2555	11.938	17.3009	12.6981	23.3935
FBgn0003978	valois	vls	0.00494098	0.0125396	3.8995e-15	1.67966e-14	0.00414743	0.0151321	6.63543	36.5966	5.84898	37.4771	8.35195	24.6305	8.32536	56.8144	6.88439	43.9196	6.03152	58.1798	6.18491	34.9193
FBgn0003979	Vitelline membrane 26Aa	Vm26Aa	3.14309e-06	2.40607e-05	1.7459e-16	9.12812e-16	2.67367e-06	3.61218e-05	9.30941	1335.42	10.1389	2687.38	40.8887	2138.23	64.3848	2483.7	31.074	3962.04	6.77904	6098.76	81.0247	2960.59
FBgn0003980	Vitelline membrane 26Ab	Vm26Ab	0.000102581	0.000481728	3.07449e-16	1.54452e-15	7.63623e-05	0.00062904	8.45452	947.716	7.38178	1700.87	44.9408	1834.25	62.5892	1430.9	30.0241	2636.12	5.59962	3394.39	77.1544	1728.42
FBgn0003983	Vitelline membrane 34Ca	Vm34Ca	4.07462e-07	4.32317e-06	3.72218e-16	1.84085e-15	3.39916e-07	6.6134e-06	11.9448	1323.32	13.7344	3013.17	48.5951	2283.34	85.2477	2870.65	42.9839	4794.71	7.97239	7552.38	101.88	3164.05
FBgn0003984	vein	vn	3.74083e-09	9.15928e-08	1.30758e-18	9.80685e-18	0.0705522	0.130335	11.2425	4.76809	10.7254	5.57008	15.1702	10.4748	10.8071	3.48585	11.9627	5.08959	11.972	3.72419	11.6885	5.2501
FBgn0003996	white	w	1.34625e-12	1.26033e-10	4.55636e-20	4.53726e-19	5.73384e-07	1.01761e-05	36.877	21.4986	32.0089	19.8422	57.2215	28.4157	32.0169	21.223	36.0241	22.0886	35.4426	23.5213	45.5125	23.5829
FBgn0003997	head involution defective	hid	1.1886e-05	7.54249e-05	0.0317567	0.04104	0.00367557	0.013829	13.1284	12.595	13.3687	14.3728	45.6359	20.2533	10.6846	15.7712	12.8644	13.2592	12.1093	10.3325	20.5498	12.2685
FBgn0004003	windbeutel	wbl	0.000625479	0.00225642	1.31406e-17	8.27265e-17	0.0540272	0.105931	25.6057	5.04933	34.0938	7.06114	30.8663	10.1521	32.4814	12.8226	43.705	9.89053	36.2872	15.4177	36.896	12.0257
FBgn0004034	yellow	y	0.0730149	0.114893	0.00801609	0.0109058	0.0398419	0.0837738	1.71065	3.07772	1.28362	2.91493	2.57135	2.54513	0.914951	2.66995	1.86781	2.68542	2.83942	2.41683	1.63307	1.09766
FBgn0004045	Yolk protein 1	Yp1	0.00200154	0.00597197	3.14949e-15	1.37026e-14	0.00171663	0.00781469	5.30904	2305.98	6.49176	1903.76	33.9933	774.402	13.1562	2868.06	16.1484	3540.29	5.09045	3136.49	16.8793	2774.54
FBgn0004047	Yolk protein 3	Yp3	0.00343986	0.00930885	6.49288e-15	2.70508e-14	0.0029507	0.0117872	12.4943	2599.74	12.1009	2792.95	86.2971	2286.34	22.4239	5412.3	31.3433	5361.66	13.0847	5750.55	28.944	4678.86
FBgn0004049	yurt	yrt	0.016217	0.0331996	0.000187207	0.000287254	0.0566692	0.110021	19.3423	24.7795	19.8479	25.8402	21.1838	30.3517	19.7332	16.6449	20.7464	34.5524	20.6162	21.5818	21.2004	33.4147
FBgn0004050	zeste	z	9.1229e-05	0.000434936	1.17607e-19	1.07016e-18	0.00115142	0.00576979	20.4086	34.6795	21.1692	36.1253	20.3905	32.5256	22.3887	42.4618	21.3096	47.6178	21.5092	40.7539	20.8308	39.7592
FBgn0004052	Z600	Z600	0.940384	0.947828	0.126871	0.15209	0.109985	0.184118	0.579868	0.110891	0.676345	0.309152	0.864055	0.168691	0.580431	0.432271	0.594346	0.66332	1.06494	0.147567	0.262981	1.08117
FBgn0004053	zerknullt	zen	0.658487	0.714809	0.00141509	0.00204199	0.931242	0.947011	0.369626	1.73452	0.284682	1.90334	0.122535	1.99765	0.450677	2.95351	0.24457	1.60555	1.58181	2.04007	1.41591	2.80296
FBgn0004054	zerknullt-related	zen2	0.00497857	0.0126189	0.0924718	0.113102	0.131021	0.210788	1.26293	1.07767	0.784229	1.38028	1.81973	0.813603	0.0761978	0.0950963	0.942381	0.409758	1.64659	0.69168	1.14677	1.22055
FBgn0004055	unzipped	uzip	0.00265808	0.00753802	2.06277e-16	1.06484e-15	0.486934	0.591298	23.4853	12.5237	23.2004	14.2541	29.6531	16.0415	23.9099	10.2413	25.6487	14.7644	25.633	12.5614	27.5726	14.5808
FBgn0004057	Zwischenferment	Zw	5.99503e-07	5.95202e-06	4.14644e-14	1.55528e-13	0.0499546	0.0996838	78.6977	39.8536	49.1219	26.4317	64.5536	49.2626	54.5217	24.7451	53.1165	33.5909	56.1177	30.306	67.2785	40.0765
FBgn0004066	Proteasome alpha4 subunit	Prosalpha4	0.025469	0.0480829	4.71502e-13	1.56072e-12	0.000224384	0.00155467	44.5754	119.337	49.2492	144.431	77.4651	92.8537	42.1525	188.79	49.4936	150.109	47.4171	208.767	60.3162	120.863
FBgn0004087	Dihydrofolate reductase	Dhfr	0.00710762	0.0169389	2.65111e-06	4.63347e-06	0.00594308	0.0196968	6.7315	41.2076	4.73097	47.9967	4.52812	16.8092	4.55535	172.845	4.73345	56.0138	4.91417	87.2757	7.27739	31.2571
FBgn0004101	blistered	bs	0.000496693	0.00184952	0.00133592	0.00193108	0.544246	0.64353	10.1708	13.1899	10.342	14.4415	14.9621	16.8718	9.89384	9.37442	12.1078	15.9093	11.0204	13.074	13.3608	14.9839
FBgn0004102	ocelliless	oc	0.856187	0.879338	6.97698e-11	1.83021e-10	0.0405814	0.085059	6.89624	4.05944	6.55919	4.44468	5.89507	4.98955	5.85123	4.00653	6.95375	3.73904	7.62619	3.37226	6.49154	3.83732
FBgn0004103	Protein phosphatase 1 at 87B	Pp1-87B	0.102447	0.15215	3.67086e-07	6.85782e-07	0.127151	0.20596	170.031	229.515	153.087	245.355	213.996	217.86	166.711	197.506	181.483	270.998	180.733	255.777	156.603	217.353
FBgn0004106	Cyclin-dependent kinase 1	Cdk1	0.0208477	0.0407906	1.74104e-15	7.83173e-15	0.0202226	0.0497208	7.08539	85.563	7.18684	104.868	7.25695	50.0494	9.57269	109.469	7.30894	100.982	6.22315	132.63	7.44588	85.5189
FBgn0004107	Cyclin-dependent kinase 2	Cdk2	0.132951	0.188988	5.01665e-20	4.94059e-19	0.0557586	0.108657	1.73104	28.6385	1.81845	31.0855	2.91855	21.2867	2.08603	30.01	1.89713	35.7106	2.0221	33.2481	2.05316	31.3914
FBgn0004108	Neurotactin	Nrt	0.00632492	0.0153587	6.03853e-11	1.59269e-10	0.00699061	0.0221625	10.2896	11.9075	10.0876	16.5923	11.1243	15.2841	8.7917	13.4715	10.1459	17.1797	10.4379	13.9002	9.83881	19.6078
FBgn0004110	tinman	tin	0.693512	0.744954	0.0358092	0.0460119	0.853598	0.889595	0.435796	1.46834	0.761809	1.43117	0.980378	1.17136	0.613298	1.52073	0.850057	0.919512	0.880868	0.96363	1.31684	1.88921
FBgn0004117	Tropomyosin 2	Tm2	3.48533e-11	1.8867e-09	3.58918e-15	1.55222e-14	0.00825056	0.0251837	678.849	268.462	747.316	412.121	1534.62	775.264	674.797	227.17	829.78	426.763	772.998	260.522	1177.17	430.301
FBgn0004118	nicotinic Acetylcholine Receptor beta2	nAChRbeta2	0.494129	0.567966	1.20295e-11	3.39029e-11	0.0839482	0.149035	4.11063	2.29436	4.75493	1.99266	3.03644	2.44287	4.11403	2.35284	4.38067	2.12532	3.94841	1.88419	4.14946	2.14597
FBgn0004132	boca	boca	0.0305394	0.0560529	2.75619e-07	5.1954e-07	0.023405	0.0556205	25.1453	69.8933	27.383	81.4722	31.3517	45.8439	26.1746	160.625	29.8137	82.4863	30.8249	125.031	28.8043	57.8145
FBgn0004133	blown fuse	blow	0.00471564	0.01206	9.09253e-20	8.52224e-19	0.0388106	0.0821151	25.6508	15.1483	26.8885	13.6232	29.9087	17.5958	27.7044	10.7581	31.6624	14.2967	27.2374	15.1308	27.9839	13.2191
FBgn0004143	nullo	nullo	0.925818	0.935814	0.0676218	0.0842889	0.715111	0.784193	0.478617	3.55558	0.322926	3.08604	0.252173	5.51234	0.641419	1.33703	0.676703	1.2442	0.861079	1.60069	2.35193	1.90699
FBgn0004167	karst	kst	0.00554477	0.0137883	0.00939692	0.0127203	0.0547125	0.107024	102.311	75.8161	84.0633	77.4306	91.5572	100.598	77.9523	40.2763	86.9417	85.2369	88.0587	56.0466	81.0172	86.2843
FBgn0004168	5-hydroxytryptamine (serotonin) receptor 1A	5-HT1A	0.495997	0.56962	1.99057e-12	6.12883e-12	0.0183868	0.0462723	8.20122	3.67004	7.73366	3.37953	7.21994	6.37053	7.87338	2.74463	8.53453	2.85112	8.72247	2.17169	8.25712	3.23946
FBgn0004169	upheld	up	6.57571e-11	3.19062e-09	1.83218e-13	6.36802e-13	0.00265622	0.0109122	1127.83	484.474	1289.83	783.592	2925.11	1406.25	1035.01	379.508	1490.78	805.122	1441.01	453.851	2106.64	785.82
FBgn0004170	scute	sc	0.480355	0.554618	0.00614663	0.00844399	0.414776	0.524977	0.225694	0.622533	0.281678	1.46111	0.696637	1.12148	0.132655	0.782903	0.279899	0.728695	0.862403	0.520171	0.489367	1.45029
FBgn0004171	Male-specific RNA 98Cb	Mst98Cb	4.07022e-10	1.49257e-08	7.06122e-25	3.37475e-23	4.45541e-10	5.67263e-08	142.066	2.67677	224.256	0.783143	46.8951	0.62614	205.46	1.47327	154.382	0.771009	146.07	1.09772	198.009	1.54175
FBgn0004173	Male-specific RNA 84Db	Mst84Db	8.98066e-05	0.000429469	5.63497e-20	5.4817e-19	9.405e-05	0.000746909	559.392	7.01765	760.776	1.41086	222.525	0.826986	623.707	0.646354	547.332	1.30695	496.287	1.42698	552.056	1.04875
FBgn0004174	Male-specific RNA 84Dc	Mst84Dc	0.000109686	0.000511622	1.69944e-17	1.05287e-16	0.000109843	0.000850682	429.683	7.73103	785.378	2.12365	198.452	1.02997	561.139	1.48581	481.757	1.11718	441.036	2.76346	423.938	1.29493
FBgn0004175	Male-specific RNA 84Dd	Mst84Dd	4.04859e-05	0.00021768	7.95245e-20	7.54251e-19	4.15963e-05	0.000375926	332.695	6.15477	528.163	2.83329	158.889	2.1975	401.553	3.40298	383.143	2.2402	361.289	2.24683	290.006	2.87894
FBgn0004177	microtubule star	mts	0.014822	0.0308154	1.69034e-15	7.61874e-15	0.000175432	0.00126507	125.417	243.208	118.528	267.395	166.871	196.457	121.331	323.643	132.699	280.704	133.75	298.152	123.17	215.622
FBgn0004179	Cysteine string protein	Csp	0.00300303	0.0083307	3.64721e-07	6.81443e-07	0.164189	0.251765	72.3802	51.4757	74.4185	58.2557	81.6038	68.8934	70.4063	45.493	76.8826	71.4035	72.8705	47.4748	70.5468	64.4081
FBgn0004181	Ejaculatory bulb protein	Ebp	1.38703e-05	8.62625e-05	4.39467e-26	3.88562e-24	1.38173e-05	0.000145727	5611.31	50.9244	6485.24	10.2712	5672.5	5.58133	7667.55	9.17096	9156.99	25.5582	8464.88	21.4526	6040.82	9.09588
FBgn0004183	small nuclear RNA U1 at 82Eb	snRNA:U1:82Eb	0.000247606	0.001027	5.4398e-10	1.30305e-09	0.000276291	0.001846	71.5061	633.695	95.8294	566.134	70.6775	222.042	85.8643	1509.33	90.6467	562.374	48.8833	705.208	84.6399	357.45
FBgn0004185	small nuclear RNA U1 at 95C a	snRNA:U1:95Ca	0.0071104	0.016943	3.62888e-08	7.37406e-08	0.00137722	0.00663392	17.1601	67.7202	32.8034	63.8986	25.5348	26.5618	19.7567	132.558	27.6118	58.1918	13.7981	86.2155	19.7472	46.3618
FBgn0004186	small nuclear RNA U1 at 95C b	snRNA:U1:95Cb	0.0131688	0.0280264	4.6763e-05	7.46473e-05	0.0314816	0.0701035	122.177	235.797	171.339	295.791	87.7273	117.927	142.302	547.188	168.966	207.637	74.6477	355.396	107.712	183.319
FBgn0004187	small nuclear RNA U1 at 95C c	snRNA:U1:95Cc	0.0373575	0.0660458	3.98816e-07	7.43053e-07	0.0296399	0.0669392	43.9167	303.185	71.8165	295.658	52.5022	65.135	52.8955	576.307	58.1563	206.708	31.7571	396.435	47.8666	220.703
FBgn0004188	small nuclear RNA U6 at 96A a	snRNA:U6:96Aa	0.0141238	0.0296455	0.300227	0.338178	0.0192985	0.0479754	43.918	36.0236	54.1088	32.6767	41.6504	19.7396	46.5094	74.3391	43.9816	33.5586	31.6495	42.7407	47.6986	41.9199
FBgn0004189	small nuclear RNA U6 at 96A b	snRNA:U6:96Ab	0.101778	0.151369	0.151471	0.179351	0.189831	0.282668	2.63657	6.68786	4.02228	3.19414	8.70356	4.21748	5.03581	11.1891	1.79565	5.75743	6.21553	6.9786	7.81101	9.24044
FBgn0004190	small nuclear RNA U6 at 96A c	snRNA:U6:96Ac	0.418877	0.494726	0.160975	0.18987	0.11961	0.196388	5.30849	7.63551	4.6457	5.69596	5.55408	1.9019	1.64007	26.7438	4.38914	2.94624	6.06623	3.927	5.03906	11.2919
FBgn0004191	small nuclear RNA U2 at 34AB a	snRNA:U2:34ABa	0.00767805	0.0180657	1.15971e-05	1.93325e-05	0.00731582	0.0229602	10.805	25.7004	27.5117	87.1266	13.0242	18.8838	11.7213	171.444	12.1843	53.4062	15.0952	145.519	23.5863	47.1817
FBgn0004192	small nuclear RNA U2 at 34AB b	snRNA:U2:34ABb	0.0419956	0.0727823	2.01394e-05	3.29548e-05	0.0186207	0.0467132	4.01394	8.16847	5.72688	14.8816	4.46404	7.68154	4.67474	31.5053	6.30278	13.3755	3.11939	20.0375	7.76194	9.64111
FBgn0004197	Serrate	Ser	0.00064314	0.00230947	5.63847e-11	1.49138e-10	0.261831	0.365145	4.38301	2.20796	5.07686	2.47688	5.46461	4.0633	4.82431	2.7699	3.63257	1.81704	4.66741	1.94117	6.28369	2.71881
FBgn0004198	cut	ct	0.00241065	0.0069591	2.29869e-09	5.18354e-09	0.00352339	0.0134054	24.3154	13.8895	23.6597	17.4206	24.2939	25.8652	23.3551	9.81211	26.7706	15.982	24.6141	9.25507	22.6908	15.571
FBgn0004227	no on or off transient A	nonA	0.0694735	0.110379	1.6881e-06	2.98944e-06	0.151095	0.235822	16.8537	20.6804	16.6747	22.9209	18.8495	24.3704	16.6192	18.305	17.3192	25.4322	17.6872	18.5346	16.0504	23.2316
FBgn0004228	midgut expression 1	mex1	0.0301331	0.0554478	0.0327309	0.0422475	0.0909849	0.158601	19.3041	22.9584	27.5638	26.8375	21.5314	24.4874	13.9765	28.5215	14.5453	24.6161	25.5047	23.2843	16.4428	14.5988
FBgn0004237	Heterogeneous nuclear ribonucleoprotein at 87F	Hrb87F	0.0062044	0.0151145	5.58709e-19	4.48404e-18	0.00309735	0.0122379	69.6283	136.068	71.5859	152.98	83.2663	133.655	69.4571	154.804	71.9547	187.718	71.0789	173.113	55.8522	146.948
FBgn0004240	Diptericin A	DptA	0.0187538	0.0374488	0.0520667	0.0657785	0.161242	0.247987	57.229	33.2234	39.6764	10.322	64.3396	134.241	40.816	13.081	150.542	58.6655	101.889	59.3789	71.2206	10.4675
FBgn0004242	Synaptotagmin 1	Syt1	0.106239	0.156657	8.05641e-18	5.23552e-17	0.00520687	0.0178094	60.0059	19.5829	66.3003	24.0336	58.5761	37.8266	60.1058	18.4799	70.3091	25.4415	69.8495	12.0438	58.9081	22.3359
FBgn0004244	Resistant to dieldrin	Rdl	0.0509715	0.0853727	1.30325e-15	5.96183e-15	0.0018383	0.00825371	24.7306	6.10556	28.148	8.80974	21.2661	16.8505	23.4147	4.1256	29.4359	8.6568	26.8211	2.8238	22.796	7.4886
FBgn0004359	Transcript 48	T48	0.382814	0.459083	2.3622e-07	4.47393e-07	0.162341	0.24934	21.7381	26.587	19.0052	27.744	26.0405	28.3922	20.7494	33.1676	21.4686	30.4764	21.3311	29.0445	22.8477	26.4651
FBgn0004360	Wnt oncogene analog 2	Wnt2	0.0773427	0.120359	6.44158e-10	1.53034e-09	0.00255374	0.0105923	5.63566	3.48807	6.12906	3.63978	3.53648	3.40976	5.21816	3.17069	7.98542	2.44801	6.69684	2.68444	6.47677	3.52196
FBgn0004362	High mobility group protein D	HmgD	0.00279482	0.00785719	5.78061e-19	4.61608e-18	0.000597615	0.00346612	29.6868	253.596	28.3272	306.755	44.8295	179.625	28.3835	364.414	29.5316	321.244	25.825	379.228	24.5316	237.193
FBgn0004363	porin	porin	0.00374395	0.00994907	2.89213e-05	4.68481e-05	0.00833925	0.0253823	496.935	681.291	461.813	692.167	501.634	507.422	531.353	1402.25	504.874	780.447	526.65	976.509	527.65	555.782
FBgn0004364	18 wheeler	18w	5.09943e-05	0.000264788	3.52514e-08	7.17608e-08	0.150085	0.234614	45.4636	30.0605	33.0039	27.9267	52.1048	41.1048	38.8626	20.5915	35.8734	31.7323	43.1015	27.8482	49.997	33.214
FBgn0004367	meiotic 41	mei-41	9.49547e-06	6.20873e-05	1.33131e-25	8.75529e-24	8.1993e-05	0.000668846	3.28751	11.1705	2.09452	11.0105	3.15916	10.0864	2.9051	11.8689	2.52518	13.8341	2.89779	12.9232	3.52538	15.4457
FBgn0004368	Protein tyrosine phosphatase 4E	Ptp4E	0.0066796	0.0160948	4.31912e-07	8.01993e-07	0.0204468	0.0500786	16.0378	23.0298	16.3196	22.3801	17.2134	29.6919	16.9745	16.9514	17.2081	31.2961	16.3811	19.3802	17.4189	32.7038
FBgn0004369	Protein tyrosine phosphatase 99A	Ptp99A	0.0122972	0.0264544	7.50963e-06	1.26888e-05	0.0177758	0.0450481	25.4702	18.147	24.7578	20.1395	24.78	26.1649	24.2949	11.5508	26.5788	22.5287	25.4415	14.2537	22.8816	20.6706
FBgn0004370	Protein tyrosine phosphatase 10D	Ptp10D	2.56465e-05	0.000146822	0.316187	0.354667	0.187702	0.279917	26.3408	26.6276	27.4799	30.6565	37.4314	41.5036	27.4704	23.8821	29.1929	37.2302	28.5935	23.6502	33.1907	35.822
FBgn0004372	always early	aly	0.205759	0.271959	1.19818e-14	4.8276e-14	0.550382	0.648887	5.90767	1.01354	4.60584	0.898394	4.86107	1.52474	5.7068	0.695278	3.76322	0.319617	4.76292	0.816302	5.21889	0.753963
FBgn0004373	four wheel drive	fwd	0.00625218	0.0152099	4.57223e-05	7.30274e-05	0.0169841	0.0435339	56.6309	37.9386	53.6675	40.5189	54.4182	55.2598	55.313	25.7397	56.1296	52.4746	52.2678	29.352	56.2496	57.036
FBgn0004374	nebbish	neb	4.55283e-05	0.000240087	1.37367e-12	4.30947e-12	0.000434611	0.00266647	15.8794	26.3068	14.7741	25.0925	10.1022	17.2599	14.8397	46.2588	12.3144	31.9063	12.5261	34.4941	16.2663	28.1171
FBgn0004378	Kinesin-like protein at 61F	Klp61F	0.0299182	0.0550925	1.93709e-16	1.00518e-15	0.0107517	0.0307924	2.83361	18.1154	2.82371	19.5738	3.56172	14.6275	3.35331	13.4694	2.49654	24.7211	3.2811	21.6691	3.00289	24.5439
FBgn0004379	Kinesin-like protein at 67A	Klp67A	0.000422187	0.0016113	8.2387e-18	5.34525e-17	0.0106269	0.0305172	10.1724	27.7247	14.0138	27.4026	6.77382	21.6422	11.9926	25.483	10.8336	36.0906	11.013	32.8875	10.951	31.9596
FBgn0004380	Kinesin-like protein at 64D	Klp64D	0.211721	0.278688	0.20117	0.233542	0.217056	0.314613	20.4378	19.8049	19.1008	20.9103	20.5768	21.5424	21.7469	18.9382	20.9219	25.2446	21.114	20.857	20.9608	24.6839
FBgn0004381	Kinesin-like protein at 68D	Klp68D	0.00451331	0.0116266	7.40111e-08	1.46741e-07	0.0590478	0.113757	20.2156	27.304	18.3156	24.7077	24.9549	24.8904	18.8823	23.515	20.7655	31.7286	18.939	24.8671	22.2843	31.7485
FBgn0004387	Kinesin-like protein at 98A	Klp98A	0.0887237	0.135112	0.00424164	0.00590188	0.0888018	0.155665	34.6455	27.1534	31.9008	30.5725	32.3945	31.3744	32.6042	19.3797	33.0238	33.6838	31.3077	25.5408	32.2389	31.7614
FBgn0004389	bottleneck	bnk	0.894406	0.909535	0.0700705	0.0871523	0.832506	0.873289	1.83304	2.22807	1.23108	2.9097	1.257	3.86707	1.08229	4.7941	1.58459	3.42371	2.54238	2.10627	3.554	4.16856
FBgn0004390	Ras GTPase activating protein 1	RasGAP1	0.053215	0.0883862	5.69407e-12	1.66552e-11	0.182743	0.274063	22.218	38.7888	21.3842	41.1303	24.0562	43.6232	20.498	33.9483	22.6285	50.3201	20.7284	32.8798	20.0848	44.7423
FBgn0004391	shattered	shtd	0.16826	0.229701	5.2096e-12	1.53e-11	0.103631	0.175849	12.8316	28.5862	11.5126	28.5649	11.8087	27.4974	12.6671	19.0171	12.2852	35.4837	11.7536	28.7284	11.4014	33.3222
FBgn0004394	POU domain protein 2	pdm2	0.233841	0.302962	0.898686	0.91198	0.526493	0.627745	1.61675	1.5055	1.92336	2.56837	1.9473	2.0412	1.29422	1.74287	1.84245	1.22974	2.37016	1.7035	2.15072	2.17474
FBgn0004395	unkempt	unk	0.000162761	0.000721142	2.1945e-10	5.47078e-10	0.0249537	0.0585318	18.3442	20.2858	19.0114	25.4726	16.6281	21.0699	17.2919	26.4312	19.5504	25.1523	17.3896	20.1799	14.2501	21.3343
FBgn0004396	Cyclic-AMP response element binding protein A	CrebA	1.9519e-06	1.59927e-05	5.81664e-16	2.80096e-15	0.195513	0.289316	48.8374	20.2966	52.1661	26.5454	70.4212	42.1048	49.5759	19.4696	67.8221	29.4857	56.3933	21.9687	49.8557	29.7049
FBgn0004397	Vinculin	Vinc	2.81532e-06	2.18672e-05	0.00721505	0.00985137	0.0571321	0.11075	55.18	61.3305	50.3042	59.861	81.4124	73.9506	49.5706	59.4986	58.7257	67.323	51.3736	65.5583	69.1912	66.6221
FBgn0004400	rhino	rhi	0.000389714	0.00150249	2.00606e-18	1.4466e-17	5.06211e-05	0.000443143	1.7107	32.0771	1.69167	35.6899	3.82929	21.5632	1.24534	58.6034	1.50573	39.1683	1.66188	43.8429	3.31925	29.2945
FBgn0004401	Protein on ecdysone puffs	Pep	0.0548945	0.0907155	1.41551e-14	5.65742e-14	0.020255	0.0497543	105.792	240.669	94.478	239.178	109.954	197.943	108.176	173.948	108.146	293.084	101.269	234.757	89.4057	254.224
FBgn0004403	Ribosomal protein S14a	RpS14a	0.0296015	0.0546212	5.59213e-09	1.21301e-08	0.0103651	0.0299301	453.734	1102.76	432.993	1212.14	495.793	587.148	442.26	1820.42	411.844	1186.31	391.976	1839.04	460.689	939.504
FBgn0004404	Ribosomal protein S14b	RpS14b	0.0144081	0.0301281	1.08539e-09	2.52285e-09	0.0128581	0.0351791	164.94	457.216	150.579	442.337	152.459	225.167	156.138	702.149	137.567	441.534	126.469	646.405	134.855	310.674
FBgn0004406	DNA polymerase gamma subunit 1	PolG1	0.000887977	0.00304901	5.3468e-21	6.62728e-20	0.0156057	0.0407422	5.73988	23.6413	4.78017	18.2917	4.51604	15.7557	5.74289	21.3676	5.54766	24.6008	5.51681	24.8212	5.94396	21.6688
FBgn0004414	male-specific opa containing gene	msopa	1.96874e-06	1.6101e-05	1.78072e-21	2.50576e-20	2.00122e-06	2.83342e-05	415.057	4.60115	1010.04	2.00452	744.077	1.2499	803.163	1.86455	1296.41	3.30586	1191.35	4.84214	804.873	2.14083
FBgn0004419	maternal expression at 31B	me31B	0.000446946	0.00169039	1.19809e-19	1.08795e-18	0.000324219	0.00209925	54.8844	591.963	56.3464	746.459	66.3535	427.553	61.8344	754.036	60.6683	845.286	55.7359	1037.77	61.43	721.751
FBgn0004425	Lysozyme B	LysB	8.7745e-08	1.19529e-06	0.00612263	0.00841465	0.000415104	0.00257559	28.9227	11.7094	43.2746	30.0537	26.4368	33.2764	25.1627	39.5128	35.038	76.8873	34.9029	43.9623	56.8097	81.056
FBgn0004426	Lysozyme C	LysC	0.00192235	0.00577031	0.589076	0.626832	0.193595	0.287145	16.1664	15.6179	26.9156	15.8011	23.1772	20.9759	11.3869	14.9382	20.2545	25.7944	29.5591	26.0096	19.8453	21.797
FBgn0004427	Lysozyme D	LysD	0.0289097	0.0535309	0.00412581	0.00574423	0.193445	0.286976	110.641	57.7526	118.313	63.3187	90.1406	83.4074	108.777	75.9565	102.711	109.664	115.594	95.4129	132.363	130.593
FBgn0004428	Lysozyme E	LysE	5.41355e-06	3.85901e-05	6.96063e-07	1.2701e-06	0.0021356	0.00924343	210.135	26.7813	84.1682	28.9181	201.553	133.216	70.0587	43.1311	97.5953	42.0739	77.2628	41.0473	85.7391	71.6685
FBgn0004429	Lysozyme P	LysP	9.53502e-07	8.83294e-06	1.45385e-11	4.06429e-11	0.000119716	0.000916	2.5707	10.1	4.61709	31.6359	12.0914	11.8855	4.12082	27.3922	2.73149	20.8616	13.7344	46.903	10.8661	26.1143
FBgn0004430	Lysozyme S	LysS	0.827663	0.854564	0.0645179	0.080622	0.752579	0.813288	0.724887	4.68969	1.42275	3.6241	0.880825	7.46633	1.23389	2.66694	1.05462	1.74688	0.977973	2.18784	3.90756	3.57391
FBgn0004431	Lysozyme X	LysX	5.34562e-10	1.88417e-08	0.557067	0.596095	0.391932	0.502507	14.2657	5.50413	29.3482	22.5442	13.6525	16.5522	6.32635	8.59508	7.76874	18.8722	54.501	67.2111	4.69843	3.5897
FBgn0004432	Cyclophilin 1	Cyp1	0.00340255	0.009222	5.26024e-13	1.73362e-12	0.00631596	0.0205349	543.755	1351.61	416.289	1324	516.237	863.208	478.431	1967.54	499.607	1448.09	535.244	1763.68	418.478	1042.33
FBgn0004435	G protein alpha q subunit	Galphaq	0.178643	0.241555	1.13671e-09	2.63752e-09	0.312529	0.420519	15.638	7.79281	15.1106	9.91646	15.3358	11.0051	14.3638	12.2242	15.0074	9.12248	13.5655	7.59424	14.2178	8.01252
FBgn0004436	Ubiquitin conjugating enzyme 6	Ubc6	0.0101049	0.0225553	3.42971e-08	6.98986e-08	0.263843	0.367436	124.774	100.933	128.467	114.303	167.047	114.523	133.139	90.1065	144.378	122.863	144.678	107.704	136.292	99.0439
FBgn0004449	Tenascin major	Ten-m	1.42594e-07	1.77869e-06	2.55988e-13	8.74259e-13	0.0689895	0.128237	42.6234	21.7782	39.6216	23.9071	54.1687	44.9606	38.7518	14.163	45.5181	26.9405	41.2646	13.9068	50.3043	26.9723
FBgn0004456	multiple edematous wings	mew	0.544208	0.612783	0.000921218	0.00134642	0.195965	0.289754	27.3402	22.6675	27.1965	23.954	24.5705	24.4863	27.0331	20.297	26.2282	26.4784	25.8542	21.8763	25.5552	24.0355
FBgn0004463	RNA polymerase III subunit B	Polr3B	0.22937	0.297932	2.00747e-19	1.74489e-18	0.0187825	0.0470301	7.15814	21.5731	6.40713	22.6363	8.74609	17.598	7.59362	22.8344	7.35565	24.749	7.02064	25.7962	7.02054	23.3355
FBgn0004465	Suppressor of ref(2)P sterility	Su(P)	0.0192496	0.0382469	1.35658e-06	2.42094e-06	0.00547283	0.0184887	44.5241	97.2252	41.0388	103.353	51.7245	56.2235	38.6515	241.863	42.0446	104.027	39.3881	154.033	48.7802	80.9366
FBgn0004507	Glycogen phosphorylase	GlyP	5.28847e-05	0.000272912	3.38903e-07	6.3477e-07	0.00502054	0.0174002	673.591	553.894	688.46	531.073	902.666	623.904	696.175	401.368	664.92	618.257	660.444	453.716	1278.64	611.654
FBgn0004509	Furin 1	Fur1	0.0726755	0.11445	0.00895909	0.0121482	0.445653	0.553641	32.933	28.0414	30.1532	29.3862	33.8547	33.6261	31.2219	28.5656	34.3319	32.7119	33.1581	26.416	30.5705	29.5531
FBgn0004510	Ets at 97D	Ets97D	7.31553e-08	1.03215e-06	9.44545e-21	1.10533e-19	5.40667e-08	1.54483e-06	10.1029	27.2143	8.93641	26.7486	11.2955	19.404	10.1064	46.5088	9.45276	33.6412	10.7212	32.0803	8.55495	25.9119
FBgn0004511	dusky	dy	0.792314	0.826431	0.0697805	0.0868029	0.803525	0.852313	0.542489	1.84038	0.379203	1.64897	0.765123	3.23888	0.396887	1.45106	0.431154	0.584943	0.871586	1.54919	1.69548	1.28547
FBgn0004512	Multi drug resistance 49	Mdr49	1.57077e-06	1.33612e-05	6.26142e-17	3.5262e-16	0.770548	0.827392	70.0976	34.3602	56.0813	19.3719	65.685	38.3865	52.4514	21.4415	54.6881	23.8528	46.9565	18.2247	51.2506	19.616
FBgn0004513	Multi drug resistance 65	Mdr65	3.61738e-09	8.96738e-08	1.19189e-10	3.05016e-10	0.00941951	0.0278491	11.8706	7.17559	9.69449	6.99389	20.4796	12.0351	10.2631	7.91682	10.6142	8.10099	12.4804	6.93474	17.0118	9.95233
FBgn0004514	Octopamine-Tyramine receptor	Oct-TyrR	0.163056	0.223594	9.91489e-05	0.000154929	0.951204	0.962391	4.37987	2.98719	4.20819	2.94115	4.38231	3.82556	3.55314	2.18146	3.47388	1.82303	3.74256	2.11496	4.3682	2.55509
FBgn0004516	Glutamic acid decarboxylase 1	Gad1	8.37306e-06	5.58496e-05	2.66479e-19	2.26671e-18	0.600641	0.690943	91.843	30.441	113.139	44.7381	137.724	63.871	105.203	24.2316	116.7	44.6777	105.722	27.7161	126.008	41.8985
FBgn0004552	Adipokinetic hormone	Akh	0.00328978	0.00897443	0.00122226	0.00177339	0.00762672	0.0237347	6.83294	9.2887	19.3628	7.81405	11.7797	12.2102	14.9311	12.8201	8.09024	8.30067	21.6799	10.7755	13.5704	6.96524
FBgn0004554	Ecdysone-dependent gene 91	Edg91	0.0204117	0.0400953	0.816722	0.839347	0.422942	0.532441	2.03639	2.16698	1.64223	0.835452	6.08039	5.33559	1.90012	6.13646	2.32115	1.29113	1.97832	1.6567	2.73325	2.38712
FBgn0004556	Dead box protein 73D	Dbp73D	0.000580404	0.00211086	2.8885e-22	4.99679e-21	0.000514087	0.0030851	5.45073	32.2144	4.73024	33.0696	5.55418	21.9531	6.12423	31.3299	5.68558	40.8732	5.30018	38.1448	5.30163	31.0447
FBgn0004567	sloppy paired 2	slp2	0.4977	0.570916	0.0104985	0.0141752	0.445063	0.553114	2.17094	2.10199	2.24869	2.02303	2.81876	2.46522	2.10257	1.96061	2.14211	1.51774	2.98363	1.65335	3.27217	1.75342
FBgn0004569	argos	aos	5.95126e-09	1.33505e-07	1.62445e-05	2.67714e-05	0.0264323	0.0611706	11.3914	8.93583	10.5887	10.8224	22.5246	17.0357	13.2264	9.51331	11.4001	12.0154	14.2228	9.5979	18.5656	12.7526
FBgn0004573	5-hydroxytryptamine (serotonin) receptor 7	5-HT7	0.100882	0.150177	8.61295e-10	2.02027e-09	0.0401373	0.0842724	8.38678	4.7724	6.8384	3.46548	6.27839	6.07314	7.41264	2.64862	7.3376	2.87691	7.71813	2.66158	5.96986	3.05623
FBgn0004574	Ras opposite	Rop	0.348745	0.424885	1.67361e-07	3.21529e-07	0.242915	0.344596	91.1121	73.7655	89.5069	72.0501	114.044	73.9224	93.0155	80.6832	101.281	77.2391	95.7118	82.1947	98.9475	68.1216
FBgn0004575	Synapsin	Syn	1.90436e-07	2.27025e-06	3.38159e-09	7.48929e-09	0.00121873	0.00603112	158.918	28.7386	65.285	29.6702	133.894	94.8798	59.5633	23.2664	74.4382	27.4159	65.9877	28.0672	49.7942	22.4176
FBgn0004577	Peroxidase	Pxd	1.48014e-12	1.34608e-10	2.16627e-05	3.53457e-05	3.89844e-07	7.45717e-06	1.72475	2.52844	4.99814	6.59097	44.3971	17.2786	0.435758	2.34311	2.92548	4.45086	3.57019	1.15049	27.8279	5.21693
FBgn0004580	Calbindin 53E	Cbp53E	1.54162e-09	4.55193e-08	9.96492e-22	1.50039e-20	0.0839675	0.149046	65.8024	21.9965	80.5875	31.0889	111.205	46.7454	72.2066	17.5843	74.6591	26.7317	73.5237	15.8395	90.5036	28.3622
FBgn0004581	benign gonial cell neoplasm	bgcn	0.0399156	0.0698468	4.88258e-20	4.82648e-19	0.00289344	0.0116433	12.8631	1.54606	11.5853	1.26314	8.00705	2.51698	14.5083	1.10991	10.3251	0.514692	11.0762	1.1622	11.5412	1.14939
FBgn0004583	expanded	ex	0.00381971	0.0101217	1.36652e-06	2.43704e-06	0.0173	0.0441516	21.7852	14.1816	21.8209	17.3356	21.535	21.5532	20.9074	6.58395	26.1078	19.5893	23.0481	10.4517	20.1022	17.951
FBgn0004584	Recombination repair protein 1	Rrp1	0.456045	0.530913	8.63683e-16	4.05712e-15	0.236217	0.337498	8.09938	32.387	9.85272	35.7078	11.0624	31.883	10.0018	28.625	9.66918	41.6981	8.90295	35.1454	7.19073	38.6973
FBgn0004587	B52	B52	0.0865652	0.132403	3.71799e-17	2.17944e-16	0.159045	0.245319	43.3807	113.497	46.829	115.225	43.5294	91.1565	44.265	103.469	46.7998	132.173	44.496	126.124	41.7802	117.79
FBgn0004589	Ecdysone-induced gene 71Eb	Eig71Eb	0.248107	0.318292	0.0216649	0.0284674	0.837236	0.876792	0.672849	0.706139	1.30425	0.437452	0.451988	0.360682	0.750695	0	0.764889	0.0966418	1.59216	0.497509	1.55325	1.07327
FBgn0004590	Ecdysone-induced gene 71Ec	Eig71Ec	0.457011	0.531754	0.651279	0.685795	0.898375	0.922311	0.6092	0.528669	0.187692	0.500093	0.0402171	0.154593	0.580947	0.36688	0.301951	0.069246	0.939602	0.376197	0.681234	0.766428
FBgn0004592	Ecdysone-induced gene 71Ee	Eig71Ee	0.203959	0.270073	0.520543	0.560859	0.871576	0.90254	0.327468	0.509854	0.24145	0.346503	0.830518	0.443703	0.0616556	0.0942708	0.1741	0.120343	0.553414	0.248627	0.638752	0.492651
FBgn0004595	prospero	pros	0.00472566	0.0120817	1.31359e-17	8.27265e-17	0.000245983	0.00168124	46.4448	9.59171	46.148	12.6189	36.6722	26.6545	41.4246	6.2865	51.4069	13.3264	43.3508	4.96649	32.0585	10.2975
FBgn0004597	Cyclin C	CycC	0.159997	0.219966	4.02771e-09	8.85618e-09	0.0479679	0.0965485	6.46253	19.4185	6.43252	22.6233	8.68051	11.9368	6.40346	33.0094	5.55658	19.4791	6.0598	27.5102	7.71483	18.8735
FBgn0004598	Furin 2	Fur2	0.0180112	0.0362387	7.03738e-13	2.28431e-12	0.0895153	0.156519	29.8	76.8476	28.1262	84.3744	45.642	85.4035	27.7372	65.4954	30.3053	111.981	27.6898	74.998	36.5922	109.749
FBgn0004606	Zn finger homeodomain 1	zfh1	1.96469e-05	0.000116189	0.0383992	0.0492286	0.00413454	0.0150992	18.2575	13.674	16.227	15.6788	21.1458	28.529	16.1049	7.57475	21.1938	18.1031	18.4925	9.20173	18.027	20.0475
FBgn0004607	Zn finger homeodomain 2	zfh2	0.00024542	0.00102007	1.0058e-16	5.47258e-16	0.000774597	0.00424216	14.5078	4.89608	14.5669	6.53922	15.7523	12.0397	14.0943	3.7646	15.1829	5.5847	16.7461	3.17201	12.5293	5.7077
FBgn0004611	Phospholipase C at 21C	Plc21C	0.0146295	0.0304989	2.42461e-09	5.45409e-09	0.0205684	0.0502836	35.2043	20.3097	33.6787	20.8877	32.0434	29.5162	33.3685	13.1342	35.3176	26.6556	31.0876	14.7164	31.2792	25.3792
FBgn0004618	glass	gl	0.877102	0.895839	4.10362e-08	8.29744e-08	0.0367131	0.0787239	8.10576	4.42894	7.39877	4.36641	6.16281	6.90524	8.11399	3.66616	8.55335	3.78146	8.21297	2.87253	7.37472	3.54825
FBgn0004619	Glutamate receptor IA	GluRIA	0.261398	0.332599	1.19375e-10	3.05443e-10	0.346099	0.455635	5.96363	3.21264	6.36227	2.42181	5.6032	4.30199	5.02399	2.65477	5.39885	2.49208	5.4563	2.45911	5.31097	2.50489
FBgn0004620	Glutamate receptor IIA	GluRIIA	4.34108e-08	6.7469e-07	8.60772e-13	2.76584e-12	0.00311037	0.0122711	7.33759	5.0523	7.46096	5.78675	12.5916	6.46374	7.03445	3.32551	6.91863	4.61466	7.39031	4.24933	8.90461	5.33654
FBgn0004622	Tachykinin-like receptor at 99D	TkR99D	0.234102	0.303226	0.0678331	0.0845391	0.610843	0.699142	4.05458	4.42802	3.97369	2.29524	4.58363	5.44233	3.92908	2.6966	3.45701	2.50329	4.20405	2.35938	5.63695	3.43155
FBgn0004623	G protein beta-subunit 76C	Gbeta76C	0.0657784	0.105467	6.76516e-07	1.23529e-06	0.871115	0.902164	175.527	90.7863	200.046	127.831	170.922	107.432	194.716	155.66	201.543	113.545	186.651	135.896	149.14	82.2368
FBgn0004629	Cystatin-like	Cys	0.0195777	0.0387483	0.000133167	0.000206363	0.383201	0.493458	2.16159	1.19997	2.18171	1.57245	4.83539	2.86889	1.9859	1.10338	2.34559	1.27967	3.51309	1.45869	4.47037	1.05564
FBgn0004635	rhomboid	rho	1.31574e-05	8.25059e-05	4.31582e-15	1.8474e-14	0.346285	0.455729	17.0873	7.82393	17.4891	7.85277	22.2985	14.5446	16.6244	7.25491	18.2094	7.32232	18.0548	5.64207	14.2734	7.14402
FBgn0004636	Rap1 GTPase	Rap1	0.00479515	0.0122221	7.56448e-11	1.9765e-10	0.018093	0.0457064	63.7438	87.5754	58.4665	87.5717	81.1159	88.9469	59.6215	95.6717	68.79	108.602	68.407	82.6166	59.8233	81.6524
FBgn0004638	downstream of receptor kinase	drk	0.0517214	0.0863651	5.88443e-08	1.17548e-07	0.449785	0.557188	38.0902	45.3996	36.601	47.2038	43.2769	45.9408	39.6496	50.8424	42.4909	51.7433	36.856	45.7633	34.033	46.412
FBgn0004643	Zeste-white 10	Zw10	0.000363054	0.00141722	1.94211e-20	2.10837e-19	0.000204715	0.00144034	15.0984	67.8587	13.0152	69.5509	17.0235	49.3358	15.9708	95.881	16.8728	82.2944	13.9419	94.4291	15.4238	71.6339
FBgn0004644	hedgehog	hh	0.776923	0.81379	0.00394208	0.0054966	0.105697	0.178517	6.11658	4.00451	4.94965	3.92373	3.67372	6.20478	6.98054	4.35762	5.93254	2.97815	6.65789	4.28156	7.3153	3.9803
FBgn0004646	optic ganglion reduced	ogre	0.126708	0.181492	1.52611e-06	2.71163e-06	0.262699	0.366228	40.4442	51.6131	29.4839	46.4893	46.4489	49.3144	34.6315	47.0864	33.0365	54.3756	37.7259	50.236	43.8822	50.6074
FBgn0004647	Notch	N	2.37215e-05	0.000137333	4.95037e-15	2.09702e-14	0.00810076	0.0248456	12.0047	33.3691	12.2406	38.8125	21.5027	46.2935	11.5591	30.5136	13.5907	53.1911	13.6846	32.551	18.9857	58.9793
FBgn0004648	silver	svr	0.170865	0.232699	4.51518e-05	7.21477e-05	0.247954	0.349901	47.5219	37.74	42.3891	37.7045	45.2012	42.2733	47.2128	31.8037	47.7198	43.9602	44.768	31.2496	45.4918	40.912
FBgn0004649	yolkless	yl	0.0378584	0.0667904	9.30541e-21	1.09135e-19	0.03965	0.0834585	1.77689	509.457	1.64133	533.068	6.22947	407.873	6.20735	558.582	4.34195	699.659	1.78741	558.923	7.12716	646.638
FBgn0004650	female sterile (1) Nasrat	fs(1)N	0.0246589	0.0468537	6.9532e-16	3.31318e-15	0.027749	0.0636073	5.15959	49.2085	5.38485	48.4152	2.92539	54.1975	5.37467	43.2622	5.07598	76.4767	4.81727	49.0239	5.44637	77.9161
FBgn0004652	fruitless	fru	0.129967	0.185385	5.44119e-14	2.012e-13	0.00107412	0.00546678	11.998	5.37795	12.8046	7.14444	10.4312	9.62233	12.5933	4.57517	13.3854	6.4895	12.34	4.13743	11.2855	6.70698
FBgn0004654	Phosphogluconate dehydrogenase	Pgd	0.00667827	0.016094	1.3569e-07	2.62874e-07	0.00224283	0.00960049	117.278	165.245	89.8218	148.735	106.012	124.079	97.8863	306.539	99.8987	178.047	106.406	231.01	132.884	164.647
FBgn0004655	wings apart-like	wapl	0.0162502	0.0332547	1.61126e-09	3.68172e-09	0.0271502	0.062428	22.9354	45.1615	22.8473	49.191	22.666	56.3342	23.4314	32.5853	23.7985	73.3978	21.9143	41.5298	24.0932	73.881
FBgn0004656	female sterile (1) homeotic	fs(1)h	0.0191833	0.0381437	0.0016341	0.00234527	0.0246355	0.0579477	39.397	42.8819	38.3405	50.0982	40.4307	64.2646	37.6551	31.7481	41.2044	64.1123	39.7663	33.3837	35.8367	63.4987
FBgn0004657	myospheroid	mys	2.07652e-05	0.000122218	0.000531724	0.000790213	0.638153	0.721747	78.3527	70.6126	75.1603	72.7366	116.497	93.4624	67.8986	46.7739	89.3023	80.2357	82.3763	58.5638	89.0163	73.3669
FBgn0004666	single-minded	sim	0.000282955	0.00114937	5.53969e-19	4.45274e-18	0.0065942	0.0211671	3.44575	17.8982	3.98009	19.7042	3.56509	13.3459	4.45598	17.4022	5.61653	24.4621	4.62897	24.3889	4.39116	24.2127
FBgn0004687	Myosin light chain cytoplasmic	Mlc-c	0.0370033	0.0655377	2.15241e-07	4.0956e-07	0.0798164	0.143384	133.387	173.135	127.23	182.817	171.327	166.397	119.746	184.421	142.458	193.01	144.897	213.297	120.66	153.616
FBgn0004698	Xeroderma pigmentosum, complementation group C	Xpc	0.122623	0.176339	1.43666e-12	4.49291e-12	0.0395922	0.0833682	21.8709	47.3877	20.2879	55.6157	22.9828	40.0419	21.1625	34.1272	21.3866	57.9175	19.2699	54.0149	19.5106	57.199
FBgn0004777	Ccp84Ag	Ccp84Ag	0.0938172	0.141258	0.0340494	0.0438463	0.054893	0.107351	1.51018	3.15978	2.55363	11.2931	4.56382	4.65762	1.57209	6.20453	2.12544	1.5522	3.19892	4.17548	5.30266	3.54295
FBgn0004778	Ccp84Af	Ccp84Af	0.751161	0.793227	0.155259	0.183523	0.743238	0.806509	0.785941	2.05372	0.345621	1.60695	0.589365	2.52357	0.53232	7.09235	0.821677	0.801218	0.604972	1.54839	3.10048	2.79864
FBgn0004779	Ccp84Ae	Ccp84Ae	0.517619	0.588422	0.0150722	0.0200788	0.663094	0.743231	0.452383	1.92035	0.899549	3.64215	1.74918	2.96484	0.704361	2.94944	0.809867	1.01365	1.21535	1.33827	0.918354	1.37152
FBgn0004780	Ccp84Ad	Ccp84Ad	0.463466	0.537927	0.006105	0.00839115	0.0595705	0.114514	4.39164	2.70207	7.8322	6.75857	3.84146	5.29994	5.64783	5.78965	14.4019	1.83449	8.62315	2.9605	8.30164	3.17205
FBgn0004781	Ccp84Ac	Ccp84Ac	0.0835626	0.128381	0.00834549	0.0113442	0.0742822	0.135605	3.37465	1.29831	3.46575	5.07917	2.33137	2.28404	3.45207	1.85273	3.91996	0.515147	3.86469	2.59749	2.72908	1.4782
FBgn0004782	Ccp84Ab	Ccp84Ab	3.34679e-12	2.70376e-10	1.14579e-07	2.2297e-07	1.92991e-08	7.26112e-07	2.93755	1.97545	8.26741	10.0804	49.6288	19.0537	1.38012	3.20616	9.1089	4.99532	8.08462	1.74117	62.2558	10.3758
FBgn0004783	Ccp84Aa	Ccp84Aa	2.27191e-10	9.17702e-09	1.28329e-05	2.1319e-05	2.12393e-06	2.97033e-05	1.30986	1.87252	4.70028	6.91614	20.6094	8.99822	0.753343	3.53512	6.41494	2.57782	5.36534	1.59931	20.8409	5.63875
FBgn0004784	inactivation no afterpotential C	inaC	0.405848	0.482056	1.16798e-11	3.29816e-11	0.470764	0.576639	79.7332	40.7224	73.7083	38.1137	57.5348	38.9193	76.921	33.2151	82.7095	39.7179	76.6365	40.7099	70.6991	36.9858
FBgn0004795	retained	retn	0.0032655	0.00892196	1.13455e-07	2.20981e-07	0.00479243	0.0168296	38.4144	50.9452	38.7011	56.6818	33.4605	61.2378	40.0061	42.1996	44.5387	91.0427	36.3746	49.3487	32.0469	83.9377
FBgn0004797	midway	mdy	0.00277687	0.00781501	1.47998e-08	3.10465e-08	0.0101916	0.029566	17.8987	26.9008	10.5705	16.1608	14.1876	14.9342	11.7185	26.7674	9.65618	23.7512	12.2253	22.7574	16.0394	19.8599
FBgn0004811	female sterile (2) ltoPP43	fs(2)ltoPP43	3.77332e-07	4.05212e-06	1.92539e-15	8.60263e-15	8.77638e-05	0.000708656	18.3024	30.5253	16.8844	30.001	12.3322	19.2261	17.6699	48.4252	15.4314	37.2064	17.2962	38.1826	14.3936	29.5363
FBgn0004828	Histone H3.3B	His3.3B	0.00525949	0.0132006	7.21873e-08	1.43357e-07	0.00490641	0.0171278	386.62	520.37	345.958	603.659	412.084	460.191	372.096	987.503	396.747	616.56	386.072	677.537	325.473	488.792
FBgn0004832	Xeroderma pigmentosum group A-like	Xpac	0.00299077	0.00830248	1.42953e-08	3.00382e-08	0.011386	0.032095	17.2885	29.7335	16.5351	33.7934	13.7882	19.5802	17.7892	53.574	16.8673	34.4394	16.5297	50.4122	16.9538	25.9467
FBgn0004837	Suppressor of Hairless	Su(H)	0.00682565	0.0163797	1.04388e-10	2.68781e-10	0.0359217	0.0774443	8.86907	13.763	9.04139	14.0141	8.54516	16.2051	8.8021	11.0572	9.52796	19.9751	8.45533	13.528	9.34313	17.0966
FBgn0004838	Heterogeneous nuclear ribonucleoprotein at 27C	Hrb27C	0.0417899	0.0724969	3.89446e-18	2.67041e-17	0.00139344	0.00669988	140.189	235.097	123.501	266.101	152.394	223.087	119.943	301.767	141.457	298.295	135.51	250.89	117.855	248.965
FBgn0004839	off-track	otk	6.48137e-09	1.43067e-07	0.48839	0.529246	0.0033225	0.0129001	6.0277	4.83486	4.56264	5.3531	6.7807	8.38353	4.84159	3.7124	4.85905	3.89751	4.64773	4.94408	4.66704	4.30194
FBgn0004841	Tachykinin-like receptor at 86C	TkR86C	0.255569	0.326461	0.986046	0.987722	0.901181	0.924415	1.82773	2.1629	1.42539	1.03037	1.39311	2.11852	1.63632	2.21042	1.03712	0.731224	1.45616	1.18788	2.82318	2.11484
FBgn0004842	RYamide receptor	RYa-R	0.958554	0.963275	0.608569	0.64509	0.867166	0.899237	1.94955	2.03455	1.87928	1.75124	2.46432	2.24708	1.36172	2.39794	1.8617	1.29404	1.97508	1.36511	2.38876	1.39133
FBgn0004852	Adenylyl cyclase 76E	Ac76E	0.13655	0.193259	1.97563e-17	1.20885e-16	0.00257267	0.0106459	29.8288	14.8772	31.3486	15.5739	25.5247	18.5986	31.2506	10.693	29.3912	16.8824	30.3894	11.5722	32.0236	17.6827
FBgn0004854	BarH2	B-H2	0.699537	0.750031	7.89463e-10	1.85808e-09	0.147022	0.230687	5.88443	3.25997	6.31271	3.27798	5.54157	4.86811	6.6152	2.92501	5.78159	2.34594	6.60087	2.26888	6.27818	2.71652
FBgn0004855	RNA polymerase II subunit I	Polr2I	0.328981	0.404429	1.16144e-10	2.97702e-10	0.135527	0.21622	9.76786	23.1938	9.53808	21.19	13.7593	17.64	11.6174	28.8324	10.1165	24.8897	10.3147	24.8294	10.1688	19.9492
FBgn0004856	Bx42	Bx42	0.000308219	0.00123342	1.60287e-12	4.98723e-12	0.000312451	0.00203965	34.0215	87.0214	29.4164	90.5924	36.3199	56.617	33.474	174.406	32.1008	105.341	31.7102	106.986	28.2761	77.2469
FBgn0004858	elbow B	elB	0.194601	0.259582	8.96137e-11	2.32407e-10	0.20589	0.30152	27.7148	15.3687	27.198	15.1881	27.4132	23.4384	26.3622	14.7072	29.8408	14.3136	27.3345	12.1801	25.503	14.3444
FBgn0004859	cubitus interruptus	ci	0.000374919	0.00145462	0.074297	0.0920901	0.0956018	0.164718	15.4375	14.1634	12.516	15.7113	18.6839	16.772	12.8276	10.0753	13.4888	13.9496	14.6271	10.0215	16.8793	15.2305
FBgn0004860	polyhomeotic distal	ph-d	0.0896498	0.136091	7.59603e-05	0.000119682	0.00994448	0.0289918	8.39105	10.1867	7.75084	10.3631	7.03619	13.0937	8.14951	5.83704	7.64917	13.3903	7.88919	8.70341	6.9543	12.4382
FBgn0004861	polyhomeotic proximal	ph-p	2.22764e-05	0.000130055	1.62102e-09	3.70349e-09	0.00537966	0.0182709	10.0224	6.16396	8.92756	6.51114	11.443	10.5919	9.29145	3.19299	9.83744	7.44726	10.1779	4.46865	9.06953	7.24141
FBgn0004862	bagpipe	bap	0.953218	0.9587	0.0869099	0.106759	0.786107	0.839685	3.79352	2.37837	2.36561	2.94362	3.92533	2.88566	2.9213	2.9736	4.04107	2.16694	3.45988	2.29917	3.84857	3.17355
FBgn0004863	C15	C15	0.774868	0.812119	0.984873	0.986861	0.921424	0.939608	1.88833	2.00457	1.74115	2.0445	2.26926	3.68914	1.51516	1.82271	1.79723	0.77835	2.32295	1.8329	2.38865	1.82199
FBgn0004864	hopscotch	hop	0.0322907	0.058645	7.63254e-08	1.51178e-07	0.0613771	0.117209	16.1483	27.3532	15.8806	25.738	18.4059	31.1151	17.1578	19.3446	16.8246	37.9083	16.8136	24.4615	17.7307	38.3653
FBgn0004865	Ecdysone-induced protein 78C	Eip78C	0.00297663	0.00827333	2.19016e-10	5.46253e-10	0.546799	0.646147	7.54596	3.48928	6.67821	4.1646	9.1933	6.48081	6.01509	2.60933	7.17382	3.29026	7.97529	3.00859	8.52751	3.73076
FBgn0004867	Ribosomal protein S2	RpS2	0.0200394	0.0394956	1.11149e-08	2.3567e-08	0.0151122	0.0397515	568.709	2164.43	529.82	2431.11	560.372	1136.79	523.581	5163.5	515.253	2574.77	459.577	3701.19	537.061	2075.46
FBgn0004868	GDP dissociation inhibitor	Gdi	0.0136915	0.0289169	1.13536e-07	2.21112e-07	0.0103192	0.0298329	172.139	297.357	151.179	292.938	171.095	197.168	159.904	533.619	176.084	322.516	170.932	444.518	166.686	253.407
FBgn0004870	bric a brac 1	bab1	0.718228	0.76598	0.260774	0.296996	0.657663	0.7386	4.46146	3.85947	4.29593	3.38793	3.96997	5.60607	3.67651	3.55294	3.81185	2.55411	4.02419	3.08424	5.16864	3.26443
FBgn0004872	P-element induced wimpy testis	piwi	0.0288274	0.0534158	8.98452e-21	1.06075e-19	0.0204914	0.050157	2.1987	76.1436	2.13364	82.1493	4.30295	61.226	2.67653	60.7185	2.85051	95.7662	2.94611	87.6516	2.88432	88.6132
FBgn0004875	encore	enc	0.0255066	0.0481369	0.153581	0.181687	0.0474875	0.0957875	51.8096	51.1095	55.3741	62.6552	56.4452	74.6483	54.2369	35.712	57.1028	78.2718	54.6323	45.243	50.3742	70.9934
FBgn0004876	center divider	cdi	0.296178	0.369717	7.07726e-10	1.67362e-09	0.00285318	0.0115162	69.4338	38.0111	65.1073	42.6368	56.8367	47.5027	71.7872	26.7904	64.6013	50.3158	61.1643	33.6515	59.861	53.6139
FBgn0004878	castor	cas	1.04076e-11	7.04838e-10	1.13826e-09	2.64073e-09	2.43935e-05	0.000239496	1.26585	2.17882	0.72078	2.64322	3.35836	9.21652	0.296338	2.51152	0.884632	1.91522	1.05309	2.18883	1.44726	2.54897
FBgn0004880	scratch	scrt	9.13277e-12	6.31948e-10	7.0493e-13	2.28772e-12	0.00152563	0.00716659	133.249	60.5293	113.242	73.1887	148.209	66.8162	24.9979	4.87768	112.684	52.2424	94.3587	63.777	80.3481	45.0342
FBgn0004882	oo18 RNA-binding protein	orb	0.00521353	0.013105	2.00873e-11	5.52904e-11	0.00536278	0.0182291	27.3222	61.3779	48.4002	73.6717	13.0606	66.8501	38.8347	51.213	33.2688	95.6542	31.9371	61.0131	28.8102	90.5195
FBgn0004885	tolkin	tok	2.5557e-10	1.01431e-08	2.86551e-13	9.72379e-13	0.000906214	0.00478672	32.8742	19.0852	26.7777	16.3776	55.917	27.4743	27.0362	14.5518	23.9234	16.822	24.9061	12.165	38.136	17.7804
FBgn0004888	Succinyl-coenzyme A synthetase alpha subunit 1	Scsalpha1	0.0553082	0.0913196	0.378639	0.419115	0.00188543	0.00841464	370.818	383.777	299.673	337.085	455.554	351.59	309.625	454.69	325.2	400.687	312.91	409.622	513.79	366.093
FBgn0004889	twins	tws	0.307223	0.381631	2.28151e-09	5.14674e-09	0.189366	0.282108	53.8365	80.3918	48.4399	90.6629	56.1474	74.3078	50.4164	65.1185	53.2192	99.01	51.9119	87.0875	46.5451	88.0991
FBgn0004892	sister of odd and bowl	sob	0.517429	0.588332	2.92434e-08	5.99676e-08	0.583236	0.675684	4.75288	2.56697	4.58109	2.63021	5.07448	3.92852	4.36969	2.39726	5.36357	2.03069	5.16388	2.29017	5.29644	2.91063
FBgn0004893	brother of odd with entrails limited	bowl	2.76307e-05	0.000156771	4.02018e-13	1.34217e-12	0.0154832	0.0404733	23.1026	14.0895	19.481	15.6296	22.9346	18.5977	19.9281	9.94585	19.6826	13.401	20.1529	10.4606	18.2004	12.8644
FBgn0004895	Forkhead box L1	FoxL1	0.0460099	0.0785336	0.780032	0.805438	0.570202	0.665159	0.679086	0.713922	0.707692	0.785762	0.391261	1.15588	1.37973	0.719653	0.336621	0.382312	0.758499	1.00133	1.64985	1.49761
FBgn0004896	forkhead domain 59A	fd59A	0.590444	0.655431	0.955942	0.961987	0.410353	0.52092	2.14431	2.3311	2.36483	2.18066	2.03945	4.63883	1.50243	1.77383	2.39257	1.23343	2.90069	1.99498	3.08838	2.09431
FBgn0004897	forkhead domain 96Ca	fd96Ca	0.0295836	0.0545945	0.746956	0.77546	0.167506	0.255767	3.51993	1.63862	1.32729	2.6477	2.01688	3.16122	0.766474	1.01478	0.855852	0.7326	1.65292	2.48541	1.81127	1.03662
FBgn0004898	forkhead domain 96Cb	fd96Cb	0.100201	0.149274	0.935184	0.943902	0.91687	0.936284	1.57597	2.56769	2.26627	1.91597	3.39438	3.28204	0.462393	1.17218	1.51556	0.670744	2.0557	1.92481	2.07402	1.5607
FBgn0004901	Phosphoribosylamidotransferase	Prat	0.0440261	0.0756996	3.60795e-22	6.07625e-21	0.00767189	0.0238373	6.53443	49.9388	5.9367	47.2979	9.66843	39.3653	5.63077	54.7113	7.08288	61.2514	6.79304	58.207	7.51835	53.3065
FBgn0004903	Ribonuclear protein at 97D	Rb97D	9.87642e-05	0.000466558	9.44095e-08	1.85451e-07	0.0435795	0.0895504	41.14	29.6986	41.695	32.3681	36.5486	29.1431	47.7648	34.3388	43.3221	39.8133	42.4089	34.217	31.7441	31.4929
FBgn0004907	14-3-3zeta	14-3-3zeta	0.143075	0.200656	0.682201	0.715044	0.0212961	0.0517605	419.585	434.312	411.312	430.165	523.083	422.87	395.333	528.095	452.685	483.702	455.298	472.965	433.306	365.814
FBgn0004908	ADP ribosylation factor-like 2	Arl2	0.0024379	0.0070212	0.115137	0.138924	0.0769821	0.139426	10.0266	8.32317	11.4196	10.2115	8.18269	6.87232	13.5081	28.197	11.2481	12.0145	9.08742	15.5486	9.12818	9.11877
FBgn0004910	Ecdysone-induced protein 63F 1	Eip63F-1	0.0057505	0.0142133	3.62765e-17	2.12884e-16	0.00254807	0.0105771	48.567	25.4852	39.3095	25.7154	41.5432	29.5119	45.2214	27.4583	48.2873	24.4449	48.0203	22.3555	36.4569	22.9277
FBgn0004911	antisense RNA:Ecdysone-induced gene 63F 2	asRNA:Eig63F-2	0.272889	0.344521	0.178103	0.208665	0.90361	0.926334	1.88196	1.39963	1.5366	1.10282	2.03457	2.50948	1.37879	1.03658	1.63211	0.899415	1.45319	1.13724	1.61791	1.07148
FBgn0004913	Germ line transcription factor 1	Gnf1	0.000467127	0.00175421	1.08704e-18	8.26182e-18	0.00868267	0.0261565	20.6887	67.7013	22.0338	76.1939	18.4695	47.2777	26.3264	82.7907	21.5452	83.073	22.602	91.3047	22.6901	74.4457
FBgn0004914	Hepatocyte nuclear factor 4	Hnf4	0.210923	0.277862	0.120786	0.14531	0.136122	0.216985	42.6642	41.5734	41.7127	37.4802	39.129	40.5474	42.6311	30.8985	43.0704	46.6921	43.0201	35.6684	40.3712	42.1883
FBgn0004915	Transcription factor IIB	TfIIB	1.83515e-05	0.000109634	1.38328e-07	2.67821e-07	0.0449032	0.0916903	25.6927	33.3793	22.3972	37.701	21.9431	22.4701	28.8112	48.6729	24.0725	38.8045	32.8172	56.5995	23.7838	33.1285
FBgn0004919	goliath	gol	1.43855e-06	1.2409e-05	2.75307e-17	1.64967e-16	0.246218	0.348069	16.2296	6.66906	17.995	8.78383	21.2736	13.1706	15.8837	6.27559	19.0041	7.61535	14.6831	5.60993	21.4564	8.32395
FBgn0004921	G protein gamma 1	Ggamma1	0.0252683	0.0477834	6.93601e-16	3.30598e-15	0.0510768	0.101494	229.913	132.774	233.291	149.13	239.54	160.738	225.524	164.126	254.327	152.454	260.313	123.699	210.976	120.376
FBgn0004924	Topoisomerase 1	Top1	0.0188392	0.0375973	1.54977e-16	8.15628e-16	0.0211259	0.0513939	43.8368	98.2537	40.8979	101.145	47.5339	96.6584	42.7493	107.231	45.0716	146.92	43.553	111.434	43.0455	125.977
FBgn0004926	eukaryotic translation initiation factor 2 subunit beta	eIF2beta	0.00272314	0.00768963	1.68427e-15	7.59568e-15	0.00150114	0.00709691	81.745	222.388	88.9145	245.012	91.3359	150.672	82.3002	311.986	90.7925	288.33	85.8552	322.873	87.1683	229.717
FBgn0004956	unpaired 1	upd1	0.00829234	0.0192661	0.71406	0.745295	0.294807	0.401562	3.31092	3.02838	3.77495	2.90128	5.71666	10.7346	3.30832	2.00214	3.10466	1.64042	3.40852	2.20093	4.79136	2.8373
FBgn0004957	porcupine	por	8.82812e-08	1.19983e-06	0.0802139	0.099046	0.210252	0.306593	22.9424	14.383	5.33752	10.6624	40.5555	37.6839	5.66762	15.5754	6.40353	13.7474	5.47994	14.3156	7.18581	14.0846
FBgn0004959	phantom	phm	0.456442	0.531286	1.71309e-07	3.28717e-07	0.881339	0.90969	0.844129	4.46648	0.694662	3.53954	0.714419	4.52712	0.72931	6.31463	0.84032	4.09164	1.57713	5.34739	2.49119	5.69913
FBgn0005198	gigas	gig	0.012923	0.0275881	0.00168011	0.00240935	0.17249	0.261556	23.2719	27.9253	19.7845	26.475	27.2567	34.6823	22.2722	18.0932	22.4128	32.569	22.4344	24.1423	22.8381	32.4299
FBgn0005278	S-adenosylmethionine Synthetase	Sam-S	0.00958843	0.02163	1.79626e-16	9.37909e-16	0.00819324	0.0250568	138.648	194.744	98.5259	190.87	117.633	159.286	113.24	190.869	110.232	218.812	102.92	194.03	120.633	213.315
FBgn0005322	no mitochondrial derivative	nmd	0.0890871	0.135469	1.09621e-11	3.10762e-11	0.0330064	0.0726652	30.2105	59.6641	28.9703	60.7137	32.9118	39.7551	29.8473	69.6553	30.1411	64.8633	30.0283	75.9601	28.0565	56.7594
FBgn0005355	Suppressor of fused	Su(fu)	0.00152773	0.00476754	6.30486e-13	2.06125e-12	0.00217523	0.00938063	21.1701	54.8984	16.9164	55.0145	21.134	39.6338	22.0851	85.8358	22.7161	60.5333	20.6947	68.6166	21.7448	36.8265
FBgn0005386	absent, small, or homeotic discs 1	ash1	0.0642408	0.103468	0.107559	0.130344	0.0120716	0.0335404	19.6655	19.5463	20.1812	20.9702	16.0809	27.3684	20.5578	10.1059	20.1558	31.9311	20.2294	15.0809	18.1412	32.6396
FBgn0005390	female sterile (1) M3	fs(1)M3	0.00512684	0.0129349	1.51228e-18	1.1184e-17	0.00657949	0.0211548	0.531577	47.9115	0.480707	46.9517	1.69227	49.4808	1.05237	42.7431	0.783126	73.7031	0.852499	50.668	1.61698	76.5516
FBgn0005391	Yolk protein 2	Yp2	0.000117617	0.000543833	2.30611e-16	1.1805e-15	0.000106565	0.000828116	12.9842	3167.3	13.4577	4351.93	79.5717	2110.17	35.8393	5587.26	41.1125	7463.73	12.3813	7584.95	47.8601	7015.64
FBgn0005411	U2 small nuclear riboprotein auxiliary factor 50	U2af50	0.00163722	0.00505066	8.45043e-10	1.98273e-09	0.00381276	0.0141975	48.7361	152.361	45.4158	161.854	42.4603	74.9826	51.6731	316.773	46.9041	160.608	48.1483	209.924	45.1147	116.543
FBgn0005427	erect wing	ewg	0.170081	0.231869	1.16178e-06	2.08335e-06	0.030628	0.0687026	14.4523	16.8475	12.8314	18.7742	12.6074	20.4871	12.9943	14.0656	13.1814	22.5821	13.897	14.8305	10.1428	19.3555
FBgn0005533	Ribosomal protein S17	RpS17	0.00146222	0.00459633	9.9983e-11	2.58023e-10	0.00142378	0.00681898	1120.6	3695.84	1075.22	3138.08	1296.97	1747.18	1089.09	5698.09	1133.23	3689.95	1155.9	4341.04	921.666	1891
FBgn0005536	Myosin binding subunit	Mbs	0.137427	0.194223	6.89278e-12	1.99261e-11	0.00580657	0.0193532	70.8249	40.6813	69.8159	45.6326	61.341	54.2418	71.2242	29.4016	73.7481	51.3229	70.3061	33.8911	64.3092	48.1304
FBgn0005558	eyeless	ey	0.535946	0.605235	2.1435e-05	3.49921e-05	0.107886	0.181398	4.4031	2.49297	4.49566	2.83487	3.92619	4.89428	4.60825	2.43267	4.29018	2.46735	4.40394	2.11275	4.86313	2.66227
FBgn0005561	shaven	sv	0.000212827	0.000905653	8.52986e-13	2.74303e-12	0.0730112	0.133852	7.94955	3.93917	7.84425	4.46553	7.89188	5.32882	4.51705	3.09494	8.16566	3.78086	8.03995	3.78634	6.84844	3.7113
FBgn0005564	Shaker cognate l	Shal	1.32595e-13	1.80363e-11	5.40808e-11	1.4333e-10	9.55908e-06	0.000106536	436.076	213.274	369.293	269.264	537.064	227.764	16.4474	7.74007	340.236	180.402	268.564	233.216	250.175	155.748
FBgn0005585	Calreticulin	Calr	0.00396362	0.0104352	0.778225	0.804041	0.202455	0.297321	432.229	429.138	422.788	426.267	491.796	391.277	440.58	525.002	570.123	529.259	511.289	596.571	451.956	463.255
FBgn0005586	Rab3	Rab3	0.0338078	0.0608862	1.98398e-18	1.43133e-17	0.0142212	0.0379303	44.5631	13.1792	46.8546	17.4561	41.1106	25.3228	42.6638	8.00373	49.097	15.9671	44.8194	8.64234	40.9095	14.4932
FBgn0005590	screw	scw	0.546757	0.615179	0.770451	0.796785	0.969925	0.976985	0.937353	0.986835	0.674767	0.806307	0.936873	1.69695	0.671734	0.694031	0.913038	0.796684	0.991776	0.739734	1.5899	1.54506
FBgn0005592	breathless	btl	0.00286257	0.00800624	0.0126601	0.0169858	0.569394	0.664402	4.27826	3.60309	3.94844	3.87814	5.74895	4.60805	2.81854	3.0964	3.83167	3.13886	4.19667	3.34459	4.79004	3.40677
FBgn0005593	Ribosomal protein L7	RpL7	0.0203071	0.0399342	2.63859e-14	1.01802e-13	0.00368872	0.0138621	942.66	3017.47	794.092	2732.31	1047.79	1619.96	831.963	3431.6	887.507	2845.26	857.116	3187.13	873.5	2075.22
FBgn0005596	yemanuclein	yem	0.168101	0.229524	1.00949e-13	3.61603e-13	0.17242	0.261514	9.58505	45.1143	9.96895	46.9842	9.99523	39.7992	11.003	32.9123	9.91637	59.4362	9.87043	44.2543	11.5255	56.2579
FBgn0005612	Sox box protein 14	Sox14	5.48427e-10	1.91408e-08	1.46518e-05	2.42294e-05	0.000658897	0.00374646	39.4114	36.4702	37.7035	43.9393	82.8526	54.6348	36.9787	23.7266	38.5505	38.8876	43.7336	29.2659	48.0696	31.7161
FBgn0005613	Sox box protein 15	Sox15	0.770358	0.808467	0.144846	0.172044	0.329398	0.438069	2.44258	2.43241	2.82076	1.88612	2.44163	3.76437	2.69879	3.06213	3.18082	1.40373	3.09797	1.65303	4.23884	2.33509
FBgn0005614	transient receptor potential-like	trpl	0.00368422	0.00983963	4.56393e-09	9.96638e-09	0.0502797	0.100188	177.61	106.38	241.98	144.838	142.855	135.598	231.252	102.545	272.317	154.177	220.832	138.468	200.07	136.22
FBgn0005616	male-specific lethal 2	msl-2	0.00248402	0.00711925	9.9343e-23	2.03743e-21	0.00622219	0.020359	18.5914	6.37643	14.0948	6.03097	18.2633	8.48311	18.5506	5.24108	17.136	6.81117	17.4488	5.77998	16.0623	7.02704
FBgn0005617	male-specific lethal 1	msl-1	0.0314029	0.0573468	4.45343e-10	1.07666e-09	0.0431414	0.0888567	16.1013	35.8061	13.8079	36.3478	18.5578	41.484	16.2	24.8643	17.1312	54.8726	17.4558	32.904	15.8617	52.2772
FBgn0005619	Histidine decarboxylase	Hdc	0.0435614	0.075014	1.15494e-11	3.26307e-11	0.038947	0.0823381	12.0445	5.89048	10.9173	6.63034	8.91968	7.23614	9.90102	4.91532	12.4854	5.81281	12.7177	5.36762	8.55554	4.7559
FBgn0005624	Posterior sex combs	Psc	0.00131986	0.00421687	1.77559e-08	3.70167e-08	0.0566729	0.110021	6.82536	11.947	5.84733	13.8987	11.0852	19.1739	5.68796	8.18328	6.68482	19.2683	7.13479	11.3519	7.09162	19.7849
FBgn0005626	pale	ple	3.23413e-06	2.46628e-05	0.00343983	0.0048174	0.00519379	0.01778	39.1084	32.8407	78.8385	52.3154	743.476	207.87	48.805	37.7977	52.0399	42.6271	60.2251	13.6071	227.202	35.9534
FBgn0005631	roundabout 1	robo1	0.000623122	0.00224977	8.24956e-17	4.54926e-16	0.000205586	0.00144582	14.7662	6.92873	15.0896	8.5133	14.3844	12.1548	14.4528	4.57415	15.7632	7.34852	14.7366	5.0682	13.9349	8.69909
FBgn0005632	fat facets	faf	0.0624647	0.101111	0.187623	0.218965	0.0591348	0.113897	63.9641	62.6811	56.2648	66.7834	62.983	79.9786	60.2968	34.8953	61.239	83.0207	60.0026	52.9263	57.7911	85.8661
FBgn0005633	flightin	fln	1.03248e-07	1.36364e-06	0.0037014	0.0051737	0.00139085	0.00668945	3.76621	6.15114	10.3998	7.36269	64.5587	39.5878	2.93635	5.38646	6.87808	13.769	12.8885	1.1478	73.5376	14.8295
FBgn0005636	nervy	nvy	0.0513022	0.085763	4.4286e-13	1.4705e-12	0.264134	0.367585	18.0369	7.85028	19.9883	7.71861	13.9452	9.01728	19.0556	8.43149	13.7678	5.28304	16.403	7.08566	16.2962	6.87137
FBgn0005638	slow border cells	slbo	0.0205937	0.0403781	0.288491	0.326205	0.011542	0.0324084	6.32625	4.28198	5.07094	6.58547	4.21882	7.58026	6.76896	6.97821	5.56698	3.68626	6.24316	10.7758	6.84973	5.25053
FBgn0005640	Ecdysone-induced protein 63E	Eip63E	0.000275746	0.00112267	0.00730088	0.00996685	0.32976	0.438404	24.9765	22.8602	24.7509	24.006	29.4231	25.3478	21.9506	17.9454	26.2036	26.3842	24.6596	19.6673	22.5548	22.9678
FBgn0005642	wings down	wdn	0.0198884	0.0392698	1.84445e-15	8.26885e-15	0.0199008	0.0491345	15.509	46.0486	14.9018	43.5689	14.4936	38.5008	16.7069	39.2715	16.3463	63.2999	14.6059	41.3483	13.1128	55.1059
FBgn0005648	Pabp2	Pabp2	0.0138109	0.0291165	4.18765e-18	2.86282e-17	0.00145212	0.00692553	23.5712	54.6566	21.3235	58.0635	28.3587	47.0967	21.3154	75.2122	24.7549	67.7132	23.996	64.2935	19.8484	54.1618
FBgn0005649	Rox8	Rox8	0.0644632	0.103745	2.04687e-10	5.11717e-10	0.115164	0.190405	55.9732	94.9666	56.5412	104.894	66.1381	108.535	59.1351	81.5171	60.5858	132.856	57.9421	92.4081	58.0244	123.964
FBgn0005655	Proliferating cell nuclear antigen	PCNA	0.020353	0.0400069	2.73345e-15	1.19876e-14	0.00881125	0.0264288	7.00987	169.708	6.48202	200.006	15.8288	95.7109	7.44786	249.454	5.43455	186.423	7.12098	271.497	9.40197	177.963
FBgn0005658	Ets at 65A	Ets65A	0.961266	0.965513	0.00175899	0.00251838	0.37118	0.481838	4.4723	2.9688	5.62366	2.64306	3.87725	4.59074	4.21165	3.64387	4.92486	2.20426	4.47492	2.68259	5.57476	2.97557
FBgn0005659	Ets at 98B	Ets98B	0.000299055	0.00120128	1.51824e-15	6.88595e-15	0.0371348	0.0793609	24.2694	13.14	27.0514	14.384	31.9599	22.7242	26.8548	11.8246	32.0584	14.9526	29.1983	9.22364	31.7025	12.9596
FBgn0005660	Ets at 21C	Ets21C	0.11184	0.163312	0.000413157	0.000618802	0.361065	0.471476	2.50539	2.00296	2.52497	1.75492	2.62911	2.78874	1.83942	1.00123	3.0143	1.27412	2.83291	1.41132	2.28198	1.29692
FBgn0005664	Crystallin	Crys	3.89585e-10	1.43857e-08	5.92322e-12	1.72937e-11	0.0230299	0.0548848	36.5406	11.4723	27.9061	17.4575	63.5708	32.5672	26.18	10.9671	31.1491	12.9673	27.8792	14.125	22.3445	8.73551
FBgn0005666	bent	bt	3.72152e-09	9.14012e-08	1.4916e-18	1.10362e-17	0.0888712	0.155752	348.406	76.5067	337.604	141.616	557.876	287.842	339.068	48.9962	395.67	138.072	391.163	53.3722	514.139	164.278
FBgn0005670	Cytochrome P450 4d1	Cyp4d1	0.591435	0.656302	1.89026e-09	4.29887e-09	0.153084	0.238086	4.56161	15.8094	3.0679	11.8428	3.90578	12.2348	3.52312	12.427	3.28429	11.625	4.60653	9.6671	6.7628	8.85702
FBgn0005671	Vacuolar H[+]-ATPase 55kD subunit	Vha55	0.0440845	0.0757754	0.440509	0.481075	0.467463	0.573751	529.672	518.502	468.661	487.516	617.828	569.235	519.576	374.763	545.117	591.412	530.04	487.27	553.819	595.365
FBgn0005672	spitz	spi	0.0142341	0.0298348	0.798117	0.822351	0.0723722	0.132868	45.8416	40.6031	48.7326	47.2012	38.9044	43.1357	43.7688	53.9174	48.7424	50.0895	48.0103	38.2221	37.3585	41.2299
FBgn0005674	Glutamyl-prolyl-tRNA synthetase	GluProRS	0.0910062	0.137834	8.84092e-13	2.83619e-12	0.125572	0.20403	32.7611	82.0946	25.9074	80.1725	40.6947	69.8819	29.963	55.8152	32.1376	93.6143	30.0345	85.2989	38.7143	91.4915
FBgn0005677	dachshund	dac	0.820696	0.849631	3.23938e-09	7.18833e-09	0.140079	0.222135	8.44141	4.02387	9.53198	4.15494	7.50721	7.05608	9.15499	4.14367	9.2446	3.24727	8.24746	3.28669	9.71457	3.74772
FBgn0005683	pineapple eye	pie	0.213165	0.280157	9.20592e-17	5.03825e-16	0.0370104	0.0791801	3.47871	15.2974	3.78878	16.5818	5.56106	12.8787	4.44676	15.2041	4.14281	20.7738	4.10692	18.616	3.3408	18.1029
FBgn0005694	Adult enhancer factor 1	Aef1	0.0329287	0.0596065	7.41075e-10	1.74962e-09	0.0331051	0.0728019	24.0164	41.7309	22.841	46.5712	27.3751	50.4624	25.204	34.0927	25.8418	67.0217	25.9785	40.8517	22.6972	57.2639
FBgn0005695	germ cell-less	gcl	0.0234112	0.0448957	8.61479e-17	4.73918e-16	0.00866591	0.0261159	15.0031	64.1499	13.7257	69.4591	20.2065	58.1362	17.2712	55.9787	14.6844	92.9844	14.3007	68.6679	16.9489	90.5032
FBgn0005696	DNA polymerase alpha subunit 2	PolA2	0.00108927	0.00361462	6.18793e-14	2.27596e-13	0.000717774	0.00400919	2.31623	54.1827	1.44865	56.3427	3.38647	25.6825	2.17024	107.62	1.41358	61.979	2.04321	82.4083	3.44942	44.2755
FBgn0005771	no ocelli	noc	0.346342	0.422378	3.3034e-11	8.91229e-11	0.251464	0.353685	52.2124	35.0117	45.3072	32.0947	49.2204	40.0552	51.9403	30.078	48.7032	34.2637	50.3195	26.7818	49.3723	31.9926
FBgn0005775	Connectin	Con	0.0155964	0.0321524	5.07353e-17	2.90555e-16	0.0464938	0.094213	13.6405	4.85669	12.7951	5.79116	12.5017	8.13175	11.3657	3.51469	13.1725	3.99997	12.5078	3.27269	11.4158	4.75046
FBgn0005777	Protein phosphatase D3	PpD3	0.0103046	0.0229122	2.3907e-15	1.05718e-14	0.0299545	0.0674771	28.5753	61.642	30.97	65.2019	27.3774	48.3126	32.4783	79.5958	27.8501	78.7465	28.3686	80.2286	28.1294	67.6739
FBgn0005778	Protein phosphatase D5	PpD5	0.0153845	0.0317938	1.36204e-19	1.22399e-18	0.00121116	0.00600486	12.3943	1.13123	10.5095	1.29034	5.88767	1.83281	12.2405	1.21443	10.6794	0.170019	10.4427	0.887568	10.8872	1.05408
FBgn0005779	Protein phosphatase D6	PpD6	0.000717104	0.00253616	2.75037e-17	1.64929e-16	2.06084e-06	2.90136e-05	6.07016	1.64555	11.6192	0.85773	3.49909	2.31941	7.6179	0.780114	6.89783	0.558179	7.84346	0.479595	6.80455	1.07908
FBgn0008635	Coat Protein (coatomer) beta	betaCOP	0.0307154	0.056324	2.18492e-07	4.15498e-07	0.063624	0.120516	70.1909	95.1113	68.0288	96.3805	74.889	78.7895	73.426	116.287	81.4196	104.027	75.963	131.079	76.6594	96.0817
FBgn0008636	homeobrain	hbn	0.837841	0.86384	0.529333	0.569173	0.510129	0.613149	1.94567	2.34815	2.65155	1.96014	2.33502	3.33308	2.623	3.84745	2.98592	1.34433	2.93426	1.46508	2.80605	1.9065
FBgn0008646	E5	E5	0.831189	0.85776	0.36185	0.401845	0.775956	0.831575	2.78442	4.38469	2.96251	3.918	3.35382	7.48457	2.43654	3.8174	2.99739	2.91794	3.05791	3.6153	5.59067	3.41437
FBgn0008651	ladybird late	lbl	0.859388	0.881601	1.6507e-08	3.44762e-08	0.317916	0.426541	4.79736	2.13961	4.92349	2.32762	4.34607	3.47309	4.04796	2.13397	5.15714	1.44211	5.61914	2.02185	5.01828	2.15717
FBgn0010014	Calcineurin B	CanB	0.158915	0.218764	2.76137e-16	1.39781e-15	0.396425	0.507	22.9783	9.4502	24.2465	11.7365	22.259	13.3138	20.2519	8.75788	24.6018	10.4973	22.6859	9.00289	25.2161	9.94641
FBgn0010015	Calcineurin A1	CanA1	3.04386e-06	2.34364e-05	1.06991e-14	4.34156e-14	0.247009	0.348912	14.2728	7.85598	13.7353	7.83663	20.6372	12.6001	14.4548	6.51502	14.0309	7.85441	14.9003	5.49649	18.1528	8.00668
FBgn0010019	Cytochrome P450 4g1	Cyp4g1	8.87889e-05	0.000424857	1.44318e-07	2.7891e-07	0.00808883	0.0248206	6510.3	4423.8	8127.68	4374.41	2964.08	3350.04	6419.99	2882.84	6938.58	4710.15	6097.97	4828.86	5956.07	4706.72
FBgn0010038	Glutathione S transferase D2	GstD2	0.0487905	0.0823707	0.302479	0.340497	0.00375821	0.0140404	5.75031	4.23042	3.72914	3.42982	3.28362	3.96558	1.89169	6.69272	8.83535	3.39517	9.51031	5.03805	4.37182	5.85815
FBgn0010039	Glutathione S transferase D3	GstD3	4.68653e-07	4.86161e-06	0.00435814	0.00605657	0.199806	0.294355	31.1393	31.4005	33.5849	34.9993	12.4391	20.2638	39.8414	64.0184	36.4739	43.6413	34.0514	49.2388	17.5666	19.1771
FBgn0010040	Glutathione S transferase D4	GstD4	0.572674	0.639093	0.207718	0.240529	0.566141	0.662023	0.733792	2.30735	0.664344	1.55725	1.22156	3.81808	0.425856	1.27698	1.12359	0.332476	1.30587	1.22595	1.82519	1.3228
FBgn0010041	Glutathione S transferase D5	GstD5	6.7901e-09	1.47831e-07	6.70276e-15	2.78742e-14	3.54273e-09	2.10383e-07	12.2273	2.4666	8.34097	1.50339	10.9963	4.64217	14.9198	2.62434	35.8726	1.69644	28.8749	2.57757	5.60893	1.86176
FBgn0010042	Glutathione S transferase D6	GstD6	0.362261	0.438658	0.0626428	0.078402	0.184397	0.276167	0.984076	0.394318	0.560712	0.731377	1.50065	1.04172	0.58654	0.903429	1.60998	0.20899	1.98122	0.759884	1.05798	1.35421
FBgn0010043	Glutathione S transferase D7	GstD7	0.177498	0.240088	0.362322	0.402313	0.372656	0.483399	2.71908	1.94454	2.29043	1.42437	2.44261	2.02606	0.931978	1.50933	1.74662	1.78095	1.4028	2.24298	3.16922	2.02984
FBgn0010044	Glutathione S transferase D8	GstD8	4.22289e-07	4.45081e-06	0.000823884	0.00120849	0.0325991	0.0720176	11.4805	8.9739	6.63583	6.84419	14.3294	7.06753	4.01664	2.83677	6.00337	4.07411	9.52709	8.05824	6.51497	5.9757
FBgn0010051	Inositol 1,4,5,-trisphosphate receptor	Itpr	0.0125133	0.0268576	0.289868	0.327576	0.155056	0.240354	30.979	27.1223	28.0347	27.7864	28.1009	32.2972	28.6976	18.7734	31.8725	33.2737	28.5533	23.5962	32.2913	34.8647
FBgn0010052	Juvenile hormone esterase	Jhe	1.50487e-12	1.35311e-10	1.28621e-13	4.55801e-13	8.73621e-05	0.000706129	4.62236	2.1358	4.90947	2.61213	15.4587	7.24254	5.58204	3.5134	8.08808	3.83676	7.23493	2.94737	10.2433	3.81932
FBgn0010053	Juvenile hormone epoxide hydrolase 1	Jheh1	0.264531	0.335994	0.000601005	0.000890512	0.830093	0.871721	66.0894	53.4019	59.7201	37.159	56.3802	40.8318	63.215	58.2985	57.9763	51.6631	64.5512	47.3638	55.7295	42.7396
FBgn0010078	Ribosomal protein L23	RpL23	0.00215703	0.0063596	2.08406e-07	3.97077e-07	0.00208595	0.00908536	1429.66	4724.34	1360	4765.18	1629.57	2038.49	1409.11	12991	1363.32	5815.96	1293.96	6746.97	1137.04	2750.97
FBgn0010097	gamma-Tubulin at 37C	gammaTub37C	0.00132757	0.00423592	5.28521e-17	3.01053e-16	0.00142191	0.00681207	0.431503	53.111	0.536002	64.3646	0.729408	34.6806	1.21004	83.3343	0.898376	60.8553	1.06215	96.7513	2.44843	54.6094
FBgn0010100	Mitochondrial aconitase 1	mAcon1	0.000135048	0.000613732	1.10027e-10	2.82706e-10	0.0656467	0.123378	888.895	563.65	878.915	479.714	1266.07	827.874	1038.16	320.768	884.912	605.111	1035.98	413.74	1513.46	695.151
FBgn0010105	commissureless	comm	0.0127509	0.0273013	1.23426e-24	5.29468e-23	0.00017502	0.00126267	13.476	5.22071	13.398	5.61117	12.6701	5.84897	13.408	3.63622	14.1783	5.64431	13.7488	4.52674	10.905	5.75954
FBgn0010109	deadpan	dpn	0.723983	0.770715	0.000925127	0.00135151	0.38899	0.499216	0.184463	0.399077	0.169211	0.712955	0.414343	0.594498	0.11579	0.629856	0.146348	0.462091	0.445541	0.349122	0.279624	0.680279
FBgn0010113	headcase	hdc	2.47955e-05	0.000142462	0.886295	0.900957	0.0026424	0.0108666	23.0938	17.6148	18.8754	20.5796	25.6356	35.0047	19.2785	12.253	22.3241	23.5924	20.8565	13.7352	13.9267	22.4749
FBgn0010114	hikaru genki	hig	0.0018578	0.00560829	4.73161e-18	3.20714e-17	0.391318	0.50188	51.9017	22.7775	59.3792	24.507	61.19	35.4814	51.0213	18.5701	60.0717	22.3436	54.1594	18.3647	51.3307	23.2144
FBgn0010173	Replication Protein A 70	RpA-70	0.00571399	0.0141395	8.90591e-17	4.88919e-16	0.00888766	0.0265928	31.2309	108.831	28.9605	123.515	29.2868	72.2496	32.0597	145.644	31.722	127.882	29.5827	146.468	29.2026	109.284
FBgn0010194	Wnt oncogene analog 5	Wnt5	0.0217853	0.0422718	1.14721e-07	2.23201e-07	0.206504	0.302303	6.97303	10.4599	6.97088	11.7806	8.50812	15.9531	7.27123	9.19644	7.76795	13.4514	7.76191	9.74759	7.96242	13.3148
FBgn0010197	Guanylyl cyclase at 32E	Gyc32E	1.52665e-12	1.36217e-10	1.06454e-08	2.25926e-08	6.9565e-05	0.000580864	1160.75	581.709	958.324	721.851	1398.5	636.071	3.66275	9.5415	852.234	465.768	650.146	632.46	630.456	423.021
FBgn0010198	Ribosomal protein S15Aa	RpS15Aa	0.0258467	0.0486895	4.05633e-11	1.0859e-10	0.0105329	0.030324	393.218	1347.63	352.153	1234.84	404.68	653.295	354.499	1973.82	335.364	1341.6	343.726	1630.34	407.2	986.267
FBgn0010213	Superoxide dismutase 2 (Mn)	Sod2	0.349147	0.42531	0.869646	0.885957	0.0810925	0.145222	141.9	148.315	147.387	142.597	176.07	127.231	157.811	198.846	138.454	152.183	156.476	195.316	184.922	126.785
FBgn0010215	alpha Catenin	alpha-Cat	0.00395903	0.0104249	4.39996e-13	1.46221e-12	0.00153854	0.00720837	43.5179	68.1116	39.9356	75.0663	46.315	56.0485	41.5785	102.171	45.3485	83.4444	44.129	80.7114	39.322	67.9938
FBgn0010217	ATP synthase, beta subunit	ATPsynbeta	0.00267335	0.00757187	0.754215	0.781772	0.00978996	0.0286568	1003.03	1138.03	1035.04	1125.96	1582.04	1154.55	1103	1329.48	980.319	1270.68	1131.06	1434.36	2156.88	1349.41
FBgn0010220	DEAD box protein 45A	Dbp45A	0.0299989	0.0552264	1.79951e-14	7.10298e-14	0.0137348	0.0369864	15.126	46.7753	12.6723	47.5667	17.1798	29.3219	14.3395	57.28	17.2936	48.2955	13.8801	54.5505	12.1647	36.7118
FBgn0010222	NAD-dependent methylenetetrahydrofolate dehydrogenase	Nmdmc	0.0114684	0.0249719	3.35849e-06	5.81361e-06	0.0171218	0.0437943	33.1722	52.2623	20.5902	30.5031	23.7075	26.3544	13.4038	51.4562	17.4189	32.6074	15.3139	36.1943	27.1522	28.8503
FBgn0010223	G protein alpha f subunit	Galphaf	0.935054	0.943337	0.0716966	0.0890959	0.0330236	0.072693	9.31273	12.0419	9.94398	11.2091	8.77803	12.8596	10.6405	9.15221	10.6321	11.3912	13.2391	9.83825	8.29821	13.396
FBgn0010225	Gelsolin	Gel	0.00204834	0.00608196	2.5017e-05	4.06369e-05	0.75065	0.811589	184.945	142.88	107.418	77.5471	157.356	114.209	153.234	122.283	124.888	103.849	136.598	98.1469	164.048	93.9762
FBgn0010226	Glutathione S transferase S1	GstS1	3.72962e-08	5.96552e-07	1.35405e-08	2.84936e-08	0.006424	0.0207885	509.989	153.964	637.162	288.069	1792.65	873.64	511.461	159.79	629.242	335.09	610.418	115.887	1688.84	393.606
FBgn0010228	HMG protein Z	HmgZ	0.000423629	0.00161602	0.0649472	0.0811394	0.0944738	0.163323	129.788	118.535	131.499	129.737	171.045	133.757	128.763	159.936	137.927	124.347	140.48	123.552	107.244	78.2109
FBgn0010235	Kinesin light chain	Klc	0.0795866	0.123416	4.31517e-10	1.04545e-09	0.0169732	0.04352	47.2595	64.4825	44.3235	71.0927	51.2957	54.583	44.4429	76.8097	48.5938	75.8022	46.7309	87.7814	44.8388	64.4161
FBgn0010238	Lachesin	Lac	0.00507878	0.012834	0.00428574	0.00595959	0.0343442	0.0748175	67.7273	83.0628	69.9198	94.0488	102.555	91.5275	73.8312	86.8661	99.6198	99.5341	74.8854	108.347	80.2012	81.818
FBgn0010240	Ligand-gated chloride channel homolog 3	Lcch3	0.050051	0.0841764	4.12266e-14	1.54673e-13	0.293421	0.399914	5.86717	3.27341	6.81377	3.71884	5.87975	3.90391	6.00803	2.06852	6.87803	3.21559	5.9158	3.04786	5.71592	2.67337
FBgn0010241	Multi drug resistance 50	Mdr50	0.00115693	0.00379484	0.0913099	0.111784	0.136519	0.217493	14.7354	10.0231	11.8991	8.58098	8.26368	8.86801	12.7648	9.83499	14.396	13.8627	14.107	10.7534	14.3307	18.2397
FBgn0010246	Myosin 61F	Myo61F	0.0612	0.0994891	0.000179196	0.000275174	0.831569	0.872678	78.5185	99.6904	67.9013	83.1727	79.0344	90.0866	52.5303	68.2328	56.8641	90.279	60.7178	77.3861	55.0131	86.6156
FBgn0010247	Poly-(ADP-ribose) polymerase	Parp	0.110318	0.161445	1.04961e-14	4.26572e-14	0.0284773	0.0648931	34.1171	53.2474	26.625	61.8964	31.4319	45.4161	29.6114	62.1076	29.9329	62.8633	30.7936	67.1689	26.2311	55.2552
FBgn0010258	RNA-binding protein 4	Rbp4	0.601476	0.665264	5.5212e-21	6.81909e-20	0.762223	0.82054	15.2831	1.6676	14.4569	1.0751	15.4576	2.21591	16.1871	1.64031	14.4354	0.716355	16.8254	1.45206	13.9427	1.92111
FBgn0010263	RNA-binding protein 9	Rbp9	4.15511e-13	4.59226e-11	5.85192e-22	9.29474e-21	7.32191e-05	0.000606602	192.293	42.2714	122.9	38.9401	199.67	106.427	122.48	23.1177	133.869	42.2806	116.287	27.2065	106.179	35.8971
FBgn0010265	Ribosomal protein S13	RpS13	0.0175181	0.0354122	1.19339e-12	3.77891e-12	0.00314063	0.0123534	731.036	2044.63	630.893	1836.68	766.223	1032.01	628.765	2394.05	651.031	2174.03	632.222	2518.12	701.581	1477.56
FBgn0010269	Downstream of raf1	Dsor1	0.0456308	0.0780037	5.96542e-19	4.75173e-18	0.00858145	0.02594	14.5276	38.0006	13.5441	42.6413	20.2151	36.4747	16.8626	43.1906	16.5201	52.8016	14.5737	47.0476	16.3837	44.9709
FBgn0010278	Structure specific recognition protein	Ssrp	0.0335009	0.060436	6.23843e-20	6.02455e-19	0.0161273	0.0418023	19.5764	91.1199	17.3865	102.06	26.0058	77.2274	20.8804	89.416	22.3306	119.589	22.5973	115.456	17.3276	100.074
FBgn0010280	TBP-associated factor 4	Taf4	0.130933	0.18662	4.07803e-08	8.24779e-08	0.0578171	0.111846	39.9277	55.1836	43.5004	58.4911	35.7427	56.329	43.7371	50.1167	42.1889	74.4237	41.2587	50.1401	34.8451	65.5441
FBgn0010282	Transcription factor IIFalpha	TfIIFalpha	0.0788974	0.122479	2.4085e-14	9.34681e-14	0.182677	0.27399	40.0846	75.7437	39.542	83.123	38.9327	63.3612	39.0175	73.8279	41.7349	95.4477	38.7691	85.1309	35.2108	78.3433
FBgn0010287	TBP-related factor	Trf	0.0229754	0.0441771	4.96503e-07	9.16794e-07	0.107893	0.181398	8.7747	19.2482	8.38604	16.3421	5.41658	9.45985	8.92933	32.0185	6.6326	20.4025	8.83721	25.197	9.2211	15.1011
FBgn0010288	Ubiquitin carboxy-terminal hydrolase	Uch	0.0213919	0.0416608	3.21338e-06	5.57152e-06	0.00525031	0.0179272	87.7184	118.644	112.763	144.521	102.049	98.3086	101.242	142.999	91.623	140.537	88.3616	206.155	98.1619	119.962
FBgn0010292	by S6	bys	0.00209977	0.00620688	1.56803e-18	1.15748e-17	0.000759358	0.00417739	12.3331	64.706	11.2833	67.3437	15.4744	42.2287	12.8734	90.7531	13.2093	81.1098	12.8535	86.7458	13.3785	64.966
FBgn0010294	new glue 2	ng2	4.98778e-08	7.51709e-07	0.0157427	0.0209398	6.19778e-06	7.31191e-05	1.04965	1.40565	0.332289	0.929522	23.0091	4.00474	0.409951	1.67731	0.662709	0.714635	1.16743	1.98573	0.921457	0.969259
FBgn0010295	new glue 3	ng3	0.036174	0.0643538	0.491321	0.532039	0.427527	0.536389	3.43451	3.62853	3.04324	3.95863	6.94656	3.58535	0.953275	1.88258	2.93133	2.21774	3.70622	3.76335	3.20933	2.50925
FBgn0010296	new glue 4	ng4	0.847458	0.871835	0.597551	0.634763	0.453354	0.56005	1.01789	1.44673	1.3999	0.712256	1.7543	1.51855	1.54498	1.59881	2.21546	0.890793	1.14756	2.07546	1.8279	1.62348
FBgn0010300	brain tumor	brat	0.000807491	0.00281085	5.13679e-11	1.3639e-10	0.0144429	0.0383994	12.9868	26.9553	12.1274	34.157	24.6901	40.7496	12.7101	24.5081	14.0705	47.6328	13.2109	26.7343	14.2844	49.0704
FBgn0010303	hemipterous	hep	0.000177101	0.00077433	1.75868e-07	3.37384e-07	0.0242492	0.0572675	26.8692	36.3809	25.3423	34.7351	32.0173	49.1773	25.3182	24.8702	27.6951	45.0693	25.446	29.7285	23.9297	40.2899
FBgn0010309	pigeon	pigeon	0.00428118	0.0111241	2.92121e-09	6.51318e-09	0.00634265	0.0205965	13.4667	15.9299	14.1229	17.3541	9.42294	18.5856	13.4435	16.6176	13.3415	25.6311	11.9553	18.4971	13.0899	25.3057
FBgn0010313	corto	corto	0.098839	0.147625	0.259449	0.29555	0.131609	0.211486	35.95	33.7105	34.2469	38.3506	36.2326	44.0003	33.6328	24.9733	35.6038	45.9648	37.3663	33.7246	32.5321	41.1946
FBgn0010314	Cyclin-dependent kinase subunit 30A	Cks30A	0.12955	0.184847	2.44778e-20	2.58675e-19	0.079719	0.143294	4.59279	39.9437	5.26758	45.7011	5.96958	33.5696	6.04176	43.5251	4.79279	52.3015	5.3885	47.2365	4.75951	43.5074
FBgn0010315	Cyclin D	CycD	6.43265e-06	4.45693e-05	3.19547e-24	1.11267e-22	8.4044e-07	1.38464e-05	8.55907	47.6372	7.20607	50.3514	10.8664	36.0085	8.52101	71.5831	7.8138	67.3983	8.65241	56.5259	8.89082	53.2352
FBgn0010316	dacapo	dap	3.68614e-07	3.9719e-06	4.86243e-26	4.13809e-24	3.31696e-07	6.49316e-06	13.2489	48.3154	12.2462	60.5035	11.6568	41.4732	11.7622	73.9596	13.6038	69.9757	11.3596	57.9097	10.9882	68.0398
FBgn0010317	Cyclin J	CycJ	0.129075	0.184269	1.0726e-15	4.97245e-15	0.13776	0.218939	2.26825	40.4752	1.7995	47.3979	2.54349	27.5584	2.84594	51.1669	2.30209	53.9484	2.8925	55.2738	2.59754	44.9266
FBgn0010323	Goosecoid	Gsc	0.337937	0.41384	0.528399	0.568361	0.894996	0.919968	0.96354	1.59701	0.559321	0.89925	1.06024	1.5728	0.682447	0.933541	0.443419	0.498396	1.25572	0.869551	1.58174	1.27102
FBgn0010328	without children	woc	0.0333973	0.0602833	7.30473e-12	2.10645e-11	0.0453889	0.0925159	19.1251	51.5063	17.6948	53.8563	21.3171	57.1795	18.7964	33.497	19.6133	73.3002	18.8094	46.1204	18.8878	69.8381
FBgn0010329	Tyramine beta hydroxylase	Tbh	0.313568	0.388119	6.57312e-19	5.20195e-18	0.00185128	0.00829718	9.22587	3.64129	9.56222	4.25505	7.74225	5.41456	9.1872	2.40078	9.07565	3.19247	9.27595	2.87627	8.84801	3.41872
FBgn0010333	Rac1	Rac1	0.00128675	0.00413376	1.20129e-15	5.51921e-15	0.00496303	0.0172799	62.362	96.9251	54.4074	101.037	67.2866	82.7138	61.1501	116.867	66.4757	113.555	67.5636	108.687	55.44	89.2817
FBgn0010339	upstream of RpIII128	128up	0.000932403	0.00317756	8.23411e-14	2.97764e-13	0.000653998	0.00373167	23.8107	76.1218	24.7137	73.7927	25.7283	47.2089	25.4273	136.244	24.2575	96.5212	22.3491	114.538	25.4838	79.0646
FBgn0010340	upstream of RpII140	140up	0.0527291	0.087744	3.56233e-08	7.24623e-08	0.0323127	0.0715438	9.56577	14.6611	8.59982	16.08	10.8317	11.6304	8.75472	20.9005	8.39398	18.6089	10.0829	25.0146	8.63761	14.7683
FBgn0010341	Cdc42	Cdc42	0.00263672	0.00748812	3.13315e-14	1.19549e-13	0.0237804	0.0563527	70.5565	100.539	62.9807	110.996	90.7814	107.75	63.8873	105.222	73.8982	129.515	70.7282	118.063	56.3619	103.748
FBgn0010342	Microtubule-associated protein 60	Map60	0.0821088	0.126512	6.54811e-18	4.3224e-17	0.0245836	0.0578769	9.19644	64.981	9.10242	70.1506	13.5746	44.81	10.2523	60.5006	10.8661	83.2248	9.53704	72.6044	10.5226	70.0479
FBgn0010348	ADP ribosylation factor at 79F	Arf79F	1.51613e-11	9.47142e-10	6.10548e-08	1.21796e-07	9.0133e-05	0.000725577	4502.49	2285.14	3581.03	2995.56	5635.32	2461.39	153.554	196.486	3533.05	1990.4	2828.18	2681.67	2362.23	1604.58
FBgn0010350	CDP-diacylglycerol synthase	Cds	0.179618	0.24273	1.4806e-14	5.89979e-14	0.252232	0.354524	100.15	52.342	103.536	56.122	86.0157	58.0966	102.224	44.2426	110.506	64.726	102.509	55.339	95.2713	58.6544
FBgn0010352	Oxoglutarate dehydrogenase	Ogdh	0.00570572	0.0141245	9.09374e-13	2.91201e-12	0.0471077	0.0951782	451.891	258.115	344.043	181.873	429.756	281.897	505.843	165.052	424.396	243.371	470.967	176.395	584.648	276.088
FBgn0010355	TBP-associated factor 1	Taf1	0.142603	0.200117	5.1853e-08	1.04e-07	0.0948158	0.163701	29.6459	43.5339	28.0706	45.0235	28.1843	42.4867	29.8198	31.4982	29.5808	56.3191	29.0062	43.0634	27.6544	52.0927
FBgn0010356	TBP-associated factor 5	Taf5	0.0286714	0.0531824	1.95926e-16	1.01503e-15	0.00279723	0.0113543	8.07158	25.0183	7.20989	26.9136	10.4975	17.0023	8.15138	33.3088	8.15516	28.2434	8.59629	31.3315	10.3165	27.9881
FBgn0010357	betaTrypsin	betaTry	0.23026	0.298906	0.086815	0.106659	0.0659834	0.123898	876.913	1332.64	1062.97	624.574	627.896	768.879	697.598	772.582	759.91	1398.75	1027.16	805.654	743.008	1424.12
FBgn0010358	deltaTrypsin	deltaTry	5.0107e-11	2.53966e-09	1.63266e-09	3.72955e-09	3.08412e-05	0.000290608	1.01177	1.79545	2.75375	6.14003	0.158634	0.75385	0.943862	4.81121	2.57116	10.7203	5.29203	16.9123	6.89634	20.8448
FBgn0010359	gammaTrypsin	gammaTry	1.72864e-10	7.31684e-09	1.53168e-08	3.20873e-08	0.000489885	0.00295771	3.36828	5.30912	6.04137	9.31293	3.02157	4.75	2.77228	6.30433	3.11136	10.016	7.61477	15.8399	10.4581	25.3772
FBgn0010379	Akt kinase	Akt	0.421406	0.497223	3.86728e-05	6.20942e-05	0.202325	0.297214	44.5486	48.8134	41.761	52.3436	48.0698	46.2712	41.3784	49.5146	44.7006	55.9189	41.9417	47.9489	38.6045	50.1337
FBgn0010380	Adaptor Protein complex 1/2, beta subunit	AP-1-2beta	0.0452409	0.0774703	1.45e-11	4.05496e-11	0.28959	0.395675	55.6574	81.0794	49.5198	83.175	61.558	80.6655	55.3225	78.9937	58.7858	97.0001	55.1913	98.37	64.3	98.9792
FBgn0010382	Cyclin E	CycE	7.3519e-08	1.03545e-06	4.41572e-13	1.46653e-12	3.18159e-05	0.000298404	57.268	79.8764	51.2269	91.2374	79.3211	73.1356	5.59776	53.0713	46.1451	102.161	36.1941	84.1801	32.7973	93.6648
FBgn0010383	Cytochrome P450 18a1	Cyp18a1	8.28827e-07	7.82836e-06	5.69213e-18	3.81112e-17	0.00292121	0.0117342	16.2026	48.1961	11.5824	40.6729	5.98478	21.395	13.5796	31.9604	11.1808	44.9447	14.5095	35.105	15.8209	42.3341
FBgn0010385	Defensin	Def	0.000512532	0.00189785	8.37001e-06	1.40977e-05	0.00591517	0.0196288	25.592	45.809	35.101	223.319	31.6259	88.2567	46.83	346.855	121.33	169.286	115.037	177.241	13.2905	75.3577
FBgn0010387	Acyl-CoA binding protein 2	Acbp2	0.129438	0.184737	1.23081e-15	5.64506e-15	0.296815	0.40371	707.71	409.963	681.822	268.736	735.367	371.901	700.398	294.008	762.649	360.835	824.636	393.09	787.695	236.887
FBgn0010388	Drosocin	Dro	0.00113585	0.00374344	0.178778	0.209379	0.757344	0.816774	65.4772	31.1696	50.7349	26.6001	124.246	167.201	38.3495	18.3423	111.68	79.1753	83.977	50.5329	48.6875	12.6844
FBgn0010389	heartless	htl	0.712337	0.760627	1.63118e-07	3.13795e-07	0.00184191	0.00826678	12.4412	9.18588	11.727	9.94216	9.21	10.5123	12.8452	8.1605	13.3471	8.23027	12.3553	7.34476	11.1254	9.75542
FBgn0010391	Signal recognition particle receptor alpha	SrpRalpha	0.00168001	0.00515469	1.53331e-07	2.9561e-07	0.000688984	0.00387873	58.7883	85.8462	61.861	89.4036	71.3431	65.5764	64.3236	165.055	68.3493	101.806	59.4197	128.004	62.8311	83.6445
FBgn0010395	Integrin betanu subunit	Itgbn	2.32018e-05	0.000134716	3.87208e-10	9.41833e-10	0.000687244	0.00387305	10.3768	7.7983	9.02727	6.99226	10.2868	8.05364	8.23499	5.33295	12.7563	6.29576	10.0255	6.74454	6.70341	6.44551
FBgn0010397	Lamin C	LamC	0.000134839	0.000613483	0.00175828	0.00251759	0.706185	0.777342	57.0527	50.1665	51.3673	49.3606	69.6396	63.248	51.2978	41.6098	53.6963	52.2745	56.0252	50.6394	63.2885	51.4271
FBgn0010398	Leucine-rich repeat 47	Lrr47	0.0187838	0.0374993	2.06298e-10	5.15664e-10	0.0292318	0.0662371	4.76779	12.9583	4.57023	14.6884	4.52537	8.01907	4.91393	23.1616	4.25452	13.4124	4.49426	17.0471	4.47484	12.4371
FBgn0010399	NMDA receptor 1	Nmdar1	0.823055	0.851434	6.60185e-06	1.12049e-05	0.539644	0.639401	7.97955	4.15648	8.37294	4.42443	7.39541	6.67342	7.71499	5.51703	7.88562	3.3935	7.9187	2.77661	9.03254	4.1465
FBgn0010401	Os-C	Os-C	0.82308	0.851434	0.00322893	0.00452761	0.168725	0.257357	20.6442	23.0602	34.4677	15.3937	19.4167	20.6211	36.4592	15.2404	32.8459	10.571	22.8427	16.7606	20.5778	15.3193
FBgn0010403	Odorant-binding protein 83b	Obp83b	0.119419	0.172448	1.85684e-05	3.0475e-05	0.0241491	0.057065	23.9467	17.9045	36.9361	10.1547	12.5003	13.6585	39.8389	12.768	33.3978	9.47512	27.6184	18.5808	16.5952	13.0548
FBgn0010406	Ribonuclease X25	RNaseX25	0.380645	0.456757	5.96847e-08	1.19152e-07	0.538689	0.638507	32.0706	44.7279	29.1886	40.918	30.8988	34.1126	27.9329	40.742	31.8902	43.2704	29.5754	44.5488	31.8475	42.7754
FBgn0010407	Ror	Ror	0.0972937	0.145735	0.000889888	0.00130195	0.221736	0.320229	2.17125	1.74586	2.85568	1.56141	3.15371	2.92166	2.2598	2.55046	2.62563	1.563	2.74237	1.27929	2.82643	1.91538
FBgn0010408	Ribosomal protein S9	RpS9	0.00207326	0.00614564	1.56622e-07	3.01626e-07	0.00169673	0.00774626	139.562	693.592	144.956	676.393	167.199	258.068	142.954	1944.9	130.507	766.336	128.162	935.084	143.519	372.497
FBgn0010409	Ribosomal protein L18A	RpL18A	0.00644583	0.0156285	1.46767e-12	4.58539e-12	0.00424465	0.0153986	1013.53	2968.6	925.842	2720.23	1051.41	1469.97	961.919	3669.97	935.458	2937.7	924.707	3504	877.658	1985.19
FBgn0010411	Ribosomal protein S18	RpS18	0.00730935	0.0173241	3.2588e-09	7.2284e-09	0.00430283	0.0155423	1164.59	3802.89	925.272	3468.09	1204.56	1693.12	1023.19	7059.89	1029.66	3769.86	1010.57	5148.39	1065.94	2457.32
FBgn0010412	Ribosomal protein S19a	RpS19a	0.00900447	0.0205545	1.18003e-10	3.02175e-10	0.00352031	0.0133969	592.299	1805.35	525.014	1667.62	665.308	886.942	522.434	2793.48	548.36	1813.7	562.088	2169.23	522.221	1151.48
FBgn0010414	Serotonin transporter	SerT	0.663394	0.719253	3.21087e-07	6.02819e-07	0.290313	0.396527	6.31567	3.6378	6.39794	2.91098	6.31311	5.84934	6.7035	3.78217	6.4227	2.40878	7.61771	2.48121	7.28259	3.30267
FBgn0010415	Syndecan	Sdc	0.00402886	0.010572	0.00201578	0.00287259	0.347859	0.457422	138.032	121.723	109.541	105.382	134.106	115.056	116.582	118.199	122.343	113.469	128.832	95.1354	104.838	90.2315
FBgn0010416	TH1	TH1	0.000306097	0.00122616	1.07411e-19	9.87548e-19	0.000100925	0.000792413	16.2556	42.0857	13.3059	41.4157	16.2188	30.5401	14.435	58.3879	15.37	48.5591	15.0824	50.411	14.0205	41.2019
FBgn0010417	TBP-associated factor 6	Taf6	0.00533062	0.0133475	9.2444e-15	3.78212e-14	0.00610382	0.020104	26.2403	55.326	21.9639	53.2307	23.8138	35.2986	24.8137	60.4862	21.3594	53.5416	22.9861	63.5012	23.5162	42.3002
FBgn0010421	Transcription factor TFIIFbeta	TfIIFbeta	0.000303108	0.00121572	4.10363e-18	2.809e-17	0.00605779	0.0199937	15.9094	40.0215	15.6297	41.655	15.6479	32.7616	17.2092	49.9679	18.6392	54.094	15.5721	52.2227	14.2159	37.104
FBgn0010422	RNA polymerase II elongation factor	TfIIS	0.0514371	0.0859535	6.96023e-14	2.54414e-13	0.0476418	0.0960622	29.6542	55.627	26.458	55.4561	33.4795	44.8698	32.1835	54.7759	30.9415	67.4496	30.9961	60.5839	26.4926	49.7097
FBgn0010423	Troponin C at 47D	TpnC47D	2.54675e-06	2.01095e-05	2.92966e-08	6.0069e-08	0.00375053	0.014015	83.1532	38.7075	79.4095	70.2781	204.112	84.3829	67.1827	46.8569	105.343	59.6735	111.384	65.7448	122.778	58.7599
FBgn0010424	Troponin C at 73F	TpnC73F	1.45845e-08	2.70843e-07	0.00255446	0.00361114	0.30756	0.415167	101.214	90.628	106.662	120.5	238.378	194.739	86.8658	56.2454	136.366	111.93	120.119	90.3972	157.761	96.3922
FBgn0010425	epsilonTrypsin	epsilonTry	7.47379e-07	7.18703e-06	4.31923e-10	1.04628e-09	3.21733e-05	0.000301022	162.048	295.014	541.292	774.425	220.349	354.988	258.828	1203.29	317.484	1280.11	422.708	628.005	430.709	1374.17
FBgn0010431	matrimony	mtrm	0.00351909	0.00948295	1.83767e-16	9.58274e-16	0.0034458	0.0132017	1.93978	210.497	2.3704	266.236	3.39852	113.052	4.53298	320.649	3.87325	250.004	2.24863	337.435	4.44928	206.46
FBgn0010433	atonal	ato	0.791233	0.82579	0.0864764	0.106292	0.771691	0.828262	0.598875	1.76815	0.701319	1.01242	0.317667	2.33326	0.467635	2.24596	0.509694	0.989261	1.3071	1.02338	2.00718	2.11072
FBgn0010434	coracle	cora	0.0181247	0.0364256	7.34203e-09	1.57882e-08	0.0353241	0.0764708	103.264	74.4162	100.577	78.691	104.564	98.6353	100.025	42.0952	108.52	72.6766	109.035	63.7761	97.4814	71.8471
FBgn0010435	epithelial membrane protein	emp	6.65731e-08	9.54514e-07	6.08327e-18	4.04577e-17	0.167234	0.255474	263.057	69.8819	190.666	67.0972	289.346	173.173	193.087	49.4147	203.998	64.5583	214.958	70.5813	199.577	62.1455
FBgn0010438	mitochondrial single stranded DNA-binding protein	mtSSB	0.0537199	0.0891132	0.180865	0.211543	0.442083	0.550399	4.4841	5.31455	5.32994	6.09037	2.45796	2.7225	4.2804	8.30847	3.45174	4.07455	3.50825	4.48641	4.63262	3.09997
FBgn0010441	pelle	pll	9.84665e-05	0.000465427	8.94163e-21	1.05674e-19	6.60912e-06	7.73982e-05	11.5788	30.4821	11.3283	26.4479	12.624	22.399	10.7402	40.9983	11.2385	35.6772	11.6574	31.6603	11.3342	30.2588
FBgn0010452	tartan	trn	8.81087e-06	5.82088e-05	2.17427e-06	3.82021e-06	0.0388611	0.0822002	13.2128	7.71206	11.8434	10.745	15.5453	14.3817	11.7236	6.60569	11.5933	9.37074	11.427	8.61385	11.4643	10.6285
FBgn0010453	Wnt oncogene analog 4	Wnt4	0.119779	0.172858	0.10265	0.12466	0.569078	0.66414	4.14177	3.88494	4.41202	4.53326	4.62648	4.01627	3.45822	3.67979	4.05815	2.87189	4.09219	4.03355	3.99866	3.21129
FBgn0010470	FK506-binding protein 14	Fkbp14	0.00957999	0.0216141	1.3033e-08	2.74911e-08	0.616026	0.703203	105.139	75.6289	97.5103	68.6209	80.5309	61.0707	93.8617	73.2861	100.181	72.9868	96.0231	84.754	87.6847	67.05
FBgn0010473	turtle	tutl	0.104706	0.154985	4.40974e-13	1.46516e-12	0.00710504	0.0224528	26.1328	11.7535	28.9871	14.475	22.4503	20.321	25.397	7.89791	28.5762	13.7026	27.3251	7.11487	25.9253	11.9241
FBgn0010482	hulk	hlk	3.10055e-11	1.70558e-09	8.75266e-17	4.80837e-16	0.0220691	0.053112	113.345	37.6997	116.225	54.7575	238.594	115.187	103.741	22.4854	126.799	51.8564	133.667	25.1911	169.539	56.5363
FBgn0010488	NAT1	NAT1	0.126514	0.181265	8.53433e-05	0.000133988	0.296527	0.403387	197.874	289.638	196.258	329.207	239.03	314.788	187.496	165.147	195.481	363.898	187.302	266.131	202.494	329.678
FBgn0010497	Dietary and metabolic glutamate transporter	dmGlut	1.64371e-10	7.07017e-09	4.95501e-19	4.01727e-18	3.66473e-09	2.12862e-07	35.715	50.0654	28.5772	65.9988	35.4298	61.0433	30.0447	75.5773	35.1114	95.951	28.7296	68.4603	38.3207	129.581
FBgn0010501	Death caspase-1	Dcp-1	0.0214328	0.04172	1.54128e-19	1.3696e-18	0.0110149	0.0313563	8.02493	46.6269	9.13949	51.1615	9.81451	32.4012	9.13149	41.2405	8.64939	56.392	9.34769	51.6998	8.34708	46.3655
FBgn0010504	kermit	kermit	3.92122e-06	2.90424e-05	2.5623e-22	4.50597e-21	1.82456e-07	4.03304e-06	52.9223	17.802	70.7427	16.6333	34.247	18.3419	65.7457	14.6495	54.5778	19.3589	55.0675	17.4243	47.2819	18.1638
FBgn0010516	walrus	wal	0.0318226	0.0579669	3.43075e-05	5.5325e-05	0.0440996	0.090409	197.102	246.15	134.168	210.033	176.811	160.451	179.503	356.327	167.11	272.74	157.144	273.063	198.817	219.799
FBgn0010520	Bekka	Bka	0.00241228	0.00696254	2.96708e-15	1.29479e-14	0.000806929	0.00438303	9.08395	41.2428	7.98805	47.3095	10.9457	29.0147	8.3584	76.2348	10.0133	52.2897	8.7274	61.471	9.60333	40.9804
FBgn0010531	Copper chaperone for superoxide dismutase	Ccs	0.00533211	0.0133489	1.52611e-05	2.51898e-05	0.00648365	0.020922	16.3048	23.2797	16.7439	20.9729	19.4921	17.8961	16.8354	43.6147	18.56	27.0182	19.3145	34.2444	15.6723	20.6747
FBgn0010548	Aldehyde dehydrogenase type III	Aldh-III	0.240464	0.310279	5.33689e-13	1.75743e-12	0.161345	0.248121	91.1447	65.9871	95.9808	51.5366	86.6348	57.8613	95.6103	53.826	100.837	59.7618	102.659	66.9942	112.536	54.967
FBgn0010549	lethal (2) 03659	l(2)03659	0.00890806	0.0203842	3.42848e-08	6.98915e-08	0.0768912	0.139313	9.50983	12.8337	4.75277	8.66059	4.78052	8.47454	4.78994	9.32919	2.26751	8.33287	1.87865	13.6943	2.10199	9.33534
FBgn0010551	Prohibitin 2	Phb2	0.00101425	0.00340472	8.65446e-13	2.78029e-12	0.00543402	0.0183924	98.8704	188.037	105.885	198.838	79.9408	135.688	101.947	305.459	93.3324	225.353	92.2472	269.604	98.1783	202.132
FBgn0010575	scribbler	sbb	0.0136699	0.0288834	0.00842716	0.0114494	0.0567288	0.110116	34.9984	38.3125	34.6445	44.2165	37.9617	56.199	34.6205	23.31	36.5858	57.95	32.6859	31.1065	35.5073	59.7322
FBgn0010583	dreadlocks	dock	0.611997	0.674557	0.0876003	0.107557	0.229378	0.329353	29.4451	30.2669	29.6911	30.6039	26.0883	31.355	30.1352	24.5226	28.7695	36.1346	28.8375	30.7421	27.5543	34.3431
FBgn0010590	Proteasome beta1 subunit	Prosbeta1	0.0818283	0.126228	1.71435e-05	2.81975e-05	0.0218607	0.0527899	113.912	172.943	134.362	188.097	138.302	133.006	129.747	260.743	122.941	180.346	119.749	272.128	143.703	154.056
FBgn0010591	Sphingosine-1-phosphate lyase	Sply	0.00999337	0.0223597	3.23807e-11	8.74197e-11	0.137311	0.218413	41.1887	64.3391	34.9427	59.5163	38.5228	46.3364	35.5708	60.1395	43.0403	74.1184	37.6778	68.5884	41.735	73.9456
FBgn0010602	lesswright	lwr	0.289352	0.362202	2.31975e-12	7.08615e-12	0.00647408	0.0209081	41.8643	84.5693	39.2536	93.1437	54.9831	66.8445	43.2103	86.8241	41.8988	96.3079	38.4108	121.328	45.0235	90.3539
FBgn0010607	lethal (2) 05714	l(2)05714	0.133469	0.18964	4.74842e-12	1.40206e-11	1.23342e-05	0.000132188	20.3516	30.0699	17.1183	35.859	25.9648	21.881	8.26016	39.4715	18.2707	33.9473	17.6134	40.6196	13.8691	28.9608
FBgn0010611	HMG Coenzyme A synthase	Hmgs	6.68317e-07	6.49939e-06	0.000862182	0.0012628	0.629304	0.71472	75.8688	72.1508	70.8961	58.5416	57.2335	50.4737	101.299	80.2089	91.1358	81.3589	89.6308	76.1985	76.5822	72.6592
FBgn0010612	ATP synthase, subunit G	ATPsynG	0.460103	0.534609	0.535887	0.575552	0.0413805	0.0861327	312.173	327.133	339.876	309.11	443.503	298.872	331.486	491.665	327.766	376.32	400.097	424.794	463.122	265.036
FBgn0010620	-	CG10939	0.00158584	0.00491694	0.477909	0.518821	0.588955	0.680622	55.2644	58.1161	58.6223	64.1716	59.9877	63.1294	63.2036	54.7274	79.1711	74.7752	70.3387	76.4045	61.5878	69.9047
FBgn0010621	Chaperonin containing TCP1 subunit 5	CCT5	0.00797599	0.0186523	2.84527e-15	1.24505e-14	0.00337298	0.0130359	51.6585	326.825	41.5092	353.959	69.281	215.907	49.2609	513.78	55.6843	394.203	51.5264	531.868	51.5984	326.387
FBgn0010622	Dynactin 3, p24 subunit	DCTN3-p24	0.0368948	0.0654213	1.38955e-10	3.52875e-10	0.0216798	0.052452	20.3302	32.9995	18.0953	32.325	19.7192	25.863	16.7011	44.7329	19.1699	36.4961	19.8103	42.9818	17.1409	27.9909
FBgn0010638	Sec61 beta subunit	Sec61beta	0.00467018	0.0119646	6.00475e-06	1.02242e-05	0.00277467	0.0112909	115.049	135.491	130.907	164.696	153.357	131.284	123.668	219.061	145.694	194.75	133.996	257.255	145.615	181.644
FBgn0010651	Major Facilitator Superfamily Transporter 14	MFS14	0.00283276	0.00794421	2.152e-05	3.51201e-05	0.326079	0.434533	58.0145	46.6206	44.5271	29.2199	55.5973	45.1023	46.6155	42.8966	58.7281	35.2566	54.2628	37.5807	36.3931	32.0464
FBgn0010660	Nucleoporin 214kD	Nup214	0.219797	0.287528	2.10661e-10	5.26404e-10	0.105892	0.178676	19.7599	44.3444	17.8887	49.1196	19.1948	43.4228	20.8725	27.0109	19.7558	55.8514	18.9476	45.4017	18.3871	53.3061
FBgn0010741	Prefoldin 2	Pfdn2	0.00166441	0.00512188	7.35973e-12	2.12115e-11	0.000301195	0.00197834	30.1525	102.868	31.9882	117.388	49.068	67.2303	32.8214	224.369	37.2226	125.842	30.5015	159.819	33.1865	97.1489
FBgn0010747	Signal recognition particle 54k	Srp54k	0.0152464	0.0315658	0.000630284	0.000931986	0.0679836	0.126782	70.8687	78.4508	70.0103	76.0328	69.6038	64.0824	74.304	84.7426	72.9349	93.2387	72.3657	101.697	74.3307	81.8458
FBgn0010750	antimeros	atms	0.00508217	0.0128385	8.63913e-12	2.47376e-11	0.0129859	0.0354313	18.0387	50.3033	18.5081	53.8282	15.0607	29.4696	18.8273	76.0286	17.7632	53.1396	16.3488	75.8848	16.1807	42.411
FBgn0010762	simjang	simj	0.147522	0.20566	4.82194e-06	8.25884e-06	0.212743	0.309432	28.2979	37.4897	30.1337	41.0752	29.6257	43.1503	30.1367	32.6849	31.1189	51.3071	30.7417	35.0038	29.7071	46.251
FBgn0010768	squeeze	sqz	0.0312361	0.0570815	1.15538e-13	4.11178e-13	0.129718	0.209136	6.9336	14.6782	6.6004	15.7229	7.05084	18.318	6.59304	13.514	6.09802	20.5004	5.37277	14.977	7.88745	21.0662
FBgn0010770	peter pan	ppan	0.0013851	0.0043879	3.81164e-23	8.93406e-22	0.00109499	0.00553934	6.42954	45.5776	6.58803	49.0041	7.4275	33.8401	6.78426	54.7139	6.78933	54.9688	7.60525	51.4762	6.56034	40.582
FBgn0010772	Xe7	Xe7	0.0392363	0.0688019	0.00134301	0.0019408	0.0502483	0.10015	35.0678	45.5996	42.8913	41.1874	27.2701	42.9688	39.6767	34.2149	41.6413	55.4705	39.8738	43.8329	34.2296	47.4127
FBgn0010774	RNA and export factor binding protein 1	Ref1	2.22864e-05	0.000130065	1.51772e-16	8.00879e-16	4.40049e-05	0.000394779	57.5286	194.175	63.4933	206.901	57.1518	129.195	59.466	355.234	60.5604	250.97	62.0219	256.926	52.7565	176.033
FBgn0010786	lethal (3) 02640	l(3)02640	0.000996177	0.00335609	5.49459e-13	1.80637e-12	0.112101	0.186677	53.8466	81.2607	57.5648	82.2649	47.5	79.5945	64.9797	99.5444	56.7262	107.821	48.5681	101.222	67.8789	109.229
FBgn0010803	Tryptophanyl-tRNA synthetase	TrpRS	0.000766651	0.00268454	7.45107e-11	1.95039e-10	0.00309102	0.012222	36.1257	60.2013	36.5379	64.4564	30.0772	39.1804	34.1909	94.1144	34.5969	67.9037	34.1843	88.5306	32.0736	54.8475
FBgn0010808	Coiled-coil-helix-coiled-coil-helix domain containing 3	Chchd3	0.580234	0.646171	0.721009	0.751464	0.0365227	0.0784531	168.602	172.219	155.341	153.217	205.165	149.65	170.011	209.043	155.928	188.622	172.791	192.668	204.14	142.923
FBgn0010812	uncoordinated 45	unc-45	0.411237	0.487293	6.54981e-08	1.30529e-07	0.00659164	0.0211632	14.8948	19.2462	12.5004	18.5022	18.0547	16.4443	12.6635	20.7489	14.2991	21.1814	13.9728	22.7708	16.5304	19.3409
FBgn0010825	Grunge	Gug	3.64475e-10	1.35846e-08	0.0519118	0.0655956	0.0429092	0.0884929	79.4105	62.6024	56.2008	74.8096	136.631	147.588	56.4118	45.4399	60.445	90.2391	54.9753	55.4321	48.8035	81.9667
FBgn0010830	lethal (3) 04053	l(3)04053	0.465657	0.540077	3.84964e-13	1.28875e-12	0.275723	0.38032	12.4012	30.452	12.3449	27.2555	15.9834	26.787	13.855	26.9218	13.7928	36.4469	11.7525	31.0449	13.2476	30.6079
FBgn0010877	lethal (3) 05822	l(3)05822	0.181975	0.245248	1.56902e-06	2.78383e-06	0.262821	0.366334	40.4469	55.8377	40.825	64.9653	44.1956	64.7019	41.9837	46.1936	43.0338	76.042	43.6048	55.2999	43.1309	72.1694
FBgn0010894	sinuous	sinu	0.00058058	0.00211102	0.00136564	0.00197314	0.161207	0.247957	20.3792	16.7237	19.5251	19.7262	25.0719	20.5079	20.4565	21.505	24.6727	21.851	22.0179	18.1527	19.1241	17.3212
FBgn0010905	Spinophilin	Spn	5.68608e-05	0.000290649	0.2769	0.314009	0.0444562	0.0910187	51.1119	39.4378	39.0276	45.3549	62.1374	65.6284	38.255	28.3541	44.1346	58.6785	39.9352	39.1725	44.3237	63.7823
FBgn0010909	misshapen	msn	3.69975e-05	0.000201029	0.000472882	0.000705202	0.227708	0.327606	53.529	63.6671	53.3296	76.6784	85.4963	85.8547	49.4582	51.0703	57.4449	83.0844	52.6267	61.3994	63.7049	79.3642
FBgn0010926	lethal (3) 07882	l(3)07882	0.0302809	0.0556619	5.37539e-19	4.33381e-18	0.00932396	0.0276384	5.95577	28.8503	4.9983	27.4847	7.44886	22.7429	5.76996	20.8133	5.75595	34.9369	6.20942	28.1298	5.3925	29.7069
FBgn0011016	Signal sequence receptor beta	SsRbeta	0.0527873	0.0877858	2.50884e-10	6.20581e-10	0.0103526	0.0299186	96.8449	132.148	93.8227	140.29	105.315	126.992	89.144	180.598	100.662	172.511	92.4777	205.465	109.047	163.998
FBgn0011020	Spindle assembly abnormal 4	Sas-4	0.0576362	0.0945845	1.09827e-15	5.08257e-15	0.00684929	0.0217882	3.80465	18.538	4.32348	19.1178	4.70599	15.8894	5.50026	11.6798	3.7797	22.6758	4.48677	17.7758	4.30458	23.4279
FBgn0011202	diaphanous	dia	0.0219837	0.0425977	0.067889	0.0845955	0.0982794	0.168511	26.7017	26.5981	26.3427	28.9412	25.1607	28.9008	24.3159	20.1924	26.7013	31.6258	25.814	25.2902	24.6936	31.063
FBgn0011204	cueball	cue	0.00472039	0.0120702	1.04344e-08	2.21654e-08	0.47521	0.58063	83.0955	124.486	72.2852	115.985	70.848	109.438	79.0092	102.336	89.5088	159.159	66.6306	111.342	92.6312	150.707
FBgn0011205	fumble	fbl	1.75766e-05	0.000105679	1.03591e-11	2.94612e-11	0.05797	0.112071	34.1233	23.4414	43.1148	25.8767	27.5539	19.7541	34.109	15.7516	44.4514	28.4381	37.7467	22.6569	31.2515	25.0022
FBgn0011206	boule	bol	1.41188e-06	1.22056e-05	9.72913e-26	6.85129e-24	4.04134e-09	2.28078e-07	66.5454	13.3618	95.047	15.6477	48.1762	22.7795	80.5311	10.3605	77.2926	15.8269	78.0523	7.758	59.1971	13.1368
FBgn0011207	pelota	pelo	0.000177328	0.00077511	1.9665e-22	3.64574e-21	0.000179451	0.00128879	25.4525	49.5992	24.1222	49.8113	26.9856	42.8969	25.7203	57.3982	25.5022	61.7677	26.4825	53.9711	20.7182	50.688
FBgn0011211	bellwether	blw	1.58509e-06	1.34542e-05	2.19738e-06	3.86039e-06	0.0123692	0.0341645	2118.22	1686.67	2046.67	1662.52	3150.82	2417.69	2219.69	1205.39	2090.75	2005.13	2285.89	1609.4	4278.69	2265.7
FBgn0011217	effete	eff	0.000147771	0.000662099	0.000443321	0.00066236	0.00725202	0.022823	269.899	301.528	334.181	340.448	319.374	283.243	299.55	432.983	305.953	399.583	310.481	388.881	254.548	266.302
FBgn0011224	hephaestus	heph	0.134641	0.191015	1.26292e-09	2.9193e-09	0.0213098	0.0517855	40.3159	21.6839	38.7178	27.853	36.6596	32.5837	39.5031	20.4071	41.4517	30.2779	39.1411	20.9992	32.2479	27.4155
FBgn0011225	jaguar	jar	0.0108	0.0238295	1.48287e-13	5.22006e-13	0.000248951	0.00169536	101.382	66.0923	112.398	62.2488	69.9153	65.03	117.019	52.6466	101.044	71.2559	100.049	62.6209	100.854	68.6493
FBgn0011227	oxen	ox	0.311428	0.38577	1.06663e-07	2.08287e-07	0.436746	0.545333	341.837	233.093	393.349	185.315	429.783	208.232	420.416	254.777	367.822	291.185	492.431	223.782	355.769	135.275
FBgn0011230	purity of essence	poe	0.0262777	0.0493929	3.22051e-07	6.04558e-07	0.0465706	0.0943086	196.341	117.785	150.576	131.215	194.422	153.382	176.794	60.4691	146.775	119.988	162.502	93.5904	162.05	127.296
FBgn0011232	scattered	scat	0.0374559	0.0661683	1.55278e-10	3.92449e-10	0.0552751	0.107952	22.249	29.7173	18.2082	29.2826	21.1791	28.8004	19.8103	24.6632	21.0426	38.4199	19.09	30.0022	18.0088	33.0658
FBgn0011236	ken and barbie	ken	0.00044251	0.001676	1.88378e-06	3.32376e-06	0.128262	0.207427	21.707	33.398	23.178	41.6448	37.9527	47.9272	22.696	25.0515	24.6254	51.2349	22.8976	30.6967	30.3444	45.3264
FBgn0011239	male sterile (2) 35Ci	ms(2)35Ci	7.42037e-08	1.03998e-06	3.71895e-23	8.74749e-22	7.0026e-08	1.88254e-06	22.1771	0.736069	32.504	0.585367	8.75777	0.584673	29.4839	0.552317	23.7011	0.307895	21.6014	0.435588	20.5323	0.615981
FBgn0011241	-	CG46338	0.000297064	0.00119569	1.89292e-05	3.10608e-05	0.0882185	0.154847	7.93046	12.9504	9.11232	13.2083	10.7688	9.19996	12.6618	21.0228	8.05973	11.7293	9.80644	14.982	7.73653	11.0417
FBgn0011244	Heat shock protein 60B	Hsp60B	1.37085e-06	1.19024e-05	1.56947e-18	1.158e-17	9.90685e-07	1.5846e-05	107.285	4.22869	230.565	1.6761	43.5646	3.11365	171.178	2.20085	131.491	1.08687	124.727	1.65871	118.274	1.53209
FBgn0011259	Semaphorin 1a	Sema1a	0.0132994	0.028259	6.32343e-13	2.06605e-12	0.0109112	0.0311314	18.3329	7.20505	18.2485	9.97231	17.091	14.1698	16.3759	5.87455	20.2398	10.0505	18.4986	5.40993	15.002	9.33168
FBgn0011260	Semaphorin 2a	Sema2a	0.311514	0.385847	1.55216e-14	6.16949e-14	0.233095	0.334027	11.5552	37.3577	10.6562	41.7808	13.5487	38.1088	12.4417	29.7629	11.6737	46.808	10.7721	35.8231	11.9327	44.3073
FBgn0011270	Phosphoglyceromutase 87	Pglym87	4.35535e-06	3.19132e-05	5.71329e-19	4.5692e-18	1.93379e-06	2.75773e-05	75.1983	4.59156	138.317	1.91104	27.6637	4.21779	107.549	2.60989	88.0119	0.785693	87.6965	2.696	76.3279	2.03136
FBgn0011272	Ribosomal protein L13	RpL13	0.0299121	0.0550921	1.26733e-11	3.56794e-11	0.00712606	0.0224978	693.223	2027.67	590.443	1941.02	743.148	1014.25	617.007	2633.46	630.822	2146.05	590.417	2718.05	663.271	1564.72
FBgn0011274	Dorsal-related immunity factor	Dif	0.000625821	0.00225644	2.71001e-15	1.18979e-14	0.317142	0.425646	31.6404	19.1787	27.772	16.4367	34.9767	21.9267	28.6187	10.8953	31.3904	17.1736	29.8277	11.3369	33.0341	16.0326
FBgn0011276	Helix loop helix protein 3B	HLH3B	0.680512	0.734261	0.0537308	0.0677757	0.918631	0.93749	0.941877	2.66143	0.426923	1.68275	1.45636	2.54344	0.753878	2.32928	0.262499	1.00737	0.717776	1.5736	2.19019	1.72575
FBgn0011277	Helix loop helix protein 4C	HLH4C	0.877151	0.895839	0.13338	0.159269	0.743947	0.807084	1.00262	2.18734	0.88507	1.4372	1.0386	2.83097	0.698147	2.14241	0.829656	0.8259	1.12444	1.79781	2.16366	1.33962
FBgn0011278	ladybird early	lbe	0.95809	0.962962	2.03566e-07	3.88227e-07	0.417853	0.527772	6.41701	3.39189	6.70791	2.54435	6.18082	5.04009	7.77459	2.85925	7.50391	1.48972	7.68854	2.55456	6.88251	3.0211
FBgn0011279	Odorant-binding protein 69a	Obp69a	0.597554	0.661985	3.19847e-05	5.16631e-05	0.655639	0.736987	9.32325	5.68431	11.5917	4.49945	9.68434	4.29187	12.9054	6.23201	12.3416	2.54275	10.3695	3.12668	5.80311	4.0994
FBgn0011280	Odorant-binding protein 19d	Obp19d	0.43136	0.506986	0.000167582	0.000257887	0.106923	0.180072	125.019	127.58	149.625	75.6601	92.0082	100.298	155.275	70.8732	158.349	90.3852	163.852	88.9298	107.465	77.2638
FBgn0011281	Odorant-binding protein 83a	Obp83a	0.103113	0.152983	0.000563993	0.000836762	0.244039	0.345787	26.0902	21.0201	41.8336	16.3641	23.5053	16.4399	43.7585	24.3782	32.5199	12.0674	23.4059	18.8599	18.3684	17.2451
FBgn0011282	Odorant-binding protein 84a	Obp84a	0.0929006	0.140143	0.381482	0.421939	0.0299891	0.067538	0.079594	0.582529	0.0912652	0.329202	0.431353	0.235174	0.0747615	0.184846	0.741304	0.29183	0.0603609	0.268541	0.337816	0.362415
FBgn0011283	Odorant-binding protein 28a	Obp28a	0.416202	0.492151	0.976576	0.979963	0.246051	0.347876	14.7838	22.8769	20.8833	16.2955	19.299	29.8047	26.0012	21.6209	24.4618	19.5669	24.3559	22.117	19.2152	16.289
FBgn0011284	Ribosomal protein S4	RpS4	0.103843	0.15385	1.03032e-11	2.9318e-11	0.0164583	0.0424528	539.005	1637.57	479.937	1535.36	602.761	822.483	484.05	1820.61	496.479	1601.95	454.675	2082.37	562.117	1358.63
FBgn0011286	Ryanodine receptor	RyR	1.00127e-08	2.00948e-07	6.75689e-07	1.23392e-06	0.878502	0.907645	140.449	32.7799	93.1962	42.0018	316.842	211.246	95.882	25.5439	109.228	40.291	98.7803	28.1597	134.245	47.8805
FBgn0011288	Synaptosomal-associated protein 25kDa	Snap25	0.0325536	0.0590349	3.58016e-18	2.47409e-17	0.120984	0.198133	54.5046	15.5565	61.8189	24.0257	61.1474	30.2501	56.0607	12.0348	65.2928	21.4847	64.5952	9.55937	60.168	21.0908
FBgn0011289	Transcription factor IIA L	TfIIA-L	0.00503798	0.0127512	6.25824e-11	1.64815e-10	0.04059	0.0850658	44.3014	71.2686	47.0734	70.5255	44.7627	51.6172	49.1641	84.8509	47.9809	81.0661	46.7431	88.4808	43.7254	66.078
FBgn0011290	TBP-associated factor 12	Taf12	0.000299903	0.00120438	2.7404e-17	1.64393e-16	0.00181962	0.00820375	17.2392	40.4964	19.2407	45.9371	20.0312	32.285	18.9348	47.4246	19.6171	54.0114	21.0766	56.961	18.0813	39.3852
FBgn0011291	TBP-associated factor 11	Taf11	0.000489999	0.00182888	1.15384e-09	2.67571e-09	0.000547706	0.00324381	11.59	32.7874	10.8048	32.1141	10.4595	16.351	11.2006	72.454	10.5386	37.7257	11.9611	52.1055	12.3676	22.0733
FBgn0011293	antennal protein 10	a10	0.186607	0.250663	0.0011254	0.00163613	0.0946317	0.163472	35.7571	32.9839	46.6567	22.133	23.6156	26.4389	48.3648	18.8934	38.7506	13.6195	29.3521	26.4979	22.4181	15.4502
FBgn0011294	antennal protein 5	a5	0.819449	0.848616	0.000419089	0.000627333	0.369645	0.480315	4.63041	3.97923	5.59532	2.01862	3.82307	2.95321	5.084	2.90126	4.93866	0.941176	6.07077	2.47804	3.71624	3.25392
FBgn0011296	lethal (2) essential for life	l(2)efl	0.00104452	0.00349014	1.09401e-13	3.89948e-13	0.00263516	0.0108452	264.07	117.316	237.579	138.847	202.276	137.788	198.465	104.015	297.756	139.446	225.19	156.642	191.275	138.492
FBgn0011297	ALG3, alpha-1,3- mannosyltransferase	Alg3	0.00137972	0.00437502	2.02537e-12	6.22995e-12	0.011184	0.0316827	15.3548	39.5459	13.6898	34.3054	10.1737	17.883	10.786	45.6491	10.7442	28.3774	11.7579	34.2728	11.1502	26.0177
FBgn0011300	baboon	babo	0.0276586	0.0515985	4.09195e-05	6.55825e-05	0.0874241	0.153809	27.5235	32.3724	25.8261	32.9445	27.0541	38.1095	25.3914	25.9991	27.6644	42.6088	26.1075	26.5192	25.6119	38.965
FBgn0011305	Repressor splicing factor 1	Rsf1	0.00157575	0.00489137	0.00226076	0.00320935	0.0306685	0.0687353	31.9373	35.4393	34.3938	40.2328	34.0534	30.0021	34.7398	54.9144	34.1816	39.5821	35.4201	40.1879	28.4923	31.6852
FBgn0011327	Ubiquitin carboxy-terminal hydrolase L5	Uch-L5	0.00114976	0.00377755	1.2107e-05	2.01509e-05	0.00193897	0.00860053	79.2793	110.531	113.358	140.349	98.1954	82.5661	94.2677	233.761	84.6848	135.892	83.7579	194.106	80.2841	92.6656
FBgn0011335	versatile	vers	0.00372102	0.00990633	7.06238e-20	6.75467e-19	0.000232171	0.00160026	8.08007	20.5698	7.23871	23.4591	9.85621	15.9042	8.63103	23.8989	8.25671	26.647	8.82297	26.4547	7.94305	23.1067
FBgn0011336	Catalytic subunit 3B of the oligosaccharyltransferase complex	Stt3B	0.20581	0.271981	5.16015e-07	9.51718e-07	0.757324	0.816774	104.983	84.605	100.568	75.2504	109.736	77.323	108.87	81.1851	120.526	92.197	106.879	95.3353	107.232	89.2976
FBgn0011361	NADH dehydrogenase (ubiquinone) acyl carrier protein	ND-ACP	0.0600222	0.09787	0.290553	0.32828	0.0139001	0.0373367	177.619	186.713	196.395	191.942	272.759	208.96	194.876	232.52	188.856	226.046	207.128	217.96	306.793	191.301
FBgn0011455	NADH dehydrogenase (ubiquinone) SGDH subunit	ND-SGDH	0.653399	0.710546	0.00233992	0.00331758	0.343488	0.452984	262.388	239.323	256.46	209.519	306.585	215.291	291.46	274.939	254.082	243.886	277.174	242.579	334.334	210.109
FBgn0011474	PR/SET domain containing protein 7	PR-Set7	0.0126401	0.0270969	7.98917e-10	1.87949e-09	0.0715602	0.1318	14.9528	38.6172	15.5521	43.6154	29.0035	44.1993	14.8922	24.8867	16.4868	54.8538	16.3719	33.7902	18.5625	52.6574
FBgn0011476	lethal (3) neo43	l(3)neo43	0.00232877	0.00676748	0.00834778	0.0113464	0.012698	0.0348549	18.8401	21.3751	20.1974	24.1082	15.103	14.0975	21.0966	61.1542	20.5612	25.6737	21.2115	33.9656	19.9342	16.95
FBgn0011481	Sequence-specific single-stranded DNA-binding protein	Ssdp	0.0644189	0.103694	1.91452e-13	6.6397e-13	0.120558	0.197619	39.4268	62.5375	38.7027	72.1497	41.4347	69.1949	40.1509	77.9094	44.436	89.8884	42.8358	66.5844	37.1675	81.9441
FBgn0011509	Signal recognition particle receptor beta	SrpRbeta	0.000906482	0.00310251	9.78512e-15	3.98899e-14	0.00231079	0.00980177	23.7345	46.795	24.3571	42.8212	28.421	34.8176	22.5317	49.644	28.8736	56.4802	28.2288	57.9292	27.138	43.6519
FBgn0011554	etaTrypsin	etaTry	0.0708657	0.112177	2.31176e-06	4.05507e-06	0.0930026	0.161252	16.0326	21.2366	14.9507	21.9473	18.6036	18.3836	10.4537	26.6955	11.0736	23.4248	16.5425	25.7842	8.46783	16.0107
FBgn0011555	thetaTrypsin	thetaTry	7.81526e-06	5.27257e-05	1.00426e-05	1.68081e-05	0.0324636	0.0718179	70.4463	88.202	90.3393	139.888	79.0257	66.1823	90.8508	185.534	112.194	200.685	128.598	178.55	137.756	266.649
FBgn0011556	zetaTrypsin	zetaTry	0.00165707	0.00510497	0.00128881	0.00186569	0.0545435	0.106759	54.586	61.4393	45.374	75.1502	33.8025	28.2813	53.605	144.008	55.0603	75.3168	50.3921	81.6234	30.4978	46.0218
FBgn0011559	Accessory gland protein 36DE	Acp36DE	3.83905e-10	1.42089e-08	4.22386e-27	6.85946e-25	4.09646e-10	5.43293e-08	2403.5	14.8567	2922.67	5.41003	1384.83	4.53428	3493.55	4.94046	3849.43	11.8269	3496.02	9.95852	2201.96	5.72749
FBgn0011566	SET and MYND domain containing, class 3	Smyd3	0.0956299	0.143526	1.07407e-16	5.81366e-16	0.000781525	0.00427422	10.5003	21.3505	8.35284	23.4842	11.5959	17.306	9.01511	28.448	8.47991	25.4573	8.70338	28.4798	10.7426	23.5603
FBgn0011569	cannonball	can	0.0545469	0.0901937	1.96268e-20	2.12925e-19	0.0491186	0.0984326	5.75318	0.851448	4.55917	0.723737	4.10494	0.678258	5.50238	0.483888	4.73852	0.57407	5.70782	0.788578	4.2515	0.881838
FBgn0011570	capping protein beta	cpb	0.0343609	0.0616917	1.02939e-16	5.58566e-16	0.00195183	0.00864312	38.2666	71.4785	36.2485	77.6082	51.3706	67.2103	38.5175	86.8878	45.2242	82.5378	39.8318	93.8997	38.0828	72.233
FBgn0011571	cabeza	caz	0.134935	0.191364	5.03658e-16	2.44233e-15	0.140702	0.222902	77.0635	144.847	72.4631	173.772	90.6057	151.386	76.5972	149.341	84.1735	190.74	76.5173	167.17	63.5827	162.06
FBgn0011573	Cdc37	Cdc37	0.00165503	0.00509967	7.08177e-10	1.67444e-09	0.0100144	0.0291743	32.2643	47.8789	33.6311	50.1034	27.6867	35.3072	32.5551	71.0865	31.7546	59.6484	33.0769	69.7651	34.1474	47.139
FBgn0011581	Myosuppressin	Ms	0.0216074	0.0419829	2.51912e-19	2.14969e-18	0.00247807	0.0103486	25.6497	9.76952	30.1872	10.8434	22.1036	11.9468	28.6285	8.50504	31.8703	7.76325	29.915	9.38667	22.8355	7.63092
FBgn0011582	Dopamine 1-like receptor 1	Dop1R1	0.0387217	0.0680269	4.13722e-15	1.77668e-14	0.00561104	0.0188317	5.85031	1.81514	5.43192	1.85126	4.51804	3.56653	4.44439	0.907288	4.89962	1.45338	5.43116	0.901787	5.04194	1.94834
FBgn0011584	Translocation protein 1	Trp1	0.000153489	0.000684635	3.53676e-15	1.53038e-14	0.217326	0.314918	81.8521	57.4975	88.1241	56.8659	86.4842	52.4351	84.7393	64.459	106.57	68.1239	96.5879	66.8454	89.089	62.928
FBgn0011586	enhancer of rudimentary	e(r)	6.57881e-05	0.000329044	7.63521e-18	4.98623e-17	0.00190499	0.00848764	29.0893	69.2915	27.9821	67.6497	33.0978	55.1266	31.0539	92.0069	34.1713	89.034	34.3708	79.1473	23.8095	61.0893
FBgn0011589	Eag-like K[+] channel	Elk	0.477259	0.551523	3.24553e-06	5.62297e-06	0.102396	0.174236	3.38616	2.29274	3.62073	2.42957	3.07193	3.41335	3.50231	1.65807	3.13989	1.58732	3.84344	1.47102	4.2151	2.0063
FBgn0011591	fringe	fng	1.09531e-07	1.42766e-06	4.07294e-05	6.52975e-05	0.0970222	0.166827	14.6248	13.5012	16.1138	15.8512	27.1127	22.0972	14.1117	9.39539	18.4571	15.0219	16.1349	12.8214	23.5463	14.0438
FBgn0011592	frazzled	fra	0.00810285	0.0188892	4.02597e-07	7.49922e-07	0.0757583	0.137746	13.2406	16.6906	13.1411	19.9118	14.2262	20.9684	11.9997	12.516	12.2399	20.7044	12.6415	14.7597	13.3305	19.0205
FBgn0011596	fuzzy onions	fzo	3.64503e-06	2.73377e-05	4.81451e-26	4.11951e-24	2.21115e-08	7.85554e-07	38.7188	2.87265	40.8672	3.51347	18.646	5.6466	40.5913	1.7983	32.6625	3.79081	33.1234	1.77797	34.2891	4.72649
FBgn0011603	inebriated	ine	0.0118712	0.0256908	4.07479e-11	1.09047e-10	0.194195	0.28782	23.7753	17.864	22.1566	14.2899	27.1552	21.9754	25.3336	13.0519	24.7544	16.0544	27.4586	15.2303	27.6994	17.3103
FBgn0011604	Imitation SWI	Iswi	0.0707745	0.112077	8.46001e-12	2.42422e-11	0.055593	0.10836	33.2321	59.3674	32.1075	63.5157	27.6619	48.448	34.4551	44.9606	30.9311	73.1401	32.8704	65.3889	28.8692	64.3839
FBgn0011606	Kinesin-like protein at 3A	Klp3A	0.000789226	0.00275571	4.2502e-05	6.80365e-05	0.0195549	0.0484987	32.0795	40.6995	41.1556	47.1142	13.1638	34.6735	41.1142	32.4331	33.0496	48.0536	30.9686	45.3197	33.3885	47.1978
FBgn0011638	La autoantigen-like	La	0.00237489	0.00687457	2.24553e-14	8.73994e-14	0.00108655	0.00550539	34.957	187.372	32.8939	205.558	45.187	119.854	35.7604	355.509	37.4876	234	32.3306	267.41	36.6843	176.094
FBgn0011640	lark	lark	0.0474562	0.0806132	2.94542e-18	2.07326e-17	0.0189481	0.0473182	41.2912	114.114	40.5083	119.399	50.107	92.6915	44.7812	117.269	46.3332	134.847	45.235	142.974	44.4383	116.834
FBgn0011642	Zyxin	Zyx	0.000219511	0.000929621	3.8668e-05	6.20927e-05	0.00146914	0.00698553	35.2988	39.9711	33.3825	42.3658	34.5193	30.3209	33.8078	52.4688	35.7358	38.7454	35.8342	42.4557	29.8711	32.7604
FBgn0011648	Mothers against dpp	Mad	0.0674596	0.107631	0.00193074	0.00275412	0.0173604	0.0442561	90.1146	56.0893	56.4077	67.4662	38.3032	58.9303	36.7041	62.5156	35.9344	64.8085	25.7339	63.3654	27.5301	63.2065
FBgn0011653	masquerade	mas	0.404098	0.48048	0.0306842	0.0397185	0.771841	0.828311	0.878672	1.49982	0.880093	2.11089	0.67586	2.75249	0.991616	1.7263	0.661638	0.767216	1.36783	1.79762	2.09517	2.39972
FBgn0011655	Medea	Med	0.162823	0.223352	3.54971e-09	7.84198e-09	0.100186	0.171225	19.8455	32.4654	18.4881	35.2264	26.8741	31.9792	19.7981	24.2648	20.0458	36.6301	18.9844	30.7375	19.0738	35.5852
FBgn0011656	Myocyte enhancer factor 2	Mef2	0.000347727	0.00137039	9.58049e-13	3.06233e-12	0.187947	0.280256	33.475	18.8649	32.8558	22.4117	37.4763	29.5298	31.6717	15.0906	35.6936	23.4854	32.8015	15.0769	32.8456	21.8716
FBgn0011659	Mlh1	Mlh1	0.0415028	0.0720931	1.34088e-14	5.37263e-14	0.0154478	0.0404162	4.97142	19.839	3.35381	20.3603	4.33303	13.078	3.37442	29.8485	3.25591	21.1292	3.35542	27.2782	3.09546	19.7189
FBgn0011660	Pms2	Pms2	0.0127986	0.0273887	2.58866e-17	1.55937e-16	0.108069	0.181579	6.90007	16.727	7.4122	17.1407	5.35286	12.8338	7.34381	16.6941	6.45743	20.6041	6.49571	17.4852	6.62247	16.7524
FBgn0011661	Moesin	Moe	0.01292	0.0275854	2.87372e-10	7.07319e-10	0.316582	0.425074	157.379	206.996	149.396	226.508	186.099	209.314	149.371	211.836	185.926	249.849	169.22	240.378	138.019	211.482
FBgn0011666	musashi	msi	0.0804218	0.124433	0.395521	0.436073	0.250895	0.353019	20.7204	16.2884	20.6376	21.8082	21.2103	24.5378	19.1767	15.9528	21.668	21.74	20.9899	16.5589	18.7747	20.2326
FBgn0011668	Male-specific RNA 57Da	Mst57Da	4.58144e-05	0.000241196	9.71045e-20	9.02697e-19	4.8693e-05	0.000428859	3331.54	20.948	4666.67	5.09995	2224.15	5.35111	4901	13.879	5110.27	14.9868	5000.86	16.6427	2375.93	7.54311
FBgn0011669	Male-specific RNA 57Db	Mst57Db	0.000747422	0.0026253	3.25864e-16	1.63137e-15	0.000802717	0.00437209	7726.44	58.0523	14351.2	23.832	6014.06	16.3256	13379.9	26.26	15315.7	48.236	15437.8	83.811	7372.08	20.6992
FBgn0011670	Male-specific transcript 57Dc	Mst57Dc	4.14275e-05	0.000222367	2.27768e-20	2.42308e-19	4.30915e-05	0.000387458	1175.1	7.39598	1586.73	2.14602	771.262	2.97721	1491.17	1.93845	1829.68	5.31394	1767.24	5.19945	897.603	2.11528
FBgn0011672	Malvolio	Mvl	0.000189104	0.000820052	1.61513e-15	7.30457e-15	0.0204036	0.0500157	19.059	28.4847	19.1589	28.599	22.1466	30.0188	18.5817	36.4188	24.5641	35.9686	21.0198	33.2402	23.7066	33.8454
FBgn0011674	inscuteable	insc	0.0398801	0.0698077	5.10525e-16	2.47487e-15	0.00434406	0.0156557	9.8965	16.8071	8.17692	18.9297	11.3079	15.8479	7.60697	15.2334	9.05282	21.0408	9.59088	16.3599	8.43761	19.4689
FBgn0011676	Nitric oxide synthase	Nos	0.545307	0.613846	0.000482697	0.000719502	0.296189	0.403063	5.70823	3.81589	6.05781	3.58533	4.6491	5.91034	5.04176	2.44026	5.17376	2.43432	5.1763	3.1966	6.07624	3.40943
FBgn0011692	pavarotti	pav	0.00146635	0.00460659	2.25471e-24	8.54374e-23	0.000207937	0.00145831	3.28855	36.5023	3.26547	39.1248	4.78939	28.0117	3.58875	39.4601	3.11501	49.3797	3.26384	44.1781	3.45195	43.1812
FBgn0011693	Photoreceptor dehydrogenase	Pdh	0.00905493	0.020646	2.03268e-12	6.25002e-12	0.272811	0.377415	115.054	56.4822	92.2843	57.4758	134.554	79.8088	118.472	70.1025	113.506	62.7311	138.678	58.9869	109.743	40.0401
FBgn0011694	Ejaculatory bulb protein II	EbpII	0.0314954	0.0574827	1.28256e-19	1.15648e-18	0.0309744	0.0692792	3265.99	27.0544	4274.49	6.95429	3605.88	3.97761	4742.88	5.36209	5584.24	15.6591	5165.04	14.4056	3953.68	7.47625
FBgn0011695	Ejaculatory bulb protein III	EbpIII	0.000260789	0.00107219	6.216e-18	4.12027e-17	0.00422907	0.0153666	547.795	205.83	903.415	249.193	813.193	326.063	842.468	145.013	1034.53	245.23	1099.77	275.037	758.184	185.75
FBgn0011701	reversed polarity	repo	0.0172156	0.0349472	1.34366e-13	4.75313e-13	0.109493	0.183526	16.0448	8.39721	14.3755	7.52405	13.6588	10.9775	14.8441	6.4894	15.2881	8.11081	13.1075	5.8366	12.7892	6.29135
FBgn0011703	Ribonucleoside diphosphate reductase large subunit	RnrL	0.0100083	0.0223805	1.27337e-16	6.80971e-16	0.00435797	0.0156916	4.2614	153.375	3.25054	197.679	9.93454	87.1078	3.72298	211.474	4.54701	177.785	4.15704	243.811	6.26872	156.309
FBgn0011704	Ribonucleoside diphosphate reductase small subunit	RnrS	0.00108378	0.00359716	1.54644e-16	8.14451e-16	0.000611112	0.00352451	14.6636	249.878	9.6383	312.167	18.8617	150.765	11.3489	488.232	10.4599	318.562	11.6857	345.039	11.8522	264.964
FBgn0011705	rolling stone	rost	0.0100303	0.0224203	3.81668e-12	1.13899e-11	0.000534915	0.00318601	11.2668	41.6267	11.564	45.3889	19.8664	32.707	8.95671	90.4819	11.788	50.1946	10.0682	56.5904	12.0508	41.0021
FBgn0011706	reaper	rpr	0.0131884	0.0280606	1.1371e-07	2.21396e-07	0.502132	0.605916	4.13574	1.23467	4.27819	3.1742	5.36388	3.96331	4.61166	2.06857	3.58486	1.59746	4.63444	1.33431	3.85045	1.00315
FBgn0011708	Syntaxin 5	Syx5	0.0644833	0.103756	0.00929192	0.0125845	0.0998088	0.170692	68.6711	66.5714	68.2122	65.2137	79.6082	57.5058	73.1641	66.1252	74.8233	78.2229	76.8485	69.7268	65.6234	61.9747
FBgn0011710	Septin 1	Septin1	0.000279259	0.00113639	1.07741e-20	1.24796e-19	0.000151956	0.00112378	25.9867	80.7796	24.1523	82.2527	32.0044	65.3896	28.9718	112.877	29.1143	104.277	25.7867	102.245	27.4753	82.8313
FBgn0011715	Snf5-related 1	Snr1	0.000300995	0.00120816	2.10136e-14	8.19685e-14	0.00169879	0.00775122	16.9122	72.1761	14.9604	70.127	9.71868	36.0849	16.9624	120.841	17.7596	81.7265	15.8611	103.246	18.3312	67.2826
FBgn0011722	Tiggrin	Tig	1.06574e-11	7.18697e-10	1.97952e-11	5.45147e-11	0.00641313	0.0207576	26.2905	17.3527	27.1468	22.4716	48.1385	36.9119	22.951	14.1898	38.5555	22.649	28.4455	16.8048	47.4329	24.9163
FBgn0011723	brachyenteron	byn	0.997862	0.997925	1.26271e-08	2.6649e-08	0.0444599	0.0910187	7.89282	3.44739	6.3567	4.70748	5.80681	5.47201	7.64844	2.91369	7.98363	3.44405	7.95784	3.33572	7.11996	4.32489
FBgn0011725	twin	twin	2.00644e-07	2.37416e-06	1.48682e-14	5.92161e-14	3.22071e-06	4.2118e-05	95.1298	51.8733	137.834	52.4985	45.2307	44.0935	119.886	47.1148	104.562	66.7178	103.438	55.1066	92.8094	60.2069
FBgn0011726	twinstar	tsr	0.029932	0.0551096	1.93108e-10	4.84215e-10	0.00346287	0.0132336	221.127	724.635	214.468	883.221	373.623	464.023	215.929	1223.2	262.988	817.918	235.316	1301.7	238.639	609.034
FBgn0011737	Wee1 kinase	Wee1	0.00020774	0.000888281	2.27111e-06	3.9864e-06	0.00107755	0.00547373	36.6048	25.7412	38.0833	25.8092	21.8828	22.5345	39.2161	22.8141	34.024	32.4518	30.0929	26.3329	32.0884	30.8878
FBgn0011739	warts	wts	0.0369663	0.0654924	0.561704	0.600572	0.0766915	0.139062	34.1157	29.4343	31.7138	34.3335	37.7392	41.3656	35.4693	18.1523	34.6498	41.9482	33.9898	25.8919	35.8021	42.7586
FBgn0011740	alpha-Mannosidase class II a	alpha-Man-IIa	0.0381574	0.0672062	0.00174162	0.00249419	0.0434052	0.089296	20.6595	18.6641	20.1701	15.9869	20.6903	18.7315	23.2702	14.6485	23.9451	22.4391	20.1994	15.0478	18.6302	21.5132
FBgn0011741	Actin-related protein 6	Arp6	0.00473596	0.0120984	1.94505e-11	5.3649e-11	0.0048942	0.0170889	13.3237	28.1284	10.9702	27.4651	15.9674	19.4701	12.9477	42.7494	6.52188	23.2657	11.4081	38.8525	12.5662	27.6846
FBgn0011742	Actin-related protein 2	Arp2	0.0115816	0.0251736	1.36674e-12	4.29112e-12	0.0132049	0.035875	30.9593	58.1682	33.3861	61.1588	36.9586	67.8671	33.9647	47.0384	35.172	82.8167	33.1148	59.7623	30.5123	79.9457
FBgn0011743	Actin-related protein 53D	Arp53D	1.75336e-06	1.46405e-05	1.19796e-23	3.34656e-22	3.12498e-06	4.10347e-05	50.8957	1.30961	56.6769	0.910717	22.1956	0.64241	59.2697	1.40164	45.3277	0.709437	43.5597	0.880893	41.6621	1.20986
FBgn0011745	Actin-related protein 1	Arp1	0.121954	0.175536	2.32027e-07	4.3987e-07	0.0053511	0.018205	53.2542	85.3809	49.1863	102.083	73.6664	65.6802	51.4937	156.788	54.1228	99.1408	49.3898	133.85	61.2632	87.9015
FBgn0011746	anachronism	ana	2.15595e-06	1.74084e-05	9.17659e-19	7.06899e-18	1.10285e-08	4.71824e-07	28.8291	7.64176	29.1063	8.42405	7.99594	10.6092	34.263	6.85978	30.0686	8.95473	27.9634	6.27124	23.639	8.59094
FBgn0011747	Ankyrin	Ank	0.101429	0.150906	0.973119	0.977418	0.311156	0.41899	85.0583	83.537	76.849	86.9926	90.9738	88.9597	82.0375	60.8236	84.733	97.3128	83.6705	79.0451	88.4528	94.192
FBgn0011754	Phosphorylase kinase gamma	PhKgamma	0.137423	0.194223	0.425494	0.466405	0.0539415	0.105789	99.7835	107.45	92.6896	80.8114	90.7311	104.019	108.939	90.3701	97.4451	109.156	106.294	90.5916	96.8706	91.7955
FBgn0011758	BarH1	B-H1	0.396644	0.473279	0.749308	0.777496	0.726151	0.793012	2.50576	3.34696	2.61197	2.43585	3.38557	4.849	2.40713	3.25053	2.33821	2.16987	2.93468	2.72485	4.47135	2.95816
FBgn0011760	cut up	ctp	0.000264339	0.00108371	1.13446e-06	2.03642e-06	0.38194	0.492314	111.767	87.7831	116.278	96.6361	164.825	113.777	108.947	73.7987	124.789	114.573	136.662	100.975	121.148	93.0438
FBgn0011761	deadhead	dhd	0.00310189	0.00856018	2.83265e-12	8.56902e-12	0.00328714	0.0127909	5.80564	1778.28	7.13011	2492.57	21.8309	1094.01	29.7909	4614.27	18.576	2206.74	4.84914	2760.8	24.4995	1784.36
FBgn0011762	DNA primase subunit 1	Prim1	0.0410663	0.0714206	1.1608e-14	4.68768e-14	0.02167	0.052437	2.03999	17.7945	1.71809	22.2105	2.44341	11.3342	1.98673	24.9867	2.10954	20.8944	1.78269	28.5676	2.26158	17.9994
FBgn0011763	DP transcription factor	Dp	0.0951719	0.142942	3.51472e-16	1.74366e-15	0.0469199	0.094926	30.8601	71.7573	28.4963	74.9099	33.0461	69.0591	27.9169	62.3907	29.6562	94.0032	28.4662	73.8475	26.3898	87.2533
FBgn0011766	E2F transcription factor 1	E2f1	0.114167	0.166115	1.09878e-05	1.8336e-05	0.0505533	0.10062	41.0862	53.756	40.7128	52.9308	43.7403	62.4993	43.1968	43.7935	43.5802	70.0659	46.2815	46.3924	33.6011	58.246
FBgn0011768	Formaldehyde dehydrogenase	Fdh	0.00868701	0.0199731	5.71739e-09	1.23917e-08	0.00570173	0.0190958	85.8619	243.742	69.6887	237.903	82.7326	134.098	76.1751	513.917	70.5103	259.031	72.924	382.157	84.2187	197.883
FBgn0011769	Ferredoxin 1	Fdx1	0.0868406	0.132764	6.40188e-07	1.17137e-06	0.390292	0.500685	12.8408	17.4792	12.0906	17.4892	11.2329	14.182	12.2666	19.9063	11.7251	19.5995	13.497	23.8992	12.5647	16.3702
FBgn0011770	GIP-like	Gip	0.0135791	0.0287344	0.000116215	0.000180851	0.0186358	0.0467295	100.528	128.405	54.5782	78.0148	76.3578	86.4983	64.9824	184.943	57.6572	97.0356	71.342	129.654	88.4058	83.9899
FBgn0011771	HEM-protein	Hem	0.0112486	0.0246247	2.66585e-10	6.58293e-10	0.0268275	0.0618872	17.7462	26.6589	14.3101	25.5669	20.529	25.7994	16.5362	18.9835	17.7916	31.4282	17.2907	27.7392	16.8437	32.0087
FBgn0011774	Inverted repeat-binding protein	Irbp	0.00135287	0.00430226	8.54476e-19	6.61429e-18	0.00152685	0.0071702	6.15956	36.8092	5.48449	35.4068	6.2785	21.1444	6.11311	47.5837	6.47694	38.357	5.59529	43.7486	4.40648	32.3956
FBgn0011785	BRWD3	BRWD3	0.0448069	0.0768843	2.83569e-08	5.82172e-08	0.0373074	0.0796442	22.8867	42.2066	21.6656	44.7428	27.7784	50.8014	25.0978	25.9724	23.6856	59.6868	23.9369	38.314	23.2722	59.732
FBgn0011787	mitochondrial ribosomal protein L12	mRpL12	0.00181266	0.005496	8.07079e-16	3.81266e-15	5.53308e-05	0.000477026	31.9417	93.0632	33.383	107.097	52.7833	69.9077	35.8174	129.625	34.2822	134.742	36.8516	158.779	39.0712	98.5701
FBgn0011802	Gemin 3	Gem3	0.0012166	0.00395389	9.47156e-12	2.70531e-11	0.0292222	0.0662306	14.1711	20.3766	16.0526	23.9493	10.6564	18.1418	16.3839	19.2759	15.3011	27.7327	13.8549	24.2112	11.4785	23.3356
FBgn0011812	Larval cuticle protein 1 pseudogene	Lcp1Psi	0.939078	0.946872	0.152618	0.180629	0.888588	0.914799	0.513717	1.71376	1.1602	1.51487	0.169071	2.91044	1.46356	2.30295	0.616542	0.569881	1.09462	2.36074	1.54971	1.44799
FBgn0011817	nemo	nmo	0.0503307	0.0844951	6.43318e-09	1.3892e-08	0.0087409	0.0262971	40.8811	24.2193	45.0348	30.8295	40.4144	35.2873	42.6021	20.9936	41.5417	35.3316	41.1908	21.6025	36.4386	33.7285
FBgn0011818	out at first	oaf	0.126751	0.181531	1.2526e-09	2.89586e-09	0.00679585	0.0216659	30.9991	40.018	26.2924	42.2356	28.5259	42.4414	30.8364	34.7629	28.3395	55.6262	28.9784	38.166	23.6027	48.9803
FBgn0011822	Pepsinogen C-like	Pgcl	0.00687423	0.0164714	5.86325e-13	1.92161e-12	0.0401075	0.0842321	5.36407	16.1166	5.39869	23.7114	7.66748	15.9395	3.09367	12.6344	4.65797	22.4059	6.07554	18.8411	6.80084	26.9892
FBgn0011824	-	CG4038	0.0191172	0.0380351	6.30889e-19	5.01278e-18	0.00415963	0.0151732	36.1888	236.315	34.2744	275.626	47.9537	160.911	35.9639	304.164	39.6994	284.157	31.2406	292.436	33.4924	222.806
FBgn0011826	Protein phosphatase 2B at 14D	Pp2B-14D	0.213881	0.280889	5.32378e-12	1.56209e-11	0.164611	0.25229	31.3095	45.4053	29.1952	51.2935	29.5922	44.8392	30.6419	41.7162	30.7236	57.8582	30.6501	51.3741	29.0736	52.4321
FBgn0011828	Peroxidasin	Pxn	2.34464e-05	0.000135938	0.0597057	0.0749677	0.00106692	0.00543709	24.2281	19.8856	23.3238	24.0777	27.1955	36.4398	25.394	15.631	23.2902	22.7714	24.7871	18.4655	28.4044	25.5045
FBgn0011829	Ret oncogene	Ret	0.0323107	0.0586683	0.0511614	0.0646885	0.236573	0.337835	1.21747	1.14816	1.12034	1.13069	1.45866	1.65395	0.91893	0.959808	1.11948	0.632374	1.55188	0.65035	1.92579	1.28932
FBgn0011832	Serine protease 12	Ser12	0.000332478	0.0013179	2.2337e-17	1.35736e-16	0.000400383	0.00249592	0.209946	6.59974	0.191948	7.23231	0.237802	15.2635	0.197276	8.43187	0.147219	6.75218	0.181054	12.162	0.304216	10.6031
FBgn0011834	Serine protease 6	Ser6	0.0182293	0.0366174	0.225303	0.259157	0.0397509	0.083606	31.851	31.6621	25.1313	22.7371	30.6544	21.572	24.2592	38.1876	20.7348	25.9803	22.0778	31.7153	20.4335	19.2302
FBgn0011836	TBP-associated factor 2	Taf2	0.201776	0.267583	5.68586e-17	3.2196e-16	0.00233635	0.00987597	16.6737	27.9781	9.56604	27.8716	19.1229	27.3761	12.246	31.8093	11.1505	34.4292	11.7424	32.393	10.692	30.1392
FBgn0011837	Tis11 zinc finger protein	Tis11	0.280054	0.35217	7.76926e-13	2.50604e-12	0.0269141	0.0620247	44.636	73.2113	39.6654	77.6179	50.4904	73.4561	41.2225	85.929	40.1585	82.863	44.9788	59.4388	44.2611	69.2902
FBgn0011844	transfer RNA:Aspartic acid-GTC 1-10	tRNA:Asp-GTC-1-10	0.546721	0.615179	1.65349e-05	2.72415e-05	0.695724	0.769701	12.0952	1.16535	8.91141	3.09932	10.7924	4.63846	8.57942	1.58808	6.19273	2.17133	8.1519	0.696332	5.01566	2.09166
FBgn0011849	transfer RNA:Glutamic acid-TTC 1-5	tRNA:Glu-TTC-1-5	0.105725	0.156101	0.0620854	0.0777533	0.0582368	0.112426	1.56078	3.63099	3.05319	5.05099	5.10619	2.55425	2.91123	16.1587	1.87365	3.69388	2.74113	4.89562	5.28579	3.77918
FBgn0011859	transfer RNA:Glycine-GCC 1-1	tRNA:Gly-GCC-1-1	0.332084	0.407456	0.0213157	0.0280178	0.666701	0.746328	6.12343	5.64102	10.193	5.17568	3.35342	4.4567	6.25472	0	5.20542	2.94283	6.90712	0.470759	9.25017	6.04049
FBgn0011882	transfer RNA:Isoleucine-AAT 1-4	tRNA:Ile-AAT-1-4	0.266273	0.337641	0.00661452	0.00906329	0.155522	0.240959	3.60625	2.48238	5.2816	3.94117	3.91305	1.43794	8.34324	0	7.10488	1.66033	0.797132	1.43491	1.7839	1.20138
FBgn0011884	transfer RNA:Isoleucine-AAT 1-6	tRNA:Ile-AAT-1-6	0.517373	0.58831	0.0463513	0.0589437	0.110418	0.184591	10.5911	4.0878	8.40233	0.949102	2.97335	4.91874	4.65852	3.39934	11.0567	2.18864	2.13562	3.31458	4.44238	6.48776
FBgn0011885	transfer RNA:Isoleucine-AAT 1-7	tRNA:Ile-AAT-1-7	0.740545	0.784254	0.744591	0.773296	0.7445	0.807518	4.39818	8.29613	3.59395	2.48862	5.31391	12.7174	6.56382	3.4053	5.84191	5.63493	6.20522	4.76574	4.94014	3.78398
FBgn0011890	transfer RNA:Lysine-CTT 1-5	tRNA:Lys-CTT-1-5	0.00354876	0.00954513	0.0300216	0.0388988	0.0769319	0.139371	1.74388	2.49381	7.01538	2.64564	2.46426	6.94383	2.89675	18.2133	4.61943	4.7951	3.69164	6.68348	11.6272	17.5841
FBgn0011891	transfer RNA:Lysine-CTT 1-1	tRNA:Lys-CTT-1-1	0.243068	0.313016	0.000845643	0.00123915	0.0529367	0.104281	8.26127	2.94581	8.18629	2.39401	4.35596	6.44339	13.2114	3.52472	11.9544	5.80144	7.33872	0.915724	5.74879	8.03606
FBgn0011892	transfer RNA:Lysine-CTT 1-6	tRNA:Lys-CTT-1-6	0.668855	0.724286	0.00458749	0.0063664	0.658574	0.73927	7.56123	4.21153	2.75911	3.24991	3.86052	2.71329	6.24361	0.626529	6.1952	3.03499	6.52773	0.228931	8.3475	3.18279
FBgn0011893	transfer RNA:Lysine-CTT 1-7	tRNA:Lys-CTT-1-7	0.0432114	0.0745081	0.00364775	0.0051005	0.00483765	0.0169509	11.7587	2.28199	7.7567	1.197	2.1521	5.31419	5.04867	5.52161	2.20005	2.54977	4.70426	0.457862	7.2069	5.05397
FBgn0011894	transfer RNA:Lysine-CTT 1-8	tRNA:Lys-CTT-1-8	0.0319115	0.058095	0.139057	0.16549	0.987137	0.990935	5.45426	2.93828	4.27964	2.35216	6.36622	5.25421	12.2239	9.45711	12.0369	7.4888	4.39749	3.53955	6.14571	5.57413
FBgn0011895	transfer RNA:Lysine-CTT 1-9	tRNA:Lys-CTT-1-9	0.475456	0.549839	0.146399	0.173772	0.337213	0.446393	5.72604	1.93127	3.79622	5.04542	2.5704	3.96893	6.58426	0.626529	6.88014	6.61197	4.6308	3.61353	5.87841	4.61628
FBgn0011909	transfer RNA:Leucine-CAA 2-1	tRNA:Leu-CAA-2-1	0.0131506	0.0279952	0.145394	0.172631	0.0327423	0.072247	3.48385	1.21044	8.63513	2.87422	9.55647	5.06865	1.28783	6.578	4.52278	2.23879	1.18449	4.25097	9.56307	6.29334
FBgn0011910	transfer RNA:Leucine-CAA 1-1	tRNA:Leu-CAA-1-1	0.884407	0.901782	0.642564	0.677692	0.376559	0.486874	2.34684	5.94326	3.09331	0.902784	10.189	0.847895	2.1269	6.00889	2.18152	0.72368	4.80007	2.16109	2.13669	4.78625
FBgn0011919	transfer RNA:Methionine-CAT 1-5	tRNA:Met-CAT-1-5	0.289841	0.362692	0.635485	0.671115	0.715069	0.784193	0.568718	0.562538	1.6022	2.54075	1.40815	0.740394	2.77946	7.7282	2.1394	3.23939	1.18829	2.76478	7.14247	3.4528
FBgn0011921	transfer RNA:initiator Methionine-CAT 2-1	tRNA:iMet-CAT-2-1	0.0131477	0.0279952	0.00292557	0.00411648	0.155787	0.241299	4.22908	0	7.45993	1.84325	2.446	2.97773	0.334158	0	8.17023	1.95164	2.46804	0.696332	5.26429	4.8151
FBgn0011954	transfer RNA:Arginine-TCG 2-2	tRNA:Arg-TCG-2-2	0.0404609	0.0706302	0.00107253	0.00156098	0.230593	0.33074	11.7838	3.49329	7.35326	3.27241	7.86601	11.5328	18.1173	6.22	16.4903	8.61976	9.03976	0.686793	14.2604	10.7705
FBgn0011958	transfer RNA:Arginine-ACG 1-1	tRNA:Arg-ACG-1-1	0.320461	0.395053	0.00798079	0.0108606	0.0279465	0.0639495	8.82999	1.11755	7.39586	3.12121	1.49979	9.27777	9.99749	6.42291	14.2377	3.39775	6.35206	1.15052	5.59964	3.26557
FBgn0011965	transfer RNA:Arginine-TCG 4-1	tRNA:Arg-TCG-4-1	0.0373698	0.0660602	0.555383	0.594413	0.0660282	0.123964	1.32641	1.87515	2.17926	1.197	5.55547	8.82861	0.627536	3.21145	2.98741	1.35192	1.35109	2.29631	9.78013	0.731852
FBgn0011966	transfer RNA:Arginine-TCG 2-3	tRNA:Arg-TCG-2-3	0.566241	0.633513	0.172832	0.202863	0.0331948	0.072969	9.21937	1.24314	7.32356	10.0793	5.33494	11.5487	8.24524	0	10.7233	1.17913	4.70287	5.22191	5.75058	7.70989
FBgn0011970	transfer RNA:Serine-GCT 2-1	tRNA:Ser-GCT-2-1	0.872733	0.89253	0.00315675	0.00442992	0.658911	0.739428	5.26842	1.08505	4.86216	0.971081	2.43853	2.6619	5.72349	0.557763	4.53413	3.30296	6.52815	2.79987	4.85236	3.06024
FBgn0011987	transfer RNA:Selenocysteine-TCA 1-1	tRNA:SeC-TCA-1-1	0.624351	0.685326	0.00732552	0.00999705	0.256116	0.358869	0.9544	6.64564	3.59174	4.32152	2.30969	8.21234	0.803097	13.6471	0.225592	4.92221	0.425421	3.66054	5.7208	3.44925
FBgn0012018	transfer RNA:Tyrosine-GTA 1-9	tRNA:Tyr-GTA-1-9	0.044673	0.0766876	0.825743	0.847414	0.261339	0.364555	13.3036	8.81484	20.0605	16.7389	61.8885	29.151	18.4086	42.6594	13.231	23.7969	9.66501	23.2002	10.9727	12.2879
FBgn0012034	Acetyl Coenzyme A synthase	AcCoAS	1.67884e-05	0.000101361	1.04654e-05	1.74991e-05	0.463011	0.569479	226.381	156.513	157.127	106.561	110.95	84.1893	170.157	154.258	166.328	141.568	154.392	120.683	174.205	122.21
FBgn0012036	Aldehyde dehydrogenase	Aldh	0.000795703	0.00277467	0.0141893	0.0189417	0.0330412	0.0727117	467.649	405.331	495.121	380.896	361.707	280.61	564.381	592.725	433.309	412.88	467.361	510.922	765.951	413.687
FBgn0012037	Angiotensin converting enzyme	Ance	0.465783	0.540183	0.0417457	0.0533127	0.83394	0.874376	99.5251	91.8203	92.1494	68.6994	82.2929	70.872	82.4639	73.064	79.7918	85.9646	93.437	76.0971	83.9207	69.7909
FBgn0012042	Attacin-A	AttA	0.00256504	0.0073041	0.000796293	0.00116942	0.0501534	0.0999989	13.8022	7.6966	25.9881	12.3929	23.4407	21.5085	8.39614	6.64529	56.0956	15.2632	23.2907	11.406	20.7134	11.3569
FBgn0012051	Calpain-A	CalpA	0.752923	0.794666	0.407947	0.44884	0.0266802	0.0616278	24.8053	26.761	22.8995	24.2778	28.2315	21.0809	22.0982	30.2898	23.5507	25.1219	24.4561	26.9089	24.8348	22.6016
FBgn0012058	Cell division cycle 27	Cdc27	0.0190404	0.0379259	0.00126117	0.00182751	0.04188	0.0868463	38.1371	44.7076	46.562	50.2184	32.983	41.592	44.9101	38.0711	39.5375	57.654	42.3416	47.8601	39.4232	47.6952
FBgn0012344	Diuretic hormone 44	Dh44	0.000294985	0.00118943	2.76679e-15	1.21204e-14	0.414621	0.524904	15.0105	7.13138	15.9634	8.16631	14.917	9.31306	11.8695	3.56985	14.9447	6.43728	15.7052	6.56983	11.9923	6.06301
FBgn0013263	Trithorax-like	Trl	0.00626196	0.0152291	0.795626	0.82005	0.480498	0.585179	4.22803	4.43788	4.02933	4.42324	4.80768	4.7975	3.88084	2.75296	4.66944	5.18979	3.9278	4.21969	4.69256	4.80683
FBgn0013269	FK506-binding protein 39kD	Fkbp39	0.00200339	0.00597637	9.49981e-19	7.30031e-18	0.000976587	0.00506927	29.2263	383.393	27.9278	433.838	44.2191	249.547	32.9844	566.504	32.8638	485.242	29.7386	580.783	29.74	401.91
FBgn0013272	Gp150	Gp150	0.000380788	0.00147451	0.000671422	0.000990305	0.371031	0.481801	237.948	223.989	194.027	193.209	327.246	251.373	197.716	149.499	217.431	198.454	246.65	178.741	268.218	191.806
FBgn0013275	Heat-shock-protein-70Aa	Hsp70Aa	0.245682	0.31586	0.826269	0.847771	0.608715	0.69772	2.89348	1.23457	0.728076	1.37787	1.49802	1.79624	0.681732	1.34771	1.1273	0.657677	1.15173	1.0213	2.18499	2.2863
FBgn0013276	Heat-shock-protein-70Ab	Hsp70Ab	0.133143	0.189201	0.526572	0.566626	0.474935	0.580403	2.57068	0.88971	0.548119	0.771135	2.1268	1.6104	0.571084	1.41866	0.845957	0.677832	1.29569	1.15023	1.91576	1.99903
FBgn0013277	Heat-shock-protein-70Ba	Hsp70Ba	0.000471078	0.00176779	0.982777	0.985315	0.286392	0.392215	1.5168	1.06499	0.657926	1.11123	2.8377	1.83495	0.82027	1.14598	0.442695	0.824441	0.88037	0.933826	1.35567	1.56906
FBgn0013278	Heat-shock-protein-70Bb	Hsp70Bb	0.0655281	0.105108	0.106411	0.129001	0.489561	0.593899	2.37477	0.958628	0.61693	1.06365	3.05942	1.94258	0.923662	1.34475	0.961785	0.819856	1.5895	1.0542	2.52391	1.33467
FBgn0013279	Heat-shock-protein-70Bc	Hsp70Bc	0.00646029	0.015654	0.13724	0.16356	0.427485	0.536389	1.33678	0.691858	0.504525	0.863476	2.08635	1.21203	0.513473	0.668139	0.678212	0.455867	0.81426	0.819084	1.84899	1.22631
FBgn0013300	Protamine A	ProtA	1.27115e-09	3.83151e-08	4.70343e-26	4.04622e-24	1.61699e-09	1.31931e-07	102.991	1.86022	117.609	0.280841	30.2348	0.601749	104.672	1.57808	92.8956	0.777026	83.2077	0.558126	89.2746	0.709645
FBgn0013301	Protamine B	ProtB	1.55579e-08	2.87244e-07	3.98509e-25	2.10009e-23	1.79959e-08	6.86822e-07	164.863	2.00949	212.142	0.695143	59.1109	0.40658	182.151	0.694672	167.128	0.993437	152.837	1.04091	142.219	0.580299
FBgn0013303	Neurocalcin	Nca	0.0309676	0.0566884	0.0803913	0.0992497	0.0314416	0.0700596	53.2216	49.8571	56.5803	67.8391	57.8806	44.5359	55.0916	116.688	57.286	59.2664	57.013	65.9866	51.3942	54.2361
FBgn0013305	N-methyl-D-aspartate receptor-associated protein	Nmda1	0.172776	0.234639	7.80954e-09	1.67641e-08	0.262724	0.36623	67.7151	47.8125	66.0741	43.5647	66.2158	41.3826	64.0537	55.434	74.0417	48.0062	67.3133	58.1651	62.0068	43.1219
FBgn0013307	Ornithine decarboxylase 1	Odc1	9.92465e-10	3.1154e-08	4.83645e-05	7.71418e-05	0.078886	0.142086	25.9194	26.7135	26.6629	31.6712	6.61715	7.31744	29.811	51.2547	35.0002	46.239	27.7778	46.0117	42.4543	57.7981
FBgn0013308	Ornithine decarboxylase 2	Odc2	0.00479425	0.0122218	0.933562	0.942624	0.610825	0.699142	3.49637	2.18079	5.03737	5.29157	1.65059	1.5066	2.87475	4.84763	5.00763	4.09942	2.87829	2.53868	4.10902	4.87022
FBgn0013323	Prothoracicotropic hormone	Ptth	0.282755	0.355089	0.00225885	0.00320692	0.387563	0.497805	2.644	2.28546	3.14675	1.93753	1.55994	1.74755	2.45686	1.37894	2.14947	1.41575	2.88021	0.897053	2.80387	2.15007
FBgn0013325	Ribosomal protein L11	RpL11	0.0204687	0.0401771	8.70695e-10	2.04141e-09	0.0070028	0.0221923	512.207	1720.55	455.205	1638.3	554.759	782.414	445.395	2955.42	438.736	1675.02	421.801	2211.5	521.247	1287.11
FBgn0013334	Synapse-associated protein 47kD	Sap47	0.00133711	0.00426028	3.44003e-18	2.39075e-17	0.155369	0.240769	126.161	56.3227	138.038	68.9822	147.342	91.9874	125.819	63.8107	148.334	72.1808	141.478	47.92	128.875	61.8655
FBgn0013342	neuronal Synaptobrevin	nSyb	0.0326648	0.0591961	2.43976e-19	2.08757e-18	0.00266665	0.0109465	137.737	44.4531	144.735	52.1635	123.236	72.9526	141.377	28.3775	164.7	52.9121	148.245	31.7284	121.085	42.6438
FBgn0013343	Syntaxin 1A	Syx1A	0.000756723	0.00265387	1.6033e-13	5.6142e-13	0.0253782	0.0592741	57.6072	27.2829	61.4228	34.2487	66.6753	51.6392	58.0681	18.8685	70.0891	37.083	66.9439	19.3025	55.0099	31.1101
FBgn0013347	Transcription-factor-IIA-S	TfIIA-S	0.00100603	0.00338284	4.62417e-10	1.11506e-09	0.00300978	0.0119752	80.9068	135.102	76.2082	127.09	96.2131	96.4068	83.4957	177.699	84.0447	147.471	89.2931	176.516	69.8672	99.9154
FBgn0013348	Troponin C at 41C	TpnC41C	4.12362e-10	1.50522e-08	3.47189e-18	2.40763e-17	7.04313e-05	0.000585946	164.217	40.2448	177.648	75.9333	346.133	117.511	148.189	57.8789	186.808	64.9331	175.557	45.2802	268.294	70.1751
FBgn0013432	bcn92	bcn92	0.000342394	0.00135317	1.32691e-11	3.72579e-11	0.00409648	0.0150055	24.6977	38.9034	24.2312	40.3892	25.8588	32.2362	24.5487	53.9437	26.6419	50.1517	25.0159	43.6568	21.2937	29.1021
FBgn0013433	beaten path Ia	beat-Ia	0.0201273	0.0396247	4.76822e-12	1.40712e-11	0.0868297	0.153047	5.37565	2.67311	6.19322	3.03512	4.46126	3.65737	4.80833	2.70972	4.84365	2.05952	4.7355	1.64801	4.54271	2.24687
FBgn0013435	Cdc2-related kinase	Cdc2rk	0.411367	0.487411	2.81424e-09	6.28612e-09	0.340373	0.449808	6.0361	12.452	5.99069	12.3163	6.5221	10.1504	6.06056	15.5403	6.28112	15.0691	6.19834	17.3994	6.52556	12.8751
FBgn0013467	igloo	igl	2.79371e-05	0.000158171	1.90553e-17	1.16955e-16	0.150721	0.235377	35.4513	14.0232	42.0432	21.0022	51.3768	26.6246	37.3403	16.7863	35.3315	15.5591	42.7699	12.9222	45.4653	15.3601
FBgn0013469	klumpfuss	klu	0.000153389	0.000684381	1.38484e-11	3.87955e-11	0.0159775	0.0415222	14.0757	7.64595	12.0322	7.48759	9.70102	8.73502	10.4835	4.61651	12.0414	6.67235	10.0761	4.08853	8.64817	5.78848
FBgn0013531	Mediator complex subunit 20	MED20	1.76785e-08	3.18273e-07	6.87459e-05	0.000108692	0.000919219	0.00484255	128.482	83.423	154.347	104.274	171.75	70.197	9.0013	29.1976	99.6789	80.2206	88.3692	90.1562	81.1984	61.9951
FBgn0013548	lethal-(2)-denticleless	l(2)dtl	0.000393249	0.00151502	3.15954e-21	4.10482e-20	0.00426989	0.0154514	5.3548	44.7897	5.04821	42.2309	4.81231	35.634	6.6298	53.0702	6.43804	63.6303	4.65976	45.4431	7.57666	58.4107
FBgn0013563	Peroxin 1	Pex1	0.000484026	0.00181041	4.32408e-07	8.02726e-07	0.000174728	0.00126113	9.6768	16.0751	10.2246	17.5846	21.0885	17.545	8.55466	20.6212	10.7385	19.0114	10.092	17.6015	19.5045	18.4236
FBgn0013576	mustard	mtd	0.0839249	0.128827	0.00227265	0.00322536	0.225005	0.324186	76.5206	62.6566	70.7057	66.4874	82.0914	75.4799	74.0712	48.7991	78.5358	75.4411	76.4022	52.2655	69.0096	69.8068
FBgn0013672	mitochondrial ATPase subunit 6	mt:ATPase6	0.0198827	0.0392665	0.0031308	0.00439427	0.00421797	0.0153368	4156.44	5215.37	3688.84	6416.43	5460.21	3261.03	3540.69	18655.9	3626.12	6705.16	3980.48	9071.81	4436.94	3566.11
FBgn0013673	mitochondrial ATPase subunit 8	mt:ATPase8	0.0168188	0.0342334	0.000922915	0.00134865	0.0162862	0.0421113	41.1284	70.5218	31.6716	99.5143	38.9784	52.7196	36.5825	226.772	34.3837	57.5718	31.3262	73.1123	35.9534	29.0297
FBgn0013674	mitochondrial Cytochrome c oxidase subunit I	mt:CoI	0.0319406	0.058122	0.466654	0.507642	0.00542149	0.0183593	9168.28	7928.88	8079.66	8766.78	10831.9	6525.98	8463.27	21228.8	8023.27	8373.69	8885.74	9498.88	11202.1	7863.12
FBgn0013675	mitochondrial Cytochrome c oxidase subunit II	mt:CoII	0.0453992	0.0776912	0.0275802	0.0358757	0.00978749	0.0286549	3327.42	3403.27	3008.67	4189.58	4044.59	2397.63	2953.99	11571.4	2802.22	4229.15	2960.47	5245.36	3999.81	3131.18
FBgn0013676	mitochondrial Cytochrome c oxidase subunit III	mt:CoIII	0.00871696	0.0200246	0.554596	0.59377	0.0018498	0.00829517	14848.8	13026.2	13602.2	13779.8	20964.6	11435.4	14532.6	39042.9	13784.6	15042.2	15888	15445.9	15951.6	9776.48
FBgn0013678	mitochondrial Cytochrome b	mt:Cyt-b	0.0176429	0.0356057	0.0200895	0.0264789	0.00574334	0.0192028	4066.92	4524.38	3844.6	5447.81	5663.21	3150.11	3773.39	16983	3528.37	5252.88	3931.37	7375.52	4140.09	3144.5
FBgn0013679	mitochondrial NADH-ubiquinone oxidoreductase chain 1	mt:ND1	0.00349728	0.00944978	0.0486797	0.061759	0.00185466	0.00830715	3120.87	3528.29	2786.92	4728.67	5690.9	2986.42	3257.19	19159.7	3124.45	3916.99	4060.6	4166.23	2924.59	1999.35
FBgn0013680	mitochondrial NADH-ubiquinone oxidoreductase chain 2	mt:ND2	0.0371861	0.065794	0.00319298	0.00447878	0.0173601	0.0442561	224.065	261.926	157.272	353.19	271.868	197.812	175.998	981.475	171.968	309.3	159.092	423.465	158.616	187.509
FBgn0013681	mitochondrial NADH-ubiquinone oxidoreductase chain 3	mt:ND3	0.14935	0.207899	0.0781713	0.0966664	0.0150293	0.0395619	82.2932	111.627	89.5227	140.303	205.602	69.583	72.5408	328.394	75.0202	127.699	81.5019	162.934	70.9395	52.4905
FBgn0013683	mitochondrial NADH-ubiquinone oxidoreductase chain 4L	mt:ND4L	0.0632465	0.102148	0.00769904	0.0104915	0.0422317	0.0873674	93.6122	95.5709	72.0747	183.444	125.791	95.312	68.7414	325.297	70.63	112.627	66.8815	146.82	44.247	45.2115
FBgn0013684	mitochondrial NADH-ubiquinone oxidoreductase chain 5	mt:ND5	0.00321842	0.00882393	0.00614213	0.00843926	0.00201785	0.00886395	2360.82	2694.37	1812.84	3653.55	3040.54	2235.51	2182.54	13433.8	2088.25	2998.31	2399.91	4168.35	2216.7	1895.87
FBgn0013685	mitochondrial NADH-ubiquinone oxidoreductase chain 6	mt:ND6	0.338173	0.414002	0.0583594	0.0733467	0.216843	0.314364	83.8898	68.2725	40.5636	96.8037	128.422	75.0501	40.44	229.804	49.6796	96.9836	32.3527	168.318	9.10176	14.4281
FBgn0013686	mitochondrial large ribosomal RNA	mt:lrRNA	0.0588037	0.0962028	0.0727208	0.09027	0.0261916	0.0607134	40613.2	27981	30990.2	62935.2	69808.8	27330.7	35913.5	171808	40792.7	43129.9	29826.5	85410	20711.6	19936.5
FBgn0013688	mitochondrial small ribosomal RNA	mt:srRNA	0.0233671	0.0448165	0.0296627	0.0384557	0.0156315	0.0407901	31026.8	22861.6	25274.2	44151.4	41202.2	20434.7	26652	113999	28349.4	31852.4	21482.1	59560	13201.6	16375.6
FBgn0013689	mitochondrial transfer RNA:Alanine-TGC	mt:tRNA:Ala-TGC	0.44501	0.520107	0.00148722	0.00214045	0.145098	0.228388	10.8242	15.004	4.74174	26.5575	10.6214	7.67992	3.03443	45.1693	4.5716	20.873	5.66025	22.0924	3.5229	9.44845
FBgn0013690	mitochondrial transfer RNA:Cysteine-GCA	mt:tRNA:Cys-GCA	0.0882127	0.134545	0.0125359	0.016822	0.0867334	0.152917	10.347	16.4918	6.22617	31.1507	11.3792	11.6436	7.78616	60.1569	7.55692	10.2914	8.0948	13.2932	3.96859	5.73735
FBgn0013691	mitochondrial transfer RNA:Aspartic acid-GTC	mt:tRNA:Asp-GTC	0.00818226	0.0190465	0.123635	0.148502	0.00224388	0.00960241	3.08578	8.5234	3.74303	3.47792	2.0611	1.30314	3.03176	21.3877	7.70219	2.3969	2.21438	2.75778	5.10544	2.43511
FBgn0013694	mitochondrial transfer RNA:Glycine-TCC	mt:tRNA:Gly-TCC	0.109095	0.159979	0.000130001	0.000201713	0.0288347	0.0655611	17.1985	24.8108	10.6837	43.5407	12.2477	17.3512	5.74122	75.7962	11.7291	22.979	7.74529	43.5188	7.63325	13.2329
FBgn0013695	mitochondrial transfer RNA:Histidine-GTG	mt:tRNA:His-GTG	0.00773734	0.0181756	0.00357459	0.00500172	0.00399005	0.0146898	4.52069	4.52954	1.79984	7.40991	5.7582	4.26557	1.73688	24.7659	2.28656	3.01844	1.05146	5.94316	0	1.70578
FBgn0013697	mitochondrial transfer RNA:Lysine-CTT	mt:tRNA:Lys-CTT	0.0613431	0.0996504	0.00115329	0.00167576	0.0302776	0.0680605	2.45112	10.2312	4.34103	6.15301	2.66889	2.17486	0.645213	13.359	2.72933	3.08861	1.31952	4.98638	0.506995	1.94399
FBgn0013698	mitochondrial transfer RNA:Leucine-TAG	mt:tRNA:Leu-TAG	0.397364	0.473794	0.0330111	0.0425885	0.385065	0.495377	1.05235	2.83455	1.20967	6.87849	0.996558	1.704	0.839991	12.8763	3.93365	4.50806	2.62548	5.18955	0.589458	1.08127
FBgn0013699	mitochondrial transfer RNA:Leucine-TAA	mt:tRNA:Leu-TAA	0.179619	0.24273	0.00336225	0.00471165	0.140163	0.222203	12.6729	23.056	6.46973	35.2391	12.1777	7.00248	7.6032	53.0725	7.58896	14.4832	6.01896	21.3979	4.11832	9.55124
FBgn0013709	mitochondrial transfer RNA:Tryptophan-TCA	mt:tRNA:Trp-TCA	0.00500504	0.0126759	0.00151441	0.0021784	0.00348946	0.0133022	14.4079	27.3155	9.96771	37.8806	30.5277	17.0963	13.1544	166.938	11.3248	28.0931	5.98391	46.8612	6.88831	14.8588
FBgn0013710	mitochondrial transfer RNA:Tyrosine-GTA	mt:tRNA:Tyr-GTA	0.0255097	0.0481369	0.00695973	0.00951418	0.0142204	0.0379303	31.3785	56.8816	22.6374	44.6798	41.5705	21.5206	14.8295	145.163	23.8387	37.4838	17.4595	37.6252	2.47529	12.0107
FBgn0013717	non-stop	not	0.000247761	0.001027	2.90709e-18	2.04809e-17	0.000233177	0.0016065	11.0053	30.614	11.3714	31.1983	12.1303	22.8809	11.1697	45.8745	11.7785	37.2208	12.4178	39.6546	10.7166	31.2852
FBgn0013718	nuclear fallout	nuf	0.222783	0.290747	1.45872e-05	2.41301e-05	0.0866758	0.152864	52.6037	40.1747	47.2283	42.2049	51.1016	47.5255	50.9401	39.6457	51.5263	50.2144	53.211	37.5161	49.5756	46.1171
FBgn0013720	pickel	pck	0.0174566	0.0353283	2.15459e-08	4.46488e-08	0.50541	0.608718	25.1409	37.1727	25.7286	36.6146	32.93	36.7342	28.538	41.0772	35.327	48.2494	27.8358	43.6647	27.1632	41.2587
FBgn0013725	phyllopod	phyl	0.0132759	0.0282241	7.01399e-15	2.90848e-14	0.00205577	0.00898243	12.9351	5.10068	13.9974	6.4334	12.1962	9.89186	13.4413	4.52052	14.9405	4.22173	13.6678	4.83068	9.76558	4.71637
FBgn0013726	peanut	pnut	0.00722221	0.017158	8.24319e-23	1.74455e-21	0.000420291	0.0026027	36.6994	106.703	34.6161	111.849	43.0816	90.7102	32.2347	128.682	40.1424	134.296	34.231	126.024	33.5437	113.252
FBgn0013732	scrambled	sced	0.0508938	0.0852964	1.19142e-12	3.77417e-12	0.067867	0.126609	7.48887	25.9744	6.68471	26.3775	7.34956	29.0231	6.62869	18.7617	7.73998	39.3773	6.93233	22.8523	6.15148	35.1345
FBgn0013733	short stop	shot	0.000296325	0.00119332	5.35433e-16	2.5901e-15	0.0461078	0.0937007	170.861	65.1684	158.071	75.7427	188.143	130.193	167.555	37.4612	181.545	83.2909	174.41	44.4528	198.488	91.2976
FBgn0013746	alien	alien	0.0211614	0.0412725	9.88017e-12	2.81797e-11	0.0233677	0.0555485	12.478	27.0874	10.7655	29.5898	12.5697	18.8055	11.6021	36.0213	11.6255	29.7782	12.9364	41.1829	11.7968	25.2315
FBgn0013749	ADP ribosylation factor at 102F	Arf102F	0.0160175	0.0328419	5.86092e-05	9.30532e-05	0.00637345	0.020672	58.3058	83.4385	64.8819	110.012	67.083	62.6794	57.3845	255.475	64.6005	115.827	60.0878	151.279	69.7143	92.0182
FBgn0013750	ADP ribosylation factor at 51F	Arf51F	0.0438366	0.0754308	5.75186e-11	1.52061e-10	0.0046868	0.016549	39.5731	48.8596	40.4776	56.437	48.4087	52.9191	40.6106	68.7991	38.1269	67.2208	41.1296	63.497	39.3756	54.496
FBgn0013751	Arrowhead	Awh	0.778769	0.815509	0.0687435	0.0855932	0.681801	0.758908	3.99798	3.17651	4.39045	2.14084	3.59059	4.26342	3.2194	3.42764	3.49418	1.49973	3.41466	2.0748	3.85218	2.74472
FBgn0013753	Big brother	Bgb	0.000368484	0.0014356	2.38254e-11	6.51067e-11	3.55281e-05	0.000327975	9.70695	23.606	9.93667	27.9712	13.9506	15.7222	9.07273	57.5588	10.2495	32.0298	11.2989	33.3006	10.3152	24.7052
FBgn0013755	Brother	Bro	0.773116	0.810603	0.385988	0.426479	0.467838	0.574066	1.24792	0.928559	1.58742	0.995349	0.583546	1.28927	0.749452	3.21678	0.665482	1.55393	1.37498	0.713374	1.76696	1.89804
FBgn0013756	Megator	Mtor	0.0217331	0.0421859	3.36886e-07	6.31215e-07	0.0295282	0.066777	24.8146	41.6042	20.5696	49.1952	31.3367	59.3009	25.6078	25.595	25.4484	67.2741	26.2464	39.2329	24.583	73.163
FBgn0013759	CASK	CASK	0.0456815	0.0780736	0.000304713	0.000460717	0.0222761	0.0535373	39.2384	31.3928	40.9403	29.6063	35.0342	39.6806	38.46	24.8925	43.5806	39.9973	40.6835	24.5656	32.9384	33.011
FBgn0013762	Cyclin-dependent kinase 5	Cdk5	0.00188956	0.005689	8.82809e-09	1.88539e-08	0.000796323	0.0043447	17.4593	31.5456	15.5005	32.1353	19.5143	21.6427	15.4682	66.6147	16.0232	38.1047	17.3081	42.1794	14.0942	25.1945
FBgn0013763	Imaginal disc growth factor 6	Idgf6	0.00480043	0.0122323	0.00562286	0.0077492	0.759252	0.818222	238.196	282.272	126.552	177.545	168.461	157.712	182.964	221.624	162.599	218.476	161.993	232.004	168.454	195.167
FBgn0013764	Chip	Chi	0.000829071	0.00287716	6.90477e-17	3.86526e-16	0.0013514	0.00654719	29.7934	61.4629	28.4368	66.3487	29.5674	48.9645	31.7242	87.8852	28.9409	78.0462	27.6461	76.3079	29.8638	60.5719
FBgn0013765	centrosomin	cnn	0.132765	0.188741	1.35248e-06	2.41471e-06	0.0076858	0.0238533	46.333	31.2443	51.5542	32.8331	35.563	36.2496	50.5783	18.4705	46.5665	41.9036	45.8317	29.0805	46.4253	40.7284
FBgn0013767	Corazonin	Crz	0.000456533	0.00172151	2.00916e-08	4.17057e-08	0.00597925	0.0197796	6.47451	2.69091	8.10036	4.87495	4.8706	2.44555	5.43518	4.77945	9.15955	2.99201	9.01411	5.08024	4.69885	4.23283
FBgn0013770	Cysteine proteinase-1	Cp1	0.538967	0.607747	1.35757e-06	2.42244e-06	0.0187998	0.047066	330.396	454.323	290.123	459.31	417.843	385.386	295.063	536.203	313.882	477.68	325.542	579.48	420.026	457.572
FBgn0013771	Cytochrome P450 6a9	Cyp6a9	0.0567008	0.0932667	0.00103793	0.00151284	0.980988	0.985944	29.2111	25.5551	24.38	20.8675	27.9683	23.8521	26.2187	21.1829	24.2079	21.7832	27.1914	21.916	23.1103	16.7148
FBgn0013772	Cytochrome P450 6a8	Cyp6a8	0.24038	0.310196	2.33584e-13	8.01527e-13	0.780427	0.834767	19.0977	8.0757	19.931	6.90614	22.1341	9.69635	19.6261	9.76682	16.8605	6.93019	18.2934	9.88863	18.4495	6.76193
FBgn0013773	Cytochrome P450 6a22	Cyp6a22	0.000851666	0.00294274	6.56243e-16	3.14203e-15	0.000158091	0.00116106	14.5882	34.6316	8.37105	26.9897	16.5274	21.8562	14.5822	43.9194	8.96013	37.3978	10.6286	35.6449	14.6995	29.1826
FBgn0013799	Deformed epidermal autoregulatory factor-1	Deaf1	0.160021	0.219966	2.05331e-05	3.35783e-05	0.0374772	0.0799102	24.3159	30.8788	23.3056	31.0591	21.7995	34.7643	24.1576	21.6707	24.3244	38.0494	26.2822	27.4019	21.9393	32.9576
FBgn0013810	Dynein heavy chain at 36C	Dhc36C	1.34712e-08	2.54625e-07	5.87065e-25	2.89581e-23	8.86458e-10	8.55029e-08	20.9629	2.82995	23.055	2.61492	7.4764	3.51048	22.9389	1.91795	19.7977	2.86291	17.0541	2.3463	19.9598	3.55245
FBgn0013811	Dynein heavy chain at 62B	Dhc62B	0.0253767	0.0479314	4.31354e-16	2.11426e-15	0.0133835	0.0362736	11.8188	2.1702	10.1984	1.55982	5.39908	2.50606	11.029	2.583	9.21369	1.07952	9.23024	1.82867	10.4805	1.75069
FBgn0013812	Dynein heavy chain at 93AB	Dhc93AB	0.54933	0.617676	1.97686e-07	3.77646e-07	0.114453	0.189643	5.94038	3.36457	4.80571	2.64675	3.9539	4.17909	6.6456	2.57433	5.49419	2.00202	5.5108	2.35096	6.30551	3.33935
FBgn0013813	Dynein heavy chain at 89D	Dhc98D	0.136576	0.193278	3.27508e-21	4.24799e-20	0.000271619	0.0018209	17.0164	2.12301	16.4651	1.38298	11.0247	4.7336	18.349	1.62309	15.206	0.873919	13.7372	1.4219	15.1002	1.73973
FBgn0013949	Elastin-like	Elal	6.60807e-05	0.000330092	1.23688e-05	2.05673e-05	0.0151394	0.0397991	16.2581	17.4635	10.7511	13.5838	10.1722	12.1032	16.2133	33.0658	12.3115	24.8479	13.8378	20.878	17.5375	21.4758
FBgn0013953	Epidermal stripes and patches	Esp	0.00376194	0.00999187	3.68843e-19	3.07015e-18	0.0516351	0.102363	4.65626	21.2582	4.71294	23.0234	4.49742	16.2984	6.87903	21.2484	6.94635	21.9141	6.60134	27.5266	6.74092	21.1645
FBgn0013954	FK506-binding protein 12kD	Fkbp12	0.00105144	0.00351031	4.3862e-11	1.17164e-10	0.00117151	0.00585939	291.21	870.931	251.089	927.125	281.863	572.41	269.286	1886.69	301.654	1020.6	285.8	1255.52	244.026	682.877
FBgn0013972	Guanylyl cyclase alpha-subunit at 99B	Gycalpha99B	0.057213	0.0939869	7.10288e-17	3.96501e-16	0.0950387	0.163979	35.071	13.9031	35.4845	16.1977	33.1291	21.6	34.8491	11.2034	36.0789	14.6667	31.7046	10.8372	40.037	15.426
FBgn0013973	Guanylyl cyclase beta-subunit at 100B	Gycbeta100B	2.24065e-11	1.31587e-09	7.62307e-10	1.79708e-09	0.00153918	0.00720896	148.312	69.9498	130.287	90.1253	162.665	77.2296	13.8365	4.74526	112.753	60.1358	91.2663	74.5115	86.4293	53.4581
FBgn0013981	Histone H4 replacement	His4r	0.00220429	0.00646659	0.000116043	0.000180601	0.00370202	0.0138989	535.971	989.601	479.574	1199.62	460.384	518.277	514.902	4066.3	499.508	1164.28	527.035	1590.97	348.567	638.133
FBgn0013983	immune deficiency	imd	0.0204601	0.0401715	7.74289e-05	0.000121899	0.0582365	0.112426	21.4241	22.657	22.2196	22.5361	20.2406	20.179	22.2792	30.964	20.3553	28.6232	20.9971	28.9966	19.0566	24.1061
FBgn0013987	MAP kinase activated protein-kinase-2	MAPk-Ak2	0.341337	0.41733	2.56675e-09	5.75755e-09	0.26314	0.36665	46.2256	67.3219	47.8611	65.7781	58.5984	64.0328	45.8384	70.4957	52.4181	79.6903	50.7234	71.9339	50.8503	69.2081
FBgn0013995	Na/Ca-exchange protein	Calx	0.00106638	0.00355078	9.14942e-18	5.89526e-17	0.14687	0.230539	55.9998	29.989	56.0214	31.8791	56.6382	42.0325	58.3101	36.0278	57.319	38.9973	52.3404	28.9367	59.2192	38.2158
FBgn0013997	Neurexin IV	Nrx-IV	0.000309805	0.00123838	1.40006e-10	3.55261e-10	0.417873	0.527772	33.4349	22.0845	30.3257	22.9115	36.0774	27.4185	32.3542	16.612	36.5478	26.9217	31.4226	22.8028	38.269	29.1662
FBgn0014000	Helical Factor	Hf	0.00549493	0.0136924	0.0715412	0.0889167	0.0509215	0.101251	26.5089	36.3987	18.4001	18.6935	20.7353	17.6409	25.1491	40.6862	18.8594	30.4181	21.7363	28.9552	37.7151	26.3262
FBgn0014002	Protein disulfide isomerase	Pdi	0.0470039	0.0799388	0.0399912	0.0511871	0.449685	0.557161	642.487	538.584	593.015	530.518	613.601	457.926	656.4	662.32	737.405	594.251	651.462	716.711	572.483	512.001
FBgn0014006	Apoptotic signal-regulating kinase 1	Ask1	0.601944	0.665643	1.31963e-11	3.70666e-11	0.0606394	0.116051	26.4271	41.3464	24.7844	44.5471	30.194	34.7975	27.2502	39.5832	26.8785	47.0833	25.222	46.0447	28.1974	44.8212
FBgn0014007	Protein tyrosine phosphatase 69D	Ptp69D	0.0224472	0.0433237	1.75209e-08	3.65363e-08	0.0633181	0.120037	15.5254	22.5317	13.7023	25.0602	21.6575	27.796	15.8756	20.603	14.7633	32.4894	16.4425	22.9738	17.0876	32.4078
FBgn0014009	Rab2	Rab2	0.0020401	0.00606429	0.550053	0.589223	0.290063	0.396253	95.481	94.7333	93.8475	91.0873	99.4663	80.7939	94.8198	107.19	101.542	101.749	103.688	103.107	79.9942	77.4398
FBgn0014010	Rab5	Rab5	0.0183375	0.0367975	0.00208718	0.00296982	0.0508959	0.101213	117.831	127.977	108.971	129.705	136.901	115.629	111.784	142.077	117.35	143.84	123.65	147.451	99.5005	109.873
FBgn0014011	Rac2	Rac2	1.32957e-06	1.16073e-05	3.5771e-05	5.76093e-05	0.501324	0.605309	48.6221	43.8765	53.2718	48.745	74.1649	58.4379	44.691	38.0103	58.2542	51.7977	53.6602	39.8245	55.059	46.7168
FBgn0014018	Relish	Rel	0.00114814	0.00377378	0.0316142	0.0408691	0.981663	0.986373	93.8424	84.3047	88.6482	77.8947	74.7815	71.6299	62.8838	49.4354	95.7752	79.0097	70.4904	65.3118	67.3228	59.188
FBgn0014019	Rhodopsin 5	Rh5	0.183869	0.247612	9.58661e-16	4.47422e-15	0.318255	0.426919	1.98143	18.0812	1.66001	14.333	3.63896	18.6251	2.445	20.9914	3.01431	21.1422	3.99455	19.9759	3.65252	14.4945
FBgn0014020	Rho1	Rho1	0.000343541	0.00135602	0.0104663	0.014133	0.762738	0.821033	232.852	206.682	259.608	231.224	250.525	200.622	254.517	244.175	288.121	274.281	275.628	260.118	215.629	211.314
FBgn0014022	Rlb1	Rlb1	2.73723e-11	1.54852e-09	3.21203e-16	1.60905e-15	0.0947519	0.163644	7.12704	18.826	5.42313	21.0346	8.12807	17.1965	7.23648	19.9312	8.12891	25.0964	20.7674	38.4986	7.11032	20.2314
FBgn0014023	mitochondrial ribosomal protein L47	mRpL47	0.00841063	0.0194783	1.0862e-07	2.11979e-07	0.0087607	0.0263254	15.2628	48.5136	16.534	50.8245	19.7596	31.3885	18.5017	122.086	17.7433	56.1087	18.5922	74.4208	19.2269	40.0102
FBgn0014024	RNA-binding protein 4F	Rnp4F	0.166701	0.227984	2.69872e-14	1.03945e-13	0.153761	0.238905	16.0183	38.0399	14.2969	38.9729	19.6169	38.0321	16.177	31.6667	16.8076	48.4186	17.1919	38.084	15.922	44.6053
FBgn0014026	Ribosomal protein L7A	RpL7A	0.0288104	0.0533912	9.29349e-10	2.17381e-09	0.00918053	0.0272794	789.305	2475.77	739.578	2434.82	858.158	1106.28	738.082	3782.32	732.046	2484.68	644.485	3732.88	804.365	1944.84
FBgn0014028	Succinate dehydrogenase, subunit B (iron-sulfur)	SdhB	0.77953	0.816145	3.85046e-07	7.18322e-07	0.350007	0.459904	277.536	220.172	297.412	203.347	301.095	238.46	373.641	200.406	304.907	238.867	335.445	202.206	353.598	218.074
FBgn0014029	Septin 2	Septin2	0.00323054	0.00884807	7.95604e-13	2.56213e-12	0.000734742	0.00407578	31.1873	69.0624	28.3594	72.7594	39.2574	54.4947	29.6932	120.48	36.4985	83.2089	30.2645	94.3259	27.792	62.569
FBgn0014031	Alanine-glyoxylate aminotransferase	Agxt	2.62259e-05	0.000149761	0.981046	0.983704	0.0929184	0.161143	94.9784	93.6478	40.9291	39.5669	78.0073	56.0963	64.7197	77.2323	41.7992	64.2062	52.0803	62.9592	81.3125	60.86
FBgn0014032	Sepiapterin reductase	Sptr	0.0996619	0.148638	4.12477e-13	1.37593e-12	0.0432189	0.0890048	11.3759	32.7481	10.4511	36.0501	15.9262	26.9758	11.9063	37.6512	12.2349	37.0249	12.7647	48.7022	11.4814	29.2543
FBgn0014033	Scavenger receptor class C, type I	Sr-CI	3.96229e-10	1.45972e-08	0.554789	0.593897	0.569421	0.664402	15.3295	15.9673	8.9802	5.80033	53.5651	65.7719	13.6769	6.31631	11.3546	8.92924	13.0894	5.75514	10.7904	6.41898
FBgn0014037	Suppressor of Triplolethal	Su(Tpl)	0.0988433	0.147625	0.0152667	0.0203271	0.0892014	0.156159	86.9813	70.4497	90.3287	78.3662	85.9615	89.1077	87.5388	62.1418	92.0525	95.5908	87.9885	57.9504	78.2265	84.953
FBgn0014073	Tie-like receptor tyrosine kinase	Tie	0.00432238	0.0112183	1.08143e-19	9.92558e-19	0.0297472	0.0670956	22.3428	9.01402	20.9332	9.8512	23.6889	14.423	23.3589	7.0037	25.9876	10.1055	22.4766	7.58581	23.1585	10.2734
FBgn0014075	UDP-glucose-glycoprotein glucosyltransferase	Uggt	0.231585	0.300357	0.0145663	0.0194319	0.53889	0.638555	44.957	50.6457	39.6209	49.0408	43.1745	44.1584	45.3384	41.4905	48.2348	56.0944	45.5808	53.5613	43.7794	54.8131
FBgn0014076	Vitelline membrane 32E	Vm32E	0.000246781	0.00102436	3.96478e-11	1.06246e-10	0.000230968	0.00159335	2.66239	141.315	2.4956	347.134	5.40484	229.514	8.75605	650.42	5.44023	554.154	1.59364	1023.95	13.694	353.24
FBgn0014092	-	CG4278	0.00723762	0.0171869	6.36561e-13	2.07855e-12	0.0310814	0.0694455	10.5326	26.9197	8.68171	27.8387	9.75948	18.5912	9.68082	36.4597	11.5194	30.5558	11.9804	42.6892	9.97806	29.3126
FBgn0014127	barren	barr	0.00462056	0.0118645	2.48372e-12	7.5638e-12	0.0518083	0.10263	18.8769	31.9658	18.8781	38.3045	13.3048	23.8962	21.6363	29.4993	19.3937	40.6518	17.2148	38.4157	16.8633	38.2869
FBgn0014133	bifocal	bif	0.0156575	0.0322408	6.2353e-13	2.03893e-12	0.0296215	0.0669392	27.1601	59.9129	27.5635	63.4354	34.0311	72.848	28.3916	52.4396	30.1267	91.0646	28.6778	58.6655	26.8892	85.7911
FBgn0014135	branchless	bnl	0.000261153	0.00107313	6.9668e-14	2.54479e-13	0.423756	0.533017	14.2305	7.87909	12.5763	7.86767	16.9364	10.6816	12.8408	5.69594	15.871	8.4125	14.0283	5.26482	12.7191	7.01741
FBgn0014141	cheerio	cher	0.000764671	0.00267879	0.191328	0.222961	0.430172	0.5389	60.1256	62.6834	58.5377	69.8148	76.3598	80.8684	62.4227	52.5784	70.137	73.4492	61.4117	63.7271	70.4512	80.3639
FBgn0014143	crocodile	croc	0.00105009	0.00350728	0.0103195	0.0139395	0.271779	0.376283	7.81554	2.9519	4.41358	3.8933	7.49886	7.47463	3.26331	1.9722	3.90661	1.69426	3.99478	4.109	4.40517	2.36018
FBgn0014163	failed axon connections	fax	1.55174e-07	1.90702e-06	0.363249	0.403258	0.0004524	0.00275438	97.3774	86.1745	97.8782	108.44	142.564	123.994	94.1776	112.638	104.798	120.896	108.631	88.253	115.772	103.849
FBgn0014179	glial cells missing	gcm	0.465981	0.540374	0.205428	0.238085	0.478328	0.583251	0.912677	1.54863	0.94642	1.23563	1.5321	1.18335	0.442285	1.4497	0.82993	0.655133	1.06987	0.959005	1.24146	1.65924
FBgn0014184	Ornithine decarboxylase antizyme	Oda	0.0114134	0.024885	0.927359	0.936896	0.0430123	0.0886366	1119.61	949.942	979.068	985.652	967.525	734.449	1046.73	1699.36	1021.3	971.639	1115.81	1059.75	937.953	832.359
FBgn0014189	Helicase at 25E	Hel25E	0.00867885	0.0199601	1.70414e-14	6.74158e-14	0.0069301	0.0220071	31.8682	220.372	26.5355	246.016	32.8906	129.182	31.3086	358.553	31.506	243.458	28.1361	323.271	29.6995	202.761
FBgn0014269	proliferation disrupter	prod	0.00796577	0.0186379	1.03948e-13	3.71927e-13	0.00799746	0.0246189	15.5911	46.7208	16.0565	50.9463	16.7818	30.553	16.1546	72.2446	18.4281	53.2474	16.2599	55.6838	15.7218	42.6152
FBgn0014340	males absent on the first	mof	0.11829	0.171051	5.25961e-18	3.54389e-17	0.0471168	0.0951845	11.7617	27.7191	9.05084	28.201	10.3533	20.8686	10.4661	24.3712	9.79046	29.8718	9.62175	29.3218	10.4642	27.0429
FBgn0014342	meiosis I arrest	mia	0.00799069	0.0186718	5.33829e-16	2.58312e-15	0.000405021	0.00252187	9.73219	4.36366	9.5802	3.78115	5.89834	4.44099	9.83508	3.12473	9.42071	3.82514	10.1192	3.90341	6.94955	3.91191
FBgn0014343	mirror	mirr	0.00350057	0.00945546	0.185878	0.217087	0.0922266	0.160226	12.8876	11.2643	12.1994	12.6315	15.5272	19.725	13.3156	7.16459	13.7153	13.2243	13.5709	10.7876	13.7016	12.222
FBgn0014366	noisette	noi	0.000314842	0.00125582	9.88432e-19	7.56439e-18	0.000125012	0.000949673	21.4347	42.6319	16.994	40.6362	20.1195	30.7365	19.3056	52.8779	18.3345	49.7132	18.5068	52.4092	17.8216	40.3641
FBgn0014368	no optic lobe	nol	0.0270976	0.0507064	0.847206	0.866869	0.778376	0.833301	4.313	4.65835	2.14225	4.60349	16.3281	9.60604	2.04679	4.74132	2.23089	2.43519	2.63092	3.08513	4.73813	3.0539
FBgn0014380	Rho-like	RhoL	0.174667	0.236873	1.06123e-05	1.77224e-05	0.850893	0.887435	32.6393	27.2181	36.1998	27.12	33.6319	28.9239	31.686	22.269	37.2824	29.7704	35.8274	27.3213	30.4824	26.6471
FBgn0014388	sprouty	sty	0.000450331	0.00170117	2.3114e-07	4.38293e-07	0.252188	0.354493	40.6771	28.3881	46.5066	38.4361	48.0655	40.1373	37.1794	33.9204	45.2031	31.5203	40.4096	23.4767	36.5776	29.019
FBgn0014391	stunted	sun	0.0847802	0.130001	0.795721	0.820095	0.00677037	0.0216193	526.63	555.929	574.242	591.967	791.269	561.506	594.1	1046.39	574.918	685.639	695.324	729.95	769.325	443.337
FBgn0014395	touch insensitive larva B	tilB	0.0761723	0.118863	1.79727e-17	1.10781e-16	0.0245566	0.057839	11.4247	2.58209	9.80156	2.18772	6.62016	2.69377	9.73433	2.04328	9.55511	2.64256	9.11842	2.2129	8.35308	2.89218
FBgn0014396	timeless	tim	0.000718184	0.00253885	8.36202e-06	1.40857e-05	0.326193	0.434533	36.9049	31.1186	31.3729	26.6888	38.2958	35.1217	33.1665	20.7774	33.0801	28.8679	36.2559	23.4679	28.3401	20.2367
FBgn0014411	Vacuolar protein sorting 26	Vps26	0.107695	0.158378	2.3609e-05	3.84032e-05	0.2805	0.385672	45.0286	57.0679	42.7649	59.6299	48.379	59.8397	46.0487	45.637	49.5212	74.4184	48.1655	57.7065	44.8496	63.5789
FBgn0014417	-	CG13397	2.701e-05	0.000153688	1.78311e-15	8.00739e-15	0.000326087	0.00210791	13.9752	53.6199	6.91447	37.1413	8.68655	19.2952	8.76169	41.3299	10.5826	64.7702	8.27756	35.4078	9.58759	57.6529
FBgn0014427	-	CG11899	0.493671	0.567522	2.24839e-10	5.59549e-10	0.0061851	0.020271	38.4975	78.1006	22.4737	65.3552	49.9435	53.6189	21.7382	88.7524	21.0211	71.2489	19.7011	100.889	36.5018	71.5435
FBgn0014454	Adult cuticle protein 1	Acp1	5.45585e-11	2.7305e-09	3.43066e-08	6.9909e-08	2.27036e-05	0.000224706	182.264	44.0208	290.145	222.799	1003.27	573.819	79.965	53.5081	388.254	216.952	341.891	30.4757	1135.22	234.718
FBgn0014455	Adenosylhomocysteinase	Ahcy	0.00295877	0.00823857	1.49443e-12	4.6635e-12	0.00264892	0.0108878	47.326	325.171	33.8803	319.668	46.4362	170.875	43.4375	615.843	43.153	341.599	38.0564	406.619	42.2495	240.318
FBgn0014464	Chorion protein a at 7F	Cp7Fa	0.000921441	0.00314761	1.26173e-12	3.98263e-12	0.00150737	0.00711398	0.584695	29.652	0.707264	115.043	1.688	74.9365	3.01568	213.808	2.09705	143.202	1.19084	160.438	6.00229	188.558
FBgn0014465	Chorion protein b at 7F	Cp7Fb	0.00150745	0.00471708	3.6449e-14	1.37886e-13	0.00182153	0.00821004	1.03043	56.1667	0.924673	152.255	2.04837	83.6361	3.28579	160.644	1.99111	173.846	1.17432	223.26	4.17009	213.973
FBgn0014466	Chorion protein c at 7F	Cp7Fc	0.00487871	0.0124	6.51113e-14	2.38766e-13	0.00653914	0.0210541	2.1613	183.995	1.61091	322.834	5.01304	204.96	10.7135	489.528	7.15584	443.632	2.00535	549.863	13.9271	448.695
FBgn0014469	Cytochrome P450 4e2	Cyp4e2	0.199616	0.265205	0.00175937	0.0025187	0.667366	0.74681	68.755	59.6854	51.7809	41.8752	63.4877	49.3984	67.2152	44.8869	55.092	54.0258	62.0305	56.4833	61.8523	45.6951
FBgn0014849	Eig71Ei	Eig71Ei	0.759255	0.799632	0.0953625	0.116361	0.747072	0.809205	0.408423	2.69323	0.161638	1.23166	0.382773	3.60325	0.0742064	0.946673	0.579414	0.272569	0.797154	0.56854	1.20698	1.99199
FBgn0014851	Eig71Ek	Eig71Ek	1.59107e-17	2.11016e-14	0.551822	0.590959	0.998356	0.99867	0.441851	1.07747	0.437076	0.498623	0.387266	0.413272	0.861196	7.56072	1.00264	7.71504	155.209	159.743	0.23356	0.446306
FBgn0014857	Histone H3.3A	His3.3A	0.00972343	0.0218849	6.49035e-07	1.18693e-06	0.0193898	0.0481643	119.043	168.926	106.537	184.374	121.113	114.569	118.703	257.54	112.785	183.286	111.56	260.902	91.623	136.82
FBgn0014859	Hormone receptor-like in 38	Hr38	0.000223937	0.000945347	2.0482e-17	1.25085e-16	0.024499	0.0577401	8.97436	2.72447	11.0291	4.61759	12.1181	5.73723	8.95133	2.05132	14.4356	3.66235	11.6139	1.5467	12.1275	3.51187
FBgn0014861	Minichromosome maintenance 2	Mcm2	0.0191996	0.0381618	2.24244e-20	2.39494e-19	0.00595425	0.0197133	2.63332	72.1601	1.84114	84.5289	5.24164	47.2647	2.87716	77.9449	2.53725	82.1132	2.34922	95.2716	5.06098	81.4862
FBgn0014863	Muscle LIM protein at 84B	Mlp84B	0.00159036	0.00492643	4.7285e-18	3.20639e-17	0.0249405	0.0585094	484.255	208.188	465.657	271.919	560.43	366.646	533.828	219.617	572.179	255.331	542.319	210.258	482.523	258.604
FBgn0014865	Metchnikowin	Mtk	0.00753731	0.0177845	0.0548815	0.0691231	0.380229	0.490583	47.2418	49.3625	34.9622	5.70165	29.7614	47.9812	24.9535	10.8554	92.1364	49.41	71.9397	28.2298	15.6579	8.41857
FBgn0014868	Oligosaccharyltransferase 48kD subunit	Ost48	0.00506149	0.0128005	4.51504e-07	8.36615e-07	0.00967167	0.0284466	74.7244	122.623	78.2073	126.978	74.5882	81.7217	77.6941	223.18	88.8069	134.234	83.3703	187.953	77.4449	109.79
FBgn0014869	Phosphoglyceromutase 78	Pglym78	0.00473413	0.0120956	0.00210013	0.00298745	0.0311967	0.0696542	446.691	402.855	435.99	393.748	644.488	485.232	465.429	393.833	429.41	461.599	531.911	476.272	807.591	435.075
FBgn0014870	P-element somatic inhibitor	Psi	0.0789389	0.122531	0.000443047	0.000662012	0.0302362	0.0680154	22.1732	22.6499	21.4955	26.2222	22.5706	27.8918	22.7208	19.4578	23.013	32.2059	22.1316	25.3759	19.8171	30.4465
FBgn0014877	Roe1	Roe1	1.29099e-06	1.13202e-05	0.00259416	0.00366466	0.00138478	0.0066663	67.3304	63.7	92.9628	65.4437	46.425	52.5998	84.789	58.3799	78.2411	78.9566	78.4806	76.3062	67.9515	67.5684
FBgn0014879	Set	Set	0.0337255	0.0607861	9.31613e-20	8.70618e-19	0.0196317	0.0486437	33.9394	167.44	31.7972	185.128	38.739	130.138	37.8483	182.086	34.4406	213.975	35.1447	206.046	31.0129	166.599
FBgn0014906	alpha/beta hydrolase2	Hydr2	0.162503	0.222971	0.000390953	0.000586651	0.421164	0.530749	50.0652	40.1666	55.4303	42.0852	44.2139	44.1836	52.6871	42.1125	55.3051	50.1348	49.6461	40.4621	45.76	43.477
FBgn0014930	-	CG2846	0.29285	0.366005	0.00043012	0.0006433	0.0118551	0.0330893	25.4785	35.1766	23.4577	31.3585	36.4916	26.3988	23.1512	54.765	25.0928	35.7106	26.1553	43.7786	26.8709	31.8047
FBgn0014931	-	CG2678	0.00837141	0.0194129	2.27149e-20	2.41815e-19	0.00542156	0.0183593	2.00079	22.6097	1.20229	24.6568	1.20028	14.7786	1.18662	26.8142	1.17774	27.2165	2.02013	24.4163	2.13004	18.9985
FBgn0014949	buttonless	btn	0.496201	0.569772	0.00667493	0.00914134	0.361057	0.471476	0.402587	1.35531	0.217375	1.39264	0.71465	2.48754	0.413973	4.96339	0.410893	1.68073	0.684233	1.9016	1.93547	1.66364
FBgn0015000	beta subunit of type I geranylgeranyl transferase	betaggt-I	0.000632244	0.00227548	0.0123104	0.0165236	0.291425	0.397943	29.0901	35.8694	31.587	34.7394	43.7543	40.2331	33.841	37.4662	38.1757	43.5717	35.5335	36.2886	30.1178	36.6611
FBgn0015001	iotaTrypsin	iotaTry	0.0676273	0.107845	0.00119395	0.00173357	0.324314	0.432754	28.2088	38.6996	26.4428	29.8791	18.4519	23.4515	14.7858	37.3986	15.9681	35.3698	25.0089	26.1731	11.8331	19.9506
FBgn0015008	alpha actinin 3	Actn3	6.11731e-06	4.27755e-05	5.40245e-23	1.21099e-21	4.09801e-06	5.1598e-05	27.4283	1.30965	34.6355	0.373182	12.5187	0.562949	32.0078	0.162973	26.1665	0.345321	25.9377	0.638464	23.3925	0.685152
FBgn0015010	Antigen 5-related	Ag5r	1.02272e-06	9.35264e-06	0.0597909	0.0750688	0.0746847	0.136199	122.162	80.2063	202.111	145.54	113.194	96.1278	144.601	144.542	215.57	184.004	231.261	195.303	125.355	179.519
FBgn0015011	Adenosylhomocysteinase like 2	AhcyL2	4.25833e-05	0.000226986	1.12324e-07	2.18912e-07	0.0761913	0.13836	11.4625	9.22856	9.14025	7.64886	15.7516	10.3908	9.07665	7.6987	10.3364	6.79452	12.3444	8.89615	14.6429	8.41193
FBgn0015019	Chaperonin containing TCP1 subunit 3	CCT3	0.00371733	0.00989982	4.86769e-16	2.36909e-15	0.00113289	0.00569217	53.2794	319.407	43.2052	349.16	70.9775	206.607	50.0831	519.537	56.8051	373.481	51.6501	484.082	53.87	308.48
FBgn0015024	Casein kinase Ialpha	CkIalpha	0.00908787	0.0206974	1.35773e-10	3.45235e-10	0.00269624	0.0110395	152.328	188.026	143.958	210.879	172.938	187.191	151.717	260.515	162.462	226.013	167.911	209.425	147.863	189.371
FBgn0015025	CKII-alpha subunit interactor-1	CkIIalpha-i1	0.473733	0.548045	8.82071e-09	1.88432e-08	0.000982309	0.00509399	4.82699	8.11247	4.8075	7.7606	7.38252	5.54191	4.49783	8.44377	5.20025	8.63357	5.48055	9.43162	4.57706	7.84975
FBgn0015031	cyclope	cype	0.605229	0.66844	0.000114348	0.000178085	0.217122	0.31468	304.268	244.806	314.292	195.09	334.24	218.749	300.653	249.44	289.226	297.288	356.768	273.77	410.188	218.864
FBgn0015032	Cytochrome P450 4c3	Cyp4c3	0.121889	0.175474	0.342185	0.381604	0.916252	0.935773	2.1243	2.50421	2.16419	1.99374	2.96662	2.75847	1.74885	1.7222	1.73007	1.32066	2.55809	2.07419	3.45658	2.40416
FBgn0015033	Cytochrome P450 4d8	Cyp4d8	0.000469469	0.00176217	4.54198e-10	1.09657e-09	0.339259	0.44841	21.7488	15.6469	16.7908	9.30073	22.2868	13.6746	17.2323	11.3259	16.8742	13.6052	16.7162	7.48711	18.7558	9.3189
FBgn0015034	Cytochrome P450 4e1	Cyp4e1	1.35203e-06	1.17782e-05	2.7021e-19	2.29159e-18	8.6357e-07	1.41106e-05	14.6052	7.97867	18.5568	6.74023	9.6649	7.60455	17.9374	6.15625	16.5795	7.27438	20.5603	8.26493	21.182	7.59623
FBgn0015035	Cytochrome P450 4e3	Cyp4e3	0.000123249	0.000566092	6.2069e-06	1.05503e-05	0.00208572	0.00908536	60.6427	11.5599	37.8478	21.5616	164.562	67.1821	10.5253	8.70224	68.1859	17.9193	69.7435	10.8799	234.207	14.5125
FBgn0015036	Cytochrome P450 4ae1	Cyp4ae1	0.265219	0.336734	0.000522133	0.000776394	0.110678	0.184909	0.537851	1.91564	0.500388	0.770806	1.04997	1.29365	0.684362	1.56539	0.732927	1.22308	1.04265	1.11787	1.02696	1.1952
FBgn0015037	Cytochrome P450 4p1	Cyp4p1	3.94856e-06	2.92149e-05	3.17625e-11	8.58089e-11	0.374573	0.485213	32.9563	20.1595	44.371	27.1188	33.131	24.197	26.9523	13.1765	32.2269	15.1938	43.4081	22.0732	26.4133	13.0535
FBgn0015038	Cytochrome P450 9b1	Cyp9b1	0.15835	0.218081	0.00770928	0.0105046	0.0524657	0.103651	4.8277	6.59808	4.50103	3.59459	4.95461	3.7973	4.69699	3.80145	5.6157	3.99005	7.53181	3.65605	6.14211	4.7585
FBgn0015039	Cytochrome P450 9b2	Cyp9b2	0.00528377	0.0132511	0.187757	0.219091	0.728104	0.794663	85.8412	85.9263	65.2912	47.4732	71.665	72.8553	65.749	57.9038	51.0288	53.557	89.5123	69.0114	71.2676	69.9943
FBgn0015075	Dead-box-1	Ddx1	0.00192147	0.00576985	1.28561e-09	2.96701e-09	0.00194141	0.00860896	21.5729	27.2933	19.557	29.9172	20.6139	22.6277	22.2255	41.6541	20.1125	33.2237	19.5058	43.3027	20.6138	28.7999
FBgn0015218	eukaryotic translation initiation factor 4E1	eIF4E1	0.0068128	0.0163538	1.5106e-16	7.97619e-16	0.0315249	0.0701606	149.56	296.381	149.852	324.551	148.293	247.485	152.163	311.119	158.842	377.399	155.608	368.369	147.929	291.979
FBgn0015221	Ferritin 2 light chain homologue	Fer2LCH	0.00101886	0.00341579	0.758966	0.785854	0.963478	0.972029	768.817	728.337	669.212	648.292	671.754	634.555	729.846	656.485	748.287	802.851	934.496	933.081	585.087	625.555
FBgn0015222	Ferritin 1 heavy chain homologue	Fer1HCH	0.00229094	0.00667282	0.0237063	0.0310447	0.308748	0.416488	395.835	411.15	370.956	384.544	361.727	339.43	379.201	533.797	379.36	449.419	465.061	542.65	342.031	363.968
FBgn0015229	gliolectin	glec	0.00443198	0.0114598	1.86988e-07	3.58026e-07	0.114848	0.190099	55.9192	77.5169	55.9879	87.4721	74.5483	103.667	46.9427	67.2168	58.3028	123.742	52.7052	69.3792	50.378	100.098
FBgn0015230	Glucose transporter type 3	Glut3	2.51225e-05	0.000144185	3.56218e-18	2.46409e-17	1.51174e-05	0.000157251	11.2479	1.04187	19.1291	1.07751	4.72058	1.40864	13.8406	0.737342	10.4824	0.226359	11.4549	0.93506	14.2235	0.957708
FBgn0015239	Hormone-receptor-like in 78	Hr78	0.00360123	0.00965683	1.17051e-13	4.16469e-13	0.00165165	0.00759931	21.2918	35.8571	22.3891	41.796	24.1872	30.8795	22.5501	55.8474	23.2273	46.3404	22.8135	45.6599	25.6842	40.5596
FBgn0015240	Hormone receptor-like in 96	Hr96	0.0635896	0.102588	6.93293e-10	1.6412e-09	0.145281	0.228586	21.007	30.2293	18.2822	25.6298	19.3506	27.3764	20.0828	29.2328	19.9975	37.6567	19.523	26.5565	18.6744	32.6369
FBgn0015245	Heat shock protein 60A	Hsp60A	0.00107811	0.00358058	1.90864e-13	6.62075e-13	0.00187672	0.00838282	203.066	550.176	181.982	575.747	184.783	390.785	208.132	1058.63	190.581	712.167	186.171	808.776	207.277	607.549
FBgn0015247	Death-associated inhibitor of apoptosis 2	Diap2	8.55885e-05	0.00041252	0.910876	0.923585	0.0630257	0.119611	83.712	79.5413	87.2451	73.6005	69.1004	58.1633	95.9107	128.558	87.4864	86.3663	81.2219	95.0674	78.2224	64.9772
FBgn0015268	Nucleosome assembly protein 1	Nap1	0.00184382	0.00557454	4.44182e-11	1.1855e-10	0.00447511	0.0160007	2.4913	16.9688	2.20249	17.5798	2.59303	8.95622	3.48204	35.7364	2.94915	17.904	2.25616	22.3238	2.20912	11.7555
FBgn0015269	Neurofibromin 1	Nf1	0.17784	0.240531	3.53656e-07	6.61235e-07	0.0137235	0.0369673	29.925	17.0132	28.9993	20.3561	24.9525	25.0535	30.1453	8.17331	30.4856	22.2462	29.2662	13.0385	27.6747	23.7527
FBgn0015270	Origin recognition complex subunit 2	Orc2	0.0067826	0.0163084	1.21384e-14	4.88575e-14	0.00615988	0.0202133	1.52659	28.0467	1.46983	28.28	1.80574	15.4573	1.3939	46.896	1.45377	32.5359	2.04046	43.807	2.21618	27.7766
FBgn0015271	Origin recognition complex subunit 5	Orc5	0.0186434	0.0372938	1.30117e-15	5.95403e-15	0.0214501	0.0520473	3.1595	19.6626	2.60431	22.2729	3.19932	13.3734	2.93233	25.3087	2.28166	22.7884	3.42714	31.895	2.91838	21.3868
FBgn0015277	Phosphatidylinositol 3-kinase 59F	Pi3K59F	0.000142025	0.000640683	9.6088e-14	3.44812e-13	0.024963	0.0585363	13.7875	19.8429	13.1623	19.4171	13.016	15.3861	15.0054	24.0118	12.429	19.7619	12.7799	20.6736	15.1743	20.6521
FBgn0015278	Phosphatidylinositol 3-kinase 68D	Pi3K68D	0.0537386	0.0891349	0.00983562	0.0133017	0.0143563	0.0382138	32.2299	25.15	30.5147	26.0438	31.0411	32.0663	32.7993	17.4821	29.9267	32.8429	30.0268	22.1174	31.2253	34.4728
FBgn0015279	Phosphatidylinositol 3-kinase 92E	Pi3K92E	0.0775968	0.120719	1.41093e-05	2.33687e-05	0.392778	0.503428	28.0046	36.5802	25.31	37.3308	30.7793	39.1067	24.4348	25.0557	26.5187	42.9635	25.6431	33.7099	26.9656	40.829
FBgn0015282	Regulatory particle triple-A ATPase 2	Rpt2	0.103888	0.153888	2.44962e-09	5.50568e-09	0.000194959	0.00138143	71.3418	144.314	78.7681	168.168	144.635	119.388	75.8971	223.806	76.2569	171.561	76.628	245.596	107.923	141.341
FBgn0015283	Regulatory particle non-ATPase 10	Rpn10	0.226522	0.294847	4.43394e-08	8.93582e-08	0.000694069	0.00390046	116.96	191.938	126.277	234.494	201.378	164.668	123.974	291.387	125.349	232.782	120.82	290.936	153.971	182.335
FBgn0015286	Ras-like protein A	Rala	0.000338914	0.00134141	1.41431e-12	4.43086e-12	0.000738356	0.00408728	45.6075	58.4617	45.4814	66.6482	55.0715	58.6113	43.6552	81.1781	53.272	77.5634	49.4844	69.68	38.7161	60.9135
FBgn0015288	Ribosomal protein L22	RpL22	0.0176516	0.0356188	4.52475e-12	1.3385e-11	0.0219398	0.0529103	687.755	1741	566.739	1509	595.785	892.996	605.691	1467.11	611.729	1758.66	564.548	2139.57	545.143	1390.94
FBgn0015295	SH2 ankyrin repeat kinase	Shark	0.0601298	0.0979795	6.92797e-16	3.30313e-15	0.023543	0.0559067	12.0126	30.7037	9.90514	28.3979	15.6388	28.4479	11.9246	28.8084	11.4609	40.4655	10.5073	30.3325	11.5235	38.1974
FBgn0015296	SHC-adaptor protein	Shc	0.0571007	0.0938121	1.05999e-15	4.91973e-15	0.000286645	0.00189994	23.0399	46.3662	20.7526	50.1438	29.3	34.5839	21.9499	51.5946	23.8152	50.0581	22.6476	58.7948	22.7127	41.5824
FBgn0015298	Signal recognition particle 19	Srp19	0.00881918	0.0202156	1.29591e-07	2.51425e-07	0.00129902	0.00634558	22.9574	41.0066	25.6757	43.4803	33.7581	27.4295	24.7015	78.8541	28.5448	51.0266	26.5014	70.6024	25.6226	40.2999
FBgn0015299	Single stranded-binding protein c31A	Ssb-c31a	0.00598702	0.0146793	2.06576e-06	3.63558e-06	0.00556446	0.0187306	22.3931	105.865	23.917	124.089	26.1676	40.1525	22.4433	380.688	22.4421	126.63	23.2653	228.586	20.6968	75.1945
FBgn0015300	Suppressor of Stellate-like	Ssl	3.34367e-06	2.53785e-05	4.36401e-24	1.44936e-22	1.30847e-06	1.99466e-05	31.6422	1.1166	31.7633	0.904255	12.9062	1.04178	34.018	0.42871	29.6769	0.0989682	29.2839	0.572069	24.4413	1.32785
FBgn0015316	Trypsin 29F	Try29F	0.00189835	0.00570796	0.975027	0.978779	0.133971	0.214265	2.06976	5.86407	3.95444	5.15847	8.87863	5.66941	2.12577	3.01522	1.95548	1.08098	3.62615	3.49648	3.75403	1.93829
FBgn0015320	Ubiquitin conjugating enzyme 2	Ubc2	0.000143622	0.000646604	2.07377e-05	3.38955e-05	0.091183	0.158894	57.5922	66.0783	63.269	71.595	44.9279	49.4403	66.0249	100.981	59.2097	77.6611	55.4929	86.3761	55.9486	64.7693
FBgn0015321	Ubiquitin conjugating enzyme 4	Ubc4	1.39665e-05	8.68269e-05	6.85334e-11	1.80015e-10	0.0015386	0.00720837	71.7935	119.12	90.1894	133.047	58.2801	75.6579	84.7687	204.695	74.1309	147.006	76.3294	185.918	69.9218	116.281
FBgn0015331	abstrakt	abs	0.00225952	0.0065996	8.81986e-07	1.59672e-06	0.223774	0.322763	19.5631	23.0081	17.0336	20.6152	15.7991	19.4253	20.4938	22.9735	17.3852	25.3951	18.648	25.1442	16.7145	18.8241
FBgn0015336	-	CG15865	0.000238399	0.000996476	0.105746	0.128234	0.0216828	0.052452	7.78972	10.4432	7.43726	7.65117	12.5862	9.67211	5.90747	8.94834	6.74253	7.83032	7.62239	8.67072	7.08827	7.00951
FBgn0015338	-	CG5861	0.00552909	0.0137622	8.57689e-07	1.55362e-06	0.00937592	0.0277563	17.1825	43.4579	17.6048	51.0043	16.1679	24.2424	18.4427	125.57	17.9469	52.1575	17.9858	76.0837	15.1892	36.5104
FBgn0015351	Methyltransferase like 4	Mettl4	0.000274851	0.00112021	6.7184e-17	3.76756e-16	0.00143016	0.0068413	5.68194	9.87778	3.83047	9.72488	6.53876	10.5876	4.55554	14.5255	5.52055	13.1807	7.09352	14.2468	4.2679	13.0462
FBgn0015359	-	CG2034	0.000218706	0.000926459	1.62974e-08	3.40519e-08	0.0582174	0.112416	33.1496	45.1501	34.7998	48.838	25.7167	32.6912	41.6636	66.9579	33.6195	55.643	32.0997	67.1727	36.9325	50.78
FBgn0015360	peptide O-xylosyltransferase	oxt	0.0174617	0.0353296	2.73653e-10	6.75014e-10	0.0287559	0.065416	17.0592	30.5946	16.3162	26.3847	17.3263	29.1714	17.4914	25.036	16.0693	39.0566	17.0852	29.4006	18.2786	44.533
FBgn0015371	charlatan	chn	0.0482222	0.0816033	2.38239e-07	4.51002e-07	0.214014	0.311082	26.8788	38.8746	28.6075	45.9619	25.6179	43.481	26.2866	31.9139	32.0491	56.9667	27.7744	37.0504	24.7571	51.16
FBgn0015372	RabX1	RabX1	4.75954e-05	0.000249531	0.0381671	0.0489389	0.384748	0.495129	32.21	34.698	30.5776	28.2664	33.9994	38.8805	32.7854	31.6892	38.852	43.6496	34.3028	36.7615	26.9317	32.6563
FBgn0015376	cutlet	cutlet	0.0143096	0.0299773	1.01691e-18	7.76589e-18	0.00786593	0.0243175	2.25053	16.8684	1.49945	19.0466	3.14008	13.1504	1.40105	24.1775	1.74979	22.3481	2.03142	21.7672	5.27266	22.4615
FBgn0015379	dodo	dod	0.00078667	0.0027486	3.40439e-10	8.32399e-10	0.016689	0.042888	22.6982	50.7876	22.9654	52.8519	20.2322	32.8743	26.3476	88.3937	25.2386	61.2194	27.3917	83.6266	19.8568	43.422
FBgn0015380	derailed	drl	5.51722e-05	0.00028343	2.30468e-12	7.04282e-12	0.00610082	0.0201024	10.2404	6.48405	9.4752	7.90016	11.1151	8.80588	9.36884	4.07861	9.19673	6.14022	10.0492	5.31674	8.89515	7.01848
FBgn0015381	dissatisfaction	dsf	6.42252e-10	2.18875e-08	9.32029e-05	0.00014591	0.0109129	0.0311314	18.033	10.9168	14.3761	13.923	20.5991	12.6095	1.20296	1.37835	14.3612	8.02721	10.8623	12.0079	11.0629	7.15058
FBgn0015391	gluon	glu	0.128021	0.182977	2.12648e-15	9.46655e-15	0.118802	0.195263	7.06253	34.8625	6.56861	38.3191	8.48958	30.7732	6.47765	27.1945	7.23308	47.4034	7.40349	37.5778	7.05178	42.3387
FBgn0015393	hoi-polloi	hoip	0.00554832	0.013795	4.77739e-13	1.57907e-12	0.00427335	0.0154604	12.9536	288.686	9.72188	310.18	21.3521	154.212	13.7878	558.15	11.7297	378.388	13.17	509.572	13.7978	258.181
FBgn0015396	jumeau	jumu	0.0240904	0.0459656	1.35938e-18	1.01515e-17	0.0082498	0.0251837	4.78093	33.1128	4.03301	38.8885	6.67203	35.6126	4.29618	28.9005	3.67283	49.48	4.19405	35.367	3.86309	48.6681
FBgn0015399	kekkon 1	kek1	0.00791337	0.0185317	0.00280579	0.00395274	0.159833	0.246224	16.2568	14.8075	15.555	15.8747	16.3552	17.4589	15.1286	9.83223	18.7151	14.6795	15.2454	10.833	14.7853	12.3136
FBgn0015400	kekkon 2	kek2	0.00297874	0.00827775	7.00381e-16	3.3343e-15	0.110441	0.18461	9.64384	3.8709	8.94319	4.05693	8.19773	5.47541	7.43696	2.30927	8.76977	3.62482	7.57686	2.67281	7.61514	3.89462
FBgn0015402	kinase suppressor of ras	ksr	0.0540353	0.0895151	0.402574	0.443297	0.00852075	0.025817	15.9269	15.4969	15.3021	14.2138	13.3724	18.6687	16.0329	9.68154	15.6416	20.5733	15.3026	12.4653	14.6815	20.7388
FBgn0015477	Receptor mediated endocytosis 8	Rme-8	0.0583086	0.0955008	3.86596e-07	7.20876e-07	0.189778	0.282625	23.0694	34.5875	22.1793	37.3912	24.9753	40.7419	22.8097	24.6184	24.4491	44.9479	23.1327	32.2448	24.6585	46.5308
FBgn0015509	Cullin 1	Cul1	0.0497445	0.0837495	3.39818e-16	1.69377e-15	0.00393903	0.0145452	63.1642	113.565	66.0832	120.737	77.2245	100.922	66.9177	139.065	66.2799	148.712	62.4885	127.601	70.3884	128.796
FBgn0015513	myoblast city	mbc	0.00945142	0.0213634	0.28059	0.317903	0.0364965	0.078418	32.3141	32.9494	27.4114	31.2755	29.3423	39.2004	29.127	17.5828	30.975	39.5914	29.589	22.452	31.5553	43.0387
FBgn0015519	nicotinic Acetylcholine Receptor alpha3	nAChRalpha3	0.82623	0.853583	1.12266e-07	2.18826e-07	0.0527076	0.103933	4.27041	2.41021	4.62246	2.38712	3.63058	3.88359	3.79994	2.18908	4.76877	2.12	4.88082	1.55015	4.19596	2.23627
FBgn0015520	nonA-like	nonA-l	0.0343164	0.0616429	0.0058677	0.00807754	0.00324555	0.0126569	18.5259	22.0927	18.293	22.9038	20.8179	17.5942	23.3013	19.8566	19.5278	27.7792	20.5025	21.6288	14.9214	21.1692
FBgn0015521	Ribosomal protein S21	RpS21	0.00716657	0.0170557	1.65581e-11	4.6014e-11	0.00124595	0.0061391	262.165	866.547	269.895	783.912	326.297	416.988	245.024	1236.21	269.542	878.312	256.693	1202.34	272.989	592.036
FBgn0015522	olf186-M	olf186-M	3.01406e-06	2.32519e-05	1.76734e-20	1.94383e-19	0.000848726	0.00454797	34.9678	63.6522	27.6653	64.0348	19.9113	44.5909	31.1109	72.3207	28.8425	77.3345	27.0886	67.9456	22.5638	73.6602
FBgn0015524	orthopedia	otp	0.387649	0.464181	1.09787e-05	1.83228e-05	0.085659	0.15149	4.31203	2.29491	3.48446	2.53292	3.07894	3.48826	3.68198	1.83055	4.3316	1.7166	5.1152	2.8129	3.65881	2.76662
FBgn0015527	penguin	peng	0.0161125	0.0330154	4.03036e-15	1.73313e-14	0.00735031	0.0230289	13.8668	120.723	11.1428	125.106	18.0683	66.3525	12.7167	179.171	14.2385	134.599	13.7699	158.794	14.0365	105.654
FBgn0015541	julius seizure	jus	1.03873e-15	4.35037e-13	2.08945e-17	1.27457e-16	0.00326091	0.0127106	40.9015	19.3469	39.8451	21.7012	91.7572	51.7539	37.0948	11.9458	41.1084	19.5529	43.2879	15.6645	58.0625	22.9401
FBgn0015543	-	snoRNA:Me28S-A1322	0.204068	0.270195	1.44628e-07	2.79475e-07	0.509125	0.612127	73.3234	99.364	61.7679	118.169	95.1872	154.125	74.4638	113.717	58.8114	147.898	70.3898	125.124	75.7868	145.7
FBgn0015544	spaghetti	spag	0.40045	0.476735	6.75712e-09	1.45639e-08	0.165002	0.252719	24.3712	35.0599	22.1194	39.9783	24.0949	29.2742	26.0403	33.8899	23.1106	41.9136	22.6611	40.8735	21.1058	33.5535
FBgn0015546	spellchecker1	spel1	0.000319635	0.00127334	1.04417e-18	7.9588e-18	0.000241286	0.00165378	7.10013	25.535	6.1381	26.5713	6.61999	17.66	6.86518	39.6901	6.18751	30.3756	5.84338	31.4465	7.16489	25.4604
FBgn0015550	target of Poxn	tap	0.00120618	0.00392724	0.00369947	0.00517146	0.745203	0.807951	0.683239	1.40081	0.4003	1.5438	1.93385	3.08652	0.437725	1.37981	0.378943	0.539792	0.86429	1.47527	1.46258	1.544
FBgn0015553	tosca	tos	0.0042058	0.0109622	1.60377e-20	1.77992e-19	0.00385306	0.0143007	5.35423	35.4296	4.68293	32.2601	4.53928	26.4946	5.53042	41.2507	4.31703	49.0336	4.45721	37.4242	4.53672	40.1708
FBgn0015558	tweety	tty	0.229232	0.297814	4.17313e-08	8.42728e-08	0.00161676	0.00748422	13.6222	7.42916	14.2642	8.03135	8.735	11.6961	14.6215	6.38492	15.0307	9.51284	13.1142	5.0465	13.3892	10.1691
FBgn0015561	unplugged	unpg	0.143132	0.200687	0.103411	0.125565	0.811681	0.857876	5.07519	3.58842	5.46294	4.44764	6.87757	6.91963	4.1117	4.63998	4.76591	3.12876	5.10552	4.54187	6.79862	4.29291
FBgn0015568	alpha-Esterase-1	alpha-Est1	0.0185221	0.0371138	1.67926e-08	3.50497e-08	0.00651008	0.0209903	31.9994	67.7517	23.9933	56.4262	29.3358	40.7072	25.8619	116.693	25.1816	69.1583	25.3605	76.3985	31.7465	46.7895
FBgn0015569	alpha-Esterase-10	alpha-Est10	0.00167669	0.00514748	3.59717e-20	3.66276e-19	0.00339899	0.0130995	20.2557	8.97376	17.0611	6.7558	18.3159	10.8551	19.928	5.09398	18.1211	6.96288	23.1831	8.2868	18.8066	8.36942
FBgn0015570	alpha-Esterase-2	alpha-Est2	0.0015767	0.00489241	3.39672e-06	5.87723e-06	0.416782	0.526644	8.37534	13.7924	3.00806	7.26532	9.65453	15.2144	5.26445	11.8765	4.2557	9.83931	5.38267	11.687	9.69952	9.68029
FBgn0015572	alpha-Esterase-4	alpha-Est4	0.366858	0.443187	0.643902	0.678925	0.279681	0.384779	3.15382	2.70763	3.06745	2.54954	2.18978	2.99839	2.44653	2.62898	2.02971	3.17526	4.44322	2.95838	3.56117	2.89449
FBgn0015574	alpha-Esterase-6	alpha-Est6	8.95242e-06	5.90704e-05	3.738e-24	1.26575e-22	1.11364e-06	1.73931e-05	17.3112	1.91535	17.4401	0.818786	7.97072	1.9443	16.3774	0.709939	13.0289	0.857617	13.1087	1.14637	16.0514	1.40477
FBgn0015575	alpha-Esterase-7	alpha-Est7	0.00125608	0.00405513	3.23386e-08	6.60509e-08	0.107629	0.181069	88.4956	58.9647	47.7127	21.913	61.3565	40.4462	71.4259	35.4608	52.125	35.8334	65.6633	28.551	97.4092	31.98
FBgn0015576	alpha-Esterase-8	alpha-Est8	9.15976e-05	0.000436199	3.32591e-15	1.44307e-14	0.0225966	0.0541805	52.4266	26.4837	42.9276	24.7247	57.1274	34.0168	40.2615	17.0777	42.9613	24.6318	45.2949	24.6398	60.1585	21.2721
FBgn0015577	alpha-Esterase-9	alpha-Est9	0.0020737	0.0061458	3.0146e-15	1.31481e-14	0.408046	0.518777	48.952	28.3134	44.6755	30.4981	43.156	30.9499	42.5088	23.9244	46.3291	29.6415	39.4192	20.8588	43.0682	27.8741
FBgn0015582	defective in the avoidance of repellents	dare	0.00029164	0.00117833	3.37021e-15	1.4603e-14	4.42597e-05	0.000396395	9.27851	20.9292	7.19703	19.4661	9.89494	14.2111	7.2676	32.9492	8.1876	21.5331	9.6682	28.1539	8.44971	19.2501
FBgn0015583	Accessory gland protein 29AB	Acp29AB	3.68532e-06	2.75879e-05	1.19226e-23	3.34064e-22	3.64997e-06	4.68084e-05	71.1436	0.525211	83.6473	0.598057	44.2567	0.23128	90.1962	0.136044	108.467	0.305304	86.1967	0.511083	62.3394	0.492179
FBgn0015584	Accessory gland protein 53Ea	Acp53Ea	7.81558e-07	7.4482e-06	1.85129e-24	7.31099e-23	8.136e-07	1.34599e-05	1281.36	8.4636	1670.24	2.37036	867.288	2.06733	1756.7	2.16219	2071.78	5.02088	1843.62	5.89328	1254.36	2.52594
FBgn0015585	Accessory gland protein 63F	Acp63F	0.000360281	0.00140812	6.54551e-19	5.18268e-18	0.000322178	0.00209199	208.841	4.90342	351.435	2.7959	149.392	3.54585	294.252	2.86095	354.243	4.42998	391.687	3.0814	265.055	4.73142
FBgn0015586	Accessory gland protein 76A	Acp76A	4.43399e-05	0.000235012	1.86725e-22	3.47978e-21	4.14338e-05	0.000374958	335.543	3.14758	475.344	1.48685	272.497	1.79081	439.595	2.29589	613.795	1.72583	529.941	1.94787	449.537	0.913894
FBgn0015589	APC-like	Apc	0.0246869	0.0468909	0.489628	0.530386	0.0599387	0.115055	33.9611	28.823	31.198	31.7165	33.6219	39.3488	32.0384	17.2052	33.9476	38.6915	31.8805	23.6848	32.3396	39.523
FBgn0015591	Allatostatin A	AstA	4.09023e-08	6.43241e-07	3.31102e-17	1.95528e-16	0.0235162	0.0558597	19.1556	10.7967	23.3664	15.9289	16.6152	9.76973	21.891	10.768	20.7505	9.97778	26.2272	13.3626	17.0736	9.4361
FBgn0015600	toucan	toc	0.0154829	0.0319569	3.13558e-13	1.05991e-12	8.50105e-05	0.000690982	57.9556	26.32	66.9644	30.7243	39.602	38.4049	61.5526	15.7079	61.5798	37.6234	57.3299	21.1369	55.3284	40.9556
FBgn0015602	Boundary element-associated factor of 32kD	BEAF-32	3.77867e-05	0.000204689	3.99502e-19	3.30461e-18	0.000176515	0.00127172	12.5169	42.4062	12.0169	44.5938	11.5418	30.6707	13.1381	66.6657	13.2038	57.9023	13.5359	52.4729	12.6816	43.5609
FBgn0015609	Cadherin-N	CadN	2.28357e-09	6.30955e-08	7.96088e-09	1.70728e-08	0.0952192	0.164183	19.288	7.59601	18.7389	9.83562	30.9462	30.6771	17.7051	6.16057	19.7655	9.02596	17.342	5.25749	16.1832	8.577
FBgn0015614	Calcineurin B2	CanB2	0.0151512	0.0314092	7.63273e-09	1.63978e-08	0.00409873	0.015006	69.3196	85.4885	70.223	96.8953	85.6666	79.4638	78.0065	110.238	77.355	105.83	74.7297	111.244	75.3855	92.4254
FBgn0015615	Structural maintenance of chromosomes 3	SMC3	0.0303909	0.0558383	3.64711e-16	1.80597e-15	0.034283	0.0747519	13.4456	34.2535	11.9745	37.7992	16.2741	34.389	13.6609	28.598	13.4465	46.4522	17.2512	41.0634	13.3122	40.4747
FBgn0015618	Cyclin-dependent kinase 8	Cdk8	0.184099	0.247859	5.66511e-17	3.20969e-16	0.0122801	0.0339608	5.33499	15.7122	3.2846	17.4163	6.54506	12.4612	4.41017	17.0511	4.68769	17.1018	5.37177	20.5547	5.44392	15.3404
FBgn0015621	Clipper	Clp	0.000493523	0.0018403	1.02576e-15	4.77059e-15	0.000943139	0.00494193	6.57077	29.3289	5.15639	32.1927	5.56795	19.5896	6.48406	51.6975	6.85532	35.3346	7.25352	43.1447	7.4465	27.2286
FBgn0015622	Calnexin 99A	Cnx99A	0.026936	0.0504574	8.54013e-13	2.74523e-12	0.0227041	0.0543607	170.813	110.513	167.617	104.211	149.996	118.292	188.598	100.107	188.027	137.918	182.89	121.865	158.593	129.375
FBgn0015623	Cytochrome P450 reductase	Cpr	0.000922317	0.0031494	3.43109e-05	5.5325e-05	0.455359	0.56196	377.879	298.891	478.674	325.846	292.773	264.909	367.498	272.807	431.242	372.415	400.604	356.749	427.628	350.937
FBgn0015625	Cyclin B3	CycB3	0.0888349	0.135215	2.93308e-15	1.28171e-14	0.0738176	0.134973	11.6171	89.7638	11.6115	101.35	8.19836	73.0289	13.6807	71.2901	9.68366	125.609	8.88887	83.6285	10.1727	115.584
FBgn0015663	UDP-glycosyltransferase family 36 member A1	Ugt36A1	0.000816155	0.00283831	0.30688	0.345012	0.667763	0.747044	6.95178	7.23891	5.2103	4.97754	6.75751	7.96176	5.01755	4.57394	5.00067	5.98632	5.54726	6.43641	5.65881	5.29462
FBgn0015664	DNA replication-related element factor	Dref	0.056855	0.0934953	7.24157e-19	5.66894e-18	0.0228592	0.0546007	13.4013	40.3178	12.5171	42.4358	16.1994	32.5614	13.8079	41.9168	13.832	48.948	14.133	44.5004	15.5874	48.9879
FBgn0015714	Cytochrome P450 6a17	Cyp6a17	0.0733202	0.115317	1.43982e-10	3.64826e-10	0.486469	0.590914	25.384	16.1186	20.6771	12.0694	18.3113	14.1083	22.7585	11.5397	19.7936	12.3278	22.3472	13.5044	20.761	12.8757
FBgn0015721	king tubby	ktub	0.00470702	0.0120457	3.93352e-18	2.69604e-17	2.63749e-05	0.000253939	5.78691	1.77185	6.49692	2.10374	4.04896	3.06068	8.38484	2.10537	6.39182	1.67423	6.21488	1.38226	6.06759	2.14837
FBgn0015737	Hemomucin	Hmu	0.0611197	0.0994056	0.00333138	0.00466921	0.227047	0.326743	140.398	163.486	130.674	153.223	145.334	171.626	131.196	113.914	144.282	204.722	151.172	163.75	123.598	175.006
FBgn0015754	Lissencephaly-1	Lis-1	0.00817633	0.0190354	4.85052e-08	9.7519e-08	0.00183237	0.00823826	77.1385	105.466	75.6057	116.485	86.3633	84.8333	74.9875	178.419	81.8481	121.817	79.5726	137.822	75.7305	99.7311
FBgn0015756	Ribosomal protein L9	RpL9	0.00869146	0.0199776	3.58764e-11	9.65623e-11	0.00274312	0.0111912	628.382	2152.35	567.582	2160.25	749.621	1054.42	608.874	3400.11	584.24	2214.95	563.238	3113.07	616.64	1530.51
FBgn0015765	p38a MAP kinase	p38a	0.00553891	0.0137802	0.101756	0.123631	0.0648635	0.122224	18.2989	18.3583	16.2699	19.1672	27.5087	22.3992	17.758	16.2957	17.4093	21.2319	15.6504	21.0895	13.8655	20.5758
FBgn0015766	Msr-110	Msr-110	0.392975	0.469545	4.02212e-16	1.97996e-15	0.0121621	0.0337153	907.044	388.692	832.453	387.955	842.967	548.368	980.686	228.149	1019.82	403.456	940.184	309.411	826.334	399.944
FBgn0015770	MstProx	MstProx	0.772848	0.810375	0.961428	0.966713	0.748828	0.810445	0.403485	0.509792	0.48615	0.555388	0.538942	0.290796	0.444674	0.809099	0.18771	0.180964	0.66545	0.190161	0.41912	0.658261
FBgn0015772	Numb-associated kinase	Nak	0.0418765	0.0726075	0.480168	0.520969	0.103407	0.175552	32.2622	30.2475	30.738	33.0553	33.0044	38.0927	31.5399	23.9285	33.5968	40.2393	32.6666	27.9923	32.0668	40.4904
FBgn0015773	Netrin-A	NetA	0.439632	0.51458	0.00292945	0.00412148	0.878313	0.907508	8.35891	6.71441	8.12429	5.59355	6.06652	5.84781	7.75757	6.36407	7.15253	5.34512	8.45985	6.60077	7.48283	6.61966
FBgn0015774	Netrin-B	NetB	0.0146174	0.0304816	7.59893e-14	2.76427e-13	0.439846	0.5483	13.7438	6.21666	13.5199	6.73637	14.4496	10.0045	12.4131	4.51999	12.5723	6.06363	13.2389	4.53732	12.9779	6.4595
FBgn0015776	nervana 1	nrv1	0.00051021	0.00189101	7.88014e-10	1.85494e-09	0.0869565	0.153172	285.503	203.232	276.522	224.119	422.622	255.242	302.912	230.133	305.845	233.662	311.615	236.94	336.225	235.094
FBgn0015777	nervana 2	nrv2	0.572304	0.638815	7.25922e-22	1.12933e-20	0.00512232	0.0176263	110.576	34.6637	127.426	39.4468	100.279	53.3581	120.708	40.642	117.984	40.2213	124.147	31.6632	122.1	36.426
FBgn0015778	rasputin	rin	0.250489	0.320874	1.01258e-12	3.22562e-12	0.301897	0.409014	98.5152	183.505	109.875	224.798	100.476	206.691	107.339	195.953	107.401	265.538	110.231	206.919	94.9179	237.293
FBgn0015781	Pyrroline 5-carboyxlate reductase	P5cr	0.00733138	0.0173655	3.27867e-07	6.15113e-07	0.0201896	0.0496703	22.657	33.8847	20.7	31.3537	23.7548	23.8162	24.3816	50.0595	22.46	35.8489	24.201	44.3345	24.0486	29.4487
FBgn0015789	Rab10	Rab10	0.00306449	0.00847313	3.75614e-16	1.85707e-15	0.000443094	0.00271016	76.6601	114.032	71.3512	118.963	90.0266	109.435	75.8256	148.126	78.275	146.675	80.3985	123.825	72.4214	115.784
FBgn0015790	Rab11	Rab11	0.0043148	0.0112023	1.01907e-10	2.62775e-10	0.00523226	0.0178848	144.273	228.427	146.275	250.245	167.768	199.042	147.277	364.695	158.6	284.023	159.052	295.799	133.972	209.285
FBgn0015791	Rab14	Rab14	0.00013603	0.000616786	8.21861e-15	3.38332e-14	0.0172033	0.0439542	71.572	47.5464	81.6696	48.9618	60.4182	46.4654	87.8771	51.1107	79.7494	58.2799	79.1119	48.8829	67.4624	48.0637
FBgn0015793	Rab19	Rab19	0.0094588	0.021377	0.00311629	0.00437468	0.0725257	0.133115	22.3568	17.7536	24.3	19.3368	25.9151	17.0098	25.9412	28.3658	24.2058	24.2521	25.9135	25.239	24.9883	18.4639
FBgn0015794	Rab18	Rab18	0.00153801	0.0047948	6.02673e-06	1.02594e-05	0.00495428	0.017257	32.0063	45.6756	32.3201	48.9721	26.0859	30.1339	32.1955	101.935	34.5124	53.541	33.2583	61.4603	32.0746	41.6959
FBgn0015795	Rab7	Rab7	0.622793	0.68419	0.949289	0.956077	0.244727	0.346423	137.531	134.07	131.628	145.559	155.079	119.375	132.236	134.162	142.65	146.396	139.895	159.428	149.408	146.904
FBgn0015797	Rab6	Rab6	0.0509313	0.0853323	2.05142e-07	3.91139e-07	0.0338486	0.0740685	51.9388	63.1885	47.7054	64.2731	67.0578	62.5639	48.626	67.099	55.5595	75.5173	55.2087	72.2987	52.2688	65.006
FBgn0015799	Retinoblastoma-family protein	Rbf	0.0115727	0.0251649	1.69298e-17	1.04962e-16	0.0462364	0.0938587	20.8946	62.7193	19.3614	59.7182	22.6179	58.7395	20.9155	59.2408	21.9541	83.5393	21.2271	59.9121	23.9576	79.6296
FBgn0015801	Rhythmically expressed gene 5	Reg-5	1.48554e-05	9.14245e-05	0.000607149	0.000899114	0.450679	0.557872	73.0392	55.001	63.6566	58.4162	69.7119	50.3293	37.0384	31.0772	65.2179	55.0939	61.3448	60.7169	57.7241	46.9484
FBgn0015803	Rho-type guanine nucleotide exchange factor	RtGEF	0.000965706	0.00327283	1.00081e-05	1.67539e-05	0.110413	0.184591	17.2969	13.3746	17.208	14.9044	20.6213	18.8479	17.6817	9.78583	18.4782	16.2892	17.1536	10.5227	15.8662	14.4194
FBgn0015805	Histone deacetylase 1	HDAC1	0.0303314	0.055744	1.48555e-18	1.10016e-17	0.00664425	0.021302	18.5083	101.782	14.9646	103.348	21.4549	66.6491	17.1173	123.831	17.2391	115.306	15.6069	123.816	16.9319	95.1805
FBgn0015808	Sterol carrier protein X-related thiolase	ScpX	0.183906	0.247641	0.0346913	0.0446512	0.0101128	0.0294071	63.7808	66.9016	50.1611	58.4289	71.2153	52.2917	52.3461	94.4499	55.709	71.4692	61.8091	89.6149	71.7691	60.3522
FBgn0015818	Spliceosomal protein on the X	Spx	0.000410666	0.00157264	4.70744e-23	1.0718e-21	0.000443571	0.00271204	18.5406	63.2467	14.7696	64.8446	18.3717	45.0117	18.0227	71.1934	16.4	69.7679	18.4198	67.8825	14.7884	54.6546
FBgn0015828	Transcription factor IIEalpha	TfIIEalpha	0.000925679	0.0031587	4.47553e-10	1.08167e-09	0.000805395	0.00438045	20.7275	91.8174	20.4925	89.3859	23.9095	53.273	21.8165	228.621	21.3399	105.641	21.4318	131.773	22.4935	69.4579
FBgn0015829	Transcription factor IIEbeta	TfIIEbeta	0.0169628	0.0344824	0.000660044	0.000974634	0.0709399	0.130915	22.3389	28.5483	23.6501	27.7819	24.6591	20.43	25.2035	39.7075	23.2944	29.9169	23.1755	36.031	20.3431	23.1241
FBgn0015831	Rtnl2	Rtnl2	0.000404767	0.00155413	1.35172e-21	1.97545e-20	0.000825752	0.00445034	23.818	0.905045	21.5286	0.885886	11.7946	0.398933	26.5012	0.690963	21.2918	0.292148	18.3947	0.737142	21.1781	1.21677
FBgn0015834	eukaryotic translation initiation factor 3 subunit i	eIF3i	0.00839847	0.0194544	1.24428e-11	3.50491e-11	0.01586	0.0412707	133.579	323.86	108.012	304.392	121.262	183.59	129.509	452.976	121.576	346.453	115.111	419.604	108.28	256.198
FBgn0015838	Van Gogh	Vang	0.12356	0.177503	1.10718e-16	5.97719e-16	0.109128	0.183043	13.632	31.1713	12.4589	30.9948	15.7478	30.3486	13.2355	32.6786	13.5341	40.33	12.375	29.0891	12.8702	35.4898
FBgn0015872	Drip	Drip	0.0750951	0.117539	4.09293e-16	2.01233e-15	0.0298931	0.0673579	41.6908	21.0733	42.1986	22.7533	41.1054	30.2647	42.2947	15.2689	44.588	20.9859	43.0521	19.3693	43.3837	26.7562
FBgn0015903	apontic	apt	0.098541	0.147284	1.63811e-11	4.55699e-11	0.0759821	0.138027	15.74	35.7263	14.7401	37.7547	16.2841	45.9574	15.7098	30.5831	17.6948	50.5444	17.0066	33.0057	13.6265	52.5057
FBgn0015904	araucan	ara	0.0214188	0.041703	3.62888e-07	6.78098e-07	0.517763	0.620403	5.15601	3.64822	4.75504	3.73814	6.80126	4.80796	5.00099	3.92164	4.88574	3.04851	5.76888	2.88106	6.35221	3.92609
FBgn0015905	asteroid	ast	0.00116835	0.00382599	8.53637e-16	4.01704e-15	0.00285906	0.0115312	11.403	21.6479	11.3132	20.394	9.98565	15.3764	11.4486	26.2787	10.0478	23.7331	10.4947	27.2797	11.4958	21.2717
FBgn0015919	caupolican	caup	0.000715874	0.00253406	1.45556e-10	3.68638e-10	0.791739	0.843748	7.65915	4.62224	7.63223	4.95846	10.0396	6.93002	6.87339	2.68387	8.13626	4.08711	7.80909	3.26186	7.99108	4.53475
FBgn0015924	croquemort	crq	0.127896	0.182815	9.88626e-11	2.55256e-10	0.021117	0.0513801	55.9378	92.2205	44.7637	77.2089	64.0525	73.6937	50.4237	109.482	52.3224	96.7754	51.542	97.4312	54.9831	76.6662
FBgn0015925	capsuleen	csul	0.140309	0.19756	1.09901e-16	5.9351e-16	0.0114039	0.0321095	11.8134	34.6833	7.98743	34.0241	12.6196	25.3208	8.85806	31.1444	9.20414	43.4373	8.20872	39.7199	9.30323	37.0566
FBgn0015926	discontinuous actin hexagon	dah	0.000425889	0.0016227	7.44947e-16	3.53905e-15	0.000354862	0.00226086	1.30383	51.3008	0.983749	49.4388	1.91662	27.1547	1.37656	101.352	1.01736	62.6418	1.38025	65.2883	2.15298	51.5386
FBgn0015929	disc proliferation abnormal	dpa	0.00407522	0.0106726	4.11453e-16	2.02232e-15	0.00305869	0.0121303	5.92757	121.773	6.29236	133.218	7.61859	62.6296	6.88714	180.559	6.61482	130.395	6.23376	173.865	8.88301	106.028
FBgn0015946	grim	grim	0.00131354	0.00420201	0.415293	0.456355	0.0509621	0.101319	0.24946	0.211317	0.040338	0.288623	0.595893	0.290309	0.128144	0.0350475	0.216214	0.0841309	0.0843541	0.171706	0.0921395	0.0812379
FBgn0015949	hiiragi	hrg	0.396794	0.473351	2.75779e-06	4.81252e-06	0.201081	0.29585	29.0427	40.906	28.2183	42.7387	32.4402	38.9641	30.4315	32.2616	31.2151	47.853	32.4058	37.3516	27.2258	42.1176
FBgn0016013	Fumarylacetoacetase	Faa	1.47671e-07	1.83179e-06	7.32284e-15	3.02788e-14	0.106893	0.18004	17.4415	6.8259	17.181	5.29228	26.8357	14.0002	15.2527	4.11169	13.5155	6.36077	15.6549	4.49481	24.1555	7.33063
FBgn0016031	lamina ancestor	lama	0.0129765	0.0276838	0.0734737	0.0911264	0.0970885	0.1669	39.1996	32.1368	38.0884	34.7192	45.3999	43.3787	40.0884	24.6406	45.3482	47.2429	45.2037	30.3114	42.0329	51.7622
FBgn0016032	late bloomer	lbm	0.214931	0.28209	4.43202e-08	8.93308e-08	0.299213	0.406416	11.9579	8.33	11.8683	7.5265	10.4378	9.79439	12.4033	8.10032	10.4057	6.52033	12.8383	8.13334	14.0469	8.42563
FBgn0016034	maelstrom	mael	0.00120089	0.00391322	5.79317e-18	3.87063e-17	0.00176431	0.00800427	11.2396	30.6469	11.2955	34.5121	10.9758	22.0812	13.1246	37.6499	10.9969	38.0791	10.8023	43.8347	11.5061	34.2483
FBgn0016036	meiotic P22	mei-P22	0.00119587	0.00390006	0.0053696	0.00741237	0.697056	0.770505	1.60406	1.68353	1.3657	1.66928	0.764878	1.70992	0.7655	1.4174	1.13983	1.77991	1.59433	1.7698	2.23164	3.35561
FBgn0016038	Vacuolar protein sorting 37A	Vsp37A	0.00692985	0.0165724	0.000244297	0.000371665	0.0455446	0.0928095	29.1653	33.0197	28.8853	30.9425	21.4203	22.5392	30.0284	43.7473	25.1301	34.3656	23.8438	47.4927	25.6909	29.268
FBgn0016041	Translocase of outer membrane 40	Tom40	7.20059e-05	0.000355655	2.4735e-21	3.30805e-20	0.000730362	0.00405998	72.6981	180.802	54.0854	151.325	57.5865	121.019	58.806	191.126	57.3055	193.032	53.571	169.628	54.5791	147.103
FBgn0016047	no mechanoreceptor potential A	nompA	0.576093	0.642188	0.114357	0.138077	0.471694	0.577447	1.52432	2.5274	1.3222	2.21285	1.10069	3.10284	1.48038	2.67542	1.24432	1.01879	1.63637	2.31877	3.23046	2.13494
FBgn0016053	polar granule component	pgc	0.00516844	0.0130131	5.68991e-07	1.04567e-06	0.00524151	0.0179048	0.504844	149.115	0.47379	193.279	2.18604	69.9564	1.82548	654.151	1.31966	195.172	0.674531	269.638	1.4219	130.605
FBgn0016054	(6-4)-photolyase	phr6-4	0.00675314	0.0162464	2.34008e-17	1.41606e-16	0.293904	0.400428	3.58481	18.9252	5.17636	19.5241	2.08256	12.2269	5.18616	20.4147	3.71006	19.7161	4.71477	20.3413	4.2646	22.2806
FBgn0016059	Semaphorin 1b	Sema1b	0.00887956	0.0203336	0.0302475	0.0391723	0.387732	0.497963	51.5686	59.6343	52.0427	62.5393	60.6613	70.8568	51.3183	41.9964	57.691	75.4119	53.648	54.8279	62.398	75.0892
FBgn0016061	sidestep	side	0.194029	0.258884	1.03782e-15	4.82527e-15	0.00140312	0.00673828	7.95473	3.19817	8.21229	3.32746	6.33915	5.29828	7.54971	2.46092	8.46772	2.99955	7.56069	1.96045	6.80259	3.14044
FBgn0016070	smaug	smg	0.0114561	0.0249485	4.0008e-12	1.19193e-11	0.010708	0.030687	28.4073	127.315	26.0263	133.909	24.8661	160.075	28.8087	101.554	26.9085	243.71	26.2389	120.484	27.4952	236.18
FBgn0016075	viking	vkg	0.000972768	0.00329256	2.90657e-11	7.88042e-11	0.163123	0.250428	84.37	159.112	73.3024	172.882	130.919	184.185	69.1096	136.327	85.6102	194.454	80.3818	152.629	138.195	178.976
FBgn0016076	vrille	vri	0.000748481	0.00262786	3.54904e-08	7.22012e-08	0.685522	0.76191	41.4099	27.9558	40.3062	29.3477	38.9329	32.1589	34.0111	19.5575	40.3534	30.3645	32.6667	20.9534	30.6638	23.9731
FBgn0016078	wunen	wun	0.644864	0.703258	1.36355e-06	2.43256e-06	0.117625	0.193809	26.518	28.5916	24.9166	29.6762	27.127	27.8268	23.0769	31.0669	23.981	34.195	25.4395	33.6924	23.362	30.1772
FBgn0016080	xmas	xmas	6.36449e-07	6.25252e-06	1.9308e-20	2.09899e-19	1.65802e-07	3.72312e-06	26.071	3.48889	51.4012	2.38417	13.1027	3.68639	42.8147	2.87766	32.6633	2.37388	33.7846	2.51005	32.2818	3.02582
FBgn0016081	furry	fry	0.166432	0.227635	6.09081e-12	1.77635e-11	0.00726037	0.0228402	54.932	31.9182	54.591	33.7824	46.2242	40.9114	56.119	20.002	54.4076	36.1531	51.9352	26.7558	54.7187	38.6926
FBgn0016119	ATP synthase, coupling factor 6	ATPsynCF6	0.180083	0.24313	0.00664532	0.00910314	0.0931088	0.161401	480.116	446.115	467.595	414.404	648.909	468.326	544.183	515.519	470.96	513.304	548.888	469.34	755.351	434.828
FBgn0016120	ATP synthase, subunit D	ATPsynD	0.0938876	0.141324	0.000381306	0.000572607	0.0775714	0.140281	597.194	537.267	621.976	497.629	836.542	600.847	694.816	561.827	579.606	632.413	720.856	559.231	966.916	538.103
FBgn0016122	Angiotensin-converting enzyme-related	Acer	8.79134e-07	8.22541e-06	0.733406	0.762982	0.600761	0.690982	82.9552	76.5311	68.7871	56.6102	30.8701	35.0296	79.2294	77.414	63.8222	73.2262	68.0384	74.4359	80.5752	72.635
FBgn0016123	Alkaline phosphatase 4	Alp4	0.00253076	0.00722717	3.96128e-08	8.02084e-08	0.0647862	0.122136	182.593	100.273	195.295	110.768	175.677	104.669	186.084	140.992	263.802	120.05	223.572	207.811	197.006	124.708
FBgn0016126	Calcium/calmodulin-dependent protein kinase I	CaMKI	0.0140518	0.0295266	0.000190644	0.000292359	0.0302582	0.0680334	107.959	89.193	89.2888	73.7346	86.0449	64.1296	90.5973	106.608	91.09	81.5179	97.4246	73.8123	103.135	68.9879
FBgn0016131	Cyclin-dependent kinase 4	Cdk4	0.0877236	0.133959	2.11933e-21	2.91019e-20	0.011101	0.031543	4.60167	23.9097	4.20474	21.3767	5.96526	19.2653	4.18366	27.5992	4.5957	27.7076	3.96316	25.0855	6.12598	24.1294
FBgn0016641	Protein tyrosine phosphatase-ERK/Enhancer of Ras1	PTP-ER	0.0194117	0.0385112	0.0426529	0.0544494	0.00762459	0.0237347	23.2386	24.1317	21.0373	25.5664	23.1562	28.6213	23.7819	15.3656	22.6778	35.1587	22.618	19.1045	22.0817	32.0668
FBgn0016650	Leucine-rich repeat-containing G protein-coupled receptor 1	Lgr1	0.737341	0.781902	3.87829e-06	6.67925e-06	0.0220274	0.0530277	8.87238	5.49379	7.48277	5.00372	6.08772	8.05044	8.73666	2.84289	7.50316	4.04959	8.80436	3.97305	8.353	4.5108
FBgn0016660	H15	H15	0.842128	0.867698	0.7792	0.804787	0.960055	0.969436	2.90897	2.86271	3.19374	3.61061	3.14105	4.00987	3.04414	3.01752	3.01455	2.95154	2.8066	2.80851	3.6108	3.12011
FBgn0016672	Inositol polyphosphate 1-phosphatase	Ipp	0.00167928	0.00515344	0.000368484	0.000553874	0.0102457	0.0296743	37.5512	41.7183	41.6871	43.3353	41.4167	39.1945	42.2372	62.3964	43.1299	49.2661	38.8285	48.4892	43.9954	46.1214
FBgn0016675	Galactose-specific C-type lectin	Lectin-galC1	0.0511624	0.0856082	0.00334634	0.00468977	0.150291	0.23489	26.5843	35.7886	38.0657	31.8204	38.0705	45.6355	30.3472	34.1109	25.4541	37.2909	28.7043	43.4883	28.4071	31.884
FBgn0016684	Na[+]-dependent inorganic phosphate cotransporter	NaPi-T	1.57745e-05	9.64098e-05	2.33686e-08	4.82939e-08	0.347085	0.456593	40.9354	28.2183	31.3368	16.6962	52.6487	33.2856	32.3829	21.4087	34.1596	27.7016	35.1869	25.0836	34.5886	26.8949
FBgn0016685	Nucleoplasmin	Nlp	0.00185348	0.00559946	2.92854e-20	3.04427e-19	0.000348956	0.00222948	62.3608	419.377	60.7381	449.915	85.2172	270.645	63.7189	510.106	68.2835	511.661	59.314	570.297	53.7622	403.484
FBgn0016687	Nucleosome remodeling factor - 38kD	Nurf-38	0.0060985	0.0148953	6.05249e-09	1.30966e-08	0.026044	0.0604345	162.942	276.117	115.743	252.565	102.749	140.762	136.909	401.046	115.93	298.136	119.494	376.909	128.522	220.574
FBgn0016691	ATP synthase, oligomycin sensitivity conferring protein	ATPsynO	0.0810559	0.125255	0.0292897	0.0380062	0.074369	0.135732	433.885	402.756	449.222	388.894	645.595	420.678	491.146	532.241	418.65	445.681	480.374	483.004	750.705	439.929
FBgn0016693	Putative Achaete Scute Target 1	Past1	0.983231	0.984902	3.65039e-11	9.81848e-11	0.197549	0.291786	130.872	99.5383	137.593	93.1455	130.648	104.41	137.933	90.6185	130.308	105.512	124.769	104.069	134.313	91.7927
FBgn0016694	PAR-domain protein 1	Pdp1	0.0371419	0.0657231	3.03353e-15	1.32234e-14	0.0438853	0.0900741	69.5635	35.0093	65.6988	38.8575	67.0467	45.4861	63.8036	38.1278	72.5859	37.8445	69.4397	23.6368	57.1561	32.1986
FBgn0016696	Pitslre	Pitslre	0.0512724	0.0857233	1.17801e-07	2.2897e-07	0.0674566	0.126036	30.3536	51.8019	35.6593	51.3786	24.6824	52.028	33.0511	34.5999	36.1155	70.2198	33.6809	47.0246	29.3409	63.4335
FBgn0016697	Proteasome alpha5 subunit	Prosalpha5	0.0104629	0.0232063	4.87013e-05	7.76557e-05	0.00418022	0.0152273	122.239	222.268	127.345	293.179	196.496	152.626	139.887	732.632	125.566	266.329	118.287	405.173	153.654	201.093
FBgn0016698	Phosphotyrosyl phosphatase activator	Ptpa	0.00171557	0.00524373	1.80957e-10	4.54822e-10	0.00576424	0.0192484	15.0124	29.8354	15.0208	32.9954	13.8085	20.4948	16.5336	51.5887	16.3684	36.5316	15.0275	50.0733	15.3486	27.7369
FBgn0016700	Rab1	Rab1	0.0551436	0.0910573	0.000249556	0.000379521	0.152738	0.237675	50.7904	45.4061	56.9604	46.0392	63.6601	39.2847	52.1179	54.1275	59.9328	52.7825	64.7968	55.8393	53.2807	38.9299
FBgn0016701	Rab4	Rab4	0.21524	0.282379	0.097081	0.118294	0.526868	0.628051	47.4868	53.9821	46.625	50.2817	50.389	47.1628	47.8367	43.7066	51.1624	61.5273	50.9526	57.4131	46.8263	53.8232
FBgn0016715	Rhythmically expressed gene 2	Reg-2	3.63055e-12	2.91819e-10	6.96859e-09	1.50095e-08	0.00318391	0.012481	61.5005	44.3348	29.5959	17.3261	100.13	58.0976	42.2221	34.0006	33.5145	28.903	45.5792	25.532	47.8724	21.962
FBgn0016726	Ribosomal protein L29	RpL29	3.04517e-05	0.000170828	1.29342e-11	3.63932e-11	0.00010246	0.000801303	804.29	2546.16	818.733	2114.89	898.833	1065.41	727.629	3627.46	870.432	3118.29	920.577	3723.1	578.39	1049.21
FBgn0016754	six-banded	sba	0.0730235	0.114896	3.56961e-05	5.74945e-05	0.0130959	0.0356477	26.1938	18.6891	28.9749	22.1531	22.908	27.0594	26.0803	12.3967	27.492	23.0159	27.0496	14.2256	22.8871	20.4342
FBgn0016756	Ubiquitin specific protease 47	Usp47	0.0753022	0.117805	2.67228e-12	8.11319e-12	0.0400202	0.0840919	168.16	101.88	177.383	100.54	154.824	120.72	169.125	56.6924	175.142	115.156	160.566	80.679	162.368	112.278
FBgn0016762	angel	angel	0.00438042	0.0113449	1.53206e-12	4.77625e-12	0.00312487	0.0123098	9.12484	15.4427	10.5127	16.876	10.6417	11.5656	10.6713	20.0332	9.86676	19.192	9.76216	18.7336	10.0673	15.0423
FBgn0016794	daughter of sevenless	dos	0.00199924	0.00596735	8.87179e-21	1.05071e-19	2.14799e-05	0.000214867	14.5547	46.9199	14.7794	46.0704	18.8923	35.8642	12.577	63.0949	17.0386	54.0287	14.6236	46.089	15.1302	43.0364
FBgn0016797	frizzled 2	fz2	2.18708e-08	3.7752e-07	8.16468e-13	2.62825e-12	0.181658	0.27277	25.1603	16.3526	21.8287	17.6887	31.2429	24.015	22.2137	14.9537	21.8935	16.3078	22.2338	13.496	27.5948	17.6212
FBgn0016917	Signal-transducer and activator of transcription protein at 92E	Stat92E	0.0229503	0.0441341	0.676497	0.709767	0.153169	0.238171	92.9064	90.0609	74.9624	81.916	91.789	89.8528	84.366	64.6152	80.7984	103.102	83.9314	67.4445	97.5995	97.3373
FBgn0016919	no mechanoreceptor potential B	nompB	3.80238e-06	2.83841e-05	4.69452e-25	2.41011e-23	1.88038e-06	2.69363e-05	12.825	0.995589	16.181	0.785212	9.07714	0.826083	15.8438	1.25587	17.9154	0.387485	15.8956	1.06713	11.0493	0.947663
FBgn0016920	no mechanoreceptor potential C	nompC	0.692428	0.744142	0.623465	0.659386	0.55629	0.653818	1.87343	2.41713	1.86386	1.77455	1.78721	3.79134	1.82549	2.53508	1.68351	1.13515	2.24763	2.13949	2.99579	1.92389
FBgn0016926	Pinocchio	Pino	0.3751	0.451192	1.20772e-05	2.01034e-05	0.461846	0.568511	217.08	174.573	223.204	171.835	277.242	167.203	213.637	168.665	249.274	203.827	218.161	180.857	230.024	193.707
FBgn0016930	Dual-specificity tyrosine phosphorylation-regulated kinase 2	Dyrk2	2.161e-07	2.52328e-06	0.000129037	0.000200256	0.00640773	0.0207443	36.7471	25.6368	42.3054	38.9903	111.734	56.2523	32.5418	26.5532	38.6196	39.1149	36.1236	24.642	71.6018	36.8314
FBgn0016970	lethal (2) k10201	l(2)k10201	0.000739277	0.00260358	3.22281e-06	5.58604e-06	0.00341993	0.013153	11.0602	26.7143	14.5168	31.272	9.87844	12.9501	14.3416	86.9868	13.0657	39.3662	11.7279	41.4207	9.1202	16.6008
FBgn0016974	swallow pseudogene	swaPsi	4.30558e-05	0.000229098	3.72142e-19	3.09276e-18	1.71426e-06	2.48248e-05	13.7885	2.76222	20.792	2.27291	7.02976	2.6372	20.0075	1.20073	15.0658	2.87646	15.4861	2.95119	13.2874	4.11951
FBgn0016977	split ends	spen	0.00391599	0.0103235	2.35753e-07	4.46561e-07	0.0197657	0.0489072	77.9672	38.0616	74.2168	51.4512	82.7937	80.2763	73.6192	20.2083	83.2934	61.0849	78.9587	23.5965	70.7711	58.7335
FBgn0016978	small ribonucleoprotein particle U1 subunit 70K	snRNP-U1-70K	0.00218026	0.00641146	3.35553e-10	8.21083e-10	0.00191263	0.00851455	15.3439	52.8386	17.5387	56.3234	15.6621	38.1638	15.9336	132.434	17.0461	66.0787	15.7597	83.6237	17.2502	49.8082
FBgn0016983	smallminded	smid	0.00129821	0.0041623	8.76205e-20	8.24161e-19	0.000403347	0.00251243	22.4846	104.269	18.049	104.908	24.4861	68.6957	20.2396	141.539	21.3152	128.582	20.2089	133.7	17.8551	106.755
FBgn0016984	skittles	sktl	0.0696103	0.110542	5.29084e-07	9.74693e-07	0.199347	0.29376	38.4813	51.7597	38.3201	51.811	39.9874	56.5341	36.9509	39.7154	41.077	66.2708	39.7135	51.458	36.7153	61.7099
FBgn0017414	cag	cag	0.0109184	0.0240574	8.38461e-09	1.79574e-08	0.0451374	0.092074	4.22268	8.25533	4.51811	7.89681	4.89312	6.11182	5.12556	13.4984	4.18694	8.60778	5.22024	9.30879	4.3436	7.78371
FBgn0017418	ariadne 1	ari-1	0.108147	0.158925	5.60366e-10	1.33927e-09	0.11425	0.189405	64.8075	46.6044	60.6089	46.2062	73.2274	57.5995	69.5274	43.7322	68.5154	55.8367	77.2868	41.1923	67.4861	46.3509
FBgn0017424	antisense RNA:CR11538	asRNA:CR11538	0.807076	0.83864	0.188873	0.220262	0.611898	0.699896	0.0976235	0.487984	0.0869137	0.25762	0.06304	0.645014	0.194803	0.976525	0.16903	0.0288736	0.109644	0.280347	0.492355	0.149561
FBgn0017429	-	CG5989	0.118559	0.171393	8.00115e-12	2.29977e-11	0.00322323	0.0125878	35.1016	60.8544	33.9879	58.191	43.0796	48.2169	36.2856	74.6962	34.1174	63.7653	31.6712	63.1535	37.6789	48.7862
FBgn0017430	Negative elongation factor E	Nelf-E	0.000902158	0.00309037	1.16764e-07	2.27065e-07	0.0314537	0.070061	19.5616	24.5563	20.3273	28.0171	15.2781	18.4121	20.3782	41.5904	17.688	31.5477	19.3174	35.5076	17.0739	24.2301
FBgn0017448	-	CG2187	7.06105e-13	7.3932e-11	0.62216	0.658094	0.070368	0.130055	17.9656	14.6906	13.758	14.8377	14.4251	16.7665	16.739	14.1156	15.8082	17.0117	17.1491	15.9678	3.30486	3.88631
FBgn0017456	Ubiquitin conjugating enzyme 84D	Ubc84D	1.10291e-05	7.06351e-05	1.11598e-19	1.02132e-18	1.02416e-05	0.000112721	49.8338	2.40736	86.9006	1.95638	25.0885	1.88683	75.724	1.72901	59.7095	1.64292	62.8788	1.06017	48.1643	1.47687
FBgn0017457	U2 small nuclear riboprotein auxiliary factor 38	U2af38	0.00081659	0.00283831	1.84241e-11	5.09947e-11	0.00174358	0.00792152	23.1717	58.1703	22.4032	69.3854	21.8142	37.8547	23.5615	122.033	22.6314	70.9099	22.9526	82.7833	19.4572	53.4435
FBgn0017482	Type III alcohol dehydrogenase	T3dh	0.0080481	0.0187726	0.558843	0.597835	0.935242	0.95041	13.3134	12.0659	10.2266	9.94007	17.9243	23.5288	7.36374	8.80358	10.1418	11.9593	11.677	11.325	10.0463	9.7716
FBgn0017545	Ribosomal protein S3A	RpS3A	0.02592	0.0488002	1.32388e-09	3.04958e-09	0.0120815	0.0335621	915.093	3081.45	724.914	2940.12	925.105	1444.21	764.584	5393.28	788.189	3305.4	732.256	3984.09	850.944	2241.82
FBgn0017550	Regena	Rga	0.506373	0.578471	6.72217e-14	2.46052e-13	0.0922271	0.160226	27.2573	53.5462	24.6787	58.5471	30.9139	50.7598	27.9606	52.0241	24.4706	70.361	26.2565	61.9055	29.243	61.8949
FBgn0017551	Regulator of cyclin A1	Rca1	0.000384722	0.00148649	1.6444e-15	7.42851e-15	0.00135687	0.0065637	14.5397	61.8218	13.6391	68.1073	10.5031	34.882	13.3431	100.296	14.1966	72.4523	13.2682	87.3772	10.6388	52.6393
FBgn0017556	Proteasome alpha4 subunit, Testis-specific 2	Prosalpha4T2	8.24423e-06	5.51058e-05	3.55046e-21	4.57165e-20	8.50894e-06	9.62472e-05	31.333	1.49621	45.8357	0.648314	14.5783	1.50441	41.2178	2.78173	33.2064	0.734119	31.1918	1.0643	30.5352	1.15022
FBgn0017558	Pyruvate dehydrogenase kinase	Pdk	0.0259937	0.0489284	4.06382e-08	8.22427e-08	0.144502	0.227608	129.023	99.1414	108.017	80.4308	96.9556	79.8181	137.283	79.9367	107.583	88.2479	125.74	82.0827	103.125	81.1251
FBgn0017561	Open rectifier K[+] channel 1	Ork1	0.0045126	0.0116266	6.01837e-16	2.89373e-15	0.00698298	0.0221453	15.7568	44.4189	11.277	39.4416	9.98858	41.7341	14.3957	37.9075	11.9152	60.1881	11.6563	41.0747	13.6486	64.6831
FBgn0017566	NADH dehydrogenase (ubiquinone) 75 kDa subunit	ND-75	0.0287489	0.0533076	2.57154e-06	4.49935e-06	0.0896477	0.156699	437.766	345.104	417.243	326.976	531.533	377.958	483.569	401.394	420.003	356.799	462.222	373.004	652.597	359.102
FBgn0017567	NADH dehydrogenase (ubiquinone) 23 kDa subunit	ND-23	0.0212001	0.0413176	5.14047e-08	1.03166e-07	0.186919	0.278933	203.797	163.816	205.664	134.98	232.105	165.044	239.87	148.909	204.558	162.515	236.956	157.591	315.826	174.083
FBgn0017572	Mo25	Mo25	0.158161	0.217839	0.0332427	0.0428699	0.817331	0.861845	54.4691	57.4767	49.8446	55.5972	58.1679	58.1225	53.4021	53.144	56.9391	64.1207	54.2337	59.8507	53.9219	57.3624
FBgn0017577	Minichromosome maintenance 5	Mcm5	0.0121385	0.0261625	2.09154e-13	7.22058e-13	0.00858133	0.02594	2.34885	106.396	2.10627	117.016	5.37668	51.2759	2.66516	189.964	2.3283	121.45	2.65748	161.07	3.71193	97.219
FBgn0017578	Max	Max	0.00831156	0.0193023	2.74562e-09	6.14319e-09	0.104342	0.17666	15.5531	21.7152	17.5999	24.2854	13.0701	18.2715	16.1424	25.4397	15.5426	24.1822	15.8623	31.3215	17.3894	23.1305
FBgn0017579	Ribosomal protein L14	RpL14	0.00791896	0.0185413	8.30788e-12	2.38406e-11	0.00263283	0.0108385	1116.75	3417.29	1001.87	3202.5	1217.66	1646.29	1029.43	4656.3	1026.54	3487.35	992.052	4667.42	1024.87	2415.83
FBgn0017581	Lk6 kinase	Lk6	0.000841075	0.00291184	1.59228e-07	3.06534e-07	0.0162323	0.042006	753.681	562.356	642.356	481.455	522.16	451.453	734.023	350.598	714.777	529.461	654.881	395.542	424.69	418.41
FBgn0017590	klingon	klg	0.00569832	0.0141128	6.84768e-16	3.26877e-15	0.0328796	0.0724663	19.1295	6.58701	17.7566	7.05258	17.3406	12.884	16.1459	5.46499	18.1943	6.64367	16.4663	4.42995	15.5848	5.93915
FBgn0019624	Cytochrome c oxidase subunit 5A	COX5A	0.224994	0.293146	0.000885971	0.00129657	0.146312	0.229838	961.765	799.034	950.5	730.485	1222.97	842.256	1092.89	1184.2	952.167	878.322	1156.55	845.038	1307.08	708.183
FBgn0019643	speck	speck	5.57509e-06	3.96105e-05	2.7903e-13	9.48273e-13	0.00438107	0.0157499	75.934	46.1509	67.4343	37.6923	111.175	61.9102	78.5877	43.0797	74.7267	51.3951	89.4301	41.1444	124.589	50.8725
FBgn0019644	ATP synthase, subunit B	ATPsynB	0.0105701	0.0234033	6.76899e-05	0.000107107	0.0691283	0.12839	592.219	460.501	556.195	447.721	769.197	505.758	646.102	570.896	537.198	496.13	602.503	515.49	958.203	529.174
FBgn0019650	twin of eyeless	toy	0.393561	0.470129	1.20009e-15	5.51529e-15	0.0149374	0.0393721	13.7776	4.81994	14.4285	6.1281	11.469	8.0675	13.4254	5.60592	15.639	5.66299	15.0571	4.40987	12.0145	5.00618
FBgn0019660	long non-coding RNA on the X 2	lncRNA:roX2	0.43626	0.511649	2.17678e-23	5.54295e-22	0.408148	0.518823	77.1786	2.3172	86.8573	2.16594	92.0298	2.33047	72.7004	2.89709	81.449	0.80401	76.4291	2.32641	77.893	1.04856
FBgn0019661	long non-coding RNA on the X 1	lncRNA:roX1	4.99173e-07	5.11548e-06	2.75154e-31	5.47384e-28	6.00626e-07	1.05391e-05	531.243	4.68361	446.745	9.19004	340.774	3.48072	491.428	8.23539	475.932	4.98548	435.44	8.53696	364.751	7.10727
FBgn0019662	quemao	qm	1.56709e-05	9.58503e-05	0.0729354	0.0905152	0.00239514	0.0100683	30.4967	27.8554	31.6703	32.5065	46.4631	34.4416	30.1661	26.5686	32.1778	36.1794	34.2679	30.4669	30.761	35.0114
FBgn0019686	loki	lok	0.000156419	0.000695754	4.58906e-22	7.48308e-21	0.000116403	0.000893658	6.14015	159.172	4.25499	163.675	7.49087	97.1352	6.88332	223.679	5.30589	198.839	5.07853	189.212	6.29994	152.94
FBgn0019809	gcm2	gcm2	0.0101009	0.0225511	0.271275	0.308183	0.118537	0.194948	4.67995	2.90302	3.14149	3.34237	5.39154	3.80124	0.468232	2.4845	3.52082	2.0148	2.95788	3.46287	3.40873	2.5309
FBgn0019828	don juan	dj	5.25903e-06	3.77356e-05	3.3038e-17	1.95174e-16	4.38884e-06	5.44839e-05	90.0842	2.68177	228.084	0.369157	44.5694	0.664785	146.48	0.572931	124.457	0.683159	125.778	1.19734	105.296	0.450101
FBgn0019830	congested-like trachea	colt	0.0655586	0.105146	0.0266507	0.034712	0.0555442	0.108305	128.429	145.291	101.435	112.057	127.676	95.2297	117.958	212.752	105.22	139.752	115.078	172.428	122.33	111.486
FBgn0019890	Smg5 nonsense mediated mRNA decay factor	Smg5	0.238293	0.307902	5.25402e-09	1.14232e-08	0.0420985	0.0871712	58.0321	38.6104	58.726	42.8851	47.1257	42.6357	60.0841	26.2323	57.8839	43.8205	56.849	36.9151	58.9529	44.978
FBgn0019925	Surfeit 4	Surf4	0.200385	0.266071	0.005089	0.007036	0.17602	0.265859	113.442	141.907	116.22	136.946	146.386	125.208	120.032	154.865	139.72	165.124	132.838	159.112	137.635	143.677
FBgn0019928	Ser8	Ser8	1.37007e-05	8.53746e-05	0.305756	0.343846	0.357828	0.468171	43.8257	24.1439	22.2406	17.626	24.7008	27.2203	34.2772	40.841	26.9621	28.5975	57.1748	48.8416	16.5065	15.9657
FBgn0019929	Ser7	Ser7	4.98771e-05	0.000260175	2.69269e-06	4.70408e-06	0.285573	0.39143	40.2186	32.5251	21.521	15.3164	21.8327	16.8143	32.8449	25.884	27.9895	17.494	31.3668	18.8139	36.8911	17.2085
FBgn0019932	S-adenosylmethionine decarboxylase	SamDC	0.000475091	0.00178159	0.0563754	0.0709373	0.00424201	0.0153976	37.6477	40.8198	37.367	41.1847	32.7163	23.7829	40.8415	98.8588	43.2396	42.9019	45.99	56.0034	37.8022	31.0685
FBgn0019936	Ribosomal protein S20	RpS20	0.0247703	0.0470148	2.04559e-13	7.06961e-13	0.0210614	0.051284	639.259	2143.5	552.258	1914.58	628.425	1117.4	595.524	2433.87	598.152	2126.68	593.316	2423.5	580.134	1579.34
FBgn0019938	RNA polymerase I subunit A	Polr1A	0.0238452	0.0455797	8.47618e-21	1.01199e-19	0.0161857	0.0419127	9.61213	57.7625	8.00697	53.4064	12.5584	46.8518	8.6694	46.0579	9.80311	67.3699	8.55232	58.7731	10.0565	66.3876
FBgn0019940	Rhodopsin 6	Rh6	0.325832	0.400929	7.98449e-18	5.19302e-17	0.270119	0.374375	100.619	27.4278	111.05	21.1302	80.1409	23.9546	104.401	27.2868	110.528	20.046	111.649	29.2124	96.0205	26.531
FBgn0019947	Presenilin	Psn	0.153885	0.213082	2.76655e-08	5.68344e-08	0.0309498	0.069239	26.4817	36.4597	28.4	37.1739	30.2585	29.781	26.3505	47.6381	27.8807	43.6799	29.1964	43.6111	26.4151	38.8409
FBgn0019949	Cyclin-dependent kinase 9	Cdk9	0.12139	0.174882	4.52173e-12	1.33786e-11	0.0196517	0.0486705	15.0875	26.0913	13.9071	24.1544	19.0125	21.8044	14.1663	25.858	15.4042	30.1738	14.7083	30.5627	14.074	22.4942
FBgn0019952	Organic cation transporter	Orct	0.0270426	0.0506233	1.11755e-15	5.16729e-15	0.246547	0.348472	20.1786	11.7754	23.7932	12.0558	24.5702	12.9924	22.2273	12.7601	26.3208	12.2246	21.8686	12.554	27.4751	13.9862
FBgn0019957	NADH dehydrogenase (ubiquinone) 42 kDa subunit	ND-42	0.0734614	0.115472	0.23974	0.274415	0.0173533	0.0442561	212.923	193.254	210.616	198.902	282.787	195.462	227.075	291.508	203.883	226.742	220.223	258.365	348.207	215.763
FBgn0019960	Mitofilin	Mitofilin	0.000141542	0.000639228	4.4831e-10	1.08334e-09	0.0784618	0.141498	316.991	217.511	310.384	217.247	306.499	202.501	206.906	157.588	281.7	219.137	252.996	228.281	309.432	199.848
FBgn0019968	Kinesin heavy chain 73	Khc-73	0.0259225	0.0488002	4.40236e-08	8.87553e-08	0.0370604	0.0792551	50.9516	32.2022	49.3723	34.3732	47.8733	44.4299	49.1332	22.0573	51.7833	42.0622	47.4513	26.5887	48.1385	41.4817
FBgn0019972	Death related ICE-like caspase	Drice	0.292696	0.36587	7.97054e-18	5.18606e-17	4.77067e-05	0.000422511	17.1399	44.1109	18.1535	50.612	31.4316	40.4121	15.8994	57.3744	17.6083	52.3127	17.1811	56.0725	21.4813	43.3265
FBgn0019982	GS1-like	Gs1l	0.170557	0.232399	0.168548	0.198229	0.000350625	0.00223663	63.4505	65.5342	56.6498	65.9984	81.5742	60.662	57.4557	90.4696	54.0901	66.9872	57.5107	79.3605	86.3843	60.6487
FBgn0019985	metabotropic Glutamate Receptor	mGluR	0.00690422	0.0165239	6.20714e-12	1.80829e-11	0.0357426	0.0771702	6.22692	3.08203	6.78128	3.61344	5.97101	4.94148	4.60039	3.03031	6.60901	3.53546	6.12839	2.38479	5.47646	3.22742
FBgn0019990	Gcn2	Gcn2	0.446313	0.521518	2.05287e-07	3.91368e-07	0.147965	0.231915	13.3193	22.3177	11.9655	21.9314	11.482	21.8605	14.51	14.2449	13.4457	26.4787	13.5892	20.2197	11.9447	23.7468
FBgn0020018	Protoporphyrinogen oxidase	Ppox	0.000214611	0.000911295	0.891379	0.905258	0.0368579	0.0789636	31.7858	25.1264	31.5963	24.1879	19.2972	17.5394	31.9766	45.9031	30.0009	27.5939	27.0172	34.4266	26.544	21.6558
FBgn0020224	Cbl proto-oncogene	Cbl	0.146059	0.203996	5.85564e-07	1.07501e-06	0.0139672	0.0374601	23.4809	26.2824	21.6685	29.2185	20.1429	32.7478	22.4863	22.6019	22.2182	37.9914	22.0486	26.9722	18.4201	34.7018
FBgn0020235	ATP synthase, gamma subunit	ATPsyngamma	0.005214	0.013105	0.0312862	0.0404648	0.0674157	0.125974	506.85	478.126	484.148	452.534	716.269	571.985	539.677	531.042	497.392	553.801	571.623	532.744	932.593	552.944
FBgn0020236	ATP citrate lyase	ATPCL	0.000497464	0.0018511	0.470905	0.512091	0.270561	0.374922	261.247	235.129	161	164.136	193.306	161.539	191.564	200.534	175.695	197.01	190.179	211.418	221.132	181.255
FBgn0020238	14-3-3epsilon	14-3-3epsilon	0.00240818	0.00695449	3.80365e-13	1.27415e-12	0.0230849	0.0549994	284.022	463.368	270.848	506.119	314.833	388.736	279.622	568.222	303.288	524.705	298.073	532.008	227.44	373.93
FBgn0020248	stem cell tumor	stet	6.2801e-06	4.36835e-05	9.03982e-26	6.53949e-24	3.44367e-06	4.45215e-05	1.6974	30.8398	1.17329	35.8328	1.78394	26.1748	1.2285	49.2885	1.27581	44.8232	1.5348	38.2967	1.84808	43.7963
FBgn0020249	steamer duck	stck	0.0740067	0.11619	2.59523e-07	4.89954e-07	0.00629363	0.0204833	39.8964	60.6838	39.8965	55.7015	45.1815	43.7044	39.25	82.0258	47.0361	62.3363	41.3439	67.0357	49.6383	57.6271
FBgn0020251	sulfateless	sfl	0.0911714	0.138054	0.0191971	0.0253499	0.470445	0.576391	20.9421	17.7293	20.7227	19.0973	21.8354	21.0501	21.0616	19.0085	21.6703	22.5275	21.5132	15.5766	23.5574	22.069
FBgn0020255	Ran	Ran	0.000695271	0.00247102	3.63312e-18	2.50851e-17	0.000611696	0.00352595	113.155	446.779	126.701	519.541	136.703	307.748	133.041	618.848	125.602	547.547	120.11	638.748	113.457	422.638
FBgn0020257	Partner of paired	Ppa	1.69374e-06	1.42097e-05	5.55722e-14	2.05392e-13	0.00545082	0.0184339	26.2255	15.9852	26.9299	22.0594	32.2327	26.7771	26.7621	15.6959	28.135	19.3228	29.3711	14.2335	26.0183	17.6235
FBgn0020258	pickpocket	ppk	3.58177e-08	5.77431e-07	8.93838e-07	1.61763e-06	0.00828705	0.0252673	63.8051	35.5307	71.6322	42.822	90.9256	31.0896	1.78389	1.06928	58.23	33.5855	49.9349	38.9196	33.2161	21.2519
FBgn0020261	pacman	pcm	0.526954	0.596715	5.96743e-13	1.95455e-12	0.325892	0.434386	23.9602	49.4388	27.1641	50.8593	22.9123	47.3467	27.7399	43.1178	23.8022	59.4562	23.0472	49.6527	27.1358	53.2063
FBgn0020269	M-spondin	mspo	2.01521e-05	0.000118829	4.84771e-16	2.36009e-15	0.295655	0.402511	20.3621	8.0977	20.3836	11.7994	25.8483	15.8991	17.8594	9.88682	20.8199	8.53196	19.7807	7.07051	20.7047	8.81323
FBgn0020270	meiotic recombination 11	mre11	0.00333987	0.00908616	7.41411e-15	3.0644e-14	0.00352891	0.0134168	13.5178	36.0546	11.652	38.166	11.0494	20.7022	12.3584	48.0587	11.5964	38.1645	9.2499	47.0926	9.95434	31.3964
FBgn0020272	misato	mst	4.69957e-08	7.20381e-07	2.65458e-08	5.46047e-08	7.83707e-06	8.98609e-05	35.1339	24.529	3.85087	19.9209	36.2408	35.277	4.28964	35.2528	6.52098	24.6809	5.81918	28.3789	3.88946	19.1364
FBgn0020277	lush	lush	0.8887	0.905368	1.02577e-05	1.71609e-05	0.745504	0.808222	5.97268	4.29462	6.48577	2.78907	5.38621	3.68137	7.29397	2.82027	6.4594	2.31502	5.51728	2.79969	5.19251	2.56351
FBgn0020278	locomotion defects	loco	0.00028487	0.00115577	8.01282e-05	0.000125987	0.213237	0.310065	10.7261	12.1585	10.7155	13.3551	13.6485	15.6729	9.25253	9.11817	11.4847	16.6488	10.0999	13.1702	11.8168	17.1243
FBgn0020279	lingerer	lig	0.186425	0.250482	3.06685e-17	1.82327e-16	0.165343	0.253193	86.0272	198.63	83.4171	226.146	93.9431	183.983	89.9328	207.834	93.2478	254.357	88.7626	230.971	85.9593	226.818
FBgn0020280	labial associated factor	laf	5.27405e-07	5.33269e-06	1.48526e-24	6.2164e-23	6.29191e-07	1.09319e-05	12.9057	1.04538	13.2638	0.977397	5.29331	0.827621	13.3424	0.555856	10.6984	0.542427	12.0885	0.886029	10.6	0.954079
FBgn0020294	knockout	ko	3.7773e-10	1.4013e-08	1.72903e-19	1.5203e-18	0.0663038	0.124349	18.0073	8.2546	16.5312	8.38331	27.1723	15.1756	17.8959	5.65102	18.4652	8.13695	18.4269	5.29637	22.8221	9.06416
FBgn0020299	stumps	stumps	0.00144097	0.00453853	7.41503e-15	3.0644e-14	0.137445	0.218547	19.102	10.3755	20.8411	11.2556	24.548	15.4341	20.077	6.75615	19.423	11.2856	22.4532	7.58812	22.604	11.5241
FBgn0020300	geko	geko	1.15412e-08	2.2291e-07	3.74315e-12	1.11852e-11	0.0794206	0.142839	43.5374	18.7875	44.1288	12.88	65.8736	59.0902	48.9496	18.8745	42.5001	18.2622	47.1847	19.2696	40.7153	14.1272
FBgn0020304	drongo	drongo	2.20416e-05	0.00012892	1.68502e-05	2.77351e-05	0.0711759	0.131233	81.4733	74.9416	85.3369	71.0012	152.471	94.3649	82.9327	47.5686	84.4616	81.5969	85.8754	57.7953	104.41	73.712
FBgn0020305	dribble	dbe	0.000992944	0.00334803	5.13484e-15	2.16824e-14	0.000436832	0.00267804	10.1732	42.497	10.6246	46.9034	11.9923	30.1351	9.40007	81.0763	10.2567	55.984	11.7121	63.015	10.6911	40.9298
FBgn0020306	domino	dom	0.00856087	0.0197487	2.90898e-10	7.15555e-10	0.0189219	0.047275	42.4612	99.8577	41.8824	113.322	42.4502	121.629	39.2779	58.9106	42.3376	158.502	36.4819	84.437	42.2728	159.752
FBgn0020307	defective proventriculus	dve	0.000110885	0.000516609	1.16583e-15	5.37335e-15	0.0148921	0.0393048	19.8334	9.39491	16.0056	10.2783	20.9235	14.0456	15.9667	5.96782	19.3233	9.19066	19.8647	7.12903	17.0516	10.9174
FBgn0020309	crooked legs	crol	0.0101691	0.0226732	0.0197516	0.0260501	0.0464466	0.0941413	72.5764	59.7427	72.5074	64.1864	77.3598	83.5927	69.9222	40.5544	75.7137	79.012	73.1056	45.2836	66.4235	72.243
FBgn0020312	Transmembrane O-mannosyltransferase targeting cadherins 3	Tmtc3	0.0145432	0.0303508	4.20384e-15	1.80335e-14	0.0975551	0.167522	9.71787	18.4339	8.77576	18.5583	11.2405	20.4324	9.41135	18.6661	9.68075	24.3258	9.83146	20.6072	10.7164	25.9966
FBgn0020369	Regulatory particle triple-A ATPase 6	Rpt6	0.0509446	0.085337	1.1374e-07	2.21428e-07	0.00441656	0.0158424	50.9333	138.136	54.1557	171.314	103.819	105.877	49.8252	340.402	53.6324	166.487	51.6971	282.224	73.7142	141.475
FBgn0020370	Tripeptidyl-peptidase II	TppII	0.17347	0.235461	3.49375e-15	1.5126e-14	0.000128229	0.00097133	38.3285	116.802	36.1106	130.43	99.6133	104.456	38.0093	125.425	38.7522	136.383	39.2053	148.411	61.2863	124.783
FBgn0020371	Translocase inner membrane 17	Tim17b2	8.60449e-08	1.18052e-06	1.49158e-24	6.2164e-23	1.71734e-08	6.66621e-07	51.6929	1.28503	68.4826	0.983587	19.3641	2.52946	61.5425	0.28924	49.1398	0.342452	51.9036	0.486939	48.4353	0.401934
FBgn0020372	Transmembrane 4 superfamily	TM4SF	2.16041e-05	0.000126594	1.15515e-16	6.21508e-16	0.753875	0.814094	37.7311	17.4008	48.0031	21.6735	53.3437	28.8303	37.7242	14.7107	48.1167	23.1195	39.1898	16.0002	48.0077	18.902
FBgn0020376	Scavenger receptor class C, type III	Sr-CIII	0.305373	0.379518	0.136697	0.162973	0.68393	0.760585	0.649564	1.17005	0.423618	0.716241	0.436975	1.50804	0.276321	0.152943	0.243525	0.421439	0.664204	0.798907	0.706143	0.658128
FBgn0020377	Scavenger receptor class C, type II	Sr-CII	0.105717	0.156101	0.000923855	0.0013499	0.947492	0.95975	1.61199	1.0338	1.54902	1.21661	1.09297	0.756067	1.67389	0.859353	1.3029	0.557625	2.00195	1.05551	2.21947	1.45382
FBgn0020378	Sp1	Sp1	0.603971	0.667467	4.93279e-07	9.11158e-07	0.0181075	0.045714	6.99178	4.75174	7.46052	4.71474	5.87133	7.31246	7.58082	3.89756	7.87137	3.69168	7.12478	2.93398	8.26621	4.35563
FBgn0020379	Rfx	Rfx	0.282414	0.354745	0.424195	0.465141	0.0807829	0.144812	8.69231	9.49199	8.61869	8.69473	8.33635	12.2314	10.149	6.82465	8.69106	10.3668	9.32848	7.72287	9.91166	11.9178
FBgn0020381	Death related ced-3/Nedd2-like caspase	Dredd	0.0134929	0.0285862	3.98956e-11	1.06856e-10	0.031912	0.070834	11.6935	20.0356	13.3966	18.9907	11.4548	15.0646	12.3716	23.8518	14.3984	19.5153	12.6719	23.5699	12.8778	18.4791
FBgn0020385	pugilist	pug	6.8409e-08	9.7469e-07	0.00137301	0.00198343	0.164927	0.252653	242.912	155	85.4192	53.4917	121.45	100.867	129.53	89.859	89.0288	97.316	75.7451	62.0151	88.4122	58.5658
FBgn0020386	Phosphoinositide-dependent kinase 1	Pdk1	5.97001e-05	0.000303264	0.000489382	0.000729193	0.0537236	0.105427	84.8173	63.4634	104.115	80.0877	79.1418	72.7193	85.9087	67.8664	105.823	99.0441	86.2805	64.2667	88.3761	100.239
FBgn0020388	Gcn5 acetyltransferase	Gcn5	0.000385703	0.00148956	1.22666e-15	5.62764e-15	0.0615359	0.117402	25.7131	43.8289	22.9081	43.1612	21.5657	33.2238	25.7286	53.15	27.7989	49.2682	24.4616	48.9303	23.922	41.9356
FBgn0020389	PAPS synthetase	Papss	4.20154e-08	6.57294e-07	3.65751e-19	3.04601e-18	0.000631446	0.00362012	9.82965	19.482	8.8051	19.1122	14.1343	22.1925	9.85305	21.8839	10.9961	27.9429	11.1686	26.2747	14.504	31.5384
FBgn0020391	Neurospecific receptor kinase	Nrk	0.00898777	0.0205252	0.826689	0.848057	0.523487	0.625234	4.07345	4.13495	3.44662	3.47459	3.90101	4.73752	3.47179	3.17333	3.62739	3.09067	3.10259	3.15373	3.42529	2.99796
FBgn0020392	N-myristoyl transferase	Nmt	0.0337538	0.060828	6.6775e-18	4.39687e-17	0.00152978	0.00717761	23.0629	119.413	19.7892	132.385	35.7237	82.3039	22.4319	151.024	21.0212	134.631	22.1932	164.61	23.0113	112.46
FBgn0020399	Mst89B	Mst89B	4.64675e-09	1.08754e-07	5.85528e-26	4.64804e-24	7.18757e-09	3.5089e-07	52.7277	1.16693	62.6224	0.873152	19.6661	0.623311	65.762	1.21276	51.9696	0.59868	49.59	0.817931	48.2861	0.82992
FBgn0020407	asunder	asun	0.202408	0.268332	9.19731e-16	4.30515e-15	0.214303	0.311473	7.07012	17.98	6.20629	17.3736	7.58217	15.335	6.76653	14.9913	7.30246	19.4651	6.93753	20.7714	7.73573	18.1139
FBgn0020412	JIL-1 kinase	JIL-1	0.0271869	0.0508437	0.291809	0.329559	0.00284961	0.0115105	37.2964	32.5732	38.7956	35.261	26.6005	38.6514	36.8634	26.1608	36.1971	46.2146	33.8196	30.8655	33.3559	46.0158
FBgn0020414	Imaginal disc growth factor 3	Idgf3	0.0013129	0.00420165	2.17671e-20	2.33975e-19	0.00123585	0.00609878	66.1573	27.1706	62.4326	21.8968	52.008	26.4407	67.1957	19.8194	83.9355	22.9505	72.6902	26.7815	62.5225	16.7061
FBgn0020415	Imaginal disc growth factor 2	Idgf2	0.0601084	0.0979599	0.610104	0.646588	0.520102	0.622222	72.9063	71.9204	52.2513	51.0764	62.2205	49.7183	60.5935	73.4464	72.9967	67.1749	71.0898	80.5368	69.6814	51.8803
FBgn0020416	Imaginal disc growth factor 1	Idgf1	0.0377967	0.0666964	0.0208746	0.0274675	0.987866	0.991426	46.2834	37.3167	33.3924	28.2617	35.4692	26.4498	39.7804	36.5465	46.5626	41.3469	42.5172	36.8219	38.0538	34.8837
FBgn0020429	Glutamate receptor IIB	GluRIIB	0.621999	0.683546	0.117782	0.141932	0.832122	0.873033	0.535934	1.17247	0.758597	1.27846	0.625799	1.13626	0.814742	2.76594	0.647929	0.980197	0.9958	1.27779	1.78809	1.65854
FBgn0020440	Focal adhesion kinase	Fak	0.00629307	0.0152954	0.00456494	0.00633621	0.0311677	0.0695993	15.3634	18.5358	15.3554	18.4149	19.5216	20.6662	16.3363	13.6407	17.6993	23.7145	17.4395	16.8071	15.9184	23.3195
FBgn0020443	eukaryotic translation release factor 3	eRF3	0.0569108	0.0935677	1.17983e-12	3.73969e-12	0.0710194	0.131014	63.91	117.723	59.8863	134.431	75.1625	124.232	63.7277	98.513	69.8403	163.077	62.4627	134.09	61.587	151.427
FBgn0020445	Early gene at 23	E23	0.00854271	0.0197182	2.91076e-11	7.89044e-11	0.0358908	0.0774091	7.54063	22.0151	6.54727	21.6498	9.70173	28.6984	7.46917	15.9186	8.50147	36.2651	7.65993	19.7313	8.36807	34.648
FBgn0020493	Daughters against dpp	Dad	0.00504288	0.0127616	9.38743e-11	2.42889e-10	0.372047	0.482806	46.2799	29.3178	39.7326	28.4626	44.9932	35.3398	40.7371	21.0681	44.7046	30.5873	40.9046	22.9916	35.9481	25.6941
FBgn0020496	C-terminal Binding Protein	CtBP	0.215055	0.282224	1.86446e-14	7.33932e-14	0.0972852	0.167118	65.1291	106.33	62.8007	114.15	78.5341	105.673	64.4523	115.45	69.7253	132.219	70.7909	105.418	63.9086	111.099
FBgn0020497	embargoed	emb	0.0701666	0.111266	1.51244e-17	9.4394e-17	0.00410609	0.0150247	39.2786	90.635	34.0064	95.5863	49.1675	78.4888	39.1895	84.0455	39.6829	116.16	37.8447	105.942	38.8267	105.764
FBgn0020503	Cytoplasmic linker protein 190	CLIP-190	0.00369712	0.0098625	5.65631e-20	5.49909e-19	2.5579e-06	3.47643e-05	85.5373	37.3488	89.6159	34.8877	58.8572	42.3039	93.4663	23.6667	97.2066	41.0189	92.0195	30.0156	73.5894	40.4975
FBgn0020506	Amyrel	Amyrel	1.25309e-07	1.59799e-06	0.222593	0.256351	0.00537232	0.0182537	12.1646	15.6696	2.54583	0.949264	1.47547	7.39983	12.0185	5.0667	5.31411	1.68935	4.81212	2.80497	4.26245	1.78873
FBgn0020508	Antigen 5-related 2	Ag5r2	0.0343174	0.0616429	1.94352e-08	4.04012e-08	0.253351	0.355845	46.7481	55.987	46.13	82.8123	65.2564	100.893	25.6191	82.8609	38.0053	75.6974	32.4319	81.6855	24.7313	78.3172
FBgn0020509	Accessory gland protein 62F	Acp62F	6.1769e-05	0.000311685	1.08888e-21	1.62414e-20	6.10164e-05	0.00051957	548.855	5.15037	887.276	1.95746	519.095	1.72474	951.93	1.2203	1060.81	3.57545	1076.92	4.09291	938.971	2.4617
FBgn0020510	Abelson interacting protein	Abi	0.0450485	0.0772156	2.64528e-07	4.99225e-07	0.0792593	0.142645	37.7122	51.7591	35.3024	51.4376	43.6326	52.594	38.9041	38.2138	37.7504	60.5534	39.7298	51.5179	32.5282	47.4989
FBgn0020513	PAICS bifunctional enzyme	Paics	2.77515e-05	0.000157232	0.00147997	0.00213117	0.228142	0.328022	189.912	240.908	79.7362	119.386	107.753	103.826	122.048	155.714	68.0272	150.417	86.3994	146.988	136.773	128.5
FBgn0020518	-	snoRNA:Me28S-G764	0.53179	0.60131	0.51278	0.553206	0.309216	0.416837	3.57879	4.77135	4.37782	4.12877	3.00255	5.05065	1.66544	1.41067	4.72029	2.75685	6.48683	1.57558	3.78112	4.29747
FBgn0020521	piopio	pio	2.74991e-09	7.24583e-08	3.30234e-14	1.25554e-13	0.00348892	0.0133022	44.6312	23.4243	41.444	26.8383	70.4331	47.6916	43.1061	13.5857	50.8503	27.8507	51.2616	18.96	79.9814	32.4264
FBgn0020545	kraken	kraken	0.00257965	0.00734176	0.708963	0.740413	0.127465	0.206369	90.6846	92.3205	100.503	91.549	81.2623	58.0473	104.004	158.545	105.533	100.133	109.324	117.834	93.95	85.1682
FBgn0020546	long non-coding RNA:iab4	lncRNA:iab4	0.863917	0.885127	0.247251	0.282301	0.591039	0.682572	0.720467	0.586308	0.514886	0.575485	0.697585	0.533026	0.527736	0.742816	0.637918	0.378973	1.10965	0.500065	0.681444	0.646376
FBgn0020556	bithoraxoid	lncRNA:bxd	0.524113	0.594227	0.0878812	0.107836	0.645712	0.728724	0.536488	0.488886	0.629567	0.364471	0.459176	0.411806	0.5649	0.710865	0.533357	0.165892	0.802723	0.35153	0.744674	0.622189
FBgn0020616	Stromalin	SA	0.461711	0.536008	1.1256e-12	3.57492e-12	0.0636844	0.120573	11.1853	28.6437	10.8502	28.3193	13.748	23.5146	11.9234	19.621	9.87103	31.9317	11.3345	29.748	10.1153	29.871
FBgn0020617	Retinal Homeobox	Rx	0.14298	0.200558	0.679346	0.712333	0.522719	0.624555	1.8386	2.02008	1.67029	2.00899	2.52788	4.91163	1.63232	2.06727	1.4547	0.734179	2.08115	2.00104	2.99138	1.7909
FBgn0020618	Receptor of activated protein kinase C 1	Rack1	0.0279651	0.0520848	5.10762e-14	1.89438e-13	0.0039188	0.0144986	474.18	1342.71	451.169	1337.64	515.169	743.729	451.657	1564.65	440.33	1481.09	415.322	1723.07	486.585	1198.94
FBgn0020620	Related to the N terminus of tre oncogene	RN-tre	0.0101845	0.0227012	0.00209204	0.00297621	0.235231	0.33655	20.3171	23.1436	22.2333	24.3718	23.4408	25.8312	19.265	19.2592	21.495	28.1042	20.8524	20.6506	18.7219	24.5416
FBgn0020621	Protein kinase N	Pkn	0.230744	0.299412	0.0732595	0.0908891	0.0589151	0.11357	43.6958	38.656	38.6176	38.5305	39.4258	41.7897	42.9302	26.6602	45.0298	43.3789	43.6799	33.8179	38.8961	44.9599
FBgn0020622	Pi3K21B	Pi3K21B	0.00402439	0.0105638	2.051e-14	8.02182e-14	0.000217593	0.00151421	25.5969	41.9272	21.5104	46.4886	33.5932	45.5294	23.0088	72.9886	24.3295	58.5598	24.4101	46.2972	24.7442	52.333
FBgn0020626	Oxysterol binding protein	Osbp	0.0164177	0.03355	0.000627667	0.000928289	0.372647	0.483399	76.3524	68.1132	77.6585	64.2489	83.9314	69.3653	80.559	76.226	83.7357	83.4134	76.7819	74.1334	75.5345	67.9395
FBgn0020633	Minichromosome maintenance 7	Mcm7	0.0162278	0.0332174	4.27973e-16	2.09898e-15	0.00822449	0.025133	0.463942	12.2947	0.529308	15.0811	1.05322	8.00631	0.466729	19.6569	0.48452	15.8622	0.563881	20.0937	0.552517	13.7045
FBgn0020637	Lcp65Ag2	Lcp65Ag2	1.07862e-06	9.81489e-06	2.75202e-08	5.65432e-08	4.11217e-06	5.16945e-05	2.02882	5.8119	3.43825	27.8267	1.55576	8.2938	1.79739	12.0678	2.37867	3.79863	3.83842	4.76374	1.85014	5.25538
FBgn0020638	Lcp65Ag1	Lcp65Ag1	6.52023e-12	4.76007e-10	0.0001254	0.000194763	6.36998e-13	5.3357e-10	3.90676	2.35528	3.16297	16.0864	5.52178	1.90946	0	5.56034	3.89929	1.09888	2.57134	2.82117	1.88775	1.5665
FBgn0020639	Lcp65Af	Lcp65Af	0.490998	0.565061	0.187401	0.218722	0.464693	0.571176	1.37867	1.12036	0.54936	2.12768	0.632858	0.483694	0.0588441	1.44686	0.568285	0.352768	0.794801	0.861958	1.16605	1.5663
FBgn0020641	Lcp65Ad	Lcp65Ad	0.538219	0.607156	0.565691	0.604145	0.576639	0.670084	0.574362	1.82794	0.719671	0.669611	0.833397	3.10628	0.301216	0.214227	0.14182	0.0348064	0.689104	1.11385	1.89015	0.276478
FBgn0020642	Lcp65Ac	Lcp65Ac	0.024007	0.0458294	7.70029e-05	0.000121265	0.00691691	0.0219857	0.906888	2.51349	1.00981	4.52493	1.58369	4.30126	0.802216	13.628	0.730197	3.91695	1.40817	3.37677	3.13058	3.43059
FBgn0020645	Lcp65Aa	Lcp65Aa	0.907559	0.920163	0.274323	0.311335	0.54835	0.647403	0.211254	0.77281	0.110795	0.270697	0.0513975	1.71748	0.157318	2.22714	0.76952	0.434909	1.14487	0.692124	0.801595	0.427402
FBgn0020646	Lcp65APsi	Lcp65APsi	0.184606	0.248436	0.0466066	0.0592542	0.343627	0.453095	0.421434	1.24963	1.12684	0.597694	0	1.29924	0.232244	0.445696	0.539213	0.173441	1.12746	2.38042	0.35625	1.94517
FBgn0020647	Krueppel target at 95D	KrT95D	0.559628	0.627659	5.98184e-15	2.50463e-14	0.183025	0.274434	99.1452	57.039	96.2207	61.3288	91.3794	64.6103	105.41	55.0475	100.514	62.6358	95.7247	49.7763	89.6567	59.8365
FBgn0020653	Thioredoxin reductase-1	Trxr-1	0.0271309	0.0507568	5.01389e-09	1.09205e-08	0.025363	0.0592579	135.978	244.659	131.921	258.169	143.635	166.079	140.738	359.29	149.886	271.431	144.756	366.46	159.109	250.297
FBgn0020655	ADP-ribosylation factor GTPase activating protein 1	ArfGAP1	0.00140963	0.00445478	5.69054e-14	2.10079e-13	0.000755784	0.00416781	39.6876	66.5009	40.9396	67.8211	49.3102	55.5246	41.8983	91.0024	48.1689	87.7913	42.5825	87.9581	48.7842	79.2588
FBgn0020660	eukaryotic translation initiation factor 4B	eIF4B	0.0234721	0.045007	1.2196e-05	2.02884e-05	0.416153	0.526085	13.5272	15.2878	12.7123	17.4456	13.1003	14.5263	14.7278	21.1645	13.981	18.2931	14.2304	17.1485	12.3494	15.1288
FBgn0020762	ABC transporter expressed in trachea	Atet	7.36814e-09	1.5911e-07	0.00123768	0.00179494	0.442357	0.550568	22.6774	21.31	22.8018	21.9952	36.1449	30.5955	20.1716	16.5091	24.4046	24.1041	21.7916	18.3142	27.3933	21.7676
FBgn0020764	Aminolevulinate synthase	Alas	0.00295682	0.00823699	1.38049e-12	4.32916e-12	0.00639884	0.0207324	201.759	133.31	228.005	116.429	129.649	114.084	220.336	94.5871	215.358	135.454	207.734	124.685	218.171	131.264
FBgn0020765	Adult cuticle protein 65Aa	Acp65Aa	2.91857e-06	2.2559e-05	0.197158	0.229319	0.838848	0.878018	57.6239	43.263	104.625	86.2722	273.005	283.029	7.01625	21.4321	108.006	77.913	113.414	43.5841	176.611	104.958
FBgn0020767	Sprouty-related protein with EVH-1 domain	Spred	0.0120218	0.0259567	0.310327	0.348568	0.0345624	0.0751963	43.2092	40.2302	43.4394	44.7904	45.0364	42.774	42.1252	56.0079	47.5081	49.9147	41.9969	40.3687	42.3753	41.3402
FBgn0020880	-	CG7179	0.649698	0.707246	0.173843	0.20399	0.267085	0.37101	0.621079	1.42113	0.777845	1.79362	1.3245	1.60722	0.595451	1.85877	0.963017	0.835263	1.61157	0.782209	1.72602	1.66395
FBgn0020887	Su(z)12	Su(z)12	0.103246	0.153123	1.80468e-14	7.11985e-14	0.17041	0.259315	15.5345	36.6772	16.1289	38.2276	19.4104	38.9208	16.3194	32.9935	16.313	48.3085	17.3355	36.0876	18.2702	45.1592
FBgn0020906	Jonah 25Bi	Jon25Bi	6.74945e-08	9.65985e-07	1.30052e-08	2.74361e-08	3.75569e-05	0.000344109	33.1653	45.0226	159.042	163.402	29.4739	206.118	69.925	356.442	58.4251	572.207	56.7172	169.778	230.406	801.597
FBgn0020907	Sarcoplasmic calcium-binding protein 2	Scp2	0.000217578	0.000922171	4.60023e-12	1.35932e-11	0.231232	0.331626	71.3836	38.7163	63.1293	32.9895	83.6246	67.7505	74.6542	44.8137	69.1136	45.8449	76.4918	35.6349	84.3082	47.4122
FBgn0020908	Sarcoplasmic calcium-binding protein 1	Scp1	6.44716e-06	4.46309e-05	1.98492e-12	6.11262e-12	0.00277016	0.0112784	1552.31	468.188	1602.69	930.573	3010.98	1206.26	1666.79	1364.46	1839.42	902.18	1742.04	655.604	2502.69	1016.29
FBgn0020909	Rtc1	Rtc1	0.0205074	0.0402287	2.8568e-10	7.03372e-10	0.0103765	0.029955	7.11745	42.969	5.81302	47.632	9.59991	23.735	5.78949	94.8841	6.1167	51.0642	6.92492	60.9759	5.93666	38.2555
FBgn0020910	Ribosomal protein L3	RpL3	0.0936756	0.141099	1.18259e-13	4.20297e-13	0.0354699	0.0766988	616.76	1830.97	524.079	1602.09	598.351	1008.87	536.997	1724.07	547.169	1838.11	502.907	2038.81	609.366	1537.74
FBgn0020912	Ptx1	Ptx1	0.000233088	0.000976209	2.8565e-08	5.86142e-08	0.485234	0.589864	22.724	14.4859	21.4959	14.0248	24.0529	20.5393	17.7165	7.88266	21.4184	13.5897	18.4155	10.6161	17.7711	13.8698
FBgn0020930	Diacyl glycerol kinase epsilon	Dgkepsilon	0.00101086	0.00339621	0.81299	0.836214	0.129047	0.208337	38.1936	35.4602	38.1787	33.0428	32.9948	26.5067	41.2876	52.8595	37.0865	38.6021	37.0828	40.5441	35.2931	30.0881
FBgn0021738	Circadianly Regulated Gene	Crg-1	0.10198	0.151627	4.32785e-05	6.92447e-05	0.204908	0.300286	4.95671	2.26297	3.78026	1.62198	2.58644	1.63743	3.80571	3.94439	4.48572	1.66612	3.96338	2.98309	3.61145	2.04047
FBgn0021742	C901	C901	0.665412	0.721146	0.0642927	0.0803533	0.858407	0.893023	0.884165	1.47018	0.903287	1.03074	0.827485	1.80274	0.594338	1.83964	0.648116	0.632159	0.908526	1.09835	1.30647	1.83584
FBgn0021750	Seryl-tRNA synthetase, mitochondrial	SerRS-m	0.151637	0.210475	8.23693e-18	5.34525e-17	0.00740163	0.023161	8.5553	14.9271	7.01209	15.4056	9.10147	13.9706	7.44906	14.0338	7.30372	18.2491	7.64311	17.1734	7.96423	16.2078
FBgn0021760	chromosome bows	chb	0.00062941	0.00226733	2.97513e-18	2.09232e-17	5.99118e-06	7.09447e-05	103.489	41.0231	122.862	42.6538	63.6135	49.3038	113.247	27.9496	100.056	53.5673	94.5065	36.3901	103.764	52.8495
FBgn0021761	Nucleoporin 154kD	Nup154	0.0982851	0.146943	2.87358e-16	1.45138e-15	0.0753119	0.137107	8.17662	55.2873	7.73101	59.568	8.93274	42.1017	8.82416	38.734	8.78692	65.7258	7.71679	58.8672	8.61212	63.6865
FBgn0021764	sidekick	sdk	0.00543942	0.0135815	2.85846e-09	6.37595e-09	0.0372605	0.0795662	13.2568	22.5482	12.7155	25.2746	15.7878	31.4865	12.4191	17.7793	13.2378	34.1823	13.1794	19.1306	14.5022	35.5002
FBgn0021765	scully	scu	0.0406578	0.0708865	2.02119e-09	4.58223e-09	0.00593057	0.0196635	108.065	253.781	88.647	244.948	119.006	153.255	90.6873	410.854	97.064	277.815	102.78	391.845	136.928	215.215
FBgn0021767	optomotor-blind-related-gene-1	org-1	0.0877842	0.134026	4.90685e-09	1.06947e-08	0.147461	0.231262	6.82248	3.40149	5.63423	3.65069	6.11251	5.20984	5.24379	2.00575	6.3019	2.75819	7.50026	2.60367	7.01782	4.00866
FBgn0021768	nudC	nudC	0.000200176	0.000861027	2.9838e-09	6.649e-09	0.00066792	0.00378964	55.5111	74.8932	48.7765	84.2111	50.6814	51.4278	53.4642	140.015	50.7084	91.2816	48.3687	105.737	42.4618	67.7999
FBgn0021776	miranda	mira	0.0315732	0.0576049	7.75415e-05	0.000122053	0.220507	0.318726	3.88595	4.02351	3.02872	5.82657	5.14749	8.38597	2.41576	6.68205	3.15219	4.40469	3.82698	4.49795	3.75141	6.38189
FBgn0021795	Translocon-associated protein delta	Tapdelta	0.00121953	0.00396179	2.08516e-09	4.72053e-09	0.0076488	0.0237941	127.895	185.429	111.656	194.591	142.446	146.716	131.364	272.785	138.424	230.491	146.696	272.714	120.563	171.838
FBgn0021796	Target of rapamycin	Tor	0.075667	0.118248	1.55283e-08	3.25047e-08	0.107316	0.180638	20.1628	28.3996	15.9347	28.9407	21.6349	30.5382	19.0174	21.3083	18.3609	35.971	18.7143	30.4377	19.9702	36.5707
FBgn0021800	Regulator of eph expression	Reph	0.0312851	0.0571579	5.64349e-08	1.12877e-07	0.397881	0.508453	27.993	41.5483	30.7816	45.2074	31.925	49.394	27.7019	38.4698	32.8113	55.1477	30.7852	36.1633	23.8975	41.524
FBgn0021814	Vacuolar protein sorting 28	Vps28	0.00162657	0.0050217	1.43859e-07	2.78056e-07	0.304191	0.411597	49.7312	31.0293	51.7571	28.1991	33.2065	20.1866	49.2347	43.4824	52.2943	31.7947	46.4055	38.1674	43.4012	25.7284
FBgn0021818	connector enhancer of ksr	cnk	0.0159674	0.0327611	3.37183e-07	6.31697e-07	0.0459542	0.0934766	15.767	23.191	14.3704	23.3229	17.5002	28.6583	15.6424	14.3644	15.4889	30.9995	15.7355	22.055	16.5858	30.6815
FBgn0021825	Dynactin 2, p50 subunit	DCTN2-p50	0.0304255	0.0558632	1.25612e-06	2.24746e-06	0.0177403	0.0450011	42.5302	67.6695	41.2395	78.3992	51.4425	51.2277	44.7926	123.008	48.8617	80.1492	48.1951	117.521	49.2502	65.7677
FBgn0021847	Tetratricopeptide repeat domain 7	Ttc7	0.00394161	0.0103859	2.49154e-10	6.16685e-10	0.205765	0.301404	20.5904	27.7988	19.1165	26.3332	19.6259	23.1894	23.4374	33.023	19.6775	32.0319	20.4811	31.8238	22.3839	32.401
FBgn0021856	lethal (2) k14505	l(2)k14505	0.468929	0.543357	3.03774e-09	6.76257e-09	0.0064423	0.0208393	17.6254	25.9443	16.0905	30.4778	20.3358	20.9667	13.2148	34.0958	19.3327	26.5441	17.8094	34.0107	17.4505	26.6378
FBgn0021872	X box binding protein-1	Xbp1	0.0320217	0.0582484	0.0777627	0.0961835	0.201565	0.296425	338.088	292.996	312.337	261.869	338.369	248.494	340.173	388.187	345.001	322.22	340.536	362.477	311.994	267.368
FBgn0021874	Notchless	Nle	0.0114422	0.0249251	1.12066e-11	3.17016e-11	0.00383675	0.0142501	6.37984	33.6324	6.07016	38.6685	8.76448	19.0417	5.83178	66.7553	5.81709	34.978	6.09373	48.6337	7.26447	30.6102
FBgn0021875	Zinc finger protein RP-8	Zfrp8	0.00847383	0.0195933	1.47839e-13	5.20544e-13	0.00193108	0.00857749	9.63732	33.2153	10.0619	36.2384	12.7012	18.132	8.97514	48.6586	9.96909	37.8162	10.5803	44.9573	8.32291	28.052
FBgn0021895	yantar	ytr	0.0222394	0.0430009	2.74614e-15	1.20399e-14	0.177989	0.268273	44.2095	90.7073	40.011	93.7561	45.3245	71.2237	43.6654	85.4926	47.5057	102.073	45.7949	97.3171	33.8217	78.4632
FBgn0021906	Rieske iron-sulfur protein	RFeSP	0.375049	0.451164	0.000238822	0.000363718	0.377913	0.488387	704.775	580.174	689.349	544.584	873.659	592.479	825.289	756.625	705.966	609.028	801.491	588.131	984.626	543.297
FBgn0021944	Coproporphyrinogen oxidase	Coprox	0.000290803	0.00117525	1.55779e-08	3.26042e-08	0.016157	0.0418656	45.6506	58.4322	43.3712	58.5221	32.3696	40.2437	45.6565	89.522	40.6096	68.0922	39.4881	76.8297	40.2996	54.7674
FBgn0021967	NADH dehydrogenase (ubiquinone) PDSW subunit	ND-PDSW	0.303535	0.377669	0.096767	0.117957	0.0413155	0.0860424	381.261	354.364	371.778	345.251	459.41	347.992	401.473	524.469	382.974	381.459	421.922	382.011	499.216	306.534
FBgn0021979	lethal (2) k09913	l(2)k09913	0.242786	0.312692	0.531376	0.571177	0.0118557	0.0330893	107.015	107.408	100.379	109.405	130.435	102.91	99.4065	107.405	105.616	119.675	104.666	125.236	118.538	108.789
FBgn0021995	Rs1	Rs1	0.00316538	0.00870821	2.72695e-15	1.19624e-14	0.00265835	0.0109153	13.0362	79.1789	12.2265	85.5402	15.1552	46.1149	14.1156	129.49	12.1723	89.386	12.2007	103.624	11.5448	69.6935
FBgn0022023	eukaryotic translation initiation factor 3 subunit h	eIF3h	0.015667	0.0322562	2.35663e-11	6.44097e-11	0.0680563	0.126872	181.057	326.362	157.318	310.32	162.351	210.814	170.376	332.248	171.794	346.791	164.019	379.268	147.212	252.103
FBgn0022027	Vacuolar protein sorting 25	Vps25	0.0018642	0.00562334	1.18455e-05	1.97363e-05	0.00221798	0.00951716	29.6469	46.8403	26.0846	45.8032	32.4741	27.7561	30.1664	129.237	26.5023	56.5247	27.644	75.9224	26.2311	38.1441
FBgn0022029	lethal (2) k01209	l(2)k01209	0.218086	0.285572	8.23486e-20	7.77791e-19	0.0443608	0.0908509	11.5649	39.7342	10.0223	42.9752	12.5522	32.4793	11.4797	37.5233	10.6255	45.7492	11.3199	45.3622	11.3475	40.2993
FBgn0022069	Nnp-1	Nnp-1	0.00228475	0.00666211	1.8472e-18	1.33933e-17	0.000654624	0.00373283	16.1107	104.046	14.3103	107.492	18.4515	65.636	14.3091	151.951	15.7485	122.826	13.3905	133.863	15.3942	96.6038
FBgn0022097	Vacuolar H[+] ATPase 36kD subunit 1	Vha36-1	0.0234952	0.0450351	1.51132e-05	2.49612e-05	0.00800554	0.0246342	161.978	319.6	161.29	334.988	209.962	199.804	160.306	799.776	184.163	361.082	175.989	485.739	191.732	262.908
FBgn0022153	lethal (2) k05819	l(2)k05819	0.0504749	0.0847103	2.44846e-05	3.97909e-05	0.100469	0.171618	20.7224	33.8865	20.5406	29.5042	27.896	37.0322	23.2609	20.1736	21.8101	40.9327	20.4076	26.6557	21.6866	39.5855
FBgn0022160	Glycerophosphate oxidase 1	Gpo1	9.40274e-08	1.26389e-06	2.12286e-08	4.40142e-08	0.0161851	0.0419127	224.001	145.627	230.24	152.926	417.219	290.09	241.344	122.069	226.858	186.409	270.271	113.08	510.32	234.941
FBgn0022213	Chromosome segregation 1	Cse1	0.115147	0.167296	1.67884e-18	1.22901e-17	0.0366492	0.0786399	17.5018	113.555	13.8177	124.432	20.7276	79.1698	16.9956	118.637	17.0342	130.061	16.083	141.332	17.1074	122.407
FBgn0022224	ubiquitin like	ubl	0.0651388	0.104589	9.64695e-07	1.74309e-06	0.0719898	0.132361	9.40052	25.0189	11.2523	22.9897	12.8168	13.5597	13.4012	43.4982	10.393	29.7439	10.3403	38.8389	11.2633	21.1022
FBgn0022238	lola like	lolal	0.157248	0.216751	1.32986e-12	4.18358e-12	0.0916232	0.159451	51.9736	83.6513	48.3001	96.4372	61.23	84.7033	50.6224	82.9522	52.9478	113.024	55.543	90.1351	47.4825	88.2196
FBgn0022288	lethal (2) 09851	l(2)09851	0.00581719	0.0143408	4.41301e-19	3.6184e-18	0.00123073	0.00608294	14.1862	77.0065	12.461	86.8222	17.1789	54.0255	14.0167	109.007	12.8068	92.9937	12.422	103.661	13.2704	77.9131
FBgn0022338	deoxyribonucleoside kinase	dnk	0.000287345	0.00116364	1.83104e-16	9.5513e-16	0.00023586	0.00162147	8.24146	147.686	8.14046	161.779	11.0211	68.9207	9.9998	246.716	9.15352	160.802	8.5548	194.879	9.67805	112.619
FBgn0022343	-	CG3760	0.00228952	0.00667235	6.17902e-16	2.9647e-15	0.00202376	0.00888155	53.6216	128.965	58.2179	139.176	59.9121	100.701	54.6122	176.755	61.2548	160.581	57.5228	183.187	55.0417	122.899
FBgn0022344	-	CG10340	0.0976668	0.146156	0.0984119	0.119824	0.00999692	0.0291287	52.7461	61.3373	50.0665	61.3235	68.6434	57.0097	57.6108	72.9135	58.4554	73.9922	64.2956	71.4681	73.9903	58.4073
FBgn0022349	-	CG1910	0.0324447	0.0588844	1.0767e-14	4.36663e-14	0.0237653	0.0563327	47.9505	84.6964	39.8502	91.9428	57.1129	83.0147	39.0999	72.8359	45.5117	110.393	43.7565	89.6836	42.9875	100.867
FBgn0022355	Transferrin 1	Tsf1	2.19951e-07	2.55886e-06	4.2595e-11	1.13875e-10	0.00377606	0.0140905	570.565	246.789	221.83	69.661	289.012	280.279	232.721	64.6562	387.407	103.809	328.569	89.2348	263.723	63.9513
FBgn0022359	Sorbitol dehydrogenase-2	Sodh-2	0.0350085	0.0626234	0.306917	0.34503	0.0284583	0.0648688	8.31563	8.50227	6.16036	6.71639	8.07453	4.84807	7.27998	17.9441	5.50434	6.02438	7.19669	9.45404	9.87078	6.60929
FBgn0022361	Purine-rich binding protein-alpha	Pur-alpha	9.84299e-05	0.000465393	3.04797e-16	1.53265e-15	0.0126078	0.0346671	53.6585	33.4395	58.3975	36.2856	72.7406	44.785	52.7817	41.5925	60.1012	35.6031	60.7377	28.8004	60.7016	32.5369
FBgn0022382	Protein kinase, cAMP-dependent, regulatory subunit type 2	Pka-R2	0.00707854	0.0168746	3.59188e-12	1.07635e-11	0.244086	0.345823	71.9673	51.1922	79.5892	59.8241	78.7875	62.0881	77.5805	54.0266	87.3816	61.4744	83.2328	46.8297	70.1843	48.9602
FBgn0022699	D19B	D19B	0.00333431	0.00907569	4.2815e-15	1.83518e-14	0.0218405	0.0527613	12.634	22.1304	11.3064	21.918	11.9426	17.5578	14.6367	19.8935	14.1128	23.3684	13.1704	25.349	14.869	22.3096
[truncated: 14,041 more rows]

## Sheet: (B) brm
Flybase ID	Gene Name	Gene Symbol	ProbF Line	FDR Line	ProbF Sex	FDR Sex	ProbF Line x Sex	FDR Line x Sex	ProbF Line Female	FDR Line Female	ProbF Line Male	FDR Line Male
[truncated: 9,657 more rows]

[truncated: 7 more sheets: (C) osa, (D) Snr1, (E) SMC1, (F) SMC3, (G) vtd, (H) SSRIDD, (I) CdLS]
